# Supplementary material for: Developmental and temporal changes in petunia petal transcriptome reveal scent-repressing plant-specific RING–kinase–WD40 protein
Source: Front Plant Sci. 2023 Jun 8;14:1180899. doi: 10.3389/fpls.2023.1180899 (PMC10286513; doi:10.3389/fpls.2023.1180899)
Supplement: Supplementary file 1 [file Table_1.xlsx]

## Sheet: Sheet2
	Genes expressed in buds	Genes expressed in 1DPA		Genes expressed only in buds	Annotation	AT homolog	Genes expressed only in 1DPA	Annotation	AT homolog
	Peaxi162Scf00362g00962	Peaxi162Scf00030g01715		Peaxi162Scf00020g02335	Pollen Ole e 1 allergen and extensin family protein [Theobroma cacao] gb|EOY03810.1| Pollen Ole e 1 allergen and extensin family protein [Theobroma cacao]	AT5G15780	Peaxi162Scf00320g00316	Arginine decarboxylase
	Peaxi162Scf01667g00005	Peaxi162Scf00599g00008		Peaxi162Scf00647g00010	0		Peaxi162Scf00386g00921	CASP-like protein	AT4G15610
	Peaxi162Scf00599g00008	Peaxi162Scf00889g00229		Peaxi162Scf00052g01011	Pectin lyase-like superfamily protein		Peaxi162Scf00128g01753	Light-regulated protein	AT3G26740
	Peaxi162Scf01081g00002	Peaxi162Scf01081g00002		Peaxi162Scf00025g00291	leucine-rich repeat/extensin 2		Peaxi162Scf01969g00022	2-succinylbenzoate--CoA ligase	AT3G48990
	Peaxi162Scf00030g01715	Peaxi162Scf00123g00096		Peaxi162Scf00347g00004	Unknown protein		Peaxi162Scf00262g00035	beta glucosidase 46
	Peaxi162Scf00889g00229	Peaxi162Scf00020g01714		Peaxi162Scf00196g01022	Heavy metal transport/detoxification superfamily protein	AT3G06130	Peaxi162Scf00072g01013	plasma membrane intrinsic protein 2
	Peaxi162Scf00123g00096	Peaxi162Scf00423g00512		Peaxi162Scf00058g00138	Pectin lyase-like superfamily protein	AT1G48100	Peaxi162Scf00452g00412	myb domain protein 58	AT1G79180
	Peaxi162Scf00423g00512	Peaxi162Scf00163g00910		Peaxi162Scf00141g00059	glycerol-3-phosphate acyltransferase 6	AT2G38110	Peaxi162Scf00003g02544	progesterone 5-beta-reductase [Atropa belladonna]
	Peaxi162Scf00207g00747	Peaxi162Scf00163g01014		Peaxi162Scf00978g00116	Bifunctional inhibitor/lipid-transfer protein/seed storage 2S albumin superfamily protein	AT3G43720	Peaxi162Scf00124g00110	purine permease 3
	Peaxi162Scf00047g00011	Peaxi162Scf00052g00819		Peaxi162Scf00714g00016	Pathogenesis-related thaumatin superfamily protein	AT1G63300	Peaxi162Scf00332g00756	Unknown protein	AT1G52565
	Peaxi162Scf00231g00330	Peaxi162Scf00488g00074		Peaxi162Scf00236g00024	basic helix-loop-helix (bHLH) DNA-binding superfamily protein	AT5G46690	Peaxi162Scf00248g00212	Unknown protein
	Peaxi162Scf00314g00031	Peaxi162Scf01060g00147		Peaxi162Scf00057g00227	HXXXD-type acyl-transferase family protein	AT5G23940	Peaxi162Scf00658g00811	Eukaryotic aspartyl protease family protein	AT2G39710
	Peaxi162Scf00074g00140	Peaxi162Scf00357g00318		Peaxi162Scf00020g00718	glycerol-3-phosphate acyltransferase 4	AT1G01610	Peaxi162Scf00840g00021	Zinc finger CCCH domain-containing protein 49
	Peaxi162Scf00114g00810	Peaxi162Scf00294g00411		Peaxi162Scf00316g00055	caffeoyl-CoA 3-O-methyltransferase		Peaxi162Scf00129g00011	Dof-type zinc finger DNA-binding family protein
	Peaxi162Scf00858g00215	Peaxi162Scf00858g00215		Peaxi162Scf00213g00153	Bifunctional inhibitor/lipid-transfer protein/seed storage 2S albumin superfamily protein	AT2G45180	Peaxi162Scf00329g00410	alpha-galactosidase 1
	Peaxi162Scf00163g01014	Peaxi162Scf00114g00001		Peaxi162Scf00517g00317	GDSL esterase/lipase		Peaxi162Scf00408g00521	Unknown protein
	Peaxi162Scf00286g10022	Peaxi162Scf00231g00330		Peaxi162Scf00983g00418	cinnamyl alcohol dehydrogenase 9		Peaxi162Scf00957g00328	sedoheptulose-bisphosphatase
	Peaxi162Scf00408g00846	Peaxi162Scf00578g00014		Peaxi162Scf00620g00814	Glucose-methanol-choline (GMC) oxidoreductase family protein	AT1G12570	Peaxi162Scf00286g00729	Auxin-responsive family protein
	Peaxi162Scf00341g00823	Peaxi162Scf00074g00140		Peaxi162Scf00206g00311	expansin B3		Peaxi162Scf00284g01051	2-oxoglutarate and Fe(II)-dependent oxygenase domain-containing protein, putative [Theobroma cacao] gb|EOY17750.1| 2-oxoglutarate and Fe(II)-dependent oxygenase domain-containing protein, putative [Theobroma cacao]	AT3G11150
	Peaxi162Scf00163g00910	Peaxi162Scf00047g00011		Peaxi162Scf00380g00814	Eukaryotic aspartyl protease family protein		Peaxi162Scf00906g00019	light-harvesting chlorophyll B-binding protein 3
	Peaxi162Scf00297g00815	Peaxi162Scf00450g00032		Peaxi162Scf00130g01126	0		Peaxi162Scf00324g00088	xyloglucan endotransglucosylase/hydrolase 25
	Peaxi162Scf00047g10011	Peaxi162Scf00314g00086		Peaxi162Scf00225g00017	FASCICLIN-like arabinogalactan 1		Peaxi162Scf00157g01411	Protein kinase superfamily protein	AT1G61590
	Peaxi162Scf00020g01714	Peaxi162Scf00160g00022		Peaxi162Scf00016g01142	long-chain acyl-CoA synthetase 2	AT1G49430	Peaxi162Scf00312g00053	Protein NRT1/ PTR FAMILY 7.3
	Peaxi162Scf00047g01123	Peaxi162Scf00747g00122		Peaxi162Scf00007g00122	allene oxide synthase	AT4G15440	Peaxi162Scf00303g00092	Unknown protein
	Peaxi162Scf00001g00311	Peaxi162Scf01258g00119		Peaxi162Scf00071g00830	3-hydroxyisobutyryl-coenzyme A hydrolase, putative, expressed [Oryza sativa Japonica Group] gb|ABG21949.1| 3-hydroxyisobutyryl-coenzyme A hydrolase, putative, expressed [Oryza sativa Japonica Group] gb|ABG21950.1| 3-hydroxyisobutyryl-coenzyme A hydrolase, putative, expressed [Oryza sativa Japonica Group] gb|ABG21951.1| 3-hydroxyisobutyryl-coenzyme A hydrolase, putative, expressed [Oryza sativa Ja…		Peaxi162Scf00154g01024	alpha-crystallin domain 32.1	AT1G06460
	Peaxi162Scf00515g00518	Peaxi162Scf00016g02023		Peaxi162Scf00314g00426	Leucine-rich repeat protein kinase family protein	AT1G48480	Peaxi162Scf00423g00137	pleiotropic drug resistance 12
	Peaxi162Scf00319g00013	Peaxi162Scf00959g00022		Peaxi162Scf00189g00124	Basic-leucine zipper (bZIP) transcription factor family protein	AT3G58120	Peaxi162Scf00016g01820	Abscisic acid 8'-hydroxylase 4
	Peaxi162Scf00560g00042	Peaxi162Scf00344g00056		Peaxi162Scf00271g00022	Leucine-rich repeat protein kinase family protein	AT4G22730	Peaxi162Scf00367g00062	Protein of unknown function, DUF617
	Peaxi162Scf00362g00538	Peaxi162Scf00477g00214		Peaxi162Scf00021g00132	FASCICLIN-like arabinogalactan protein 8	AT3G60900	Peaxi162Scf00381g00221	G-type lectin S-receptor-like serine/threonine-protein kinase
	Peaxi162Scf00376g00327	Peaxi162Scf00656g00014		Peaxi162Scf00550g00440	Long-chain-alcohol oxidase FAO1		Peaxi162Scf00892g00114	conserved hypothetical protein [Ricinus communis] gb|EEF38646.1| conserved hypothetical protein [Ricinus communis]
	Peaxi162Scf00045g02238	Peaxi162Scf00474g00217		Peaxi162Scf00064g00911	SKU5 similar 5		Peaxi162Scf00314g00937	Ribulose bisphosphate carboxylase/oxygenase activase, chloroplast precursor, putative [Ricinus communis] gb|EEF49281.1| Ribulose bisphosphate carboxylase/oxygenase activase, chloroplast precursor, putative [Ricinus communis]
	Peaxi162Scf00038g01135	Peaxi162Scf00047g01123		Peaxi162Scf00487g00064	UDP-Glycosyltransferase superfamily protein		Peaxi162Scf00700g00533	0
	Peaxi162Scf00599g00002	Peaxi162Scf00891g00125		Peaxi162Scf00140g01336	Endoglucanase 17		Peaxi162Scf00326g00711	Leucine-rich repeat receptor-like protein kinase family protein	AT4G20140
	Peaxi162Scf00357g00318	Peaxi162Scf00561g00021		Peaxi162Scf00241g00054	Plant invertase/pectin methylesterase inhibitor superfamily protein	AT5G51520	Peaxi162Scf00002g00920	Unknown protein	AT1G12120
	Peaxi162Scf00000g00335	Peaxi162Scf00007g00011		Peaxi162Scf00071g01911	GDSL esterase/lipase		Peaxi162Scf00020g00174	conserved hypothetical protein [Ricinus communis] gb|EEF50602.1| conserved hypothetical protein [Ricinus communis]
	Peaxi162Scf00344g00056	Peaxi162Scf00193g00098		Peaxi162Scf00094g00912	UDP-Glycosyltransferase superfamily protein		Peaxi162Scf00460g00052	conserved hypothetical protein [Ricinus communis] gb|EEF42431.1| conserved hypothetical protein [Ricinus communis]	AT2G35290
	Peaxi162Scf00160g00022	Peaxi162Scf00553g00538		Peaxi162Scf00118g00042	Pectinacetylesterase family protein		Peaxi162Scf00161g00046	tonoplast intrinsic protein 4	AT2G25810
	Peaxi162Scf00119g01214	Peaxi162Scf00951g00329		Peaxi162Scf00043g02712	Leucine-rich receptor-like protein kinase family protein	AT4G28650	Peaxi162Scf00540g00525	NAD(P)H dehydrogenase (quinone)	AT5G58800
	Peaxi162Scf00407g00416	Peaxi162Scf00959g00213		Peaxi162Scf02063g00003	0		Peaxi162Scf00286g00082	Cysteine proteinase inhibitor 10	AT2G31980
	Peaxi162Scf00375g00214	Peaxi162Scf00085g01215		Peaxi162Scf00842g00426	Protein NRT1/ PTR FAMILY 6.1	AT5G13400	Peaxi162Scf00045g00726	carotenoid cleavage dioxygenase 1
	Peaxi162Scf00165g01810	Peaxi162Scf00481g00018		Peaxi162Scf00276g00413	Sulfite exporter TauE/SafE family protein	AT2G25737	Peaxi162Scf01544g00022	microtubule-associated proteins 70-5
	Peaxi162Scf00860g00018	Peaxi162Scf00491g00110		Peaxi162Scf00157g00415	cellulose synthase-like A3		Peaxi162Scf00196g00078	Eukaryotic aspartyl protease family protein
	Peaxi162Scf01464g00027	Peaxi162Scf00114g00810		Peaxi162Scf00919g00022	Polygalacturonase [Morus notabilis]		Peaxi162Scf00918g00052	Unknown protein
	Peaxi162Scf00428g00814	Peaxi162Scf00375g00214		Peaxi162Scf00208g00005	RNA-binding (RRM/RBD/RNP motifs) family protein	AT3G54770	Peaxi162Scf00030g00011	UDP-Glycosyltransferase superfamily protein
	Peaxi162Scf00583g00529	Peaxi162Scf00071g00030		Peaxi162Scf00362g00038	ROP guanine nucleotide exchange factor 5	AT4G38430	Peaxi162Scf00095g00414	Pyruvate, phosphate dikinase 2
	Peaxi162Scf00114g00001	Peaxi162Scf00347g00104		Peaxi162Scf00451g00939	IQ-domain 30		Peaxi162Scf00026g01920	Triose phosphate/phosphate translocator, chloroplastic
	Peaxi162Scf00656g00014	Peaxi162Scf00515g00518		Peaxi162Scf00550g00550	O-acyltransferase (WSD1-like) family protein		Peaxi162Scf00618g00123	homeobox 7
	Peaxi162Scf00037g01227	Peaxi162Scf00062g00113		Peaxi162Scf00540g00518	pleiotropic drug resistance 3	AT2G29940	Peaxi162Scf00942g00131	Protein kinase superfamily protein	AT5G57670
	Peaxi162Scf00117g01132	Peaxi162Scf00096g01616		Peaxi162Scf01164g00024	FASCICLIN-like arabinogalactan 1	AT5G55730	Peaxi162Scf00001g00412	late embryogenesis abundant protein Lea5 [Solanum nigrum]
	Peaxi162Scf00188g00043	Peaxi162Scf00540g00037		Peaxi162Scf00120g00018	Protein kinase superfamily protein	AT1G66150	Peaxi162Scf00030g01517	EXORDIUM like 2
	Peaxi162Scf00073g01124	Peaxi162Scf01969g00025		Peaxi162Scf00393g00107	proline rich protein [Solanum lycopersicum]		Peaxi162Scf00450g00875	COBRA-like protein 10	AT3G20580
	Peaxi162Scf00488g00061	Peaxi162Scf00058g00514		Peaxi162Scf00166g01118	myb domain protein 16	AT5G15310	Peaxi162Scf00236g00005	Unknown protein
	Peaxi162Scf00325g00034	Peaxi162Scf00488g00061		Peaxi162Scf00137g00062	Unknown protein		Peaxi162Scf00895g00210	Sorbitol dehydrogenase	AT5G51970
	Peaxi162Scf00562g00216	Peaxi162Scf00546g00223		Peaxi162Scf00713g00038	Glutathione S-transferase family protein	AT3G03190	Peaxi162Scf00420g00827	AP2/B3-like transcriptional factor family protein	AT3G26790
	Peaxi162Scf00074g00926	Peaxi162Scf00888g00114		Peaxi162Scf00235g00085	Unknown protein		Peaxi162Scf00362g01047	0
	Peaxi162Scf00160g01744	Peaxi162Scf00011g01221		Peaxi162Scf00274g00624	Gibberellin-regulated family protein		Peaxi162Scf01141g00126	Transducin/WD40 repeat-like superfamily protein	AT1G24130
	Peaxi162Scf00037g00635	Peaxi162Scf00125g01022		Peaxi162Scf00129g00314	ABC transporter B family member 19	AT3G28860	Peaxi162Scf00222g00624	NAC domain protein,	AT1G69490
	Peaxi162Scf00424g00053	Peaxi162Scf00188g00043		Peaxi162Scf00052g01013	Pectin lyase-like superfamily protein		Peaxi162Scf00130g00326	Heat stress transcription factor B-3	AT2G41690
	Peaxi162Scf00038g02343	Peaxi162Scf00174g01621		Peaxi162Scf00732g00317	Non-specific lipid-transfer protein	AT5G59320	Peaxi162Scf00207g01541	auxin-repressed protein-like protein [Nicotiana tabacum]	AT1G54070
	Peaxi162Scf00191g00312	Peaxi162Scf00413g00012		Peaxi162Scf00030g00816	RNA-binding (RRM/RBD/RNP motifs) family protein		Peaxi162Scf00251g00081	Non-specific lipid-transfer protein
	Peaxi162Scf00047g01225	Peaxi162Scf01416g00118		Peaxi162Scf00862g00111	Aldehyde dehydrogenase family 3 member F1		Peaxi162Scf00110g00146	BURP domain-containing protein
	Peaxi162Scf00968g00213	Peaxi162Scf01309g00012		Peaxi162Scf00526g00719	lipid binding protein, putative [Ricinus communis] gb|EEF40736.1| lipid binding protein, putative [Ricinus communis]		Peaxi162Scf00761g00018	Protein of unknown function (DUF760)
	Peaxi162Scf00001g04810	Peaxi162Scf00811g00011		Peaxi162Scf00688g00223	GDSL esterase/lipase	AT1G71691	Peaxi162Scf00064g00333	Nucleotide-diphospho-sugar transferase family protein
	Peaxi162Scf00042g02314	Peaxi162Scf00942g00122		Peaxi162Scf00535g00616	Phototropic-responsive NPH3 family protein	AT5G66560	Peaxi162Scf00244g01215	pleiotropic drug resistance 11	AT2G36380
	Peaxi162Scf00020g02335	Peaxi162Scf00207g00334		Peaxi162Scf00111g00526	CASP-like protein	AT1G17200	Peaxi162Scf01221g00039	Unknown protein
	Peaxi162Scf00263g00156	Peaxi162Scf00002g00514		Peaxi162Scf00554g00925	MOB kinase activator-like 1		Peaxi162Scf00399g00038	Pectin lyase-like superfamily protein
	Peaxi162Scf00347g00104	Peaxi162Scf00738g00218		Peaxi162Scf00037g00018	Protein kinase superfamily protein	AT1G54820	Peaxi162Scf00036g00711	Disease resistance protein (TIR-NBS-LRR class)
	Peaxi162Scf00020g02134	Peaxi162Scf00688g00431		Peaxi162Scf00357g00077	Protein of unknown function, DUF538	AT1G56580	Peaxi162Scf00110g00028	UDP-Glycosyltransferase superfamily protein	AT2G36760
	Peaxi162Scf00488g00074	Peaxi162Scf00092g01519		Peaxi162Scf00089g00126	non-specific phospholipase C6		Peaxi162Scf00188g01221	2-oxoglutarate (2OG) and Fe(II)-dependent oxygenase superfamily protein
	Peaxi162Scf00128g00827	Peaxi162Scf00599g00002		Peaxi162Scf00853g00423	cyclin p4	AT2G44740	Peaxi162Scf01261g00011	Chitinase family protein
	Peaxi162Scf00689g00558	Peaxi162Scf00116g01620		Peaxi162Scf00723g00026	MLP-like protein 28	AT1G70830	Peaxi162Scf00386g00313	2-oxoglutarate (2OG) and Fe(II)-dependent oxygenase superfamily protein	AT3G21420
	Peaxi162Scf00953g00316	Peaxi162Scf00178g00147		Peaxi162Scf00166g00423	serine carboxypeptidase-like 25	AT3G02110	Peaxi162Scf00413g00063	EF hand calcium-binding protein family
	Peaxi162Scf00578g00014	Peaxi162Scf00562g00216		Peaxi162Scf00027g00214	tetratricopetide-repeat thioredoxin-like 1		Peaxi162Scf00382g00026	Unknown protein
	Peaxi162Scf00362g00960	Peaxi162Scf00134g02023		Peaxi162Scf01220g00002	Unknown protein		Peaxi162Scf00451g00934	Pectate lyase family protein	AT1G14420
	Peaxi162Scf00352g00039	Peaxi162Scf00003g02440		Peaxi162Scf00406g00094	C2 calcium/lipid-binding plant phosphoribosyltransferase family protein	AT3G57880	Peaxi162Scf00519g00012	calcium-dependent protein kinase 21
	Peaxi162Scf00478g00048	Peaxi162Scf00030g00132		Peaxi162Scf00008g00817	O-acyltransferase (WSD1-like) family protein		Peaxi162Scf00169g00923	uridine-ribohydrolase 2	AT2G43970
	Peaxi162Scf00007g00011	Peaxi162Scf00842g00319		Peaxi162Scf00350g00013	GATA transcription factor 2	AT2G45050	Peaxi162Scf00130g00727	UDP-Glycosyltransferase superfamily protein
	Peaxi162Scf00328g00118	Peaxi162Scf00547g00610		Peaxi162Scf00420g00447	Leucine-rich repeat protein kinase family protein		Peaxi162Scf01294g00025	P18 protein [Nicotiana alata]
	Peaxi162Scf00550g00052	Peaxi162Scf00708g00012		Peaxi162Scf00518g00317	glycosylphosphatidylinositol-anchored lipid protein transfer 1		Peaxi162Scf00388g00014	hin1 [Nicotiana tabacum]
	Peaxi162Scf00295g00058	Peaxi162Scf00424g00053		Peaxi162Scf00680g00628	Cysteine proteinases superfamily protein	AT4G35350	Peaxi162Scf00003g00253	Zinc finger protein 1 [Morus notabilis]
	Peaxi162Scf00207g01052	Peaxi162Scf00129g01541		Peaxi162Scf00160g00837	Branched-chain-amino-acid aminotransferase 6		Peaxi162Scf00222g00125	Unknown protein
	Peaxi162Scf00047g00721	Peaxi162Scf00478g00048		Peaxi162Scf00015g00460	Protein of unknown function, DUF642		Peaxi162Scf00211g00239	Nuclear transcription factor Y subunit A-2
	Peaxi162Scf00263g01312	Peaxi162Scf00885g00318		Peaxi162Scf00007g00638	SKU5 similar 5		Peaxi162Scf00003g02218	Family of unknown function (DUF716)	AT1G49470
	Peaxi162Scf00747g00122	Peaxi162Scf01100g00009		Peaxi162Scf00320g00715	Phospholipase A2 family protein	AT2G06925	Peaxi162Scf00962g00019	NAC domain protein,
	Peaxi162Scf00413g00012	Peaxi162Scf00063g02323		Peaxi162Scf00038g01535	Protein kinase superfamily protein		Peaxi162Scf00169g00512	Thioesterase/thiol ester dehydrase-isomerase superfamily protein
	Peaxi162Scf00052g00819	Peaxi162Scf00047g02454		Peaxi162Scf00211g00079	Protein kinase superfamily protein		Peaxi162Scf00281g00012	BEST Arabidopsis thaliana protein match is: methyltransferases	AT1G58120
	Peaxi162Scf00007g00833	Peaxi162Scf00738g00041		Peaxi162Scf00828g00210	ARM repeat superfamily protein, putative isoform 4 [Theobroma cacao] gb|EOY00284.1| ARM repeat superfamily protein, putative isoform 4 [Theobroma cacao]	AT1G27210	Peaxi162Scf00878g00026	Homeobox-leucine zipper protein family
	Peaxi162Scf00517g00422	Peaxi162Scf00188g00064		Peaxi162Scf00538g00520	proline-rich protein 4	AT4G38770	Peaxi162Scf00156g00017	SKU5 similar 13
	Peaxi162Scf00708g00012	Peaxi162Scf00127g00166		Peaxi162Scf00129g00228	myb domain protein 31		Peaxi162Scf00034g00143	HSP20-like chaperones superfamily protein	AT1G52560
	Peaxi162Scf00668g00049	Peaxi162Scf00231g00617		Peaxi162Scf00015g00525	gibberellin 3-oxidase 1	AT1G15550	Peaxi162Scf00320g00120	Leucine-rich repeat protein kinase family protein
	Peaxi162Scf01309g00012	Peaxi162Scf00183g01421		Peaxi162Scf00039g01625	NAD(P)-binding Rossmann-fold superfamily protein		Peaxi162Scf00602g00611	Protein of unknown function (DUF810)
	Peaxi162Scf00174g01621	Peaxi162Scf00311g00131		Peaxi162Scf00017g00614	Major pollen allergen Bet v 1-B		Peaxi162Scf00204g00116	LAG1 longevity assurance homolog 3
	Peaxi162Scf00477g00214	Peaxi162Scf00007g00833		Peaxi162Scf00034g00049	Transducin/WD40 repeat-like superfamily protein		Peaxi162Scf00451g00424	Protein of unknown function (DUF1336)
	Peaxi162Scf00017g02115	Peaxi162Scf00610g00354		Peaxi162Scf00173g00321	TRICHOME BIREFRINGENCE-LIKE 36	AT3G54260	Peaxi162Scf00106g01117	Glucan endo-1,3-beta-glucosidase 8	AT5G64790
	Peaxi162Scf00178g00147	Peaxi162Scf00399g00518		Peaxi162Scf01184g00015	2-oxoisovalerate dehydrogenase subunit alpha 1, mitochondrial		Peaxi162Scf00161g00089	HCO3- transporter family
	Peaxi162Scf00290g00059	Peaxi162Scf00314g00031		Peaxi162Scf00774g00122	expansin A4	AT2G39700	Peaxi162Scf00003g01934	RNA-binding protein
	Peaxi162Scf00710g00528	Peaxi162Scf00002g00037		Peaxi162Scf00264g00014	GRAS family transcription factor	AT3G49950	Peaxi162Scf00160g00917	oligopeptide transporter 2
	Peaxi162Scf00474g00217	Peaxi162Scf00341g00823		Peaxi162Scf00130g00063	UDP-Glycosyltransferase superfamily protein		Peaxi162Scf00058g00206	tolB protein-related
	Peaxi162Scf00953g00116	Peaxi162Scf00376g00327		Peaxi162Scf00921g00257	Endoglucanase 11		Peaxi162Scf00623g00056	Unknown protein
	Peaxi162Scf00738g00041	Peaxi162Scf00328g00118		Peaxi162Scf00732g00334	Non-specific lipid-transfer protein 1		Peaxi162Scf00412g00033	conserved hypothetical protein [Ricinus communis] gb|EEF34588.1| conserved hypothetical protein [Ricinus communis]
	Peaxi162Scf00542g00315	Peaxi162Scf00286g01031		Peaxi162Scf00815g00243	UDP-Glycosyltransferase superfamily protein		Peaxi162Scf00374g00728	cellulose synthase like D4	AT4G38190
	Peaxi162Scf00244g00044	Peaxi162Scf00160g01744		Peaxi162Scf00575g00079	phytochrome kinase substrate 4	AT5G04190	Peaxi162Scf00160g01228	general regulatory factor 2
	Peaxi162Scf00205g00919	Peaxi162Scf00835g00326		Peaxi162Scf00588g00051	HXXXD-type acyl-transferase family protein		Peaxi162Scf00422g00916	Thioesterase superfamily protein [Theobroma cacao] gb|EOX92170.1| Thioesterase superfamily protein [Theobroma cacao]
	Peaxi162Scf00254g00136	Peaxi162Scf00156g00015		Peaxi162Scf00160g00833	HXXXD-type acyl-transferase family protein		Peaxi162Scf00783g00413	P18 protein [Nicotiana alata]
	Peaxi162Scf00382g00313	Peaxi162Scf00064g00421		Peaxi162Scf00163g00081	Anthocyanidin 3-O-glucosyltransferase		Peaxi162Scf00519g00049	FAD/NAD(P)-binding oxidoreductase family protein
	Peaxi162Scf00085g01215	Peaxi162Scf00550g00052		Peaxi162Scf00054g00234	EXORDIUM like 3		Peaxi162Scf00688g00011	Protein of unknown function (DUF579)
	Peaxi162Scf00066g00082	Peaxi162Scf00957g00037		Peaxi162Scf00266g01010	Cyclopropane-fatty-acyl-phospholipid synthase		Peaxi162Scf00117g00005	Unknown protein
	Peaxi162Scf00128g00642	Peaxi162Scf00220g00211		Peaxi162Scf00610g00346	4-coumarate:CoA ligase 2		Peaxi162Scf00491g00067	Cytochrome P450 superfamily protein
	Peaxi162Scf00385g00039	Peaxi162Scf00368g00011		Peaxi162Scf00037g01418	Epoxide hydrolase 3	AT3G05600	Peaxi162Scf00016g01819	Abscisic acid 8'-hydroxylase 4
	Peaxi162Scf00188g00064	Peaxi162Scf00383g00916		Peaxi162Scf00006g00031	FASCICLIN-like arabinogalactan 1		Peaxi162Scf00096g01520	tubulin alpha-4 chain
	Peaxi162Scf00038g02432	Peaxi162Scf00953g00316		Peaxi162Scf00777g00521	myb domain protein 94		Peaxi162Scf00412g00043	PLANT CADMIUM RESISTANCE 2
	Peaxi162Scf00433g00096	Peaxi162Scf00002g02218		Peaxi162Scf00282g00014	annexin 4	AT2G38750	Peaxi162Scf00602g00515	Cyanate hydratase	AT3G23490
	Peaxi162Scf01447g00016	Peaxi162Scf00072g00222		Peaxi162Scf00253g00324	Pectin lyase-like superfamily protein	AT5G04310	Peaxi162Scf00596g00075	Sugar transport protein 8	AT5G26250
	Peaxi162Scf00218g00096	Peaxi162Scf00286g10022		Peaxi162Scf00042g02616	Major facilitator superfamily protein	AT4G34950	Peaxi162Scf00192g00019	Structural molecule, putative isoform 1 [Theobroma cacao] gb|EOY32416.1| Structural molecule, putative isoform 1 [Theobroma cacao]	AT1G51110
	Peaxi162Scf01650g00057	Peaxi162Scf00119g01214		Peaxi162Scf00033g03015	HAD superfamily, subfamily IIIB acid phosphatase	AT1G04040	Peaxi162Scf00408g00023	Plastidal glycolate/glycerate translocator 1, chloroplastic	AT1G32080
	Peaxi162Scf00177g00618	Peaxi162Scf00037g00635		Peaxi162Scf00065g01429	Fatty acid hydroxylase superfamily		Peaxi162Scf00950g00611	Tryptophan synthase beta chain 1
	Peaxi162Scf00063g02323	Peaxi162Scf00968g00213		Peaxi162Scf00904g00413	Leucine-rich repeat protein kinase family protein		Peaxi162Scf00001g00471	beta glucosidase 11
	Peaxi162Scf00231g00424	Peaxi162Scf00847g00008		Peaxi162Scf00406g00317	Pathogenesis-related thaumatin superfamily protein		Peaxi162Scf00013g00135	Unknown protein
	Peaxi162Scf00088g00820	Peaxi162Scf00030g00157		Peaxi162Scf00218g00126	Eukaryotic aspartyl protease family protein	AT1G01300	Peaxi162Scf00217g00008	UDP-Glycosyltransferase superfamily protein
	Peaxi162Scf00264g00510	Peaxi162Scf00015g00527		Peaxi162Scf00618g00342	calmodulin-binding family protein [Populus trichocarpa] gb|EEF06124.1| calmodulin-binding family protein [Populus trichocarpa]		Peaxi162Scf00516g00124	Bidirectional sugar transporter N3	AT3G48740
	Peaxi162Scf00480g00211	Peaxi162Scf00423g00057		Peaxi162Scf00054g02318	Plant invertase/pectin methylesterase inhibitor superfamily protein		Peaxi162Scf00163g00215	Threonine dehydratase biosynthetic
	Peaxi162Scf00760g00322	Peaxi162Scf00191g00312		Peaxi162Scf00037g01115	formin homolog 6	AT3G05470	Peaxi162Scf00370g00044	Pleckstrin homology (PH) and lipid-binding START domains-containing protein
	Peaxi162Scf00481g00018	Peaxi162Scf00149g00919		Peaxi162Scf00128g00624	Oxysterol-binding protein-related protein 1D	AT1G13170	Peaxi162Scf01248g00004	NAD(P)H-quinone oxidoreductase subunit H, putative isoform 1 [Theobroma cacao] ref|XP_007034794.1| NAD(P)H-quinone oxidoreductase subunit H, putative isoform 1 [Theobroma cacao] gb|EOY05719.1| NAD(P)H-quinone oxidoreductase subunit H, putative isoform 1 [Theobroma cacao] gb|EOY05720.1| NAD(P)H-quinone oxidoreductase subunit H, putative isoform 1 [Theobroma cacao]
	Peaxi162Scf00740g00423	Peaxi162Scf00316g00526		Peaxi162Scf00057g00011	ABC-2 type transporter family protein	AT5G52860	Peaxi162Scf00065g01127	basic helix-loop-helix (bHLH) DNA-binding superfamily protein
	Peaxi162Scf00030g00132	Peaxi162Scf00047g00721		Peaxi162Scf00503g00220	Protein kinase superfamily protein	AT4G02630	Peaxi162Scf00149g00117	wall associated kinase-like 1	AT1G16120
	Peaxi162Scf00922g00026	Peaxi162Scf00328g00523		Peaxi162Scf00100g00081	Bifunctional inhibitor/lipid-transfer protein/seed storage 2S albumin superfamily protein		Peaxi162Scf00021g01719	sterol C4-methyl oxidase 1-2
	Peaxi162Scf00942g00122	Peaxi162Scf00455g00057		Peaxi162Scf00845g00122	arabinogalactan-protein [Nicotiana alata]	AT1G03820	Peaxi162Scf00047g02238	Pectin lyase-like superfamily protein	AT3G07820
	Peaxi162Scf00075g01925	Peaxi162Scf00166g00931		Peaxi162Scf00486g00075	Leucine-rich receptor-like protein kinase family protein	AT2G26330	Peaxi162Scf01194g00133	inositol transporter 4
	Peaxi162Scf00341g00621	Peaxi162Scf00000g00335		Peaxi162Scf00366g00528	laccase 11	AT5G03260	Peaxi162Scf00319g00811	Protein of unknown function (DUF810)	AT2G33420
	Peaxi162Scf00351g00524	Peaxi162Scf00038g02432		Peaxi162Scf00643g00012	Bifunctional inhibitor/lipid-transfer protein/seed storage 2S albumin superfamily protein		Peaxi162Scf00016g00045	Malectin/receptor-like protein kinase family protein	AT4G39110
	Peaxi162Scf00045g00533	Peaxi162Scf00016g02329		Peaxi162Scf00047g01322	Pectin lyase-like superfamily protein	AT4G13710	Peaxi162Scf00450g00004	Kinase, putative [Theobroma cacao] gb|EOY23502.1| Kinase, putative [Theobroma cacao]
	Peaxi162Scf00165g00818	Peaxi162Scf01464g00027		Peaxi162Scf00082g00118	Eukaryotic aspartyl protease family protein	AT5G07030	Peaxi162Scf01517g00010	Cytochrome P450 superfamily protein
	Peaxi162Scf00149g00919	Peaxi162Scf00400g00310		Peaxi162Scf00074g00227	alpha/beta-Hydrolases superfamily protein	AT4G24140	Peaxi162Scf00192g00096	hydroxyproline-rich glycoprotein [Populus trichocarpa] gb|EEF05980.1| hydroxyproline-rich glycoprotein [Populus trichocarpa]	AT5G51680
	Peaxi162Scf00647g00010	Peaxi162Scf00001g00369		Peaxi162Scf00548g00314	conserved hypothetical protein [Ricinus communis] gb|EEF37115.1| conserved hypothetical protein [Ricinus communis]	AT5G67620	Peaxi162Scf00139g00016	Unknown protein
	Peaxi162Scf00010g01919	Peaxi162Scf00420g00346		Peaxi162Scf00620g00014	Leucine-rich receptor-like protein kinase family protein	AT1G12460	Peaxi162Scf00420g00252	TPX2 family protein, putative isoform 2 [Theobroma cacao] gb|EOY02639.1| TPX2 family protein, putative isoform 2 [Theobroma cacao]	AT3G27350
	Peaxi162Scf00174g01414	Peaxi162Scf00037g01622		Peaxi162Scf00847g00032	GATA zinc finger domain-containing protein 10 [Theobroma cacao] gb|EOY07933.1| GATA zinc finger domain-containing protein 10 [Theobroma cacao]	AT2G36885	Peaxi162Scf00166g01027	WRKY family transcription factor family protein
	Peaxi162Scf00455g00057	Peaxi162Scf00495g00036		Peaxi162Scf00073g01424	Ethylene-responsive transcription factor SHINE 3		Peaxi162Scf00287g00136	ATP binding microtubule motor family protein	AT4G24170
	Peaxi162Scf00072g00222	Peaxi162Scf00912g00111		Peaxi162Scf00001g00371	Endoglucanase 17	AT4G02290	Peaxi162Scf00646g00513	Plant invertase/pectin methylesterase inhibitor superfamily
	Peaxi162Scf00835g00326	Peaxi162Scf00560g00042		Peaxi162Scf00042g02726	Auxin transporter-like protein 2	AT2G21050	Peaxi162Scf00003g02840	nucleobase-ascorbate transporter 7
	Peaxi162Scf00839g00013	Peaxi162Scf01313g00013		Peaxi162Scf00191g10112	Plant invertase/pectin methylesterase inhibitor superfamily protein	AT5G20740	Peaxi162Scf00102g01536	GATA type zinc finger transcription factor family protein
	Peaxi162Scf00096g01616	Peaxi162Scf00928g00232		Peaxi162Scf00548g00221	HXXXD-type acyl-transferase family protein		Peaxi162Scf00423g00128	cellulose synthase-like D1	AT2G33100
	Peaxi162Scf01294g00032	Peaxi162Scf00352g00039		Peaxi162Scf00500g00115	PLATZ transcription factor family protein	AT2G27930	Peaxi162Scf00166g01119	2-oxoglutarate (2OG) and Fe(II)-dependent oxygenase superfamily protein
	Peaxi162Scf00738g00218	Peaxi162Scf00583g00529		Peaxi162Scf01125g00411	cinnamyl alcohol dehydrogenase 9		Peaxi162Scf00020g00723	Origin recognition complex subunit 5	AT4G29910
	Peaxi162Scf00231g00617	Peaxi162Scf00177g00618		Peaxi162Scf00332g00746	Integrase-type DNA-binding superfamily protein	AT1G15360	Peaxi162Scf00007g10129	B-box type zinc finger family protein	AT4G15248
	Peaxi162Scf00141g00048	Peaxi162Scf00362g00538		Peaxi162Scf00129g01122	carbonic anhydrase 1	AT3G01500	Peaxi162Scf00071g00066	Soybean gene regulated by cold-2, putative [Theobroma cacao] gb|EOY06486.1| Soybean gene regulated by cold-2, putative [Theobroma cacao]
	Peaxi162Scf00664g00033	Peaxi162Scf00016g01135		Peaxi162Scf00132g00419	expansin B3	AT4G28250	Peaxi162Scf01165g00015	pirin	AT1G50590
	Peaxi162Scf01310g00311	Peaxi162Scf00078g00543		Peaxi162Scf00230g00038	chlorophyllase 1		Peaxi162Scf00274g00037	Pentatricopeptide repeat-containing protein
	Peaxi162Scf00258g00053	Peaxi162Scf00062g00230		Peaxi162Scf01302g00032	RING/FYVE/PHD zinc finger superfamily protein	AT5G05830	Peaxi162Scf00128g00626	0
	Peaxi162Scf00217g00314	Peaxi162Scf00047g01927		Peaxi162Scf00330g00063	GRAS family transcription factor	AT2G37650	Peaxi162Scf00295g00925	Major facilitator superfamily protein
	Peaxi162Scf00547g00610	Peaxi162Scf00290g00059		Peaxi162Scf00304g00616	Leucine-rich receptor-like protein kinase family protein	AT3G56370	Peaxi162Scf00128g00022	ERF61 [Populus angustifolia]
	Peaxi162Scf00362g00831	Peaxi162Scf00205g00919		Peaxi162Scf00384g00069	Basic-leucine zipper (bZIP) transcription factor family protein		Peaxi162Scf00016g03348	CAP (Cysteine-rich secretory proteins, Antigen 5, and Pathogenesis-related 1 protein) superfamily protein
	Peaxi162Scf00934g00138	Peaxi162Scf00310g00211		Peaxi162Scf00589g00001	cell wall / vacuolar inhibitor of fructosidase 2	AT5G64620	Peaxi162Scf00062g00919	alanine:glyoxylate aminotransferase	AT2G13360
	Peaxi162Scf00328g01214	Peaxi162Scf00116g01621		Peaxi162Scf00834g00013	Protein of unknown function, DUF584	AT4G21970	Peaxi162Scf00054g00197	Asparagine--tRNA ligase	AT3G07420
	Peaxi162Scf00705g00316	Peaxi162Scf00001g00311		Peaxi162Scf00041g00165	E3 ubiquitin-protein ligase HUWE1, putative [Theobroma cacao] gb|EOY16011.1| E3 ubiquitin-protein ligase HUWE1, putative [Theobroma cacao]	AT1G78170	Peaxi162Scf00231g00016	Polyol transporter 5
	Peaxi162Scf00316g00526	Peaxi162Scf00047g01818		Peaxi162Scf00559g00421	Long-chain-fatty-acid--AMP ligase FadD28		Peaxi162Scf00445g00020	F-box/FBD/LRR-repeat protein
	Peaxi162Scf00270g01010	Peaxi162Scf00281g00028		Peaxi162Scf00899g00410	GDSL esterase/lipase		Peaxi162Scf00533g00001	SAUR family protein [Theobroma cacao] gb|EOY30168.1| SAUR family protein [Theobroma cacao]
	Peaxi162Scf00656g00026	Peaxi162Scf00263g01312		Peaxi162Scf01333g00114	Xyloglucan galactosyltransferase KATAMARI1 homolog		Peaxi162Scf00744g00120	Protein of unknown function (DUF567)
	Peaxi162Scf00080g00064	Peaxi162Scf01310g00311		Peaxi162Scf01038g00148	Serine/arginine repetitive matrix protein 2 isoform 1 [Theobroma cacao] gb|EOX94610.1| Serine/arginine repetitive matrix protein 2 isoform 1 [Theobroma cacao]	AT3G63430	Peaxi162Scf00097g00032	Leucine-rich repeat receptor-like protein kinase family protein
	Peaxi162Scf00885g00318	Peaxi162Scf00569g00415		Peaxi162Scf00377g00043	GATA transcription factor 2		Peaxi162Scf00123g00176	Unknown protein
	Peaxi162Scf00450g00032	Peaxi162Scf00128g01017		Peaxi162Scf00026g00187	glucan endo-1,3-beta-glucosidase-like protein 3		Peaxi162Scf00020g00013	GATA type zinc finger transcription factor family protein
	Peaxi162Scf00030g00252	Peaxi162Scf00193g00615		Peaxi162Scf00070g00020	Unknown protein	AT4G33110	Peaxi162Scf00007g01729	G-type lectin S-receptor-like serine/threonine-protein kinase
	Peaxi162Scf00897g00015	Peaxi162Scf00165g01810		Peaxi162Scf00017g02337	RAC-like GTP binding protein 5	AT5G62880	Peaxi162Scf01051g00002	catalase 2
	Peaxi162Scf00543g00421	Peaxi162Scf00001g04810		Peaxi162Scf00362g00634	SBP family protein, putative [Theobroma cacao] gb|EOX97652.1| SBP family protein, putative [Theobroma cacao]		Peaxi162Scf00200g00064	Protein kinase superfamily protein	AT5G56460
	Peaxi162Scf00052g01011	Peaxi162Scf00760g00322		Peaxi162Scf00694g00116	polyamine oxidase 1	AT5G13700	Peaxi162Scf00203g00044	petin methylesterase inhibitor [Solanum lycopersicum]
	Peaxi162Scf00068g01810	Peaxi162Scf00062g00224		Peaxi162Scf00080g01215	Protein kinase superfamily protein	AT3G27580	Peaxi162Scf00066g00422	Unknown protein	AT4G37925
	Peaxi162Scf00258g00618	Peaxi162Scf00416g00004		Peaxi162Scf00189g00073	nucleolar protein gar2-related	AT2G42320	Peaxi162Scf00790g00013	Phototropic-responsive NPH3 family protein	AT5G67385
	Peaxi162Scf00125g01022	Peaxi162Scf00367g00736		Peaxi162Scf00732g10014	conserved hypothetical protein [Ricinus communis] gb|EEF30567.1| conserved hypothetical protein [Ricinus communis]		Peaxi162Scf00084g00084	Pentatricopeptide repeat-containing protein
	Peaxi162Scf00382g00218	Peaxi162Scf00602g00008		Peaxi162Scf00129g00321	transcription factor style2.1 [Solanum lycopersicum] ref|XP_006338463.1| PREDICTED: transcription factor bHLH135-like [Solanum tuberosum] gb|ABX82930.1| transcription factor style2.1 [Solanum lycopersicum] gb|ABX82931.1| transcription factor style2.1 [Solanum pennellii] gb|ABX82932.1| transcription factor style2.1 [Solanum lycopersicum] gb|ABX82933.1| transcription factor style2.1 [Solanum pennel…	AT3G28857	Peaxi162Scf00263g01412	Pentatricopeptide repeat-containing protein
	Peaxi162Scf00922g00110	Peaxi162Scf00341g00621		Peaxi162Scf00005g04017	conserved hypothetical protein [Ricinus communis] gb|EEF37137.1| conserved hypothetical protein [Ricinus communis]	AT3G09730	Peaxi162Scf03375g00003	Plant invertase/pectin methylesterase inhibitor superfamily
	Peaxi162Scf00130g00011	Peaxi162Scf00165g00818		Peaxi162Scf00114g00035	Argonaute family protein	AT2G27880	Peaxi162Scf00000g51016	Chlorophyll a-b binding protein 13, chloroplastic	AT5G54270
	Peaxi162Scf00957g00037	Peaxi162Scf00073g00057		Peaxi162Scf00013g00332	Gibberellin-regulated family protein	AT5G15230	Peaxi162Scf00683g00037	Protein kinase superfamily protein
	Peaxi162Scf00047g00128	Peaxi162Scf00207g00444		Peaxi162Scf00944g00026	Pectin lyase-like superfamily protein	AT5G19730	Peaxi162Scf00386g00814	Unknown protein
	Peaxi162Scf00789g00110	Peaxi162Scf01049g00047		Peaxi162Scf00263g00614	Leucine-rich receptor-like protein kinase family protein		Peaxi162Scf00618g00532	phosphate transporter 1
	Peaxi162Scf00436g00515	Peaxi162Scf00089g01334		Peaxi162Scf00171g00239	GRAM domain-containing protein / ABA-responsive protein-related		Peaxi162Scf01087g00126	Serine/threonine-protein kinase WNK-related isoform 1 [Theobroma cacao] gb|EOY14375.1| Serine/threonine-protein kinase WNK-related isoform 1 [Theobroma cacao]
	Peaxi162Scf00045g01523	Peaxi162Scf00316g00521		Peaxi162Scf00469g00065	conserved hypothetical protein [Ricinus communis] gb|EEF40098.1| conserved hypothetical protein [Ricinus communis]	AT2G42760	Peaxi162Scf00111g00715	Peroxisomal (S)-2-hydroxy-acid oxidase
	Peaxi162Scf00389g00935	Peaxi162Scf00180g00710		Peaxi162Scf00253g00722	conserved hypothetical protein [Ricinus communis] gb|EEF50077.1| conserved hypothetical protein [Ricinus communis]	AT1G65295	Peaxi162Scf00207g01365	C2H2-like zinc finger protein
	Peaxi162Scf00016g00007	Peaxi162Scf00015g00521		Peaxi162Scf00185g00071	UDP-Glycosyltransferase superfamily protein		Peaxi162Scf00178g00039	Chaperonin-like RbcX protein	AT4G04330
	Peaxi162Scf00311g00131	Peaxi162Scf00080g00064		Peaxi162Scf00128g01525	11-beta-hydroxysteroid dehydrogenase 1B		Peaxi162Scf01294g00031	ethylene response factor 3 [Malus domestica]
	Peaxi162Scf00748g00111	Peaxi162Scf00363g00520		Peaxi162Scf01184g00019	Unknown protein		Peaxi162Scf00519g00066	calcium/calmodulin protein kinase 1 [Nicotiana tabacum] gb|AAS67891.1| calcium/calmodulin protein kinase [Nicotiana tabacum]
	Peaxi162Scf00357g00622	Peaxi162Scf00105g01114		Peaxi162Scf00461g01116	Leucine-rich repeat protein kinase family protein		Peaxi162Scf00074g00364	NAD(P)-binding Rossmann-fold superfamily protein
	Peaxi162Scf00244g00145	Peaxi162Scf00927g00035		Peaxi162Scf00948g00019	Protein kinase superfamily protein	AT2G28250	Peaxi162Scf00016g00526	Sec14p-like phosphatidylinositol transfer family protein
	Peaxi162Scf00111g01320	Peaxi162Scf00192g00217		Peaxi162Scf00002g02718	Heat stress transcription factor B-3		Peaxi162Scf01312g00039	cytochrome P450, family 82, subfamily C, polypeptide 2
	Peaxi162Scf00203g00081	Peaxi162Scf00147g00511		Peaxi162Scf00025g02433	nodulin MtN21 /EamA-like transporter family protein	AT5G64700	Peaxi162Scf00152g01224	ENTH/ANTH/VHS superfamily protein
	Peaxi162Scf00073g00057	Peaxi162Scf00517g00625		Peaxi162Scf00271g00057	Ethylene-responsive transcription factor 2	AT4G17500	Peaxi162Scf00937g00010	Outer arm dynein light chain 1 protein
	Peaxi162Scf00959g00022	Peaxi162Scf00183g00923		Peaxi162Scf00523g00073	conserved hypothetical protein [Ricinus communis] gb|EEF48258.1| conserved hypothetical protein [Ricinus communis]		Peaxi162Scf00017g00033	Unknown protein
	Peaxi162Scf00069g00202	Peaxi162Scf00433g00096		Peaxi162Scf00384g00123	Ras-related protein Rab-11A	AT5G60860	Peaxi162Scf00253g01614	Heavy metal transport/detoxification superfamily protein	AT1G71050
	Peaxi162Scf00944g00141	Peaxi162Scf00038g01034		Peaxi162Scf00362g00841	Pathogenesis-related thaumatin superfamily protein	AT4G38660	Peaxi162Scf00037g00223	HSP20-like chaperones superfamily protein
	Peaxi162Scf00205g01128	Peaxi162Scf00789g00532		Peaxi162Scf00064g00436	Leucine-rich repeat protein kinase family protein		Peaxi162Scf00109g00064	cytochrome P450, family 71, subfamily A, polypeptide 19
	Peaxi162Scf00705g00028	Peaxi162Scf00088g00820		Peaxi162Scf00452g00335	Protein kinase superfamily protein	AT1G16270	Peaxi162Scf00732g00024	protein kinase family protein
	Peaxi162Scf00959g00213	Peaxi162Scf00009g00434		Peaxi162Scf00546g00324	Heavy metal transport/detoxification superfamily protein		Peaxi162Scf00207g00113	0
	Peaxi162Scf00129g01035	Peaxi162Scf00194g00014		Peaxi162Scf00231g00216	Unknown protein		Peaxi162Scf00271g00062	Ethylene-responsive transcription factor 5	AT5G07580
	Peaxi162Scf00569g00415	Peaxi162Scf00047g02034		Peaxi162Scf00152g00433	beta-D-xylosidase 4	AT3G19620	Peaxi162Scf00285g00512	Polygalacturonase inhibitor
	Peaxi162Scf00020g00814	Peaxi162Scf00047g10011		Peaxi162Scf00665g00211	Exostosin family protein	AT5G19670	Peaxi162Scf00193g00617	Unknown protein
	Peaxi162Scf00041g00314	Peaxi162Scf00407g00416		Peaxi162Scf00921g00242	Glucan endo-1,3-beta-glucosidase 3	AT2G05790	Peaxi162Scf00160g00829	Inositol-tetrakisphosphate 1-kinase 2
	Peaxi162Scf00491g00038	Peaxi162Scf00362g00831		Peaxi162Scf00394g01016	Frigida-like protein	AT5G27220	Peaxi162Scf00003g04536	WCRKC thioredoxin 1	AT5G06690
	Peaxi162Scf00624g00033	Peaxi162Scf00010g01919		Peaxi162Scf00427g00022	Anthocyanidin 3-O-glucosyltransferase 5		Peaxi162Scf00002g00349	alpha carbonic anhydrase 4
	Peaxi162Scf00927g00035	Peaxi162Scf00668g00049		Peaxi162Scf00548g00661	Phototropic-responsive NPH3 family protein	AT3G49900	Peaxi162Scf00092g00512	Transposon MuDR mudrA-like protein, putative [Solanum demissum]
	Peaxi162Scf00422g00065	Peaxi162Scf00314g00634		Peaxi162Scf00338g00001	U-box domain-containing protein 18	AT1G10560	Peaxi162Scf00195g00617	Subtilase family protein	AT5G44530
	Peaxi162Scf00673g00220	Peaxi162Scf00073g00003		Peaxi162Scf00075g01548	UDP-Glycosyltransferase superfamily protein	AT4G15480	Peaxi162Scf00223g01419	Unknown protein
	Peaxi162Scf00359g01222	Peaxi162Scf00421g00826		Peaxi162Scf00549g00430	Phosphatidylinositol 3,4,5-trisphosphate 3-phosphatase and dual-specificity protein phosphatase PTEN		Peaxi162Scf00695g00008	Cytochrome P450 superfamily protein
	Peaxi162Scf00847g00008	Peaxi162Scf00129g01231		Peaxi162Scf00755g00009	Alcohol-forming fatty acyl-CoA reductase	AT4G33790	Peaxi162Scf00008g03714	Protein kinase superfamily protein
	Peaxi162Scf00789g00411	Peaxi162Scf00185g00159		Peaxi162Scf00329g00716	Leucine-rich repeat protein kinase family protein	AT1G10850	Peaxi162Scf00065g01129	Pectin lyase-like superfamily protein
	Peaxi162Scf00016g02127	Peaxi162Scf00264g00510		Peaxi162Scf00740g00137	ABL interactor-like protein 3	AT5G24310	Peaxi162Scf00009g00024	HCO3- transporter family
	Peaxi162Scf00561g00021	Peaxi162Scf00922g00026		Peaxi162Scf00226g00411	Oxidoreductase family protein		Peaxi162Scf00222g00119	Unknown protein	AT3G11810
	Peaxi162Scf00016g00244	Peaxi162Scf01161g00325		Peaxi162Scf00323g00521	tyrosine-rich hydroxyproline-rich glycoprotein, partial [Petroselinum crispum]		Peaxi162Scf00052g01611	Unknown protein	AT4G13230
	Peaxi162Scf01067g00113	Peaxi162Scf00437g00026		Peaxi162Scf00401g00018	HXXXD-type acyl-transferase family protein	AT2G39980	Peaxi162Scf00058g02613	Malectin/receptor-like protein kinase family protein
	Peaxi162Scf00029g02813	Peaxi162Scf00149g01016		Peaxi162Scf01012g00236	GDSL esterase/lipase	AT4G01130	Peaxi162Scf00152g00164	chloride channel C	AT5G49890
	Peaxi162Scf00888g00114	Peaxi162Scf00404g00021		Peaxi162Scf00087g02228	Unknown protein	AT4G27810	Peaxi162Scf01167g00115	DNA replication licensing factor mcm2	AT1G44900
	Peaxi162Scf00079g02433	Peaxi162Scf00774g00011		Peaxi162Scf00580g00014	Protein phosphatase 2C family protein	AT3G51470	Peaxi162Scf00016g00233	DNA replication licensing factor MCM4	AT2G16440
	Peaxi162Scf00120g01534	Peaxi162Scf01650g00057		Peaxi162Scf00109g01520	UDP-Glycosyltransferase superfamily protein		Peaxi162Scf00232g00083	Leucine-rich receptor-like protein kinase family protein	AT1G55610
	Peaxi162Scf00688g00349	Peaxi162Scf00945g00023		Peaxi162Scf00262g01014	MATE efflux family protein		Peaxi162Scf00281g00059	Cyclin D2
	Peaxi162Scf00160g01527	Peaxi162Scf00073g00038		Peaxi162Scf01650g00008	Unknown protein		Peaxi162Scf00993g00326	Disease resistance protein (CC-NBS-LRR class) family	AT5G66900
	Peaxi162Scf00324g00020	Peaxi162Scf00258g00053		Peaxi162Scf00420g00555	Major facilitator superfamily protein		Peaxi162Scf01115g00115	Cytokinin dehydrogenase 6
	Peaxi162Scf00177g10124	Peaxi162Scf00045g00237		Peaxi162Scf01150g00021	NIMA-related serine/threonine kinase 1	AT1G54510	Peaxi162Scf00126g00911	MADS box protein [Nicotiana tabacum]
	Peaxi162Scf00365g00087	Peaxi162Scf00207g01345		Peaxi162Scf00083g00033	ABC transporter G family member 25	AT1G71960	Peaxi162Scf00778g00313	Pollen Ole e 1 allergen and extensin family protein
	Peaxi162Scf00399g00518	Peaxi162Scf00575g00212		Peaxi162Scf00023g00239	ribonuclease 1	AT2G02990	Peaxi162Scf00986g00227	myb domain protein 48	AT3G46130
	Peaxi162Scf00789g00532	Peaxi162Scf00128g10012		Peaxi162Scf00281g00082	Protein kinase superfamily protein	AT1G28390	Peaxi162Scf01434g00014	Unknown protein
	Peaxi162Scf00209g00122	Peaxi162Scf00207g01542		Peaxi162Scf00089g01636	Protein of Unknown Function (DUF239)	AT5G50150	Peaxi162Scf01623g00017	Eukaryotic aspartyl protease family protein
	Peaxi162Scf00360g00024	Peaxi162Scf00835g00312		Peaxi162Scf00475g00519	Protein kinase superfamily protein		Peaxi162Scf00870g00021	conserved hypothetical protein [Ricinus communis] gb|EEF46957.1| conserved hypothetical protein [Ricinus communis]	AT4G32295
	Peaxi162Scf00818g00018	Peaxi162Scf00095g00715		Peaxi162Scf00457g00052	RING/U-box superfamily protein	AT4G30400	Peaxi162Scf01607g00112	chloroplast stem-loop binding protein of 41 kDa	AT3G63140
	Peaxi162Scf01161g00325	Peaxi162Scf00599g00043		Peaxi162Scf00455g01310	Protein of unknown function (DUF1191)		Peaxi162Scf00566g00051	tuber-specific and sucrose-responsive element binding factor [Solanum tuberosum]
	Peaxi162Scf00481g00049	Peaxi162Scf00038g02343		Peaxi162Scf00836g00218	P-loop containing nucleoside triphosphate hydrolases superfamily protein		Peaxi162Scf00314g00751	Sucrose nonfermenting 4-like protein
	Peaxi162Scf01067g00114	Peaxi162Scf00122g02315		Peaxi162Scf00444g00133	UDP-N-acetylmuramate--L-alanine ligase		Peaxi162Scf00395g00069	fatty acid hydroxylase 1
	Peaxi162Scf00089g01334	Peaxi162Scf01067g00113		Peaxi162Scf00314g00535	dual specificity protein phosphatase family protein		Peaxi162Scf01294g00027	P18 protein [Nicotiana alata]
	Peaxi162Scf00047g01927	Peaxi162Scf00536g00035		Peaxi162Scf00019g00012	Protein of unknown function, DUF642	AT3G08030	Peaxi162Scf00299g00345	basic helix-loop-helix (bHLH) DNA-binding superfamily protein	AT4G37850
	Peaxi162Scf00016g03456	Peaxi162Scf00389g00935		Peaxi162Scf00015g00142	0		Peaxi162Scf00915g00024	Unknown protein
	Peaxi162Scf00045g00237	Peaxi162Scf00436g00515		Peaxi162Scf00558g00316	Protein of unknown function (DUF506)	AT1G62420	Peaxi162Scf00377g00029	Basic helix-loop-helix DNA-binding superfamily protein isoform 1 [Theobroma cacao] gb|EOX96336.1| Basic helix-loop-helix DNA-binding superfamily protein isoform 1 [Theobroma cacao]	AT4G00050
	Peaxi162Scf01108g00213	Peaxi162Scf01067g00114		Peaxi162Scf00393g00092	hero resistance protein 1 homologue [Solanum lycopersicum] emb|CAD29725.1| hero resistance protein 1 homologue [Solanum lycopersicum]		Peaxi162Scf00314g00118	soluble N-ethylmaleimide-sensitive factor adaptor protein 30
	Peaxi162Scf00041g02619	Peaxi162Scf00214g00048		Peaxi162Scf00450g00853	early nodulin-like protein 9		Peaxi162Scf00783g00036	Unknown protein
	Peaxi162Scf00103g02127	Peaxi162Scf00140g00710		Peaxi162Scf01350g00122	Cysteine-rich repeat secretory protein 60		Peaxi162Scf00064g01822	U-box domain-containing protein kinase family protein	AT5G12000
	Peaxi162Scf00281g00028	Peaxi162Scf00244g00029		Peaxi162Scf00111g00633	Nucleotide/sugar transporter family protein	AT3G14410	Peaxi162Scf00916g00134	NAD(P)-binding Rossmann-fold superfamily protein
	Peaxi162Scf00128g01017	Peaxi162Scf00921g00256		Peaxi162Scf01310g00029	Pentatricopeptide repeat-containing protein		Peaxi162Scf00003g00115	NOD26-like intrinsic protein 4
	Peaxi162Scf00191g01426	Peaxi162Scf00030g00151		Peaxi162Scf01086g00023	Protein kinase superfamily protein	AT5G54590	Peaxi162Scf00684g00229	Sec14p-like phosphatidylinositol transfer family protein	AT2G21540
	Peaxi162Scf00326g00089	Peaxi162Scf01056g00028		Peaxi162Scf01333g00014	ethylene-responsive-element-binding factor 7 [Petunia x hybrida]		Peaxi162Scf00026g00245	serine carboxypeptidase-like 48	AT3G45010
	Peaxi162Scf00214g00048	Peaxi162Scf00016g02127		Peaxi162Scf00881g00225	Leucine-rich repeat protein kinase family protein	AT5G14210	Peaxi162Scf00530g00117	CASP-like protein
	Peaxi162Scf00420g00346	Peaxi162Scf00128g00827		Peaxi162Scf00769g00038	Disease resistance-responsive (dirigent-like protein) family protein		Peaxi162Scf00691g00215	DNA replication licensing factor mcm7	AT4G02060
	Peaxi162Scf00147g00511	Peaxi162Scf00652g00015		Peaxi162Scf00701g00032	UDP-Glycosyltransferase superfamily protein		Peaxi162Scf00012g00141	lipid phosphate phosphatase 3
	Peaxi162Scf00193g00615	Peaxi162Scf01060g00008		Peaxi162Scf00349g00711	calmodulin-binding family protein	AT3G13600	Peaxi162Scf00166g01046	Protein of unknown function (DUF1336)
	Peaxi162Scf00536g00092	Peaxi162Scf00288g00045		Peaxi162Scf00420g00642	Pollen Ole e 1 allergen and extensin family protein	AT5G41050	Peaxi162Scf00310g00419	Cyclin A1	AT1G44110
	Peaxi162Scf00025g00291	Peaxi162Scf00542g00059		Peaxi162Scf00298g00021	Leucine-rich repeat (LRR) family protein	AT4G29240	Peaxi162Scf00450g00086	Ras-related small GTP-binding family protein	AT5G54840
	Peaxi162Scf00204g00079	Peaxi162Scf00073g01124		Peaxi162Scf00930g00051	Unknown protein	AT2G03440	Peaxi162Scf00001g00262	Unknown protein	AT5G38700
	Peaxi162Scf00001g00369	Peaxi162Scf00074g00633		Peaxi162Scf00000g00285	Unknown protein		Peaxi162Scf00060g00433	60S ribosomal protein L23a
	Peaxi162Scf00076g00717	Peaxi162Scf01086g00142		Peaxi162Scf00077g00077	Leucine-rich receptor-like protein kinase family protein	AT1G08590	Peaxi162Scf00145g00220	Pectin lyase-like superfamily protein	AT3G54920
	Peaxi162Scf00811g00011	Peaxi162Scf00714g00524		Peaxi162Scf00714g00621	Unknown protein	AT4G23020	Peaxi162Scf00285g00821	multidrug resistance-associated protein 3	AT3G13080
	Peaxi162Scf01174g00117	Peaxi162Scf00102g01854		Peaxi162Scf00071g00135	myb domain protein 61		Peaxi162Scf00648g00024	Dehydration-responsive element-binding protein 1A	AT4G25480
	Peaxi162Scf00073g00038	Peaxi162Scf00119g00138		Peaxi162Scf00064g01324	Cysteine proteinases superfamily protein		Peaxi162Scf00003g01126	Sec14p-like phosphatidylinositol transfer family protein
	Peaxi162Scf00065g01511	Peaxi162Scf00034g01115		Peaxi162Scf00258g00617	2-oxoglutarate (2OG) and Fe(II)-dependent oxygenase superfamily protein		Peaxi162Scf00268g00137	Sucrose transport protein
	Peaxi162Scf00313g00055	Peaxi162Scf00205g01128		Peaxi162Scf00493g00114	Leucine-rich repeat receptor-like protein kinase family protein	AT2G41820	Peaxi162Scf00399g00016	Pectinacetylesterase family protein
	Peaxi162Scf00119g10131	Peaxi162Scf00071g00324		Peaxi162Scf00374g00053	Calcium-binding protein CAST		Peaxi162Scf01302g00031	DNA double-strand break repair rad50 ATPase, putative isoform 1 [Theobroma cacao] gb|EOY07329.1| DNA double-strand break repair rad50 ATPase, putative isoform 1 [Theobroma cacao]	AT3G54050
	Peaxi162Scf00023g00112	Peaxi162Scf00897g00015		Peaxi162Scf00225g00219	kinesin 1	AT5G27950	Peaxi162Scf00544g00033	Mechanosensitive ion channel family protein
	Peaxi162Scf01133g00014	Peaxi162Scf00007g00318		Peaxi162Scf01168g00115	germin-like protein 10		Peaxi162Scf00364g00015	Unknown protein
	Peaxi162Scf00136g00222	Peaxi162Scf01168g00111		Peaxi162Scf00420g00335	Ankyrin repeat family protein		Peaxi162Scf00459g00122	potassium transporter 1
	Peaxi162Scf00064g00421	Peaxi162Scf00016g00244		Peaxi162Scf01007g00013	UPF0329 protein ECU01_0100/ECU01_1510/ECU08_0030, putative isoform 1 [Theobroma cacao] gb|EOY05482.1| UPF0329 protein ECU01_0100/ECU01_1510/ECU08_0030, putative isoform 1 [Theobroma cacao]	AT4G13540	Peaxi162Scf00536g00118	SNF1-related protein kinase regulatory subunit gamma 1
	Peaxi162Scf00120g00814	Peaxi162Scf00120g00814		Peaxi162Scf00966g00004	GDSL esterase/lipase	AT5G45910	Peaxi162Scf00415g00005	Unknown protein	AT3G23380
	Peaxi162Scf00220g00211	Peaxi162Scf00060g00711		Peaxi162Scf00128g00135	UDP-galactose:fucoside alpha-3-galactosyltransferase [Morus notabilis]		Peaxi162Scf00073g00173	Unknown protein
	Peaxi162Scf00060g00123	Peaxi162Scf00207g00747		Peaxi162Scf00035g00414	germin-like protein 10		Peaxi162Scf00008g00386	Major facilitator superfamily protein	AT4G36670
	Peaxi162Scf00332g00112	Peaxi162Scf00382g00218		Peaxi162Scf00956g00411	cinnamyl alcohol dehydrogenase 9		Peaxi162Scf00203g00028	Protein of unknown function, DUF593	AT5G06560
	Peaxi162Scf00951g00329	Peaxi162Scf00122g02215		Peaxi162Scf00166g00427	Nucleotide-sugar transporter family protein	AT3G17430	Peaxi162Scf00601g00047	nodulin MtN21 /EamA-like transporter family protein
	Peaxi162Scf00351g00321	Peaxi162Scf00543g00421		Peaxi162Scf00628g00413	glycosyl hydrolase family 10 protein / carbohydrate-binding domain-containing protein	AT1G58370	Peaxi162Scf01015g00013	peptidoglycan-binding LysM domain-containing protein	AT3G52790
	Peaxi162Scf00199g00027	Peaxi162Scf00270g00819		Peaxi162Scf02754g00016	inositol polyphosphate 5-phosphatase 11	AT1G47510	Peaxi162Scf00016g00831	proline-rich extensin-like receptor kinase 10
	Peaxi162Scf00491g00110	Peaxi162Scf01110g00025		Peaxi162Scf00629g00318	Protein of unknown function (DUF1336)	AT3G29180	Peaxi162Scf00102g00734	expansin-like A2
	Peaxi162Scf00015g02217	Peaxi162Scf00385g00039		Peaxi162Scf00486g01028	conserved hypothetical protein [Ricinus communis] gb|EEF46141.1| conserved hypothetical protein [Ricinus communis]		Peaxi162Scf00009g00074	CAP (Cysteine-rich secretory proteins, Antigen 5, and Pathogenesis-related 1 protein) superfamily protein
	Peaxi162Scf00286g01031	Peaxi162Scf00274g00051		Peaxi162Scf00147g00075	kinesin 4	AT2G47500	Peaxi162Scf00287g00193	auxin response factor 19	AT1G19850
	Peaxi162Scf00159g00068	Peaxi162Scf00099g00168		Peaxi162Scf00807g00024	protodermal factor 1		Peaxi162Scf00036g00321	DNA replication licensing factor MCM6	AT5G44635
	Peaxi162Scf00023g02024	Peaxi162Scf00001g04232		Peaxi162Scf00563g00520	Zinc finger family protein isoform 2 [Theobroma cacao] gb|EOY29057.1| Zinc finger family protein isoform 2 [Theobroma cacao]		Peaxi162Scf00223g01422	Unknown protein	AT4G18490
	Peaxi162Scf00389g00936	Peaxi162Scf00042g02314		Peaxi162Scf00191g01323	myb domain protein 17		Peaxi162Scf00751g00321	Protein kinase superfamily protein	AT1G49270
	Peaxi162Scf01205g00175	Peaxi162Scf01221g00042		Peaxi162Scf00194g00424	germin-like protein 5	AT1G09560	Peaxi162Scf00461g01011	Dormancy/auxin associated family protein
	Peaxi162Scf00073g00003	Peaxi162Scf01097g00415		Peaxi162Scf00045g01340	Unknown protein		Peaxi162Scf01060g00146	ABC transporter G family member 11
	Peaxi162Scf00411g00062	Peaxi162Scf00595g00111		Peaxi162Scf00452g00055	SAUR-like auxin-responsive protein family	AT1G56150	Peaxi162Scf00155g01014	cationic amino acid transporter 5
	Peaxi162Scf00121g00417	Peaxi162Scf00360g00418		Peaxi162Scf00074g02011	Disease resistance protein (TIR-NBS class)	AT4G23440	Peaxi162Scf00360g00813	Leucine-rich receptor-like protein kinase family protein
	Peaxi162Scf00745g00865	Peaxi162Scf00316g00517		Peaxi162Scf00393g00032	UDP-Glycosyltransferase superfamily protein		Peaxi162Scf00128g00732	GDSL-like Lipase/Acylhydrolase superfamily protein
	Peaxi162Scf00802g00014	Peaxi162Scf01447g00016		Peaxi162Scf00549g00023	Unknown protein	AT4G34090	Peaxi162Scf00203g00052	Unknown protein	AT3G11690
	Peaxi162Scf00687g00041	Peaxi162Scf00013g03114		Peaxi162Scf00535g00057	Unknown protein		Peaxi162Scf00700g00717	P18 protein [Nicotiana alata]
	Peaxi162Scf01054g00032	Peaxi162Scf00076g00717		Peaxi162Scf00276g00133	Nucleotide-diphospho-sugar transferases superfamily protein		Peaxi162Scf00347g00329	DNA replication licensing factor mcm5-A	AT2G07690
	Peaxi162Scf00030g01820	Peaxi162Scf00056g00025		Peaxi162Scf02201g00002	Pyridoxal phosphate (PLP)-dependent transferases superfamily protein		Peaxi162Scf00046g00526	Structural maintenance of chromosomes protein 3
	Peaxi162Scf00912g00111	Peaxi162Scf00111g01320		Peaxi162Scf00610g00348	CASP-like protein	AT4G25830	Peaxi162Scf00797g00002	Phot s psbY [Populus trichocarpa]
	Peaxi162Scf00553g00538	Peaxi162Scf00173g01010		Peaxi162Scf00003g05246	Cytochrome P450 superfamily protein	AT3G56630	Peaxi162Scf00074g00155	growth-regulating factor 8
	Peaxi162Scf00734g00047	Peaxi162Scf00038g01734		Peaxi162Scf01131g00012	adenine phosphoribosyltransferase 5	AT5G11160	Peaxi162Scf00375g00044	calcium-dependent protein kinase 24
	Peaxi162Scf00732g00240	Peaxi162Scf00359g01222		Peaxi162Scf00419g00016	Unknown protein		Peaxi162Scf01010g00129	strictosidine synthase-like 2
	Peaxi162Scf00546g00038	Peaxi162Scf00016g00007		Peaxi162Scf00007g02727	External alternative NAD(P)H-ubiquinone oxidoreductase B3, mitochondrial		Peaxi162Scf00069g01724	Protein phosphatase 2C family protein	AT3G15260
	Peaxi162Scf00428g00211	Peaxi162Scf00017g02913		Peaxi162Scf00020g00611	plasma membrane intrinsic protein 1		Peaxi162Scf00357g00830	Unknown protein
	Peaxi162Scf00045g02530	Peaxi162Scf00646g00322		Peaxi162Scf00083g00176	Leucine-rich repeat (LRR) family protein	AT5G66330	Peaxi162Scf00064g00422	Sec14p-like phosphatidylinositol transfer family protein
	Peaxi162Scf00593g00323	Peaxi162Scf00171g00936		Peaxi162Scf00083g00082	Unknown protein		Peaxi162Scf00928g00133	Leucine-rich repeat protein kinase family protein	AT3G42880
	Peaxi162Scf00026g00312	Peaxi162Scf00390g00225		Peaxi162Scf00064g00332	PPPDE putative thiol peptidase family protein	AT1G47740	Peaxi162Scf00362g00256	O-fucosyltransferase family protein
	Peaxi162Scf00802g00035	Peaxi162Scf00173g00074		Peaxi162Scf00016g00825	Protein kinase superfamily protein	AT4G34500	Peaxi162Scf00743g00013	fatty acid desaturase 7
	Peaxi162Scf00452g00331	Peaxi162Scf00016g03241		Peaxi162Scf00285g00432	squalene synthase 1		Peaxi162Scf00062g00009	Unknown protein	AT1G30260
	Peaxi162Scf00314g00733	Peaxi162Scf00269g00122		Peaxi162Scf00323g00620	tyrosine-rich hydroxyproline-rich glycoprotein, partial [Petroselinum crispum]		Peaxi162Scf00051g00621	Transmembrane emp24 domain-containing protein p24delta3
	Peaxi162Scf00192g00217	Peaxi162Scf00580g00028		Peaxi162Scf00758g00412	GRAM domain family protein		Peaxi162Scf00993g00211	cytochrome P450, family 76, subfamily C, polypeptide 3
	Peaxi162Scf00700g00528	Peaxi162Scf00732g00240		Peaxi162Scf00057g00095	conserved hypothetical protein [Ricinus communis] gb|EEF52530.1| conserved hypothetical protein [Ricinus communis]	AT1G75060	Peaxi162Scf00050g00101	GRAS family transcription factor
	Peaxi162Scf00437g00026	Peaxi162Scf00205g00004		Peaxi162Scf00071g00212	Pectinacetylesterase family protein		Peaxi162Scf00026g02510	Pectin lyase-like superfamily protein
	Peaxi162Scf00299g00835	Peaxi162Scf00037g00224		Peaxi162Scf00152g00934	carbonic anhydrase 1	AT4G33580	Peaxi162Scf00750g00056	Plant invertase/pectin methylesterase inhibitor superfamily
	Peaxi162Scf00241g00420	Peaxi162Scf00492g00068		Peaxi162Scf00252g00119	Reticulon family protein	AT5G58000	Peaxi162Scf01012g00021	Protein kinase family protein
	Peaxi162Scf01067g00112	Peaxi162Scf00311g00045		Peaxi162Scf00111g01478	BES1/BZR1 homolog 4		Peaxi162Scf00078g01331	0
	Peaxi162Scf00406g00057	Peaxi162Scf00015g00816		Peaxi162Scf00421g00330	nodulin MtN21 /EamA-like transporter family protein		Peaxi162Scf01412g00012	Aluminium induced protein with YGL and LRDR motifs
	Peaxi162Scf00223g01514	Peaxi162Scf00001g00023		Peaxi162Scf00139g00617	MATE efflux family protein		Peaxi162Scf00004g00448	calcium-dependent protein kinase 17	AT5G12180
	Peaxi162Scf00842g00319	Peaxi162Scf00231g00021		Peaxi162Scf00421g00121	NHL domain-containing protein		Peaxi162Scf01073g00018	UDP-Glycosyltransferase superfamily protein
	Peaxi162Scf00393g00413	Peaxi162Scf00158g00003		Peaxi162Scf00302g00313	nucleobase-ascorbate transporter 7	AT2G34190	Peaxi162Scf00290g00811	F-box and associated interaction domains-containing protein isoform 2 [Theobroma cacao] gb|EOY19958.1| F-box and associated interaction domains-containing protein isoform 2 [Theobroma cacao]
	Peaxi162Scf00580g00028	Peaxi162Scf00469g00627		Peaxi162Scf00089g00720	GDSL esterase/lipase	AT3G48460	Peaxi162Scf00648g10013	Dehydration-responsive element-binding protein 1D
	Peaxi162Scf00599g00009	Peaxi162Scf01030g00012		Peaxi162Scf00479g00033	Endo-1,3(4)-beta-glucanase 1	AT5G15870	Peaxi162Scf00501g00012	Unknown protein
	Peaxi162Scf00469g00627	Peaxi162Scf00397g00111		Peaxi162Scf00183g00068	methyl esterase 10	AT3G50440	Peaxi162Scf00450g00127	DNA polymerase alpha catalytic subunit	AT5G67100
	Peaxi162Scf00745g00318	Peaxi162Scf00156g00215		Peaxi162Scf00060g00023	Acyl-CoA N-acyltransferase with RING/FYVE/PHD-type zinc finger domain		Peaxi162Scf00544g00922	DNA polymerase epsilon catalytic subunit
	Peaxi162Scf00141g00062	Peaxi162Scf00763g00438		Peaxi162Scf00577g00036	homeobox protein 21		Peaxi162Scf00001g00571	subtilisin-like serine protease 2
	Peaxi162Scf00007g00318	Peaxi162Scf00034g01413		Peaxi162Scf00328g00619	Protein of unknown function (DUF630 and DUF632)		Peaxi162Scf00159g00911	mitogen-activated protein kinase 16
	Peaxi162Scf00739g00125	Peaxi162Scf00463g00052		Peaxi162Scf00362g00246	catalytic, putative [Ricinus communis] gb|EEF36580.1| catalytic, putative [Ricinus communis]	AT4G38370	Peaxi162Scf00165g01846	P-hydroxybenzoic acid efflux pump subunit aaeB [Theobroma cacao] gb|EOY34095.1| P-hydroxybenzoic acid efflux pump subunit aaeB [Theobroma cacao]
	Peaxi162Scf00282g00515	Peaxi162Scf00452g00331		Peaxi162Scf00713g00007	Regulator of chromosome condensation (RCC1) family protein	AT1G65920	Peaxi162Scf00223g01010	alpha/beta-Hydrolases superfamily protein
	Peaxi162Scf00177g00072	Peaxi162Scf00051g00109		Peaxi162Scf00271g00055	Cytosolic sulfotransferase 5		Peaxi162Scf00008g02027	GATA type zinc finger transcription factor family protein
	Peaxi162Scf00047g00633	Peaxi162Scf00016g00516		Peaxi162Scf00030g01015	UDP-Glycosyltransferase superfamily protein		Peaxi162Scf00014g00021	tetratricopeptide repeat (TPR)-containing protein
	Peaxi162Scf00092g01519	Peaxi162Scf00131g01117		Peaxi162Scf00078g00534	Tubulin-specific chaperone E [Zea mays]		Peaxi162Scf00344g00811	Unknown protein
	Peaxi162Scf00835g00312	Peaxi162Scf00944g00141		Peaxi162Scf00335g00009	SKU5 similar 3		Peaxi162Scf00038g01039	phytochrome-associated protein 1 [Arabidopsis thaliana]
	Peaxi162Scf00202g02025	Peaxi162Scf00282g00515		Peaxi162Scf00745g00719	Fatty acid hydroxylase superfamily		Peaxi162Scf00175g00329	ATP-dependent RNA helicase, putative	AT1G69240
	Peaxi162Scf00431g00310	Peaxi162Scf00106g02319		Peaxi162Scf00081g00917	Protein of unknown function (DUF620)		Peaxi162Scf00803g00421	Heavy metal transport/detoxification superfamily protein
	Peaxi162Scf00071g00324	Peaxi162Scf00120g01534		Peaxi162Scf00228g00322	Peroxidase family protein	AT3G17070	Peaxi162Scf00681g00435	Duplicated homeodomain-like superfamily protein
	Peaxi162Scf00618g00418	Peaxi162Scf01108g00213		Peaxi162Scf01363g00023	Unknown protein		Peaxi162Scf00084g00718	DYNAMIN-like 1E
	Peaxi162Scf00294g00411	Peaxi162Scf00232g01129		Peaxi162Scf00003g04334	Enoyl-[acyl-carrier-protein] reductase [NADH] 1	AT2G05990	Peaxi162Scf00176g00164	C2H2-type zinc finger family protein
	Peaxi162Scf00122g02315	Peaxi162Scf00064g01633		Peaxi162Scf00021g00218	TCP family transcription factor		Peaxi162Scf00517g00420	Late embryogenesis abundant protein family protein, putative [Theobroma cacao] gb|EOY09948.1| Late embryogenesis abundant protein family protein, putative [Theobroma cacao]
	Peaxi162Scf00038g02520	Peaxi162Scf00684g00327		Peaxi162Scf00581g00063	glycine rich protein-interacting protein [Nicotiana tabacum]		Peaxi162Scf00648g00001	MATE efflux family protein
	Peaxi162Scf00244g00062	Peaxi162Scf00199g00027		Peaxi162Scf00015g02411	F-box/FBD/LRR-repeat protein		Peaxi162Scf00013g00440	Thioredoxin II, putative [Ricinus communis] gb|EEF47845.1| Thioredoxin II, putative [Ricinus communis]
	Peaxi162Scf00270g00819	Peaxi162Scf00381g00086		Peaxi162Scf00699g00326	Unknown protein		Peaxi162Scf01144g00011	0
	Peaxi162Scf00541g00029	Peaxi162Scf00126g01131		Peaxi162Scf00075g01235	formin homology 1		Peaxi162Scf00038g01725	Unknown protein
	Peaxi162Scf00745g00839	Peaxi162Scf00444g00001		Peaxi162Scf00186g00119	IQ-domain 32		Peaxi162Scf00017g00268	Serine/arginine repetitive matrix protein 2, putative [Theobroma cacao] gb|EOY20664.1| Serine/arginine repetitive matrix protein 2, putative [Theobroma cacao]	AT5G62865
	Peaxi162Scf00004g03212	Peaxi162Scf00428g00814		Peaxi162Scf00319g00010	Cation/H(+) antiporter 15	AT2G13620	Peaxi162Scf01001g00001	conserved hypothetical protein [Ricinus communis] gb|EEF46090.1| conserved hypothetical protein [Ricinus communis]
	Peaxi162Scf00173g01010	Peaxi162Scf00744g00017		Peaxi162Scf00183g00220	DNA repair metallo-beta-lactamase family protein	AT1G19025	Peaxi162Scf01018g00311	Ras-related protein Rab-11B
	Peaxi162Scf00357g00424	Peaxi162Scf00083g00822		Peaxi162Scf00611g00015	Unknown protein		Peaxi162Scf00359g01115	regulatory protein (NPR1)
	Peaxi162Scf00194g00215	Peaxi162Scf00141g00615		Peaxi162Scf01086g00147	kinesin 1		Peaxi162Scf00331g00086	Major facilitator superfamily protein
	Peaxi162Scf00516g00650	Peaxi162Scf00207g01445		Peaxi162Scf00314g00643	Zinc finger (C3HC4-type RING finger) family protein		Peaxi162Scf01110g00313	ent-kaurenoic acid hydroxylase 2
	Peaxi162Scf00400g00310	Peaxi162Scf00083g01919		Peaxi162Scf00224g00819	Ovate family protein		Peaxi162Scf01376g00014	Cation/H(+) antiporter 15
	Peaxi162Scf00183g01421	Peaxi162Scf00320g00316		Peaxi162Scf00715g00120	novel plant snare 11	AT2G35190	Peaxi162Scf00077g00125	ammonium transporter 1	AT1G64780
	Peaxi162Scf00540g00422	Peaxi162Scf00045g00127		Peaxi162Scf00548g00024	Galactosyl transferase GMA12/MNN10 family protein		Peaxi162Scf00695g00009	cytochrome P450, family 88, subfamily A, polypeptide 3
	Peaxi162Scf00017g00617	Peaxi162Scf01633g00011		Peaxi162Scf01434g00015	galacturonosyltransferase 12		Peaxi162Scf00700g00719	P18 protein [Nicotiana alata]
	Peaxi162Scf01052g00002	Peaxi162Scf01133g00014		Peaxi162Scf00451g00723	Transmembrane amino acid transporter family protein	AT5G15240	Peaxi162Scf00439g00063	Unknown protein
	Peaxi162Scf00392g00317	Peaxi162Scf00316g00086		Peaxi162Scf00052g01815	Unknown protein		Peaxi162Scf00517g00118	Photosystem I reaction center subunit IV A, chloroplastic	AT2G20260
	Peaxi162Scf00293g00117	Peaxi162Scf00068g01810		Peaxi162Scf01276g00003	HXXXD-type acyl-transferase family protein		Peaxi162Scf00618g00327	Calcium-binding EF hand family protein	AT4G27790
	Peaxi162Scf01056g00028	Peaxi162Scf00708g00011		Peaxi162Scf00332g00018	Sterile alpha motif (SAM) domain-containing protein	AT1G15760	Peaxi162Scf00697g00054	Histone superfamily protein
	Peaxi162Scf00003g02440	Peaxi162Scf00648g00119		Peaxi162Scf00993g00332	SKU5 similar 17	AT5G66920	Peaxi162Scf01064g00117	CASP-like protein	AT4G25040
	Peaxi162Scf00492g00068	Peaxi162Scf00037g00123		Peaxi162Scf00054g01713	Ras-related protein Rab-11A		Peaxi162Scf00111g00231	Cytochrome b561/ferric reductase transmembrane protein family	AT2G30890
	Peaxi162Scf00688g00431	Peaxi162Scf00038g02444		Peaxi162Scf00791g00313	ARM repeat superfamily protein isoform 1 [Theobroma cacao] gb|EOY32287.1| ARM repeat superfamily protein isoform 1 [Theobroma cacao]		Peaxi162Scf00515g00012	Unknown protein	AT1G23350
	Peaxi162Scf01313g00116	Peaxi162Scf00231g00424		Peaxi162Scf00141g00720	laccase 10	AT2G38080	Peaxi162Scf00047g00005	Unknown protein
	Peaxi162Scf00111g00027	Peaxi162Scf00274g00004		Peaxi162Scf00334g00114	S-adenosyl-L-methionine-dependent methyltransferases superfamily protein		Peaxi162Scf00201g10132	S-locus linked F-box protein type-6 [Petunia x hybrida]
	Peaxi162Scf00126g01131	Peaxi162Scf00807g00038		Peaxi162Scf00550g00531	alpha/beta-Hydrolases superfamily protein	AT5G24230	Peaxi162Scf00332g00512	Metal transporter Nramp1	AT1G80830
	Peaxi162Scf00225g00032	Peaxi162Scf00074g00621		Peaxi162Scf00045g01928	2-oxoglutarate (2OG) and Fe(II)-dependent oxygenase superfamily protein		Peaxi162Scf00003g04331	Nse4, component of Smc5/6 DNA repair complex, putative isoform 1 [Theobroma cacao] gb|EOY32461.1| Nse4, component of Smc5/6 DNA repair complex, putative isoform 1 [Theobroma cacao]	AT1G51130
	Peaxi162Scf00078g01330	Peaxi162Scf00078g00710		Peaxi162Scf00588g00078	fiber expressed protein [Gossypium hirsutum]		Peaxi162Scf00757g00220	Disease resistance protein, putative [Solanum demissum]
	Peaxi162Scf00698g00018	Peaxi162Scf00481g00049		Peaxi162Scf00401g00329	Cellulose synthase family protein	AT5G17420	Peaxi162Scf00078g01332	0
	Peaxi162Scf00095g00715	Peaxi162Scf00828g00116		Peaxi162Scf00650g00003	G-type lectin S-receptor-like serine/threonine-protein kinase	AT2G41890	Peaxi162Scf00610g00353	xyloglucan endotransglucosylase/hydrolase 25
	Peaxi162Scf00116g01620	Peaxi162Scf00016g00211		Peaxi162Scf00207g00258	amino acid binding protein, putative [Ricinus communis] gb|EEF39366.1| amino acid binding protein, putative [Ricinus communis]	AT1G16880	Peaxi162Scf01039g00231	histone H2A 2
	Peaxi162Scf01315g00112	Peaxi162Scf00428g00211		Peaxi162Scf00083g01219	Pectin lyase-like superfamily protein		Peaxi162Scf00296g00029	2-oxoglutarate (2OG) and Fe(II)-dependent oxygenase superfamily protein	AT1G17010
	Peaxi162Scf01242g00012	Peaxi162Scf00711g00410		Peaxi162Scf00876g00429	Protein of unknown function (DUF1218)	AT1G31720	Peaxi162Scf01133g00016	auxin-responsive family protein
	Peaxi162Scf01159g00110	Peaxi162Scf00047g01234		Peaxi162Scf00099g00191	Late embryogenesis abundant hydroxyproline-rich glycoprotein family, putative [Theobroma cacao] gb|EOX95792.1| Late embryogenesis abundant hydroxyproline-rich glycoprotein family, putative [Theobroma cacao]		Peaxi162Scf00003g05373	Zinc finger family protein, putative isoform 3 [Theobroma cacao] gb|EOY08708.1| Zinc finger family protein, putative isoform 3 [Theobroma cacao]
	Peaxi162Scf00523g00026	Peaxi162Scf00033g00251		Peaxi162Scf00286g00087	Unknown protein		Peaxi162Scf00954g00116	Leucine-rich repeat protein kinase family protein
	Peaxi162Scf00313g00914	Peaxi162Scf00045g02324		Peaxi162Scf00096g00715	Beta-fructofuranosidase, insoluble isoenzyme 1	AT3G52600	Peaxi162Scf01058g00167	tubulin beta chain 2
	Peaxi162Scf00186g00065	Peaxi162Scf00084g00118		Peaxi162Scf00089g00638	DNA (cytosine-5)-methyltransferase DRM1		Peaxi162Scf01327g00137	Rhomboid-related intramembrane serine protease family protein	AT5G38510
	Peaxi162Scf00025g02112	Peaxi162Scf00284g00136		Peaxi162Scf00825g00231	protein kinase family protein	AT3G55950	Peaxi162Scf00030g02412	Homeobox-leucine zipper protein family
	Peaxi162Scf00117g01317	Peaxi162Scf01315g00112		Peaxi162Scf00081g00148	Family of unknown function (DUF566)		Peaxi162Scf00352g00213	Rho GDP-dissociation inhibitor 1
	Peaxi162Scf01604g00017	Peaxi162Scf01242g00012		Peaxi162Scf01481g00033	conserved hypothetical protein [Ricinus communis] gb|EEF52840.1| conserved hypothetical protein [Ricinus communis]	AT1G76240	Peaxi162Scf00496g00111	Protein of unknown function, DUF593	AT1G74830
	Peaxi162Scf00763g00438	Peaxi162Scf00700g00528		Peaxi162Scf00220g00058	Rhamnogalacturonate lyase family protein		Peaxi162Scf00799g00218	cytochrome P450, family 71, subfamily B, polypeptide 34
	Peaxi162Scf00347g00004	Peaxi162Scf00092g01013		Peaxi162Scf00264g00035	subtilisin-like serine protease 2	AT5G67360	Peaxi162Scf00076g00617	Transmembrane amino acid transporter family protein	AT2G41190
	Peaxi162Scf00367g00736	Peaxi162Scf01209g00012		Peaxi162Scf00333g00017	Protein kinase superfamily protein	AT2G34650	Peaxi162Scf00011g00934	Unknown protein	AT1G58070
	Peaxi162Scf00011g01425	Peaxi162Scf00016g03456		Peaxi162Scf00430g00311	Integrase-type DNA-binding superfamily protein		Peaxi162Scf00796g00120	DNA replication licensing factor MCM3 homolog 3	AT5G46280
	Peaxi162Scf00156g00215	Peaxi162Scf00745g00839		Peaxi162Scf00112g01720	Leucine-rich repeat transmembrane protein kinase		Peaxi162Scf00003g04741	calmodulin-binding family protein
	Peaxi162Scf00494g00053	Peaxi162Scf00386g00921		Peaxi162Scf00689g00123	Histidine kinase-, DNA gyrase B-, and HSP90-like ATPase family protein		Peaxi162Scf00169g00223	HXXXD-type acyl-transferase family protein
	Peaxi162Scf00149g01016	Peaxi162Scf00739g00331		Peaxi162Scf00021g01720	Unknown protein	AT3G60810	Peaxi162Scf00391g00618	bZIP family transcription factor
	Peaxi162Scf01633g00011	Peaxi162Scf00745g00865		Peaxi162Scf00141g00032	ATP binding protein, putative [Ricinus communis] gb|EEF35528.1| ATP binding protein, putative [Ricinus communis]		Peaxi162Scf00613g00312	Cation/H(+) antiporter 2	AT1G79400
	Peaxi162Scf00007g00828	Peaxi162Scf00408g00846		Peaxi162Scf00322g00039	Pectin lyase-like superfamily protein		Peaxi162Scf00711g00412	U-box domain-containing protein 15	AT5G42340
	Peaxi162Scf00778g00009	Peaxi162Scf00202g02025		Peaxi162Scf00135g00914	product [Oryza sativa Japonica Group]	AT2G14045	Peaxi162Scf00789g00035	lysine histidine transporter 1	AT1G08230
	Peaxi162Scf00152g01432	Peaxi162Scf00089g01842		Peaxi162Scf00222g00034	ribonuclease 1		Peaxi162Scf01208g00143	Replication protein A 70 kDa DNA-binding subunit B
	Peaxi162Scf00481g00027	Peaxi162Scf00074g00929		Peaxi162Scf00038g01643	Beta-fructofuranosidase, insoluble isoenzyme 1		Peaxi162Scf00102g00844	Peroxidase superfamily protein
	Peaxi162Scf00432g00043	Peaxi162Scf00037g00424		Peaxi162Scf00437g00053	alpha/beta-Hydrolases superfamily protein		Peaxi162Scf00162g00092	CBL-interacting protein kinase 20	AT5G45820
	Peaxi162Scf00078g00543	Peaxi162Scf00107g00910		Peaxi162Scf00081g00269	Unknown protein		Peaxi162Scf00173g00083	Zinc finger A20 and AN1 domain-containing stress-associated protein 4	AT2G36320
	Peaxi162Scf00047g02454	Peaxi162Scf00031g02716		Peaxi162Scf00026g01511	6-phosphogluconolactonase 1		Peaxi162Scf00691g00043	GRAS family transcription factor family protein
	Peaxi162Scf00240g00106	Peaxi162Scf00011g01425		Peaxi162Scf00017g02838	interferon-related developmental regulator family protein / IFRD protein family		Peaxi162Scf00357g00054	Unknown protein
	Peaxi162Scf00116g00313	Peaxi162Scf00007g00429		Peaxi162Scf00029g02618	RING/U-box superfamily protein isoform 3 [Theobroma cacao] gb|EOY32618.1| RING/U-box superfamily protein isoform 3 [Theobroma cacao]	AT3G63530	Peaxi162Scf00362g01190	SAUR-like auxin-responsive protein family	AT2G19690
	Peaxi162Scf00316g00330	Peaxi162Scf00045g02238		Peaxi162Scf00049g00149	NAD(P)-binding Rossmann-fold superfamily protein	AT3G50560	Peaxi162Scf00071g01020	Protein phosphatase 2C family protein
	Peaxi162Scf00062g00138	Peaxi162Scf00111g01144		Peaxi162Scf00380g00711	lysine histidine transporter 1		Peaxi162Scf00128g10025	Unknown protein
	Peaxi162Scf00015g00816	Peaxi162Scf00045g00533		Peaxi162Scf00978g00032	F-box/kelch-repeat protein	AT5G26960	Peaxi162Scf00301g00122	Integrase-type DNA-binding superfamily protein
	Peaxi162Scf00084g00920	Peaxi162Scf00389g00936		Peaxi162Scf00141g00927	Vacuolar cation/proton exchanger 3	AT3G51860	Peaxi162Scf00546g00115	Unknown protein
	Peaxi162Scf00447g00015	Peaxi162Scf00870g00003		Peaxi162Scf00117g00118	plant intracellular ras group-related LRR 3		Peaxi162Scf00683g00146	Peptidyl-prolyl cis-trans isomerase FKBP17-2, chloroplastic	AT1G18170
	Peaxi162Scf00119g00138	Peaxi162Scf00777g00211		Peaxi162Scf01269g00017	Integrase-type DNA-binding superfamily protein		Peaxi162Scf00198g00516	ABC-2 type transporter family protein
	Peaxi162Scf00196g01022	Peaxi162Scf00778g00009		Peaxi162Scf00002g00123	Bifunctional inhibitor/lipid-transfer protein/seed storage 2S albumin superfamily protein		Peaxi162Scf00001ggene001	DNA mismatch repair protein, putative
	Peaxi162Scf00058g00138	Peaxi162Scf00330g00810		Peaxi162Scf00010g00022	Leucine-rich receptor-like protein kinase family protein	AT4G36180	Peaxi162Scf00807g00219	haloacid dehalogenase (HAD) superfamily protein	AT3G58830
	Peaxi162Scf00016g02523	Peaxi162Scf00362g01044		Peaxi162Scf01165g00022	Cell division protein FtsZ		Peaxi162Scf00129g01036	cyclic nucleotide-gated channel 18	AT5G14870
	Peaxi162Scf00060g00111	Peaxi162Scf00938g00311		Peaxi162Scf00009g00047	NAD(P)-binding Rossmann-fold superfamily protein		Peaxi162Scf00316g00087	Bax inhibitor-1 family protein
	Peaxi162Scf00005g00439	Peaxi162Scf00943g00417		Peaxi162Scf00111g00009	Unknown protein	AT2G42870	Peaxi162Scf00944g00023	SPX domain gene 1	AT5G19740
	Peaxi162Scf00409g00093	Peaxi162Scf00044g00055		Peaxi162Scf00149g00224	sulfiredoxin	AT1G31170	Peaxi162Scf00003g10415	Zinc finger CCCH domain-containing protein 30
	Peaxi162Scf00264g00089	Peaxi162Scf00111g00013		Peaxi162Scf00689g00336	nucleobase-ascorbate transporter 7	AT5G62890	Peaxi162Scf00020g02337	K-box region and MADS-box transcription factor family protein
	Peaxi162Scf01084g00119	Peaxi162Scf01356g00004		Peaxi162Scf00735g00516	basic helix-loop-helix (bHLH) DNA-binding superfamily protein		Peaxi162Scf00231g00320	ROP guanine nucleotide exchange factor 5
	Peaxi162Scf00030g00151	Peaxi162Scf00104g00083		Peaxi162Scf01713g00011	phosphatidylinositol-4-phosphate 5-kinase 1		Peaxi162Scf00451g00045	Protein kinase superfamily protein
	Peaxi162Scf00091g01310	Peaxi162Scf01084g00119		Peaxi162Scf00288g01010	histidine kinase 5	AT5G10720	Peaxi162Scf00647g00529	calcium-dependent protein kinase 17
	Peaxi162Scf00525g00073	Peaxi162Scf00451g00931		Peaxi162Scf00003g03636	beta-D-xylosidase 4		Peaxi162Scf00192g00028	U-box domain-containing protein 42, putative [Theobroma cacao] gb|EOY32442.1| U-box domain-containing protein 42, putative [Theobroma cacao]
	Peaxi162Scf00174g00065	Peaxi162Scf00189g01212		Peaxi162Scf00010g03410	Coiled-coil domain-containing protein 55 (DUF2040)		Peaxi162Scf01124g00124	DNA replication ATP-dependent helicase/nuclease DNA2
	Peaxi162Scf00104g00816	Peaxi162Scf00328g01214		Peaxi162Scf00038g02434	Leucine-rich receptor-like protein kinase family protein	AT1G73080	Peaxi162Scf00403g00524	cyclic nucleotide gated channel 1
	Peaxi162Scf00038g02444	Peaxi162Scf00578g00316		Peaxi162Scf00284g00125	Transmembrane amino acid transporter family protein	AT3G56200	Peaxi162Scf00065g00124	Unknown protein
	Peaxi162Scf00069g01928	Peaxi162Scf00297g00815		Peaxi162Scf00115g00115	allene oxide synthase	AT5G42650	Peaxi162Scf00444g00084	actin depolymerizing factor 7	AT4G25590
	Peaxi162Scf00129g01541	Peaxi162Scf00664g00033		Peaxi162Scf00091g00074	NAC domain protein,	AT2G27300	Peaxi162Scf00740g00045	P-loop containing nucleoside triphosphate hydrolases superfamily protein
	Peaxi162Scf00031g02716	Peaxi162Scf00136g00620		Peaxi162Scf00700g00136	FUNCTIONS IN: molecular_function unknown		Peaxi162Scf00635g00084	F-box family protein	AT4G35930
	Peaxi162Scf00084g00117	Peaxi162Scf00060g00111		Peaxi162Scf00003g00429	C2 calcium/lipid-binding plant phosphoribosyltransferase family protein		Peaxi162Scf00406g00614	NIMA-related serine/threonine kinase 1
	Peaxi162Scf00383g00916	Peaxi162Scf00175g00519		Peaxi162Scf00132g00074	Unknown protein	AT2G20870	Peaxi162Scf00016g02624	Protein phosphatase 2C family protein	AT4G33920
	Peaxi162Scf00141g00059	Peaxi162Scf00189g00041		Peaxi162Scf01660g00010	TRICHOME BIREFRINGENCE-LIKE 4	AT1G60790	Peaxi162Scf00017g02121	Protein of unknown function, DUF593
	Peaxi162Scf00450g00859	Peaxi162Scf00008g00441		Peaxi162Scf00140g01335	Plant invertase/pectin methylesterase inhibitor superfamily		Peaxi162Scf00608g00078	Secretory carrier-associated membrane protein 2
	Peaxi162Scf00311g00045	Peaxi162Scf00017g02715		Peaxi162Scf00058g00294	Heat shock protein DnaJ with tetratricopeptide repeat		Peaxi162Scf00231g00433	Transducin/WD40 repeat-like superfamily protein [Theobroma cacao] gb|EOY30732.1| Transducin/WD40 repeat-like superfamily protein [Theobroma cacao]
	Peaxi162Scf00472g00077	Peaxi162Scf00374g00321		Peaxi162Scf00207g01424	BREVIS RADIX-like 3	AT3G14000	Peaxi162Scf00249g00719	Adenylyl-sulfate kinase 3
	Peaxi162Scf00097g00139	Peaxi162Scf00009g00811		Peaxi162Scf00189g00522	Unknown protein		Peaxi162Scf00309g01023	HXXXD-type acyl-transferase family protein	AT3G62160
	Peaxi162Scf00041g01317	Peaxi162Scf00153g01025		Peaxi162Scf00076g00929	GATA transcription factor 12		Peaxi162Scf00108g00012	0
	Peaxi162Scf00009g00434	Peaxi162Scf00084g00410		Peaxi162Scf00045g00821	Long-chain-alcohol oxidase FAO1	AT4G19380	Peaxi162Scf00496g00025	response regulator 6
	Peaxi162Scf00006g00535	Peaxi162Scf00171g00419		Peaxi162Scf00316g01115	IQ-domain 19		Peaxi162Scf01287g00012	Remorin family protein	AT2G41870
	Peaxi162Scf00978g00116	Peaxi162Scf00071g00129		Peaxi162Scf00015g00226	P-loop containing nucle [Theobroma cacao]		Peaxi162Scf00003g04130	Unknown protein
	Peaxi162Scf00423g00057	Peaxi162Scf01292g00029		Peaxi162Scf00129g01663	Clostridium pasteurianum ferredoxin homolog [Solanum tuberosum]		Peaxi162Scf00449g00016	Transducin family protein / WD-40 repeat family protein [Theobroma cacao] gb|EOX98408.1| Transducin family protein / WD-40 repeat family protein [Theobroma cacao]
	Peaxi162Scf01049g00047	Peaxi162Scf00827g00010		Peaxi162Scf00001g00481	SPX (SYG1/Pho81/XPR1) domain-containing protein	AT1G02860	Peaxi162Scf00025g00337	Unknown protein
	Peaxi162Scf00051g00109	Peaxi162Scf00541g00029		Peaxi162Scf00391g00322	Protein kinase superfamily protein	AT5G47850	Peaxi162Scf00032g00214	calcium-dependent protein kinase 19	AT5G19450
	Peaxi162Scf00285g00945	Peaxi162Scf00055g01910		Peaxi162Scf00518g00430	caffeoyl-CoA 3-O-methyltransferase	AT1G67980	Peaxi162Scf00950g00007	Peroxidase superfamily protein
	Peaxi162Scf00338g00912	Peaxi162Scf00689g00558		Peaxi162Scf00128g00175	0	AT5G13220	Peaxi162Scf00045g01739	Unknown protein
	Peaxi162Scf00016g00939	Peaxi162Scf00030g01820		Peaxi162Scf00004g00351	cytochrome P450, family 71, subfamily A, polypeptide 20		Peaxi162Scf00160g00108	BEST Arabidopsis thaliana protein match is: methyltransferases
	Peaxi162Scf00074g00016	Peaxi162Scf00915g00035		Peaxi162Scf00009g00329	Mitochondrial outer membrane protein porin 1		Peaxi162Scf00362g00133	metallothionein-like protein [Sesamum indicum] gb|AAR88997.1| seed-specific metallothionein-like protein [Sesamum indicum]	AT2G23240
	Peaxi162Scf00207g00444	Peaxi162Scf00362g00960		Peaxi162Scf00071g00439	Calmodulin-binding protein		Peaxi162Scf00987g00417	Protein kinase family protein
	Peaxi162Scf01316g00017	Peaxi162Scf00002g00017		Peaxi162Scf00635g00021	armadillo repeat only 2		Peaxi162Scf00805g00053	VQ motif-containing protein	AT5G65170
	Peaxi162Scf00062g00113	Peaxi162Scf00571g00036		Peaxi162Scf00725g00532	alpha/beta-Hydrolases superfamily protein		Peaxi162Scf00009g00221	Aldose 1-epimerase	AT3G47800
	Peaxi162Scf00717g00314	Peaxi162Scf00017g00161		Peaxi162Scf00560g00729	calcium-dependent protein kinase 2	AT1G35670	Peaxi162Scf00031g02917	ROP guanine nucleotide exchange factor 5
	Peaxi162Scf00381g00086	Peaxi162Scf00035g02717		Peaxi162Scf00688g00432	protodermal factor 1	AT2G42840	Peaxi162Scf00592g00013	RING/U-box superfamily protein
	Peaxi162Scf00604g00026	Peaxi162Scf00444g00836		Peaxi162Scf01414g00012	Dof-type zinc finger DNA-binding family protein		Peaxi162Scf01158g00313	Bifunctional inhibitor/lipid-transfer protein/seed storage 2S albumin superfamily protein [Theobroma cacao] gb|EOX94707.1| Bifunctional inhibitor/lipid-transfer protein/seed storage 2S albumin superfamily protein [Theobroma cacao]
	Peaxi162Scf00770g00126	Peaxi162Scf00000g08420		Peaxi162Scf01294g00115	Cupredoxin superfamily protein		Peaxi162Scf00034g00515	ROP guanine nucleotide exchange factor 5	AT1G79860
	Peaxi162Scf00047g01818	Peaxi162Scf00700g00530		Peaxi162Scf00159g01111	MLP-like protein 43		Peaxi162Scf00378g00512	Rho GDP-dissociation inhibitor 1
	Peaxi162Scf00620g00533	Peaxi162Scf01159g00110		Peaxi162Scf00700g00625	Phosphoglucan phosphatase LSF1, chloroplastic	AT3G01510	Peaxi162Scf00450g00841	Protein kinase superfamily protein
	Peaxi162Scf01178g00115	Peaxi162Scf00088g01217		Peaxi162Scf00547g00042	Ethylene-responsive transcription factor ERF017		Peaxi162Scf00515g00420	proline-rich extensin-like receptor kinase 10
	Peaxi162Scf00048g00136	Peaxi162Scf00267g00021		Peaxi162Scf00114g01016	serine carboxypeptidase-like 48		Peaxi162Scf00286g00449	SIGNAL PEPTIDE PEPTIDASE-LIKE 5
	Peaxi162Scf00620g00712	Peaxi162Scf00016g03449		Peaxi162Scf00034g00315	tonoplast intrinsic protein 2		Peaxi162Scf00979g00022	AT-hook DNA-binding protein [Catharanthus roseus]	AT5G49700
	Peaxi162Scf00793g00038	Peaxi162Scf00793g00038		Peaxi162Scf00023g02224	Unknown protein		Peaxi162Scf00492g00012	global transcription factor group E7
	Peaxi162Scf00157g00211	Peaxi162Scf00919g00310		Peaxi162Scf00081g00064	natural resistance-associated macrophage protein 3		Peaxi162Scf00264g00072	Abscisic acid receptor PYR1
	Peaxi162Scf00493g00221	Peaxi162Scf00312g00220		Peaxi162Scf00251g00053	RING/U-box superfamily protein		Peaxi162Scf00496g00003	P-loop containing nucleoside triphosphate hydrolases superfamily protein
	Peaxi162Scf00540g00037	Peaxi162Scf01313g00116		Peaxi162Scf00361g00101	GRAS family transcription factor family protein		Peaxi162Scf01064g00233	DEK domain-containing chromatin associated protein
	Peaxi162Scf00331g01129	Peaxi162Scf00351g00321		Peaxi162Scf00088g00818	2-oxoglutarate (2OG) and Fe(II)-dependent oxygenase superfamily protein	AT5G20400	Peaxi162Scf00993g00339	mitogen-activated protein kinase kinase kinase 5
	Peaxi162Scf00039g01223	Peaxi162Scf00401g00122		Peaxi162Scf00784g00031	AMP-dependent synthetase and ligase family protein		Peaxi162Scf01333g00139	Tyrosine phosphatase family protein
	Peaxi162Scf00351g00911	Peaxi162Scf00039g01223		Peaxi162Scf00188g00119	HXXXD-type acyl-transferase family protein		Peaxi162Scf00984g00014	Unknown protein
	Peaxi162Scf01205g00177	Peaxi162Scf00942g00127		Peaxi162Scf00366g00011	Pyridine nucleotide-disulfide oxidoreductase domain-containing protein 2	AT5G49555	Peaxi162Scf00016g01639	serine carboxypeptidase-like 40
	Peaxi162Scf00016g00338	Peaxi162Scf00362g00344		Peaxi162Scf00714g00121	Elicitor-responsive protein 3		Peaxi162Scf00128g01418	squamosa promoter-binding protein-like 12	AT5G50570
	Peaxi162Scf00074g01321	Peaxi162Scf00332g00112		Peaxi162Scf00397g00521	NAD(P)-binding Rossmann-fold superfamily protein	AT4G00560	Peaxi162Scf00032g00215	calcium-dependent protein kinase 17
	Peaxi162Scf01524g00007	Peaxi162Scf00351g00524		Peaxi162Scf00434g00337	receptor like protein 50		Peaxi162Scf00333g00215	myosin heavy chain-related
	Peaxi162Scf00938g00311	Peaxi162Scf00117g00142		Peaxi162Scf00553g00521	Protein kinase superfamily protein	AT1G80870	Peaxi162Scf00498g00620	Ankyrin repeat family protein
	Peaxi162Scf00040g00138	Peaxi162Scf00159g00068		Peaxi162Scf00004g00092	GRAS family transcription factor		Peaxi162Scf00160g00002	UDP-Glycosyltransferase superfamily protein
	Peaxi162Scf00159g00018	Peaxi162Scf01112g00136		Peaxi162Scf00444g00858	Arabidopsis thaliana protein of unknown function (DUF821)		Peaxi162Scf01019g00112	Sugar transport protein 1	AT1G11260
	Peaxi162Scf00016g01744	Peaxi162Scf00441g00216		Peaxi162Scf00057g02525	Ubiquinone/menaquinone biosynthesis C-methyltransferase UbiE	AT1G23360	Peaxi162Scf00290g00115	Basic-leucine zipper transcription factor family protein, putative isoform 3 [Theobroma cacao] gb|EOY08226.1| Basic-leucine zipper transcription factor family protein, putative isoform 3 [Theobroma cacao]	AT2G36270
	Peaxi162Scf01168g00111	Peaxi162Scf00445g00073		Peaxi162Scf01163g00021	alpha 1,4-glycosyltransferase family protein		Peaxi162Scf00917g00047	EF hand calcium-binding protein family, putative [Theobroma cacao] gb|EOX91389.1| EF hand calcium-binding protein family, putative [Theobroma cacao]
	Peaxi162Scf00171g00522	Peaxi162Scf00116g00043		Peaxi162Scf00153g01843	Cysteine-rich repeat secretory protein 3	AT1G04520	Peaxi162Scf00003g03944	potassium channel in Arabidopsis thaliana 1
	Peaxi162Scf00423g00724	Peaxi162Scf00123g00068		Peaxi162Scf00002g00075	Pentapeptide repeat-containing protein	AT1G12250	Peaxi162Scf00340g00021	Unknown protein
	Peaxi162Scf00011g01221	Peaxi162Scf01054g00032		Peaxi162Scf00486g01019	YGGT family protein	AT5G21920	Peaxi162Scf01105g00008	Ras-related protein Rab-18-B
	Peaxi162Scf00275g00115	Peaxi162Scf00689g00420		Peaxi162Scf00148g00149	DEAD-box ATP-dependent RNA helicase 37		Peaxi162Scf00091g00713	photosystem I subunit O	AT1G08380
	Peaxi162Scf00966g00211	Peaxi162Scf00912g00114		Peaxi162Scf00451g00059	myb domain protein 16		Peaxi162Scf00389g00071	LOB domain-containing protein 1
	Peaxi162Scf00316g00521	Peaxi162Scf00159g01028		Peaxi162Scf01909g00114	FAD-binding Berberine family protein	AT2G34790	Peaxi162Scf01845g00008	RING/U-box superfamily protein
	Peaxi162Scf00367g00726	Peaxi162Scf00131g00138		Peaxi162Scf03779g00017	Encodes a protein wh whose expression is responsive to nematode infection, putative [Theobroma cacao]		Peaxi162Scf00680g00417	FKBP-like peptidyl-prolyl cis-trans isomerase family protein	AT1G20810
	Peaxi162Scf01112g00136	Peaxi162Scf00016g00338		Peaxi162Scf00745g00852	Unknown protein		Peaxi162Scf00785g00113	ascorbate peroxidase 6	AT4G32320
	Peaxi162Scf00379g00515	Peaxi162Scf00357g00424		Peaxi162Scf00284g00715	Unknown protein	AT3G11110	Peaxi162Scf00918g00415	Concanavalin A-like lectin protein kinase family protein
	Peaxi162Scf00194g00014	Peaxi162Scf00017g00015		Peaxi162Scf00372g00716	conserved hypothetical protein [Ricinus communis] gb|EEF35960.1| conserved hypothetical protein [Ricinus communis]	AT5G58250	Peaxi162Scf00095g10135	Pseudouridine synthase family protein	AT2G30320
	Peaxi162Scf00351g00412	Peaxi162Scf00062g00219		Peaxi162Scf00794g00015	Protein NRT1/ PTR FAMILY 1.2		Peaxi162Scf00207g01354	U-box domain-containing protein kinase family protein
	Peaxi162Scf00111g00013	Peaxi162Scf00064g00532		Peaxi162Scf00130g00012	Rib L11 methyltransferase, putative [Theobroma cacao]	AT3G57400	Peaxi162Scf00366g00221	Sugar transporter ERD6-like 6
	Peaxi162Scf01292g00029	Peaxi162Scf00366g00625		Peaxi162Scf00133g00055	Plant protein of unknown function (DUF827)		Peaxi162Scf00498g00431	U-box domain-containing protein kinase family protein	AT5G57035
	Peaxi162Scf01073g00115	Peaxi162Scf01270g00119		Peaxi162Scf00599g00048	Cupredoxin superfamily protein	AT1G21090	Peaxi162Scf00633g00025	EH domain-containing protein 1
	Peaxi162Scf00062g00219	Peaxi162Scf00016g01731		Peaxi162Scf00665g00019	Sugar transport protein 14		Peaxi162Scf00683g00241	beta glucosidase 43	AT3G18080
	Peaxi162Scf00123g01116	Peaxi162Scf00652g00122		Peaxi162Scf00472g00210	receptor lectin kinase	AT3G53380	Peaxi162Scf00764g00013	Glucan endo-1,3-beta-glucosidase 8
	Peaxi162Scf00535g00042	Peaxi162Scf00427g00719		Peaxi162Scf00160g01230	EXORDIUM like 2		Peaxi162Scf00218g00314	TRICHOME BIREFRINGENCE-LIKE 25
	Peaxi162Scf00714g00016	Peaxi162Scf00274g00447		Peaxi162Scf00104g01410	Non-specific lipid-transfer protein 2	AT3G18280	Peaxi162Scf00073g02028	cytochrome P450, family 714, subfamily A, polypeptide 1	AT5G24910
	Peaxi162Scf00207g00948	Peaxi162Scf00802g00035		Peaxi162Scf00215g00032	F-box protein PP2-B1	AT2G02240	Peaxi162Scf00272g00824	Unknown protein
	Peaxi162Scf00038g02114	Peaxi162Scf00047g00633		Peaxi162Scf00244g01120	Family of unknown function (DUF662)		Peaxi162Scf00002g00116	cytochrome P450, family 706, subfamily A, polypeptide 6
	Peaxi162Scf00002g00514	Peaxi162Scf00483g00513		Peaxi162Scf00518g00429	Exostosin family protein		Peaxi162Scf00673g00224	histidine kinase 1
	Peaxi162Scf00038g01734	Peaxi162Scf00038g02229		Peaxi162Scf00108g00089	serine carboxypeptidase-like 28		Peaxi162Scf00760g00221	UDP-Glycosyltransferase superfamily protein
	Peaxi162Scf00122g02215	Peaxi162Scf00069g00202		Peaxi162Scf00263g00072	Dof-type zinc finger DNA-binding family protein	AT1G21340	Peaxi162Scf00100g00048	Protein of unknown function, DUF538	AT5G19860
	Peaxi162Scf00207g00635	Peaxi162Scf00912g00020		Peaxi162Scf00465g00819	Chaperone DnaJ-domain superfamily protein	AT1G30280	Peaxi162Scf00382g00032	Unknown protein	AT3G25882
	Peaxi162Scf00017g02913	Peaxi162Scf00253g01129		Peaxi162Scf00304g00517	expansin A8	AT2G40610	Peaxi162Scf00003g00079	Protein kinase superfamily protein
	Peaxi162Scf00518g00425	Peaxi162Scf00104g00187		Peaxi162Scf00047g02318	2-oxoglutarate (2OG) and Fe(II)-dependent oxygenase superfamily protein		Peaxi162Scf00038g02653	Leucine-rich repeat protein kinase family protein	AT5G35390
	Peaxi162Scf00606g00025	Peaxi162Scf00216g00033		Peaxi162Scf00159g00038	Unknown protein		Peaxi162Scf00071g00422	kinesin 4
	Peaxi162Scf00078g00710	Peaxi162Scf00375g00616		Peaxi162Scf00062g00107	Vesicular glutamate transporter 1		Peaxi162Scf00171g00248	ARF-GAP domain 15	AT3G17660
	Peaxi162Scf00981g00112	Peaxi162Scf00194g00019		Peaxi162Scf00376g00325	Glucan endo-1,3-beta-glucosidase 3	AT2G01630	Peaxi162Scf00264g00846	Protein phosphatase 2C family protein
	Peaxi162Scf00045g02324	Peaxi162Scf00411g00817		Peaxi162Scf00463g00134	AP2/B3-like transcriptional factor family protein, putative [Theobroma cacao] gb|EOX91270.1| AP2/B3-like transcriptional factor family protein, putative [Theobroma cacao]		Peaxi162Scf00407g00417	Transducin/WD40 repeat-like superfamily protein
	Peaxi162Scf00304g00826	Peaxi162Scf00180g00010		Peaxi162Scf01041g00311	ORF, able to induce HR-like lesions [Nicotiana tabacum]	AT4G14420	Peaxi162Scf00618g00019	Unknown protein
	Peaxi162Scf00232g00530	Peaxi162Scf00464g00325		Peaxi162Scf00165g01518	Transducin/WD40 repeat-like superfamily protein	AT2G37670	Peaxi162Scf01021g00005	Hydroxyproline-rich glycoprotein family protein
	Peaxi162Scf00665g00340	Peaxi162Scf00423g00724		Peaxi162Scf00064g00047	Plant protein of unknown function (DUF247)		Peaxi162Scf00986g00225	Domain of unknown function (DUF966)
	Peaxi162Scf00030g00611	Peaxi162Scf00164g00413		Peaxi162Scf00092g00115	inositol polyphosphate 5-phosphatase I	AT2G32010	Peaxi162Scf00387g00312	Protein kinase superfamily protein	AT3G20530
	Peaxi162Scf00194g00929	Peaxi162Scf00216g01419		Peaxi162Scf00128g00929	Remorin family protein	AT1G67590	Peaxi162Scf00740g00421	YELLOW STRIPE like 3
	Peaxi162Scf00776g00122	Peaxi162Scf00408g00843		Peaxi162Scf00523g00634	Phosphate transporter PHO1 homolog 10		Peaxi162Scf00823g00003	Vacuolar iron transporter homolog 4	AT3G43660
	Peaxi162Scf00451g00931	Peaxi162Scf00054g02212		Peaxi162Scf00015g00234	F-box/RNI-like superfamily protein	AT1G80380	Peaxi162Scf00071g00528	translationally controlled tumor protein	AT3G16640
	Peaxi162Scf00063g00616	Peaxi162Scf00244g00044		Peaxi162Scf00025g02924	Leucine-rich receptor-like protein kinase family protein		Peaxi162Scf00152g01441	DnaJ protein homolog 1	AT1G11040
	Peaxi162Scf00170g00626	Peaxi162Scf00860g00018		Peaxi162Scf00075g01421	2-isopropylmalate synthase 1		Peaxi162Scf00647g00012	[Oryza sativa Japonica Group] dbj|BAF20829.2| [Oryza sativa Japonica Group]
	Peaxi162Scf00359g00124	Peaxi162Scf00267g01222		Peaxi162Scf00568g00520	Chitinase family protein	AT3G54420	Peaxi162Scf00928g00125	Protein LURP-one-related 6	AT2G05910
	Peaxi162Scf00305g00005	Peaxi162Scf00117g01317		Peaxi162Scf00314g01042	Eukaryotic aspartyl protease family protein		Peaxi162Scf00088g00063	RING/U-box superfamily protein	AT5G05810
	Peaxi162Scf00700g00142	Peaxi162Scf00515g00133		Peaxi162Scf00643g00055	kunitz trypsin inhibitor 1		Peaxi162Scf00008g03717	ATP-dependent DNA helicase DDM1	AT5G66750
	Peaxi162Scf00213g00118	Peaxi162Scf00125g01117		Peaxi162Scf01270g00125	N-alpha-acetyltransferase 11		Peaxi162Scf00393g00083	UDP-Glycosyltransferase superfamily protein
	Peaxi162Scf00236g00024	Peaxi162Scf00274g00349		Peaxi162Scf00016g02931	Glycosyl hydrolase family 10 protein	AT4G33860	Peaxi162Scf00089g01438	histone deacetylase 6
	Peaxi162Scf00620g00831	Peaxi162Scf00023g02024		Peaxi162Scf00030g00052	Peptidyl-prolyl cis-trans isomerase FKBP20-2 [Morus notabilis]	AT3G60380	Peaxi162Scf00207g01228	profilin 5	AT2G19770
	Peaxi162Scf00395g00062	Peaxi162Scf00535g00042		Peaxi162Scf00480g00058	Homeobox-leucine zipper protein family	AT5G06710	Peaxi162Scf00700g00031	Cation/H(+) antiporter 15
	Peaxi162Scf01058g00161	Peaxi162Scf00129g01035		Peaxi162Scf00032g03116	Leucine-rich repeat (LRR) family protein		Peaxi162Scf00095g00061	transferase, transferring glycosyl groups, putative [Ricinus communis] gb|EEF37643.1| transferase, transferring glycosyl groups, putative [Ricinus communis]
	Peaxi162Scf00454g00327	Peaxi162Scf00139g00125		Peaxi162Scf00271g00061	Ethylene-responsive transcription factor 5	AT5G51190	Peaxi162Scf00318g00726	Cysteine/Histidine-rich C1 domain family protein
	Peaxi162Scf00451g00330	Peaxi162Scf00030g00152		Peaxi162Scf00392g00316	AP2/B3-like transcriptional factor family protein, putative isoform 3 [Theobroma cacao] gb|EOY14623.1| AP2/B3-like transcriptional factor family protein, putative isoform 3 [Theobroma cacao]		Peaxi162Scf00392g00127	Disease resistance protein (CC-NBS-LRR class) family
	Peaxi162Scf00464g00325	Peaxi162Scf00141g00048		Peaxi162Scf39498g00005	conserved hypothetical protein [Ricinus communis] gb|EEF34303.1| conserved hypothetical protein [Ricinus communis]	AT3G03280	Peaxi162Scf00047g00221	LOB domain-containing protein 1
	Peaxi162Scf00132g00119	Peaxi162Scf00038g02031		Peaxi162Scf00009g00023	Dof-type zinc finger DNA-binding family protein	AT5G62940	Peaxi162Scf00338g00627	F-box/RNI-like superfamily protein
	Peaxi162Scf00274g00051	Peaxi162Scf00126g00232		Peaxi162Scf00061g00119	Exostosin family protein		Peaxi162Scf00102g00720	Haloacid dehalogenase-like hydrolase (HAD) superfamily protein
	Peaxi162Scf00469g00224	Peaxi162Scf00066g00082		Peaxi162Scf00371g00318	cellulose synthase family protein	AT4G18780	Peaxi162Scf00166g01042	Protein kinase superfamily protein
	Peaxi162Scf01503g00019	Peaxi162Scf00078g01414		Peaxi162Scf00037g00333	Plant invertase/pectin methylesterase inhibitor superfamily	AT3G10720	Peaxi162Scf00439g00312	RAC-like GTP binding protein 5
	Peaxi162Scf00406g00211	Peaxi162Scf00011g00627		Peaxi162Scf00192g00520	MRNA, cds, clone: RAFL24-31-B07, putative [Theobroma cacao] gb|EOY23039.1| MRNA, cds, clone: RAFL24-31-B07, putative [Theobroma cacao]		Peaxi162Scf01174g00118	Leucine-rich receptor-like protein kinase family protein	AT5G49660
	Peaxi162Scf00030g00157	Peaxi162Scf00281g00319		Peaxi162Scf00310g00517	beta-galactosidase 16		Peaxi162Scf00618g00219	Rhodanese-like domain-containing protein 14, chloroplastic	AT4G27700
	Peaxi162Scf00360g00418	Peaxi162Scf00575g00039		Peaxi162Scf00786g00454	alpha/beta-Hydrolases superfamily protein	AT3G61680	Peaxi162Scf00212g00310	Peroxidase superfamily protein	AT2G22420
	Peaxi162Scf00057g00227	Peaxi162Scf00020g01618		Peaxi162Scf00057g00183	Unknown protein		Peaxi162Scf00009g01818	Isoprenyl transferase 1	AT5G58770
	Peaxi162Scf00357g00428	Peaxi162Scf00006g00535		Peaxi162Scf00126g00626	Integral membrane HRF1 family protein		Peaxi162Scf00658g00052	ACT domain repeat 3	AT5G25320
	Peaxi162Scf00928g00136	Peaxi162Scf00074g00016		Peaxi162Scf00946g00028	0	AT3G09390	Peaxi162Scf00058g00033	Protein of unknown function (DUF803)	AT3G26670
	Peaxi162Scf00313g00066	Peaxi162Scf00295g00058		Peaxi162Scf01350g00020	alpha/beta-Hydrolases superfamily protein	AT5G37710	Peaxi162Scf00075g00020	UPF0160 protein MYG1, mitochondrial
	Peaxi162Scf00001g03425	Peaxi162Scf00108g00121		Peaxi162Scf00353g00023	TGACG-sequence-specific DNA-binding protein TGA-2.1, putative [Theobroma cacao] gb|EOX92701.1| TGACG-sequence-specific DNA-binding protein TGA-2.1, putative [Theobroma cacao]		Peaxi162Scf00299g00717	MADS-box transcription factor 47
	Peaxi162Scf01238g00223	Peaxi162Scf00689g00224		Peaxi162Scf00071g01142	LRR and NB-ARC domains-containing disease resistance protein, putative [Theobroma cacao] gb|EOY01217.1| LRR and NB-ARC domains-containing disease resistance protein, putative [Theobroma cacao]		Peaxi162Scf00515g00222	Outer envelope pore protein 24, chloroplastic
	Peaxi162Scf00919g00310	Peaxi162Scf00020g00814		Peaxi162Scf00124g00615	O-fucosyltransferase family protein	AT1G38131	Peaxi162Scf00975g00019	Protein of unknown function (DUF803)
	Peaxi162Scf00920g00113	Peaxi162Scf00286g00444		Peaxi162Scf00011g01325	MAC/Perforin domain-containing protein	AT4G24290	Peaxi162Scf00714g00330	conserved hypothetical protein [Ricinus communis] gb|EEF51132.1| conserved hypothetical protein [Ricinus communis]	AT4G11655
	Peaxi162Scf00575g00212	Peaxi162Scf00176g00036		Peaxi162Scf00464g00002	Plant protein of unknown function (DUF827)		Peaxi162Scf00126g00107	Plant invertase/pectin methylesterase inhibitor superfamily
	Peaxi162Scf00045g00542	Peaxi162Scf00762g00111		Peaxi162Scf00628g00516	EPIDERMAL PATTERNING FACTOR-like protein 2		Peaxi162Scf00234g00073	actin depolymerizing factor 7
	Peaxi162Scf00189g00312	Peaxi162Scf01667g00005		Peaxi162Scf00463g00014	homogentisate prenyltransferase		Peaxi162Scf00328g00723	Senescence/dehydration-associated protein-related
	Peaxi162Scf00118g00310	Peaxi162Scf00011g00942		Peaxi162Scf00610g00115	Cysteine proteinase inhibitor 5		Peaxi162Scf00418g00810	Unknown protein
	Peaxi162Scf00376g00210	Peaxi162Scf00928g00136		Peaxi162Scf00540g00616	zinc finger (C2H2 type) family protein		Peaxi162Scf00015g00530	Pentatricopeptide repeat-containing protein	AT1G15510
	Peaxi162Scf00020g00113	Peaxi162Scf00450g00514		Peaxi162Scf00071g00210	phytochrome interacting factor 3		Peaxi162Scf00519g00423	Unknown protein	AT1G49975
	Peaxi162Scf00039g00814	Peaxi162Scf01084g00017		Peaxi162Scf00192g00522	Peroxidase superfamily protein	AT5G51890	Peaxi162Scf00801g00221	Unknown protein
	Peaxi162Scf00175g00418	Peaxi162Scf00688g00349		Peaxi162Scf00778g00021	Dof-type zinc finger DNA-binding family protein	AT1G29160	Peaxi162Scf00009g01816	Chlorophyll a-b binding protein 6, chloroplastic
	Peaxi162Scf00003g02634	Peaxi162Scf00166g01052		Peaxi162Scf01509g00012	MBOAT (membrane bound O-acyl transferase) family protein		Peaxi162Scf00013g00437	NAC domain protein,
	Peaxi162Scf00362g01044	Peaxi162Scf00432g00043		Peaxi162Scf00235g00517	Endoglucanase 11	AT2G32990	Peaxi162Scf00006g00426	2Fe-2S ferredoxin-like superfamily protein	AT1G32550
	Peaxi162Scf00189g01212	Peaxi162Scf00359g00118		Peaxi162Scf00007g00287	CK25 [Nicotiana tabacum]		Peaxi162Scf00124g01719	SAUR-like auxin-responsive protein family	AT5G18020
	Peaxi162Scf00328g00523	Peaxi162Scf00166g00530		Peaxi162Scf00284g00076	HXXXD-type acyl-transferase family protein	AT2G40230	Peaxi162Scf00015g00037	ROP guanine nucleotide exchange factor 5
	Peaxi162Scf00387g00068	Peaxi162Scf00003g02545		Peaxi162Scf00281g00003	Eukaryotic aspartyl protease family protein	AT1G09750	Peaxi162Scf00072g00039	DOF domain class transcription factor, putative [Theobroma cacao] gb|EOY33118.1| DOF domain class transcription factor, putative [Theobroma cacao]	AT2G28510
	Peaxi162Scf00231g00021	Peaxi162Scf00240g00106		Peaxi162Scf00168g00312	Eukaryotic aspartyl protease family protein		Peaxi162Scf00089g01743	Cysteine-rich receptor-like protein kinase 1
	Peaxi162Scf00312g00710	Peaxi162Scf00074g01134		Peaxi162Scf01526g00016	Major facilitator superfamily protein	AT2G23093	Peaxi162Scf00610g00014	Rho GDP-dissociation inhibitor 1
	Peaxi162Scf00338g00230	Peaxi162Scf00687g00041		Peaxi162Scf00011g01126	Lactoylglutathione lyase / glyoxalase I family protein		Peaxi162Scf00955g00007	zinc ion binding	AT1G55915
	Peaxi162Scf00828g00116	Peaxi162Scf00186g00065		Peaxi162Scf00048g00207	rapid alkalinization factor 1		Peaxi162Scf01205g00169	Cation/H(+) antiporter 15
	Peaxi162Scf00013g00630	Peaxi162Scf00073g00226		Peaxi162Scf00021g00235	Xylem serine proteinase 1	AT4G00230	Peaxi162Scf00107g01914	Cyclin-dependent kinase inhibitor 3	AT5G48820
	Peaxi162Scf00404g00021	Peaxi162Scf00041g01317		Peaxi162Scf00449g00215	BTB and TAZ domain protein 4		Peaxi162Scf00191g01319	actin depolymerizing factor 11
	Peaxi162Scf00020g00718	Peaxi162Scf00493g00005		Peaxi162Scf00691g00320	TRICHOME BIREFRINGENCE-LIKE 6	AT3G62390	Peaxi162Scf00003g00461	Protein kinase superfamily protein
	Peaxi162Scf00074g01024	Peaxi162Scf00774g00121		Peaxi162Scf00086g00615	conserved hypothetical protein [Ricinus communis] gb|EEF33266.1| conserved hypothetical protein [Ricinus communis]	AT1G13310	Peaxi162Scf00003g05368	calcium-dependent protein kinase 20
	Peaxi162Scf00078g00099	Peaxi162Scf00842g00015		Peaxi162Scf00252g00921	plant glycogenin-like starch initiation protein 3		Peaxi162Scf00319g00522	Calcium-dependent lipid-binding (CaLB domain) family protein
	Peaxi162Scf00170g01349	Peaxi162Scf00154g00926		Peaxi162Scf00069g01835	Polynucleotidyl transferase, ribonuclease H-like superfamily protein		Peaxi162Scf00486g01025	Unknown protein	AT2G26340
	Peaxi162Scf00314g00724	Peaxi162Scf00546g00531		Peaxi162Scf00179g00543	RING/U-box superfamily protein		Peaxi162Scf00023g00085	receptor like protein 50
	Peaxi162Scf00401g00324	Peaxi162Scf00403g00840		Peaxi162Scf00236g00216	Tetraspanin family protein	AT5G46700	Peaxi162Scf00038g02243	Unknown protein	AT3G14280
	Peaxi162Scf00166g00931	Peaxi162Scf00102g00214		Peaxi162Scf00262g01013	0		Peaxi162Scf00047g00214	Plant calmodulin-binding protein-related, putative isoform 1 [Theobroma cacao] ref|XP_007008804.1| Plant calmodulin-binding protein-related, putative isoform 1 [Theobroma cacao] ref|XP_007008805.1| Plant calmodulin-binding protein-related, putative isoform 1 [Theobroma cacao] ref|XP_007008806.1| Plant calmodulin-binding protein-related, putative isoform 1 [Theobroma cacao] gb|EOY17613.1| Plant ca…	AT2G38800
	Peaxi162Scf00038g02335	Peaxi162Scf00689g00539		Peaxi162Scf00684g00024	Translocon-associated protein subunit alpha		Peaxi162Scf01276g00036	2-oxoglutarate (2OG) and Fe(II)-dependent oxygenase superfamily protein
	Peaxi162Scf00390g00215	Peaxi162Scf00485g00104		Peaxi162Scf00012g01927	Unknown protein		Peaxi162Scf00332g00312	zinc-finger protein 1	AT5G10970
	Peaxi162Scf00003g01221	Peaxi162Scf00030g00156		Peaxi162Scf00888g00511	IQ-domain 17	AT1G01110	Peaxi162Scf00130g00920	Uncharacterised protein family UPF0090	AT1G77122
	Peaxi162Scf01110g00025	Peaxi162Scf00009g00019		Peaxi162Scf00094g01013	laccase 17	AT5G60020	Peaxi162Scf00003g04231	basic helix-loop-helix (bHLH) DNA-binding superfamily protein	AT2G42280
	Peaxi162Scf00328g00128	Peaxi162Scf03709g00005		Peaxi162Scf00337g00718	response regulator 2		Peaxi162Scf00128g00437	GDSL esterase/lipase
	Peaxi162Scf00008g02422	Peaxi162Scf00252g00118		Peaxi162Scf00549g00314	Plant protein of unknown function (DUF247)	AT3G50120	Peaxi162Scf00647g00518	Bidirectional sugar transporter N3
	Peaxi162Scf01087g00121	Peaxi162Scf00058g00264		Peaxi162Scf00282g00013	annexin 3	AT2G38760	Peaxi162Scf00170g00034	3-ketoacyl-CoA synthase 11
	Peaxi162Scf00096g00157	Peaxi162Scf00225g00032		Peaxi162Scf01044g00110	3-isopropylmalate dehydratase large subunit		Peaxi162Scf00349g00043	RING/U-box superfamily protein
	Peaxi162Scf00147g00614	Peaxi162Scf00111g01476		Peaxi162Scf00037g01026	xyloglucan endotransglucosylase/hydrolase 5		Peaxi162Scf00751g00223	Poly [ADP-ribose] polymerase 1
	Peaxi162Scf00853g00017	Peaxi162Scf00314g00943		Peaxi162Scf00222g00816	Arabinanase/levansucrase/invertase	AT1G26761	Peaxi162Scf00067g00235	WEE1 kinase homolog	AT1G02970
	Peaxi162Scf00237g00002	Peaxi162Scf00160g01527		Peaxi162Scf00421g00119	NHL domain-containing protein, putative isoform 1 [Theobroma cacao] gb|EOY00407.1| NHL domain-containing protein, putative isoform 1 [Theobroma cacao]		Peaxi162Scf00157g00417	PHD type transcription factor with transmembrane domain protein [Arabidopsis thaliana] gb|AED93945.1| DNA binding and zinc-finger domain-containing protein [Arabidopsis thaliana]	AT5G22760
	Peaxi162Scf00043g00251	Peaxi162Scf00319g00013		Peaxi162Scf00716g00433	NC domain-containing protein-related	AT1G01225	Peaxi162Scf00528g00063	PATATIN-like protein 5
	Peaxi162Scf00601g00007	Peaxi162Scf00362g00138		Peaxi162Scf00777g00049	Unknown protein		Peaxi162Scf01062g00213	Unknown protein
	Peaxi162Scf00708g00011	Peaxi162Scf00267g01019		Peaxi162Scf00919g00313	NAD(P)-binding Rossmann-fold superfamily protein	AT1G68540	Peaxi162Scf00104g00810	Unknown protein
	Peaxi162Scf00008g00441	Peaxi162Scf00128g01329		Peaxi162Scf01447g00015	Heavy metal transport/detoxification superfamily protein	AT4G27590	Peaxi162Scf00618g00124	6-phosphogluconolactonase 5
	Peaxi162Scf00450g00514	Peaxi162Scf00145g01112		Peaxi162Scf00304g00136	Activating signal cointegrator 1 complex subunit 3	AT3G27730	Peaxi162Scf00802g00238	5'-AMP-activated protein kinase beta-2 subunit protein
	Peaxi162Scf00131g00138	Peaxi162Scf00110g01213		Peaxi162Scf00038g01442	phospholipase D alpha 4	AT1G55180	Peaxi162Scf00953g00001	MATE efflux family protein
	Peaxi162Scf00620g00119	Peaxi162Scf00710g00522		Peaxi162Scf00128g00544	sieve element occlusion c [Solanum phureja]		Peaxi162Scf00338g00419	Oxidoreductase, zinc-binding dehydrogenase family protein	AT1G23740
	Peaxi162Scf00200g00710	Peaxi162Scf00232g00416		Peaxi162Scf00392g00516	alpha/beta-Hydrolases superfamily protein		Peaxi162Scf00016g00087	BURP domain-containing protein
	Peaxi162Scf00595g00036	Peaxi162Scf00314g00724		Peaxi162Scf00698g00416	metacaspase 9	AT5G04200	Peaxi162Scf00004g02825	Unknown protein
	Peaxi162Scf00198g00088	Peaxi162Scf00004g04126		Peaxi162Scf01347g00012	Leucine-rich repeat (LRR) family protein	AT3G17640	Peaxi162Scf01132g00023	PEBP (phosphatidylethanolamine-binding protein) family protein	AT5G01300
	Peaxi162Scf00870g00003	Peaxi162Scf00367g00410		Peaxi162Scf00457g00003	hypersensitive response assisting protein [Capsicum annuum]		Peaxi162Scf00904g00464	Leucine-rich repeat receptor-like protein kinase PEPR2 [Medicago truncatula] gb|AET02917.1| Leucine-rich repeat receptor-like protein kinase PEPR2 [Medicago truncatula]	AT5G52950
	Peaxi162Scf00517g00513	Peaxi162Scf00556g00035		Peaxi162Scf00047g00239	UDP-Glycosyltransferase superfamily protein	AT3G22250	Peaxi162Scf00156g00062	Protein kinase superfamily protein
	Peaxi162Scf00127g00166	Peaxi162Scf00673g00223		Peaxi162Scf00057g10141	transferase, transferring glycosyl groups, putative [Ricinus communis] gb|EEF52523.1| transferase, transferring glycosyl groups, putative [Ricinus communis]		Peaxi162Scf00647g00117	0
	Peaxi162Scf00692g00113	Peaxi162Scf00029g02813		Peaxi162Scf00217g00621	Glutamyl-tRNA(Gln) amidotransferase subunit A		Peaxi162Scf00137g00128	sphingosine kinase 1
	Peaxi162Scf00316g00055	Peaxi162Scf00402g00612		Peaxi162Scf00559g00028	DNA double-strand break repair rad50 ATPase [Theobroma cacao] gb|EOY32554.1| DNA double-strand break repair rad50 ATPase [Theobroma cacao]	AT5G12900	Peaxi162Scf00560g00128	0
	Peaxi162Scf00129g00003	Peaxi162Scf00479g00065		Peaxi162Scf00049g01720	alpha/beta-Hydrolases superfamily protein	AT1G06800	Peaxi162Scf00657g00058	Unknown protein
	Peaxi162Scf00546g00223	Peaxi162Scf00293g00117		Peaxi162Scf00152g00935	ABC-2 type transporter family protein		Peaxi162Scf00701g00514	Mitochondrial ribosomal protein L27
	Peaxi162Scf01242g00033	Peaxi162Scf00207g01543		Peaxi162Scf01113g00005	Unknown protein	AT5G67070	Peaxi162Scf00751g00045	Acidic leucine-rich nuclear phosphoprotein 32-related protein	AT3G50685
	Peaxi162Scf00267g00021	Peaxi162Scf00198g00088		Peaxi162Scf01096g00005	0		Peaxi162Scf00075g01624	PLANT CADMIUM RESISTANCE 2
	Peaxi162Scf00945g00005	Peaxi162Scf00078g00236		Peaxi162Scf00047g00013	Werner syndrome-like exonuclease	AT4G13870	Peaxi162Scf00407g00017	Ypt/Rab-GAP domain of gyp1p superfamily protein
	Peaxi162Scf00316g00328	Peaxi162Scf00095g00034		Peaxi162Scf00089g01427	conserved hypothetical protein [Ricinus communis] gb|EEF51928.1| conserved hypothetical protein [Ricinus communis]	AT5G63135	Peaxi162Scf00827g00518	T28K15.11 protein, putative isoform 2 [Theobroma cacao] gb|EOY29011.1| T28K15.11 protein, putative isoform 2 [Theobroma cacao]
	Peaxi162Scf00828g10023	Peaxi162Scf01969g00024		Peaxi162Scf00783g00133	Bifunctional inhibitor/lipid-transfer protein/seed storage 2S albumin superfamily protein		Peaxi162Scf00092g00145	Photosystem I reaction center subunit II	AT1G03130
	Peaxi162Scf00166g00530	Peaxi162Scf00030g00224		Peaxi162Scf00047g00522	Homeodomain-like superfamily protein	AT3G24120	Peaxi162Scf00263g01310	Unknown protein
	Peaxi162Scf00071g00430	Peaxi162Scf00008g04311		Peaxi162Scf00102g01420	Ethylene-responsive transcription factor ERF025		Peaxi162Scf00053g00525	Urea active transporter	AT5G45380
	Peaxi162Scf00546g00419	Peaxi162Scf00045g02134		Peaxi162Scf00194g00934	conserved hypothetical protein [Ricinus communis] gb|EEF43001.1| conserved hypothetical protein [Ricinus communis]		Peaxi162Scf00129g00168	F-box/LRR-repeat protein 4 [Morus notabilis]	AT5G40470
	Peaxi162Scf00025g00313	Peaxi162Scf00023g00112		Peaxi162Scf00958g00512	Protein of unknown function (DUF1264)		Peaxi162Scf00036g00016	ubiquitin-conjugating enzyme 13
	Peaxi162Scf00166g01032	Peaxi162Scf00020g00113		Peaxi162Scf00188g00923	Redox-regulatory protein FAM213A		Peaxi162Scf00057g00107	Protein of unknown function (DUF607)	AT5G42610
	Peaxi162Scf00683g00016	Peaxi162Scf00060g00123		Peaxi162Scf00316g00027	Argonaute family protein	AT5G43810	Peaxi162Scf00485g00052	syntaxin of plants 124	AT1G61290
	Peaxi162Scf00860g00043	Peaxi162Scf00021g00620		Peaxi162Scf00321g00124	Unknown protein		Peaxi162Scf00539g00007	Sugar transport protein 14	AT1G77210
	Peaxi162Scf00433g00025	Peaxi162Scf00485g00109		Peaxi162Scf00089g01325	0		Peaxi162Scf00680g00410	RING/U-box superfamily protein
	Peaxi162Scf00186g01211	Peaxi162Scf00722g00044		Peaxi162Scf00007g00102	glucose-6-phosphate/phosphate translocator 2	AT1G61800	Peaxi162Scf01803g00004	ABC transporter A family member 2
	Peaxi162Scf00016g00008	Peaxi162Scf00212g01215		Peaxi162Scf00444g00841	shortage in chiasmata 1	AT5G52290	Peaxi162Scf00019g00037	alpha/beta-Hydrolases superfamily protein
	Peaxi162Scf00332g00731	Peaxi162Scf00264g00024		Peaxi162Scf00034g00512	Dynein light chain type 1 family protein	AT1G52245	Peaxi162Scf00047g00185	Domain of unknown function (DUF1767)	AT5G63540
	Peaxi162Scf00015g01122	Peaxi162Scf00314g00733		Peaxi162Scf00299g00103	HXXXD-type acyl-transferase family protein		Peaxi162Scf00608g00922	jasmonate ZIM-domain protein 6 [Nicotiana tabacum]
	Peaxi162Scf00274g00004	Peaxi162Scf00393g00413		Peaxi162Scf00004g00041	pleiotropic drug resistance 6		Peaxi162Scf00596g00036	Disease resistance protein (CC-NBS-LRR class) family	AT1G53350
	Peaxi162Scf00825g00234	Peaxi162Scf00078g01335		Peaxi162Scf00082g00107	zinc finger (C2H2 type) family protein		Peaxi162Scf00928g00224	Unknown protein
	Peaxi162Scf00737g00412	Peaxi162Scf00047g00336		Peaxi162Scf00853g00424	Ankyrin repeat family protein	AT5G51160	Peaxi162Scf01039g00134	dehydroquinate dehydratase, putative / shikimate dehydrogenase, putative
	Peaxi162Scf00069g01513	Peaxi162Scf00152g01432		Peaxi162Scf00934g00140	GDSL esterase/lipase		Peaxi162Scf00047g00131	Protein of unknown function (DUF803)
	Peaxi162Scf00679g00214	Peaxi162Scf00347g00120		Peaxi162Scf00016g02128	UDP-Glycosyltransferase superfamily protein		Peaxi162Scf00152g00238	L-tyrosine decarboxylase
	Peaxi162Scf00103g02126	Peaxi162Scf01416g00119		Peaxi162Scf00016g02633	ABC-2 type transporter family protein		Peaxi162Scf00026g00083	Unknown protein
	Peaxi162Scf00154g00934	Peaxi162Scf00740g00015		Peaxi162Scf00818g00319	RING/U-box superfamily protein	AT4G10150	Peaxi162Scf00065g01219	Condensin-2 complex subunit H2	AT3G16730
	Peaxi162Scf00640g00018	Peaxi162Scf00091g00064		Peaxi162Scf01060g00128	UbiA prenyltransferase family protein	AT1G60600	Peaxi162Scf00392g00033	Ubiquitin carboxyl-terminal hydrolase family protein	AT4G08940
	Peaxi162Scf00015g00237	Peaxi162Scf00076g00715		Peaxi162Scf00266g00717	Cytochrome P450 superfamily protein		Peaxi162Scf00001g00263	conserved hypothetical protein [Ricinus communis] gb|EEF47298.1| conserved hypothetical protein [Ricinus communis]
	Peaxi162Scf00075g01625	Peaxi162Scf00224g00073		Peaxi162Scf00025g00006	Leucine-rich receptor-like protein kinase family protein	AT2G01950	Peaxi162Scf00129g01633	mitochondrial PPR protein [Nicotiana tomentosiformis]
	Peaxi162Scf00463g00052	Peaxi162Scf00545g00213		Peaxi162Scf00029g01511	Glyc 2 [Theobroma cacao]		Peaxi162Scf00156g10012	WRKY DNA-binding protein 2
	Peaxi162Scf00469g00138	Peaxi162Scf00180g00711		Peaxi162Scf00128g00133	MATE efflux family protein		Peaxi162Scf00951g00333	proline transporter 2
	Peaxi162Scf00062g00224	Peaxi162Scf00327g00413		Peaxi162Scf01461g00001	Spermine oxidase	AT4G29720	Peaxi162Scf00716g00018	Calcium-binding EF-hand family protein [Theobroma cacao] gb|EOY23549.1| Calcium-binding EF-hand family protein [Theobroma cacao]
	Peaxi162Scf00546g00531	Peaxi162Scf00352g00711		Peaxi162Scf00088g00912	RING/U-box superfamily protein, putative [Theobroma cacao] gb|EOY31218.1| RING/U-box superfamily protein, putative [Theobroma cacao]		Peaxi162Scf00046g00528	Unknown protein
	Peaxi162Scf00411g00817	Peaxi162Scf00017g00617		Peaxi162Scf00188g00924	Armadillo/beta-catenin-like repeat family protein	AT1G68940	Peaxi162Scf00132g00521	Late embryogenesis abundant (LEA) hydroxyproline-rich glycoprotein family
	Peaxi162Scf00203g00315	Peaxi162Scf00316g00330		Peaxi162Scf00046g00524	Unknown protein		Peaxi162Scf00159g01110	conserved hypothetical protein [Ricinus communis] gb|EEF36374.1| conserved hypothetical protein [Ricinus communis]
	Peaxi162Scf00074g00621	Peaxi162Scf00001g00222		Peaxi162Scf00314g00710	inositol polyphosphate kinase 2 alpha	AT5G61760	Peaxi162Scf00209g00226	Single-stranded DNA-binding protein WHY1, chloroplastic	AT2G02740
	Peaxi162Scf00284g00818	Peaxi162Scf00223g00811		Peaxi162Scf00191g01422	Bestrophin-like protein	AT3G61320	Peaxi162Scf01010g00017	ATP binding microtubule motor family protein
	Peaxi162Scf00107g01115	Peaxi162Scf00483g00011		Peaxi162Scf00195g00834	Glutathione S-transferase family protein		Peaxi162Scf00128g00730	alpha/beta-Hydrolases superfamily protein
	Peaxi162Scf00009g00431	Peaxi162Scf00092g01520		Peaxi162Scf00347g00616	temperature-induced lipocalin		Peaxi162Scf00357g00724	agenet domain-containing protein
	Peaxi162Scf00213g00153	Peaxi162Scf01238g00114		Peaxi162Scf00836g00220	respiratory burst oxidase protein F	AT5G60010	Peaxi162Scf00875g00019	Endochitinase A	AT3G12500
	Peaxi162Scf01313g00013	Peaxi162Scf00039g00814		Peaxi162Scf00067g00414	Flavin-binding monooxygenase family protein	AT1G48910	Peaxi162Scf00038g02139	Unknown protein	AT1G54215
	Peaxi162Scf00700g00530	Peaxi162Scf00069g00151		Peaxi162Scf00374g00043	conserved hypothetical protein [Ricinus communis] gb|EEF30567.1| conserved hypothetical protein [Ricinus communis]	AT3G08600	Peaxi162Scf00165g00079	laccase 17
	Peaxi162Scf00399g00041	Peaxi162Scf00163g00105		Peaxi162Scf00444g00239	Unknown protein		Peaxi162Scf00376g00013	Unknown protein	AT2G01590
	Peaxi162Scf00421g00610	Peaxi162Scf00828g10023		Peaxi162Scf01554g00011	cyclin a2	AT5G11300	Peaxi162Scf00445g00092	Polyphenol oxidase F, chloroplastic
	Peaxi162Scf00139g01117	Peaxi162Scf00072g00089		Peaxi162Scf00092g00123	Heat shock 70 kDa protein 8	AT2G32120	Peaxi162Scf00904g00467	Timeless family protein, putative isoform 3, partial [Theobroma cacao] gb|EOY23389.1| Timeless family protein, putative isoform 3, partial [Theobroma cacao]
	Peaxi162Scf00084g00118	Peaxi162Scf00314g00228		Peaxi162Scf00280g00088	conserved hypothetical protein [Ricinus communis] gb|EEF52510.1| conserved hypothetical protein [Ricinus communis]		Peaxi162Scf00007g00157	Unknown protein
	Peaxi162Scf00285g00930	Peaxi162Scf00595g00036		Peaxi162Scf00447g00212	[Oryza sativa Japonica Group] dbj|BAF10101.1| [Oryza sativa Japonica Group]		Peaxi162Scf00154g01149	cytochrome P450, family 72, subfamily A, polypeptide 15
	Peaxi162Scf00314g00835	Peaxi162Scf00119g00083		Peaxi162Scf00642g00057	0		Peaxi162Scf00648g00023	CRT binding factor 3 [Solanum habrochaites]
	Peaxi162Scf01209g00012	Peaxi162Scf00016g00727		Peaxi162Scf00001g00026	3-hydroxyacyl-[acyl-carrier-protein] dehydratase FabZ	AT5G10160	Peaxi162Scf00147g01820	Thymidylate kinase
	Peaxi162Scf00153g01025	Peaxi162Scf00199g00810		Peaxi162Scf00332g00755	Unknown protein		Peaxi162Scf00472g00039	PLAC8 family protein isoform 2 [Theobroma cacao] gb|EOY07784.1| PLAC8 family protein isoform 2 [Theobroma cacao]	AT2G37110
	Peaxi162Scf00314g00228	Peaxi162Scf00039g01222		Peaxi162Scf00089g01344	MATE efflux family protein		Peaxi162Scf00498g00617	Nuclear transcription factor Y subunit A-3
	Peaxi162Scf00207g00746	Peaxi162Scf00037g00231		Peaxi162Scf00115g01116	Cysteine proteinases superfamily protein		Peaxi162Scf00047g02452	Gamma aminobutyrate transaminase 1, mitochondrial
	Peaxi162Scf00602g00008	Peaxi162Scf00207g00442		Peaxi162Scf00145g00109	Cysteine proteinases superfamily protein	AT3G54940	Peaxi162Scf01281g00019	Poly [ADP-ribose] polymerase 3	AT5G22470
	Peaxi162Scf00300g00083	Peaxi162Scf00351g00412		Peaxi162Scf00203g01423	Eukaryotic aspartyl protease family protein		Peaxi162Scf01481g00038	Unknown protein	AT1G20460
	Peaxi162Scf00167g01121	Peaxi162Scf00027g00058		Peaxi162Scf00275g00114	Pentatricopeptide repeat (PPR) superfamily protein	AT5G11310	Peaxi162Scf00037g01721	phloem protein 2-B1
	Peaxi162Scf00129g00014	Peaxi162Scf00732g00044		Peaxi162Scf00016g01824	Unknown protein		Peaxi162Scf00618g00020	30S ribosomal protein, putative	AT5G24490
	Peaxi162Scf00679g00032	Peaxi162Scf00034g00611		Peaxi162Scf00081g01011	conserved hypothetical protein [Ricinus communis] gb|EEF42020.1| conserved hypothetical protein [Ricinus communis]		Peaxi162Scf00031g00821	BEST Arabidopsis thaliana protein match is: Hydroxyproline-rich glycoprotein family protein
	Peaxi162Scf00017g02715	Peaxi162Scf00218g00096		Peaxi162Scf00137g00228	Peroxidase superfamily protein		Peaxi162Scf00295g01017	Hematological and neurological expressed 1-like protein [Theobroma cacao] gb|EOX92127.1| Hematological and neurological expressed 1-like protein [Theobroma cacao]
	Peaxi162Scf00673g00127	Peaxi162Scf00314g00750		Peaxi162Scf00595g00427	ovate family protein 4		Peaxi162Scf00710g00052	Unknown protein
	Peaxi162Scf00131g01212	Peaxi162Scf00038g02025		Peaxi162Scf00046g00168	Zinc-binding dehydrogenase family protein	AT5G16990	Peaxi162Scf00769g00001	Unknown protein
	Peaxi162Scf00088g00817	Peaxi162Scf00166g01032		Peaxi162Scf00135g01012	GRF1-INTERACTING FACTOR 1 family protein [Populus trichocarpa] gb|ERP48776.1| GRF1-INTERACTING FACTOR 1 family protein [Populus trichocarpa]	AT5G28640	Peaxi162Scf01132g00321	GRAS family transcription factor, putative [Theobroma cacao] gb|EOY07107.1| GRAS family transcription factor, putative [Theobroma cacao]
	Peaxi162Scf00037g01219	Peaxi162Scf00274g00351		Peaxi162Scf00421g00124	Unknown protein		Peaxi162Scf00180g00114	Pentatricopeptide repeat-containing protein	AT3G13150
	Peaxi162Scf00834g00044	Peaxi162Scf00389g00949		Peaxi162Scf00253g00147	Forms aploid and binucleate cells 1c, putative isoform 1 [Theobroma cacao] gb|EOY00938.1| Forms aploid and binucleate cells 1c, putative isoform 1 [Theobroma cacao]		Peaxi162Scf00782g00027	cellulose synthase like E1
	Peaxi162Scf00783g00014	Peaxi162Scf00367g00726		Peaxi162Scf00701g00041	UDP-Glycosyltransferase superfamily protein		Peaxi162Scf00117g00166	Protein of unknown function (DUF604)
	Peaxi162Scf00016g00355	Peaxi162Scf00065g01213		Peaxi162Scf01544g00018	calcium ATPase 2		Peaxi162Scf00783g00342	Unknown protein
	Peaxi162Scf01111g00016	Peaxi162Scf00362g00536		Peaxi162Scf00001g00124	Unknown protein		Peaxi162Scf01226g00004	Disease resistance protein (CC-NBS-LRR class) family
	Peaxi162Scf01164g00129	Peaxi162Scf00406g00414		Peaxi162Scf00007g01226	cyclin p2	AT3G21870	Peaxi162Scf00284g00524	S-adenosyl-L-methionine-dependent methyltransferases superfamily protein	AT3G56080
	Peaxi162Scf00163g00105	Peaxi162Scf00038g02114		Peaxi162Scf00021g00626	RING-H2 finger protein ATL54 [Morus notabilis]		Peaxi162Scf00003g03752	Late embryogenesis abundant (LEA) hydroxyproline-rich glycoprotein family
	Peaxi162Scf00420g00234	Peaxi162Scf00463g00035		Peaxi162Scf00089g01020	BTB and TAZ domain protein 2		Peaxi162Scf00080g00811	Cysteine-rich receptor-like protein kinase 2	AT4G28670
	Peaxi162Scf00362g00536	Peaxi162Scf00189g00312		Peaxi162Scf00152g01525	Unknown protein		Peaxi162Scf00938g00033	pleiotropic drug resistance 12
	Peaxi162Scf00027g00016	Peaxi162Scf00030g02220		Peaxi162Scf01313g00232	DNA double-strand break repair rad50 ATPase, putative isoform 1 [Theobroma cacao] ref|XP_007013875.1| DNA double-strand break repair rad50 ATPase, putative isoform 1 [Theobroma cacao] gb|EOY31493.1| DNA double-strand break repair rad50 ATPase, putative isoform 1 [Theobroma cacao] gb|EOY31494.1| DNA double-strand break repair rad50 ATPase, putative isoform 1 [Theobroma cacao]		Peaxi162Scf00993g00033	myb-like transcription factor family protein
	Peaxi162Scf00401g00717	Peaxi162Scf00045g02530		Peaxi162Scf00081g00126	Unknown protein		Peaxi162Scf00016g01822	Leucine-rich repeat protein kinase family protein
	Peaxi162Scf00441g00216	Peaxi162Scf00546g00038		Peaxi162Scf00170g00615	shikimate kinase like 2	AT2G35500	Peaxi162Scf00062g00112	DNA double-strand break repair rad50 ATPase, putative isoform 1 [Theobroma cacao] ref|XP_007013875.1| DNA double-strand break repair rad50 ATPase, putative isoform 1 [Theobroma cacao] gb|EOY31493.1| DNA double-strand break repair rad50 ATPase, putative isoform 1 [Theobroma cacao] gb|EOY31494.1| DNA double-strand break repair rad50 ATPase, putative isoform 1 [Theobroma cacao]
	Peaxi162Scf00763g00325	Peaxi162Scf00420g00234		Peaxi162Scf00015g01043	conserved hypothetical protein [Ricinus communis] gb|EEF31081.1| conserved hypothetical protein [Ricinus communis]	AT1G67060	Peaxi162Scf00071g01115	Unknown protein
	Peaxi162Scf00314g00086	Peaxi162Scf00167g01121		Peaxi162Scf00059g00212	Protein of unknown function (DUF569)		Peaxi162Scf00345g00028	with no lysine (K) kinase 6	AT3G18750
	Peaxi162Scf00651g00012	Peaxi162Scf00525g00058		Peaxi162Scf00171g01125	CASP-like protein		Peaxi162Scf00411g00710	Ankyrin repeat family protein
	Peaxi162Scf00033g00251	Peaxi162Scf00086g00101		Peaxi162Scf00337g00625	Cyclin family protein	AT1G14750	Peaxi162Scf00487g00218	Protein kinase superfamily protein
	Peaxi162Scf00762g00111	Peaxi162Scf00003g05232		Peaxi162Scf00444g00524	tonoplast intrinsic protein 1		Peaxi162Scf00234g00911	Polynucleotide adenylyltransferase family protein
	Peaxi162Scf00175g00519	Peaxi162Scf00244g01214		Peaxi162Scf00174g00154	alcohol dehydrogenase 1		Peaxi162Scf00460g00075	Cytochrome P450 superfamily protein
	Peaxi162Scf00091g00064	Peaxi162Scf00235g00620		Peaxi162Scf00111g01220	Chalcone-flavanone isomerase family protein	AT1G53520	Peaxi162Scf00549g00018	Histone-lysine N-methyltransferase E(z)	AT2G23380
	Peaxi162Scf00316g00059	Peaxi162Scf00189g00919		Peaxi162Scf00321g00037	DNA binding	AT3G52170	Peaxi162Scf00449g00610	Homeobox-leucine zipper protein family
	Peaxi162Scf01141g00027	Peaxi162Scf00490g00028		Peaxi162Scf00364g00125	Protein of unknown function, DUF538	AT2G03350	Peaxi162Scf00616g00621	DNA-directed RNA polymerase subunit A'
	Peaxi162Scf00814g00227	Peaxi162Scf00062g00033		Peaxi162Scf00694g00430	Protein of unknown function (DUF3411)		Peaxi162Scf00299g00347	Leucine-rich receptor-like protein kinase family protein
	Peaxi162Scf00011g01423	Peaxi162Scf00518g00425		Peaxi162Scf01067g00032	cullin 1		Peaxi162Scf01190g00006	basic helix-loop-helix (bHLH) DNA-binding superfamily protein
	Peaxi162Scf00009g00025	Peaxi162Scf01164g00129		Peaxi162Scf00152g00066	Unknown protein		Peaxi162Scf00016g01230	Unknown protein	AT2G15960
	Peaxi162Scf00092g01013	Peaxi162Scf00106g00427		Peaxi162Scf00815g00359	Pentatricopeptide repeat-containing protein	AT1G09220	Peaxi162Scf00102g00633	inositol polyphosphate 5-phosphatase I	AT4G18010
	Peaxi162Scf00156g00015	Peaxi162Scf00454g00327		Peaxi162Scf00920g00026	Concanavalin A-like lectin protein kinase family protein		Peaxi162Scf00286g01047	Ubiquitin carboxyl-terminal hydrolase family protein	AT5G62990
	Peaxi162Scf00084g00410	Peaxi162Scf00081g01710		Peaxi162Scf00042g02619	amino acid permease 2		Peaxi162Scf00721g00003	FAD-binding Berberine family protein
	Peaxi162Scf00957g00111	Peaxi162Scf00839g00013		Peaxi162Scf00420g00330	DNA ligase 1		Peaxi162Scf00901g00317	Protein NRT1/ PTR FAMILY 7.3	AT1G32450
	Peaxi162Scf00298g00106	Peaxi162Scf00406g00057		Peaxi162Scf00017g03031	RCD one 5, putative isoform 1 [Theobroma cacao] gb|EOY20728.1| RCD one 5, putative isoform 1 [Theobroma cacao]		Peaxi162Scf01560g00009	Ethylene-responsive transcription factor 1B
	Peaxi162Scf00926g00031	Peaxi162Scf01280g00017		Peaxi162Scf00711g00114	Transport and Golgi organization 2 homolog	AT4G38260	Peaxi162Scf00011g00282	Unknown protein	AT5G39670
	Peaxi162Scf00016g03449	Peaxi162Scf00286g00445		Peaxi162Scf00013g00047	Leucine-rich receptor-like protein kinase family protein	AT1G74360	Peaxi162Scf00135g00132	Core-2/I-branching beta-1,6-N-acetylglucosaminyltransferase family protein	AT5G22070
	Peaxi162Scf00051g01111	Peaxi162Scf00684g00421		Peaxi162Scf00311g00092	SAUR-like auxin-responsive protein family, putative [Theobroma cacao] gb|EOY07902.1| SAUR-like auxin-responsive protein family, putative [Theobroma cacao]		Peaxi162Scf00442g00525	Protein kinase superfamily protein	AT1G62400
	Peaxi162Scf00652g00014	Peaxi162Scf00092g00099		Peaxi162Scf00724g00016	Threonine synthase		Peaxi162Scf00039g00424	Ankyrin repeat family protein
	Peaxi162Scf00845g00118	Peaxi162Scf00314g00936		Peaxi162Scf00188g00072	HXXXD-type acyl-transferase family protein		Peaxi162Scf00161g00099	NAD(P)H-quinone oxidoreductase subunit H, putative isoform 1 [Theobroma cacao] ref|XP_007034794.1| NAD(P)H-quinone oxidoreductase subunit H, putative isoform 1 [Theobroma cacao] gb|EOY05719.1| NAD(P)H-quinone oxidoreductase subunit H, putative isoform 1 [Theobroma cacao] gb|EOY05720.1| NAD(P)H-quinone oxidoreductase subunit H, putative isoform 1 [Theobroma cacao]
	Peaxi162Scf00074g00430	Peaxi162Scf00170g00626		Peaxi162Scf00009g01530	Heparanase-like protein 3		Peaxi162Scf00241g00812	CMV 1a interacting protein 1 [Nicotiana tabacum]
	Peaxi162Scf00003g05232	Peaxi162Scf00132g00229		Peaxi162Scf00029g00142	auxin response factor 16		Peaxi162Scf00904g00217	RNA polymerase II, Rpb4, core protein
	Peaxi162Scf00689g00420	Peaxi162Scf00705g00316		Peaxi162Scf00108g00417	Flavonoid 3',5'-hydroxylase 2		Peaxi162Scf00119g00051	0
	Peaxi162Scf00516g00518	Peaxi162Scf01067g00112		Peaxi162Scf00420g00155	CONSTANS-like zinc finger protein [Medicago truncatula] gb|AES78484.1| CONSTANS-like zinc finger protein [Medicago truncatula]	AT5G14370	Peaxi162Scf00062g01022	ADP/ATP carrier 2
	Peaxi162Scf00714g00618	Peaxi162Scf00628g00514		Peaxi162Scf00054g00142	Unknown protein	AT3G07390	Peaxi162Scf00086g01316	conserved hypothetical protein [Ricinus communis] gb|EEF37034.1| conserved hypothetical protein [Ricinus communis]
	Peaxi162Scf00005g00229	Peaxi162Scf00015g02217		Peaxi162Scf00004g00019	Cytochrome P450 superfamily protein	AT5G04660	Peaxi162Scf00133g00142	Monothiol glutaredoxin-S6
	Peaxi162Scf00408g00318	Peaxi162Scf00780g00005		Peaxi162Scf00006g00249	Sas10/Utp3/C1D family	AT5G25080	Peaxi162Scf00168g00213	Heavy metal transport/detoxification superfamily protein	AT4G08570
	Peaxi162Scf00517g00625	Peaxi162Scf00494g00053		Peaxi162Scf00016g00426	DNA repair and recombination protein RAD54-like		Peaxi162Scf00783g00336	ERD (early-responsive to dehydration stress) family protein
	Peaxi162Scf00402g00612	Peaxi162Scf00320g00212		Peaxi162Scf00038g01940	Plant protein of unknown function (DUF936)	AT3G14170	Peaxi162Scf01082g00018	nicotinamidase 1
	Peaxi162Scf00037g00231	Peaxi162Scf00237g00002		Peaxi162Scf00993g00331	Peptidyl-prolyl cis-trans isomerase D		Peaxi162Scf00175g00531	Histone-lysine N-methyltransferase ATX1, putative isoform 1 [Theobroma cacao] gb|EOY01639.1| Histone-lysine N-methyltransferase ATX1, putative isoform 1 [Theobroma cacao]	AT1G26330
	Peaxi162Scf00767g00413	Peaxi162Scf00254g00617		Peaxi162Scf00131g00101	F-box family protein with a domain of unknown function (DUF295)		Peaxi162Scf00194g01039	NAC domain containing protein 35	AT2G02450
	Peaxi162Scf00310g00211	Peaxi162Scf00337g00039		Peaxi162Scf00635g00019	receptor like protein 34		Peaxi162Scf00264g00213	Unknown protein	AT5G67390
	Peaxi162Scf00041g00131	Peaxi162Scf00114g00061		Peaxi162Scf00075g01553	serine/threonine protein kinase 2		Peaxi162Scf00815g00251	Cell division cycle 20.1, cofactor of APC complex	AT4G33270
	Peaxi162Scf00090g00194	Peaxi162Scf00107g01625		Peaxi162Scf00003g04533	2-oxoglutarate (2OG) and Fe(II)-dependent oxygenase superfamily protein		Peaxi162Scf01216g00009	Unknown protein	AT5G23160
	Peaxi162Scf00528g00517	Peaxi162Scf00073g01726		Peaxi162Scf00606g00073	myb domain protein 61	AT1G09540	Peaxi162Scf00332g00028	Plant protein of unknown function (DUF247)
	Peaxi162Scf00357g00065	Peaxi162Scf00362g00725		Peaxi162Scf00016g00932	PPPDE putative thiol peptidase family protein		Peaxi162Scf00340g00812	growth-regulating factor 1
	Peaxi162Scf00420g00847	Peaxi162Scf00395g00062		Peaxi162Scf00058g03010	BRCT domain-containing protein	AT4G02110	Peaxi162Scf00615g00004	Bifunctional pinoresinol-lariciresinol reductase
	Peaxi162Scf00658g00314	Peaxi162Scf00119g00811		Peaxi162Scf00209g00086	Protein kinase superfamily protein	AT1G69910	Peaxi162Scf00069g00612	conserved hypothetical protein [Ricinus communis] gb|EEF32062.1| conserved hypothetical protein [Ricinus communis]	AT2G36145
	Peaxi162Scf00186g01713	Peaxi162Scf00207g00746		Peaxi162Scf00284g00224	receptor-like kinase 1	AT3G51740	Peaxi162Scf00004g00434	Unknown protein
	Peaxi162Scf01416g00118	Peaxi162Scf00131g00029		Peaxi162Scf00394g00714	conserved hypothetical protein [Ricinus communis] gb|EEF31078.1| conserved hypothetical protein [Ricinus communis]	AT1G67040	Peaxi162Scf00110g01110	F-box protein PP2-A15
	Peaxi162Scf00297g00038	Peaxi162Scf00134g00172		Peaxi162Scf00713g00213	sucrose synthase 6	AT1G73370	Peaxi162Scf00314g00022	Unknown protein
	Peaxi162Scf00049g02410	Peaxi162Scf00966g00211		Peaxi162Scf00802g00233	FAR1-related sequence 10		Peaxi162Scf00315g01119	formin homology5
	Peaxi162Scf00595g00216	Peaxi162Scf00481g00027		Peaxi162Scf00032g03114	Protein of unknown function (DUF579)	AT5G67210	Peaxi162Scf00362g00646	hydroxypyruvate reductase	AT1G68010
	Peaxi162Scf00003g04620	Peaxi162Scf00128g00930		Peaxi162Scf00117g00007	Cellulase (glycosyl hydrolase family 5) protein	AT1G13130	Peaxi162Scf00652g00215	O-fucosyltransferase family protein
	Peaxi162Scf00362g00534	Peaxi162Scf00386g00220		Peaxi162Scf00366g00529	laccase 11		Peaxi162Scf01159g00027	Calcium-dependent lipid-binding (CaLB domain) family protein
	Peaxi162Scf00000g08420	Peaxi162Scf00021g00064		Peaxi162Scf00192g00005	non-race specific disease resistance protein 1-like protein b [Coffea arabica]	AT3G20600	Peaxi162Scf00079g00226	0
	Peaxi162Scf00329g00422	Peaxi162Scf00004g02625		Peaxi162Scf00386g00219	conserved hypothetical protein [Ricinus communis] gb|EEF45477.1| conserved hypothetical protein [Ricinus communis]		Peaxi162Scf00327g00049	cytochrome P450, family 711, subfamily A, polypeptide 1	AT2G26170
	Peaxi162Scf00314g00330	Peaxi162Scf00068g00034		Peaxi162Scf00988g00033	Protein kinase superfamily protein	AT2G45590	Peaxi162Scf00132g00057	Integrase-type DNA-binding superfamily protein	AT4G28140
	Peaxi162Scf00017g00015	Peaxi162Scf01073g00115		Peaxi162Scf00023g00721	S-type anion channel SLAH3		Peaxi162Scf00364g00017	Unknown protein
	Peaxi162Scf00074g00737	Peaxi162Scf00314g00528		Peaxi162Scf00309g00027	TRICHOME BIREFRINGENCE-LIKE 38		Peaxi162Scf00011g00159	mitogen-activated protein kinase kinase kinase 16
	Peaxi162Scf00540g00214	Peaxi162Scf00190g01013		Peaxi162Scf00394g00072	Unknown protein		Peaxi162Scf00034g00513	ROP guanine nucleotide exchange factor 5
	Peaxi162Scf00157g00117	Peaxi162Scf00421g00610		Peaxi162Scf01691g00010	Remorin family protein, putative isoform 2 [Theobroma cacao] gb|EOX91421.1| Remorin family protein, putative isoform 2 [Theobroma cacao]		Peaxi162Scf00149g01022	Zinc finger protein ZPR1
	Peaxi162Scf00495g00036	Peaxi162Scf00025g00011		Peaxi162Scf00102g01151	YbaK/aminoacyl-tRNA synthetase-associated domain	AT4G16510	Peaxi162Scf00314g00327	Bifunctional inhibitor/lipid-transfer protein/seed storage 2S albumin superfamily protein	AT1G18280
	Peaxi162Scf00102g01854	Peaxi162Scf00732g00251		Peaxi162Scf00515g00313	ovate family protein 7		Peaxi162Scf00407g00211	Ypt/Rab-GAP domain of gyp1p superfamily protein
	Peaxi162Scf01160g00016	Peaxi162Scf00164g00138		Peaxi162Scf00957g00226	Tetratricopeptide repeat (TPR)-like superfamily protein		Peaxi162Scf00418g00007	SAUR-like auxin-responsive protein family	AT5G20810
	Peaxi162Scf00344g01310	Peaxi162Scf01058g00156		Peaxi162Scf00094g00094	receptor lectin kinase		Peaxi162Scf00462g00028	Ras-related small GTP-binding family protein
	Peaxi162Scf00744g00024	Peaxi162Scf00517g00513		Peaxi162Scf00696g00315	nudix hydrolase homolog 16		Peaxi162Scf00531g00325	Adenine nucleotide alpha hydrolases-like superfamily protein	AT4G13450
	Peaxi162Scf00362g00046	Peaxi162Scf00152g00029		Peaxi162Scf00538g00414	SAUR-like auxin-responsive protein family		Peaxi162Scf00062g00201	DNA (cytosine-5)-methyltransferase 3	AT1G69770
	Peaxi162Scf00545g00213	Peaxi162Scf00375g00710		Peaxi162Scf00102g00850	vesicle associated protein	AT5G47180	Peaxi162Scf00566g00042	Heat stress transcription factor A-2c, putative [Theobroma cacao] gb|EOY14574.1| Heat stress transcription factor A-2c, putative [Theobroma cacao]
	Peaxi162Scf00701g00515	Peaxi162Scf00362g00541		Peaxi162Scf01181g00014	kinesin, putative [Ricinus communis] gb|EEF38964.1| kinesin, putative [Ricinus communis]		Peaxi162Scf00140g00066	P-loop containing nucleoside triphosphate hydrolases superfamily protein
	Peaxi162Scf00146g00320	Peaxi162Scf00213g00943		Peaxi162Scf01184g00146	2-oxoisovalerate dehydrogenase subunit alpha 1, mitochondrial		Peaxi162Scf00003g05315	Unknown protein
	Peaxi162Scf00038g02025	Peaxi162Scf00209g00937		Peaxi162Scf00365g00913	COBRA-like protein 4	AT5G15630	Peaxi162Scf00211g00144	Double Clp-N motif-containing P-loop nucleoside triphosphate hydrolases superfamily protein
	Peaxi162Scf00386g00221	Peaxi162Scf00266g00081		Peaxi162Scf00665g00018	elongation factor Ts family protein		Peaxi162Scf00394g00524	alpha/beta-Hydrolases superfamily protein
	Peaxi162Scf00200g00419	Peaxi162Scf00013g00630		Peaxi162Scf00129g00823	GPI ethanolamine phosphate transferase 1		Peaxi162Scf00001g00427	Pentatricopeptide repeat-containing protein	AT3G62890
	Peaxi162Scf00420g00738	Peaxi162Scf01132g00351		Peaxi162Scf00317g00117	jasmonate ZIM domain protein f [Nicotiana attenuata]		Peaxi162Scf00026g10312	Pentatricopeptide repeat-containing protein	AT1G26900
	Peaxi162Scf00286g00445	Peaxi162Scf00007g01817		Peaxi162Scf00925g00015	0	AT5G08770	Peaxi162Scf00047g00204	ENTH/ANTH/VHS superfamily protein	AT1G05020
	Peaxi162Scf00043g00215	Peaxi162Scf00825g00234		Peaxi162Scf00042g01312	PRF [Solanum lycopersicum]		Peaxi162Scf00071g00831	Protein of unknown function (DUF1685)
	Peaxi162Scf00110g01213	Peaxi162Scf00073g00011		Peaxi162Scf00236g00215	RNA-binding (RRM/RBD/RNP motifs) family protein	AT2G35410	Peaxi162Scf00165g01317	actin-11
	Peaxi162Scf00222g00123	Peaxi162Scf00047g00103		Peaxi162Scf00332g00622	Protein LURP-one-related 12		Peaxi162Scf00167g01016	Pectin lyase-like superfamily protein	AT5G61680
	Peaxi162Scf00688g00361	Peaxi162Scf00848g00025		Peaxi162Scf00548g00014	BSD domain-containing protein	AT2G22850	Peaxi162Scf00244g00074	Unknown protein
	Peaxi162Scf00045g02134	Peaxi162Scf00123g00089		Peaxi162Scf00255g00124	Protein kinase superfamily protein		Peaxi162Scf00833g00055	UDP-glucose 4-epimerase
	Peaxi162Scf00006g03411	Peaxi162Scf00084g00117		Peaxi162Scf00286g00028	Leucine-rich receptor-like protein kinase family protein		Peaxi162Scf01086g00015	Potassium/sodium hyperpolarization-activated cyclic nucleotide-gated channel 1 [Theobroma cacao] gb|EOY12580.1| Potassium/sodium hyperpolarization-activated cyclic nucleotide-gated channel 1 [Theobroma cacao]	AT1G51100
	Peaxi162Scf00016g01135	Peaxi162Scf00264g00089		Peaxi162Scf00007g02310	conserved hypothetical protein [Ricinus communis] gb|EEF44521.1| conserved hypothetical protein [Ricinus communis]	AT4G28100	Peaxi162Scf00088g01333	Telomere-associated protein RIF1, putative [Theobroma cacao] gb|EOY31164.1| Telomere-associated protein RIF1, putative [Theobroma cacao]
	Peaxi162Scf00244g00029	Peaxi162Scf00298g00106		Peaxi162Scf00020g00184	isoflavone reductase family protein [Populus trichocarpa] gb|EEE81300.2| isoflavone reductase family protein [Populus trichocarpa]		Peaxi162Scf00824g00114	RNA-dependent RNA polymerase family protein
	Peaxi162Scf00646g00322	Peaxi162Scf00194g00726		Peaxi162Scf00024g00105	Ethylene receptor 2		Peaxi162Scf00107g00141	Unknown protein	AT4G13195
	Peaxi162Scf00306g00611	Peaxi162Scf00723g00420		Peaxi162Scf00192g01414	Unknown protein		Peaxi162Scf00652g00418	Translation initiation factor IF-1, chloroplastic	AT4G11175
	Peaxi162Scf00652g00122	Peaxi162Scf00189g00118		Peaxi162Scf00296g00028	ABC transporter family protein	AT4G18050	Peaxi162Scf01090g00011	receptor like protein 32
	Peaxi162Scf00116g00083	Peaxi162Scf00314g00429		Peaxi162Scf00314g00744	Calcium-binding mitochondrial carrier protein SCaMC-1	AT5G51050	Peaxi162Scf00064g01122	0
	Peaxi162Scf00207g01542	Peaxi162Scf00916g00129		Peaxi162Scf00673g00437	HIT zinc finger		Peaxi162Scf00085g00531	kinesin 4
	Peaxi162Scf00088g01026	Peaxi162Scf00152g00827		Peaxi162Scf00705g00062	Unknown protein	AT3G13480	Peaxi162Scf00129g00640	P-loop containing nucleoside triphosphate hydrolases superfamily protein	AT3G28610
	Peaxi162Scf00015g02219	Peaxi162Scf00269g00135		Peaxi162Scf00981g00113	2-oxoglutarate (2OG) and Fe(II)-dependent oxygenase superfamily protein	AT1G14130	Peaxi162Scf00234g00713	SPFH/Band 7/PHB domain-containing membrane-associated protein family	AT5G51570
	Peaxi162Scf00039g01120	Peaxi162Scf01026g00258		Peaxi162Scf00427g00718	Bifunctional protein FolD 2		Peaxi162Scf00102g01734	Protein kinase family protein	AT1G64300
	Peaxi162Scf00020g01618	Peaxi162Scf01141g00027		Peaxi162Scf00166g00337	PLC-like phosphodiesterases superfamily protein		Peaxi162Scf00166g00047	Unknown protein	AT5G39200
	Peaxi162Scf00207g01133	Peaxi162Scf00362g00046		Peaxi162Scf00444g00857	tubulin beta chain 2		Peaxi162Scf00171g00094	alpha/beta-Hydrolases superfamily protein
	Peaxi162Scf00069g02244	Peaxi162Scf00062g00086		Peaxi162Scf00189g00053	Unknown protein		Peaxi162Scf00323g00042	Protein of unknown function, DUF617
	Peaxi162Scf00375g00210	Peaxi162Scf01853g00014		Peaxi162Scf00876g10023	tyrosine aminotransferase 3		Peaxi162Scf00603g00214	Endoglucanase 16	AT3G43860
	Peaxi162Scf00723g00420	Peaxi162Scf00386g00004		Peaxi162Scf00845g00027	Tyrosine transaminase family protein	AT5G36160	Peaxi162Scf00620g00828	TCP transcription factor 20 [Solanum lycopersicum] gb|ADM87269.1| TCP transcription factor 20 [Solanum lycopersicum]
	Peaxi162Scf00325g00007	Peaxi162Scf00314g00627		Peaxi162Scf00328g00219	Eukaryotic aspartyl protease family protein	AT4G35880	Peaxi162Scf00799g00113	ATP binding microtubule motor family protein	AT5G66310
	Peaxi162Scf00517g00317	Peaxi162Scf00327g00026		Peaxi162Scf00064g01636	conserved hypothetical protein [Ricinus communis] gb|EEF45810.1| conserved hypothetical protein [Ricinus communis]		Peaxi162Scf00962g00002	glycerophosphodiester phosphodiesterase, putative [Ricinus communis] gb|EEF47415.1| glycerophosphodiester phosphodiesterase, putative [Ricinus communis]
	Peaxi162Scf00487g00110	Peaxi162Scf00050g01612		Peaxi162Scf00045g02527	Unknown protein		Peaxi162Scf01086g00029	formin homology5	AT5G54650
	Peaxi162Scf00327g00413	Peaxi162Scf01316g00017		Peaxi162Scf00576g00126	Unknown protein		Peaxi162Scf00091g00066	Ankyrin repeat family protein	AT5G54620
	Peaxi162Scf00390g00225	Peaxi162Scf00953g00116		Peaxi162Scf00366g00216	alpha/beta-Hydrolases superfamily protein	AT2G18360	Peaxi162Scf00299g00026	conserved hypothetical protein [Ricinus communis] gb|EEF44069.1| conserved hypothetical protein [Ricinus communis]
	Peaxi162Scf00106g02319	Peaxi162Scf00918g00026		Peaxi162Scf00245g01214	Tesmin/TSO1-like CXC domain-containing protein		Peaxi162Scf00133g00916	conserved hypothetical protein [Ricinus communis] gb|EEF42326.1| conserved hypothetical protein [Ricinus communis]	AT5G17210
	Peaxi162Scf00139g00125	Peaxi162Scf00141g00062		Peaxi162Scf00595g00426	aspartate aminotransferase 1		Peaxi162Scf00458g00115	ASF1 like histone chaperone
	Peaxi162Scf00039g01222	Peaxi162Scf01022g00322		Peaxi162Scf00002g00492	S-adenosyl-L-methionine-dependent methyltransferases superfamily protein		Peaxi162Scf00140g00812	basic helix-loop-helix (bHLH) DNA-binding superfamily protein	AT1G27660
	Peaxi162Scf01084g00017	Peaxi162Scf00063g02322		Peaxi162Scf00009g01927	laccase 10		Peaxi162Scf00095g00220	Protein kinase superfamily protein
	Peaxi162Scf00722g00044	Peaxi162Scf00045g00542		Peaxi162Scf00129g00631	Pathogenesis-related thaumatin superfamily protein	AT5G40020	Peaxi162Scf00394g00020	U3 small nucleolar RNA-associated protein 6 homolog
	Peaxi162Scf00351g00316	Peaxi162Scf00116g00313		Peaxi162Scf00129g01654	chalcone isomerase [Camellia sinensis]		Peaxi162Scf00517g00512	Protein kinase superfamily protein	AT3G07070
	Peaxi162Scf00209g00005	Peaxi162Scf00128g01753		Peaxi162Scf00204g00097	Peptidyl-prolyl cis-trans isomerase FKBP16-2, chloroplastic	AT4G39710	Peaxi162Scf01178g00015	gibberellin 20 oxidase 2
	Peaxi162Scf00160g00516	Peaxi162Scf00354g00067		Peaxi162Scf00322g00918	Carbohydrate-binding X8 domain superfamily protein		Peaxi162Scf00544g00915	DNA polymerase epsilon catalytic subunit
	Peaxi162Scf01238g00114	Peaxi162Scf00122g00032		Peaxi162Scf00538g00529	X intrinsic protein [Nicotiana sylvestris]		Peaxi162Scf00017g03258	WD repeat and HMG-box DNA-binding protein 1	AT3G42660
	Peaxi162Scf00021g00620	Peaxi162Scf00231g00033		Peaxi162Scf00658g00110	anthocyanin 2 [Petunia x hybrida]		Peaxi162Scf00765g00133	actin-11
	Peaxi162Scf00047g00103	Peaxi162Scf00314g00434		Peaxi162Scf00475g00117	uclacyanin 3		Peaxi162Scf00825g00003	Chlorophyll a-b binding protein 25, chloroplastic
	Peaxi162Scf00452g00210	Peaxi162Scf01024g00009		Peaxi162Scf00650g00346	MATE efflux family protein		Peaxi162Scf00864g00009	NADH dehydrogenase subunit 7	ATMG00510
	Peaxi162Scf01111g00007	Peaxi162Scf00326g00089		Peaxi162Scf00154g00511	Secretion-regulating guanine nucleotide exchange factor [Theobroma cacao] gb|EOX92991.1| Secretion-regulating guanine nucleotide exchange factor [Theobroma cacao]	AT3G58800	Peaxi162Scf01141g00003	Unknown protein	AT1G19020
	Peaxi162Scf00224g00073	Peaxi162Scf00063g02424		Peaxi162Scf00310g00018	Unknown protein		Peaxi162Scf01157g00215	breast cancer associated RING 1	AT1G04020
	Peaxi162Scf00553g00913	Peaxi162Scf00953g00218		Peaxi162Scf00311g00081	Unknown protein		Peaxi162Scf00402g00042	Unknown protein
	Peaxi162Scf00129g01231	Peaxi162Scf00213g00118		Peaxi162Scf00150g00218	Flavonoid 3',5'-hydroxylase 1		Peaxi162Scf00078g00338	Protein of unknown function (DUF506)
	Peaxi162Scf00055g01910	Peaxi162Scf00450g00422		Peaxi162Scf00519g00315	Unknown protein		Peaxi162Scf00160g01526	sulfate transporter 1	AT1G22150
	Peaxi162Scf01024g00010	Peaxi162Scf00230g00089		Peaxi162Scf00288g01211	DSBA oxidoreductase family protein isoform 1 [Theobroma cacao] gb|EOX91266.1| DSBA oxidoreductase family protein isoform 1 [Theobroma cacao]		Peaxi162Scf00386g00058	Unknown protein
	Peaxi162Scf00047g01234	Peaxi162Scf00025g00346		Peaxi162Scf00298g00613	transposase [Gongora ilense]		Peaxi162Scf00535g00733	Prolyl oligopeptidase family protein	AT5G66960
	Peaxi162Scf00403g00838	Peaxi162Scf00209g00122		Peaxi162Scf00362g00447	Major facilitator superfamily protein		Peaxi162Scf00003g00357	alpha/beta-Hydrolases superfamily protein
	Peaxi162Scf00037g00123	Peaxi162Scf00612g00126		Peaxi162Scf00019g00154	Pentatricopeptide repeat-containing protein	AT5G66631	Peaxi162Scf00009g00336	Pectin lyase-like superfamily protein
	Peaxi162Scf00129g00433	Peaxi162Scf00328g00527		Peaxi162Scf00050g01211	heme oxygenase 2 protein 2 [Populus balsamifera]	AT3G09150	Peaxi162Scf00016g02417	1,2-alpha-L-fucosidases
	Peaxi162Scf00433g00067	Peaxi162Scf00003g03824		Peaxi162Scf00380g00099	Disease resistance protein (CC-NBS-LRR class) family		Peaxi162Scf00064g01318	glyceraldehyde-3-phosphate dehydrogenase C2	AT1G42970
	Peaxi162Scf00438g00824	Peaxi162Scf00658g00314		Peaxi162Scf00264g00861	Solute carrier family 40 member 2	AT2G38460	Peaxi162Scf00123g01127	ABC transporter family protein
	Peaxi162Scf00533g00059	Peaxi162Scf00464g00005		Peaxi162Scf00418g00732	cytochrome P450, putative [Ricinus communis] gb|EEF40808.1| cytochrome P450, putative [Ricinus communis]		Peaxi162Scf00188g01015	Pentatricopeptide repeat-containing protein
	Peaxi162Scf00212g01215	Peaxi162Scf00111g01322		Peaxi162Scf01290g00241	actin 4		Peaxi162Scf00371g00316	0
	Peaxi162Scf00320g00122	Peaxi162Scf00699g00639		Peaxi162Scf00003g00288	Unknown protein		Peaxi162Scf00498g00218	2-oxoglutarate (2OG) and Fe(II)-dependent oxygenase superfamily protein
	Peaxi162Scf00360g00029	Peaxi162Scf01022g00023		Peaxi162Scf00136g00176	Calcium-dependent lipid-binding (CaLB domain) family protein		Peaxi162Scf01221g00001	armadillo repeat only 1
	Peaxi162Scf00177g00121	Peaxi162Scf00650g00002		Peaxi162Scf00146g00319	Polyadenylate-binding protein 7		Peaxi162Scf01294g00021	P18 protein [Nicotiana alata]
	Peaxi162Scf00444g00001	Peaxi162Scf00241g00319		Peaxi162Scf00222g01021	R1 [Solanum tuberosum]		Peaxi162Scf01311g00019	Photosystem II reaction center W protein, chloroplastic
	Peaxi162Scf00015g00027	Peaxi162Scf00616g00630		Peaxi162Scf00390g00311	Unknown protein		Peaxi162Scf01650g00050	rubredoxin family protein	AT5G17170
	Peaxi162Scf00038g02229	Peaxi162Scf00001g03425		Peaxi162Scf00434g00044	receptor like protein 32		Peaxi162Scf00336g00062	S-locus F-box-like protein d [Petunia integrifolia subsp. inflata]
	Peaxi162Scf01006g00026	Peaxi162Scf00209g00842		Peaxi162Scf00843g00011	TRICHOME BIREFRINGENCE-LIKE 25	AT1G01430	Peaxi162Scf00763g00327	Unknown protein
	Peaxi162Scf00807g00038	Peaxi162Scf00185g01120		Peaxi162Scf00019g00184	CAP (Cysteine-rich secretory proteins, Antigen 5, and Pathogenesis-related 1 protein) superfamily protein	AT5G66590	Peaxi162Scf00415g00913	[Oryza sativa Japonica Group] dbj|BAF10408.1| [Oryza sativa Japonica Group]	AT5G44010
	Peaxi162Scf00016g00234	Peaxi162Scf00045g00011		Peaxi162Scf00319g00067	Cysteine-rich repeat secretory protein 3		Peaxi162Scf00652g00214	Ankyrin repeat family protein
	Peaxi162Scf00231g00332	Peaxi162Scf01052g00002		Peaxi162Scf00102g01864	3-oxoacyl-[acyl-carrier-protein] synthase 2		Peaxi162Scf00003g05135	Transcription elongation factor (TFIIS) family protein
	Peaxi162Scf00368g00011	Peaxi162Scf01205g00177		Peaxi162Scf00251g01010	Rib L9/RNase H1 isoform 3 [Theobroma cacao]	AT5G53070	Peaxi162Scf00312g00612	Ankyrin repeat-containing protein, putative isoform 2 [Theobroma cacao] gb|EOY27507.1| Ankyrin repeat-containing protein, putative isoform 2 [Theobroma cacao]
	Peaxi162Scf00703g00111	Peaxi162Scf00934g00138		Peaxi162Scf00004g04219	Ribosome production factor 1		Peaxi162Scf00382g00067	Zinc finger protein CONSTANS-LIKE 16	AT1G25440
	Peaxi162Scf00166g01214	Peaxi162Scf00247g00614		Peaxi162Scf00075g01627	Haloacid dehalogenase-like hydrolase domain-containing protein Sgpp		Peaxi162Scf00469g00624	WRKY DNA-binding protein 69
	Peaxi162Scf00880g00018	Peaxi162Scf00285g00945		Peaxi162Scf00439g00520	conserved hypothetical protein [Ricinus communis] gb|EEF32727.1| conserved hypothetical protein [Ricinus communis]	AT4G02210	Peaxi162Scf00092g00620	Pentatricopeptide repeat-containing protein	AT4G14820
	Peaxi162Scf00479g00119	Peaxi162Scf00160g01037		Peaxi162Scf01604g00016	NAD(P)-binding Rossmann-fold superfamily protein		Peaxi162Scf00075g01626	PLANT CADMIUM RESISTANCE 1
	Peaxi162Scf00136g00620	Peaxi162Scf00047g02337		Peaxi162Scf00045g01642	Dirigent protein 19		Peaxi162Scf00154g01146	Unknown protein
	Peaxi162Scf00063g02424	Peaxi162Scf00104g00816		Peaxi162Scf00158g00032	Pentatricopeptide repeat (PPR) superfamily protein		Peaxi162Scf00228g00028	protein kinase family protein	AT3G04690
	Peaxi162Scf01022g00023	Peaxi162Scf00111g00027		Peaxi162Scf00182g00014	FASCICLIN-like arabinogalactan-protein 12		Peaxi162Scf00382g00073	Unknown protein	AT1G68500
	Peaxi162Scf00942g00001	Peaxi162Scf00357g00065		Peaxi162Scf00463g00133	Superoxide dismutase [Cu-Zn] 2	AT5G18100	Peaxi162Scf00465g00045	0
	Peaxi162Scf00201g00333	Peaxi162Scf00207g01530		Peaxi162Scf01367g00004	Calcium-dependent lipid-binding (CaLB domain) family protein	AT4G01200	Peaxi162Scf01167g00016	DHHC-type zinc finger family protein
	Peaxi162Scf01604g00011	Peaxi162Scf00347g01016		Peaxi162Scf00192g00042	urease accessory protein F	AT1G21840	Peaxi162Scf00102g00825	HXXXD-type acyl-transferase family protein
	Peaxi162Scf00016g00211	Peaxi162Scf00043g00251		Peaxi162Scf00010g00344	Late embryogenesis abundant (LEA) hydroxyproline-rich glycoprotein family		Peaxi162Scf00129g01652	F-box/LRR-repeat protein, putative [Ricinus communis] gb|EEF40956.1| F-box/LRR-repeat protein, putative [Ricinus communis]
	Peaxi162Scf00442g00619	Peaxi162Scf00131g01212		Peaxi162Scf00015g00032	F-box/kelch-repeat protein	AT3G16140	Peaxi162Scf00171g00320	xyloglucan endotransglucosylase/hydrolase 9	AT3G02010
	Peaxi162Scf00207g01530	Peaxi162Scf00274g00116		Peaxi162Scf00222g00714	Mitochondrial substrate carrier family protein	AT1G14140	Peaxi162Scf00016g10134	Glyc 43 isoform 2 [Theobroma cacao]
	Peaxi162Scf00052g01813	Peaxi162Scf00449g00821		Peaxi162Scf01287g00009	Pentatricopeptide repeat-containing protein		Peaxi162Scf00074g00082	conserved hypothetical protein [Ricinus communis] gb|EEF51354.1| conserved hypothetical protein [Ricinus communis]	AT4G23890
	Peaxi162Scf00376g00214	Peaxi162Scf00683g00027		Peaxi162Scf00284g00121	Protein of unknown function (DUF567)	AT3G56180	Peaxi162Scf00129g00925	nodulin MtN21 /EamA-like transporter family protein
	Peaxi162Scf00563g00533	Peaxi162Scf00316g00059		Peaxi162Scf00009g01010	D-alanine--D-alanine ligase family		Peaxi162Scf00231g00326	0	AT1G55205
	Peaxi162Scf00990g00016	Peaxi162Scf00044g01215		Peaxi162Scf00207g00145	Leucine-rich repeat protein kinase family protein		Peaxi162Scf00817g00117	F-box protein PP2-B1
	Peaxi162Scf00575g00039	Peaxi162Scf00232g00036		Peaxi162Scf01414g00010	Exostosin family protein		Peaxi162Scf00111g01480	Ubiquitin domain-containing protein
	Peaxi162Scf00003g05363	Peaxi162Scf00033g02835		Peaxi162Scf00126g01218	phragmoplast orienting kinesin 1		Peaxi162Scf00284g00626	Mad3/BUB1 region 1, putative isoform 1 [Theobroma cacao] gb|EOY17707.1| Mad3/BUB1 region 1, putative isoform 1 [Theobroma cacao]	AT5G05510
	Peaxi162Scf00003g04125	Peaxi162Scf00378g00620		Peaxi162Scf00141g00333	Mitochondrial inner membrane protease subunit 2	AT3G08980	Peaxi162Scf00026g00014	proline-rich extensin-like receptor kinase 10
	Peaxi162Scf00001g00222	Peaxi162Scf00848g00118		Peaxi162Scf00242g01319	UDP-Glycosyltransferase superfamily protein		Peaxi162Scf00070g00045	basic helix-loop-helix (bHLH) DNA-binding superfamily protein	AT2G16910
	Peaxi162Scf00074g00425	Peaxi162Scf00045g01523		Peaxi162Scf00047g02325	Unknown protein	AT3G22210	Peaxi162Scf00209g00838	thioredoxin 2
	Peaxi162Scf00198g00014	Peaxi162Scf00491g00038		Peaxi162Scf00050g00819	Pyridoxal-5'-ph [Arabidopsis thaliana]	AT3G26115	Peaxi162Scf00409g00422	phosphate transporter 1	AT2G38940
	Peaxi162Scf00034g00611	Peaxi162Scf00096g00157		Peaxi162Scf00074g00435	trehalase 1	AT4G24040	Peaxi162Scf00756g00005	Mitochondrial transcription termination factor family protein
	Peaxi162Scf00684g00327	Peaxi162Scf01006g00026		Peaxi162Scf00125g01319	Major facilitator superfamily protein	AT2G33280	Peaxi162Scf00033g01513	Unknown protein
	Peaxi162Scf00785g00036	Peaxi162Scf00748g00111		Peaxi162Scf00130g00521	Glycosyltransferase family 61 protein		Peaxi162Scf00036g00217	GDSL esterase/lipase	AT5G03610
	Peaxi162Scf00496g00062	Peaxi162Scf00037g01227		Peaxi162Scf00324g00333	Protein kinase superfamily protein		Peaxi162Scf00128g00510	Transducin/WD40 repeat-like superfamily protein
	Peaxi162Scf00254g00617	Peaxi162Scf01969g00022		Peaxi162Scf00786g00434	long-chain acyl-CoA synthetase 2		Peaxi162Scf01413g00006	Homeodomain-like superfamily protein
	Peaxi162Scf00029g00307	Peaxi162Scf00051g01815		Peaxi162Scf00042g01612	Late blight resistance protein, putative [Solanum demissum]		Peaxi162Scf00033g02314	Unknown protein
	Peaxi162Scf00416g00004	Peaxi162Scf00662g00415		Peaxi162Scf00920g00613	GDSL esterase/lipase		Peaxi162Scf00235g00059	Unknown protein
	Peaxi162Scf01365g00010	Peaxi162Scf00328g00128		Peaxi162Scf00019g00159	transferase, transferring glycosyl groups, putative [Ricinus communis] gb|EEF52523.1| transferase, transferring glycosyl groups, putative [Ricinus communis]	AT3G50760	Peaxi162Scf00685g00413	nicotinate phosphoribosyltransferase 2	AT2G23420
	Peaxi162Scf00263g00042	Peaxi162Scf00688g00009		Peaxi162Scf00500g00067	late embryogenesis abundant protein, putative / LEA protein, putative	AT2G36640	Peaxi162Scf01333g00113	Plastin-1
	Peaxi162Scf00362g00725	Peaxi162Scf00081g00151		Peaxi162Scf01312g00048	alpha/beta-Hydrolases superfamily protein		Peaxi162Scf00223g00031	truncated NRG1 [Nicotiana benthamiana]
	Peaxi162Scf00037g01024	Peaxi162Scf00385g00068		Peaxi162Scf00016g03017	Unknown protein	AT4G33800	Peaxi162Scf00203g00310	calcium-dependent protein kinase 20	AT2G38910
	Peaxi162Scf00111g01476	Peaxi162Scf00465g00095		Peaxi162Scf00179g00012	Leucine-rich repeat protein kinase family protein	AT1G68400	Peaxi162Scf00002g00522	Pentatricopeptide repeat-containing protein
	Peaxi162Scf00207g01549	Peaxi162Scf00357g00428		Peaxi162Scf00245g01313	Kinase interacting (KIP1-like) family protein		Peaxi162Scf00059g00194	Microtubule-associated protein 6, putative [Theobroma cacao] gb|EOX99433.1| Microtubule-associated protein 6, putative [Theobroma cacao]	AT4G28310
	Peaxi162Scf00446g00029	Peaxi162Scf00047g02240		Peaxi162Scf00535g00734	Wall-associated receptor kinase-like 14	AT2G23450	Peaxi162Scf00450g00035	conserved hypothetical protein [Ricinus communis] gb|EEF38781.1| conserved hypothetical protein [Ricinus communis]	AT5G67020
	Peaxi162Scf00688g00009	Peaxi162Scf00595g00216		Peaxi162Scf00667g00615	Ninja-family protein 1	AT1G69260	Peaxi162Scf00074g00527	RING-H2 zinc finger protein RHA4a	AT4G24015
	Peaxi162Scf00809g00422	Peaxi162Scf00904g00459		Peaxi162Scf00907g00025	alpha/beta-Hydrolases superfamily protein	AT5G17670	Peaxi162Scf00089g01841	SBP (S-ribonuclease binding protein) family protein
	Peaxi162Scf00503g00112	Peaxi162Scf01604g00017		Peaxi162Scf00931g00032	conserved hypothetical protein [Ricinus communis] gb|EEF43976.1| conserved hypothetical protein [Ricinus communis]	AT1G11440	Peaxi162Scf00103g00911	Domain of unknown function (DUF3598)	AT2G44760
	Peaxi162Scf00104g00187	Peaxi162Scf00128g00541		Peaxi162Scf00919g00048	Unknown protein		Peaxi162Scf00129g00743	Protein NRT1/ PTR FAMILY 5.8	AT5G14940
	Peaxi162Scf00274g00116	Peaxi162Scf00030g01017		Peaxi162Scf00012g00249	Unknown protein		Peaxi162Scf00267g01220	Unknown protein
	Peaxi162Scf00078g00236	Peaxi162Scf00449g00212		Peaxi162Scf00089g00723	B3 domain-containing protein [Morus notabilis]		Peaxi162Scf00497g00086	CheY-like two-component responsive regulator family protein
	Peaxi162Scf00035g00018	Peaxi162Scf01070g00128		Peaxi162Scf00124g00616	cellulose synthase like G3		Peaxi162Scf01003g00017	Protein kinase superfamily protein
	Peaxi162Scf00099g00168	Peaxi162Scf00262g00035		Peaxi162Scf00021g00721	F-box protein PP2-A13		Peaxi162Scf00016g02234	cysteine proteinase1	AT1G47128
	Peaxi162Scf00088g01217	Peaxi162Scf00469g00224		Peaxi162Scf00167g01213	conserved hypothetical protein [Ricinus communis] gb|EEF41592.1| conserved hypothetical protein [Ricinus communis]		Peaxi162Scf00126g01127	Calmodulin-binding transcription activator 2
	Peaxi162Scf01127g00031	Peaxi162Scf01716g00006		Peaxi162Scf00803g00412	Unknown protein		Peaxi162Scf00129g00825	EG2771 [Manihot esculenta]	AT5G14910
	Peaxi162Scf01343g00117	Peaxi162Scf00060g00020		Peaxi162Scf00021g00016	MADS-box transcription factor FBP21 [Petunia x hybrida]		Peaxi162Scf00393g00051	Pentatricopeptide repeat-containing protein
	Peaxi162Scf00344g02015	Peaxi162Scf00203g00315		Peaxi162Scf00090g00046	Arv1-like protein	AT1G01020	Peaxi162Scf00711g00414	Unknown protein
	Peaxi162Scf00327g00026	Peaxi162Scf00042g00059		Peaxi162Scf00269g00315	IQ-domain 9		Peaxi162Scf00915g00252	cytochrome P450, family 76, subfamily C, polypeptide 1
	Peaxi162Scf00449g00212	Peaxi162Scf00062g02314		Peaxi162Scf00303g00059	0	AT5G42785	Peaxi162Scf00036g00125	DNA binding protein, putative isoform 2 [Theobroma cacao] gb|EOX93902.1| DNA binding protein, putative isoform 2 [Theobroma cacao]
	Peaxi162Scf00117g01731	Peaxi162Scf00842g00322		Peaxi162Scf00776g00012	F-box protein SNE	AT5G48170	Peaxi162Scf00886g00023	DNA replication complex GINS protein PSF2	AT3G12530
	Peaxi162Scf00629g00043	Peaxi162Scf00387g00068		Peaxi162Scf00009g00007	BEST Arabidopsis thaliana protein match is: C2H2-like zinc finger protein	AT3G48550	Peaxi162Scf00087g00222	with no lysine (K) kinase 6
	Peaxi162Scf00119g00946	Peaxi162Scf00317g00020		Peaxi162Scf00074g00356	conserved hypothetical protein [Ricinus communis] gb|EEF43431.1| conserved hypothetical protein [Ricinus communis]	AT4G24090	Peaxi162Scf00957g00223	Alpha/beta hydrolase related protein	AT2G40095
	Peaxi162Scf00314g00528	Peaxi162Scf00111g01468		Peaxi162Scf00166g00826	tRNA/rRNA methyltransferase (SpoU) family protein		Peaxi162Scf00007g01415	Phototropic-responsive NPH3 family protein	AT3G22104
	Peaxi162Scf00464g00005	Peaxi162Scf00011g00941		Peaxi162Scf00515g00017	Protein of Unknown Function (DUF239)		Peaxi162Scf00097g02317	1-phosphatidylinositol-4-phosphate 5-kinase, putative isoform 1 [Theobroma cacao] gb|EOY01210.1| 1-phosphatidylinositol-4-phosphate 5-kinase, putative isoform 1 [Theobroma cacao]
	Peaxi162Scf00190g01013	Peaxi162Scf00111g01233		Peaxi162Scf00075g01419	RING/FYVE/PHD zinc finger superfamily protein		Peaxi162Scf00108g00712	0
	Peaxi162Scf00372g00069	Peaxi162Scf00258g00128		Peaxi162Scf00111g00230	alpha/beta-Hydrolases superfamily protein		Peaxi162Scf00119g00067	Dehydration-responsive element-binding protein 1A
	Peaxi162Scf00217g00412	Peaxi162Scf00286g00440		Peaxi162Scf00337g00923	Caleosin-related family protein		Peaxi162Scf00132g00819	Unknown protein
	Peaxi162Scf00656g00006	Peaxi162Scf00045g00217		Peaxi162Scf00761g00079	D6 protein kinase		Peaxi162Scf00165g01219	DUO1-activated unknown 1 [Arabidopsis thaliana] emb|CAB85544.1| putative protein [Arabidopsis thaliana] gb|AED90466.1| DUO1-activated unknown 1 [Arabidopsis thaliana]
	Peaxi162Scf00297g00816	Peaxi162Scf00153g00138		Peaxi162Scf00032g00171	cytochrome P450, family 71, subfamily A, polypeptide 22		Peaxi162Scf00166g00341	Protein kinase superfamily protein
	Peaxi162Scf00274g00115	Peaxi162Scf00375g00416		Peaxi162Scf00012g00153	TRICHOME BIREFRINGENCE-LIKE 7	AT1G48880	Peaxi162Scf00178g01110	WRKY family transcription factor
	Peaxi162Scf01838g00019	Peaxi162Scf00152g01220		Peaxi162Scf00034g01013	auxin-induced protein 13	AT3G15540	Peaxi162Scf00193g00616	0
	Peaxi162Scf00207g00839	Peaxi162Scf00046g00119		Peaxi162Scf00051g00198	Unknown protein	AT1G51080	Peaxi162Scf00266g00511	0
	Peaxi162Scf00209g00932	Peaxi162Scf00299g01141		Peaxi162Scf01294g00329	Zinc finger, C3HC4 type (RING finger) family protein		Peaxi162Scf00560g00736	pit2 [Nicotiana tabacum] prf||2106387C Al-induced protein
	Peaxi162Scf00683g00027	Peaxi162Scf00472g00610		Peaxi162Scf00007g01118	Peroxidase superfamily protein		Peaxi162Scf00740g00238	Unknown protein
	Peaxi162Scf00363g00520	Peaxi162Scf00017g02115		Peaxi162Scf00132g00721	f-box family protein [Silene vulgaris]		Peaxi162Scf00836g00311	Chitinase 2
	Peaxi162Scf00097g00610	Peaxi162Scf01178g00115		Peaxi162Scf00174g00138	ROP guanine nucleotide exchange factor 5		Peaxi162Scf00989g00015	Disease resistance protein (CC-NBS-LRR class) family	AT5G35450
	Peaxi162Scf00711g00410	Peaxi162Scf00209g00005		Peaxi162Scf00320g00412	Arginine decarboxylase		Peaxi162Scf01021g00023	Pentatricopeptide repeat (PPR) superfamily protein
	Peaxi162Scf00228g00327	Peaxi162Scf00357g00520		Peaxi162Scf00384g00045	Peroxidase superfamily protein		Peaxi162Scf00013g00912	Unknown protein
	Peaxi162Scf00030g01716	Peaxi162Scf00352g00047		Peaxi162Scf01311g00022	DREB2A-interacting protein 2 isoform 1 [Theobroma cacao] gb|EOX94564.1| DREB2A-interacting protein 2 isoform 1 [Theobroma cacao]		Peaxi162Scf00067g02212	Chaperone DnaJ-domain superfamily protein	AT4G09350
	Peaxi162Scf00314g00627	Peaxi162Scf00528g00517		Peaxi162Scf01896g00003	FAD-binding Berberine family protein		Peaxi162Scf00119g00125	Tetraspanin family protein
	Peaxi162Scf00152g00827	Peaxi162Scf00357g00047		Peaxi162Scf00122g02520	WUSCHEL related homeobox 13		Peaxi162Scf00120g00024	fip1 motif-containing protein
	Peaxi162Scf00106g00427	Peaxi162Scf00360g00024		Peaxi162Scf00349g00210	Bifunctional inhibitor/lipid-transfer protein/seed storage 2S albumin superfamily protein	AT2G37870	Peaxi162Scf00193g00094	Pentatricopeptide repeat-containing protein	AT1G31790
	Peaxi162Scf00314g00936	Peaxi162Scf00286g00533		Peaxi162Scf00699g00655	Unknown protein	AT1G76480	Peaxi162Scf00228g00024	Unknown protein	AT3G36659
	Peaxi162Scf00073g02120	Peaxi162Scf00198g00014		Peaxi162Scf00516g00021	Calmodulin binding protein, putative [Theobroma cacao] gb|EOY22561.1| Calmodulin binding protein, putative [Theobroma cacao]		Peaxi162Scf01097g00213	Protein kinase superfamily protein
	Peaxi162Scf17813g00005	Peaxi162Scf00553g00913		Peaxi162Scf01022g00329	C2H2-like zinc finger protein		Peaxi162Scf00062g00073	scarecrow-like 3	AT1G50420
	Peaxi162Scf00013g03114	Peaxi162Scf00284g00521		Peaxi162Scf00179g00539	Reticulon family protein		Peaxi162Scf00064g01321	Phot isoform 1 [Theobroma cacao]	AT1G76450
	Peaxi162Scf00009g00019	Peaxi162Scf00101g01910		Peaxi162Scf00496g00815	Leucine-rich repeat protein kinase family protein		Peaxi162Scf00066g01121	2-oxoisovalerate dehydrogenase subunit alpha 1, mitochondrial
	Peaxi162Scf00230g00026	Peaxi162Scf00845g00118		Peaxi162Scf00546g00023	AAA-type ATPase family protein / ankyrin repeat family protein		Peaxi162Scf00284g00412	Abscisic acid receptor PYR1	AT2G40330
	Peaxi162Scf00016g00727	Peaxi162Scf00375g00210		Peaxi162Scf00629g00121	Protein of unknown function (DUF1997)	AT5G39530	Peaxi162Scf01311g00015	Unknown protein
	Peaxi162Scf00211g00089	Peaxi162Scf00290g00065		Peaxi162Scf00044g02012	Cyclin D2	AT2G22490	Peaxi162Scf00008g01623	ATPase ASNA1 homolog
	Peaxi162Scf00066g01127	Peaxi162Scf00314g00629		Peaxi162Scf00168g01126	F-box/RNI-like superfamily protein		Peaxi162Scf00089g00228	Unknown protein	AT3G27160
	Peaxi162Scf00683g00247	Peaxi162Scf00115g01117		Peaxi162Scf00191g01424	mitogen-activated protein kinase 12		Peaxi162Scf00175g00112	HXXXD-type acyl-transferase family protein
	Peaxi162Scf00047g00728	Peaxi162Scf00469g00138		Peaxi162Scf00553g00814	THAUMATIN-LIKE PROTEIN 1	AT4G24180	Peaxi162Scf00205g01423	bidirectional amino acid transporter 1
	Peaxi162Scf00045g01233	Peaxi162Scf00390g00215		Peaxi162Scf00001g00565	Melanoma-associated antigen G1, putative [Ricinus communis] gb|EEF48512.1| Melanoma-associated antigen G1, putative [Ricinus communis]		Peaxi162Scf00441g00218	homolog of yeast CDT1 A
	Peaxi162Scf00220g00229	Peaxi162Scf00819g00033		Peaxi162Scf00003g01822	Cytochrome P450 superfamily protein		Peaxi162Scf00526g00821	Uncharacterised conserved protein UCP031088, alpha/beta hydrolase
	Peaxi162Scf00983g00418	Peaxi162Scf00069g01513		Peaxi162Scf01969g00034	tubulin beta chain 2		Peaxi162Scf00818g00118	uracil dna glycosylase	AT3G18630
	Peaxi162Scf00571g00036	Peaxi162Scf01231g00214		Peaxi162Scf00005g00455	ROP interactive partner 3	AT2G37080	Peaxi162Scf01049g00011	Inositol monophosphatase - like protein [Arabidopsis thaliana]
	Peaxi162Scf01254g00031	Peaxi162Scf00481g00028		Peaxi162Scf00016g01745	P-loop containing nucleoside triphosphate hydrolases superfamily protein		Peaxi162Scf00013g00052	Plant calmodulin-binding protein-related, putative isoform 1 [Theobroma cacao] ref|XP_007032668.1| Plant calmodulin-binding protein-related, putative isoform 1 [Theobroma cacao] ref|XP_007032669.1| Plant calmodulin-binding protein-related, putative isoform 1 [Theobroma cacao] gb|EOY03593.1| Plant calmodulin-binding protein-related, putative isoform 1 [Theobroma cacao] gb|EOY03594.1| Plant calmodu…
	Peaxi162Scf00576g00010	Peaxi162Scf00039g00420		Peaxi162Scf00036g00084	Pentatricopeptide repeat (PPR) superfamily protein	AT4G20090	Peaxi162Scf00073g01729	ATP-dependent DNA helicase PcrA	AT4G25120
	Peaxi162Scf00767g00022	Peaxi162Scf00141g00812		Peaxi162Scf00141g00104	Unknown protein		Peaxi162Scf00126g00126	Unknown protein
	Peaxi162Scf00021g01518	Peaxi162Scf00328g00720		Peaxi162Scf00209g00222	zinc knuckle (CCHC-type) family protein	AT5G20220	Peaxi162Scf00261g00181	Abscisic acid receptor PYR1
	Peaxi162Scf01051g00130	Peaxi162Scf00133g00523		Peaxi162Scf00579g00048	Voltage-gated potassium channel subunit beta-2	AT1G04420	Peaxi162Scf00373g00122	Calcium-dependent lipid-binding (CaLB domain) family protein
	Peaxi162Scf00450g00869	Peaxi162Scf00089g00241		Peaxi162Scf00982g00214	limit dextrinase		Peaxi162Scf00403g00833	Unknown protein
	Peaxi162Scf00069g00151	Peaxi162Scf00011g01538		Peaxi162Scf00185g01121	GHMP kinase family protein		Peaxi162Scf00490g00074	Unknown protein
	Peaxi162Scf00038g01947	Peaxi162Scf00038g01947		Peaxi162Scf00406g00613	2-oxoglutarate-dependent dioxygenase DAO		Peaxi162Scf00002g00215	cytochrome P450, family 706, subfamily A, polypeptide 6
	Peaxi162Scf00915g00027	Peaxi162Scf00936g00314		Peaxi162Scf00444g00126	beta-carotene hydroxylase 2	AT4G25700	Peaxi162Scf00274g00443	NAC domain protein,	AT5G61430
	Peaxi162Scf00044g01215	Peaxi162Scf00273g01016		Peaxi162Scf00623g00214	zinc transporter 8 precursor		Peaxi162Scf00391g00528	wall associated kinase 3	AT1G21240
	Peaxi162Scf00074g00156	Peaxi162Scf00102g01722		Peaxi162Scf00698g00119	F-box family protein		Peaxi162Scf00382g00086	Unknown protein
	Peaxi162Scf00895g00113	Peaxi162Scf00255g01119		Peaxi162Scf03596g00005	Cytochrome P450 superfamily protein		Peaxi162Scf00029g00007	E2F transcription factor 3	AT2G36010
	Peaxi162Scf00111g00058	Peaxi162Scf00964g00025		Peaxi162Scf00380g00056	Disease resistance protein (CC-NBS-LRR class) family		Peaxi162Scf00152g01637	cytochrome P450, family 76, subfamily C, polypeptide 7
	Peaxi162Scf00829g00008	Peaxi162Scf00297g00038		Peaxi162Scf00017g00412	Unknown protein		Peaxi162Scf00345g01024	Unknown protein
	Peaxi162Scf01312g00057	Peaxi162Scf00010g03010		Peaxi162Scf00774g00314	laccase 17	AT2G29130	Peaxi162Scf00418g00116	Unknown protein
	Peaxi162Scf00000g00522	Peaxi162Scf00009g00025		Peaxi162Scf00171g00736	F-box and associated interaction domains-containing protein isoform 2 [Theobroma cacao] gb|EOY19956.1| F-box and associated interaction domains-containing protein isoform 2 [Theobroma cacao]		Peaxi162Scf00744g00338	receptor-like kinase 1
	Peaxi162Scf00861g00321	Peaxi162Scf00452g00120		Peaxi162Scf00849g00006	0	AT5G27660	Peaxi162Scf00912g00112	F-box family protein
	Peaxi162Scf00188g01216	Peaxi162Scf00331g01129		Peaxi162Scf00557g00212	MRNA, cds, clone: RAFL24-31-B07, putative [Theobroma cacao] gb|EOY23039.1| MRNA, cds, clone: RAFL24-31-B07, putative [Theobroma cacao]	AT5G51840	Peaxi162Scf01553g00014	Ethylene-responsive transcription factor CRF2
	Peaxi162Scf00038g02031	Peaxi162Scf00338g00912		Peaxi162Scf01267g00005	Unknown protein		Peaxi162Scf00003g00306	Far upstream element-binding protein 2 [Morus notabilis]
	Peaxi162Scf01132g00351	Peaxi162Scf00043g02924		Peaxi162Scf00011g00031	Late embryogenesis abundant (LEA) hydroxyproline-rich glycoprotein family	AT2G01080	Peaxi162Scf00087g01610	cytochrome P450, family 78, subfamily A, polypeptide 6
	Peaxi162Scf00033g03018	Peaxi162Scf00362g00255		Peaxi162Scf00152g00329	Protein of unknown function (DUF620)		Peaxi162Scf00121g00023	F-box/RNI-like superfamily protein
	Peaxi162Scf00620g00814	Peaxi162Scf00834g00044		Peaxi162Scf00201g00007	C2H2-like zinc finger protein		Peaxi162Scf00572g00811	Auxin-responsive protein IAA4
	Peaxi162Scf01390g00033	Peaxi162Scf00993g00343		Peaxi162Scf00451g00816	Unknown protein		Peaxi162Scf00107g00204	conserved hypothetical protein [Ricinus communis] gb|EEF41248.1| conserved hypothetical protein [Ricinus communis]
	Peaxi162Scf00382g00122	Peaxi162Scf00360g00615		Peaxi162Scf00454g00220	vernalization5/VIN3-like	AT5G57380	Peaxi162Scf00171g01018	Pentatricopeptide repeat-containing protein
	Peaxi162Scf00062g02314	Peaxi162Scf00037g00031		Peaxi162Scf00503g00311	Basic helix-loop-helix DNA-binding superfamily protein, putative isoform 1 [Theobroma cacao] gb|EOY14412.1| Basic helix-loop-helix DNA-binding superfamily protein, putative isoform 1 [Theobroma cacao]	AT4G36930	Peaxi162Scf00292g00051	GRAS family transcription factor family protein, putative [Theobroma cacao] gb|EOY30935.1| GRAS family transcription factor family protein, putative [Theobroma cacao]	AT5G19970
	Peaxi162Scf00060g00020	Peaxi162Scf00067g01119		Peaxi162Scf00628g00006	Branched-chain-amino-acid aminotransferase 6		Peaxi162Scf00337g00029	annexin 5
	Peaxi162Scf00046g00530	Peaxi162Scf00481g00721		Peaxi162Scf00665g00326	cytochrome B5-like protein	AT1G60660	Peaxi162Scf00574g00011	protein kinase 2B
	Peaxi162Scf00084g00921	Peaxi162Scf00053g02216		Peaxi162Scf01122g00016	DNA binding		Peaxi162Scf00711g00052	CYCLIN B2	AT1G76310
	Peaxi162Scf00189g00118	Peaxi162Scf00610g00361		Peaxi162Scf00094g00141	conserved hypothetical protein [Ricinus communis] gb|EEF30057.1| conserved hypothetical protein [Ricinus communis]	AT5G02390	Peaxi162Scf00003g04832	0	AT3G03920
	Peaxi162Scf00427g00719	Peaxi162Scf00330g00714		Peaxi162Scf00114g00044	Histone H2B.10		Peaxi162Scf00258g00524	Replication factor C subunit 3
	Peaxi162Scf01356g00004	Peaxi162Scf00149g00610		Peaxi162Scf00642g00063	Unknown protein		Peaxi162Scf00404g00810	Homeodomain-like superfamily protein
	Peaxi162Scf00446g00056	Peaxi162Scf00192g00022		Peaxi162Scf00045g01536	F-box family protein with a domain of Uncharacterized protein function, putative [Theobroma cacao] gb|EOY15165.1| F-box family protein with a domain of Uncharacterized protein function, putative [Theobroma cacao]		Peaxi162Scf00964g00149	RNA-binding CRS1 / YhbY domain-containing protein isoform 1 [Theobroma cacao] gb|EOY12423.1| RNA-binding CRS1 / YhbY domain-containing protein isoform 1 [Theobroma cacao]	AT5G54890
	Peaxi162Scf00001g00023	Peaxi162Scf00005g05112		Peaxi162Scf00111g00528	Unknown protein	AT5G03780	Peaxi162Scf12724g00014	A/G-specific adenine DNA glycosylase	AT4G12740
	Peaxi162Scf00385g00622	Peaxi162Scf00120g01512		Peaxi162Scf01238g00221	elongation factor P (EF-P) family protein	AT3G08740	Peaxi162Scf00067g00313	0
	Peaxi162Scf00921g00256	Peaxi162Scf00785g00036		Peaxi162Scf00003g05030	Disease resistance protein		Peaxi162Scf00073g01325	receptor lectin kinase
	Peaxi162Scf00362g00541	Peaxi162Scf00689g00221		Peaxi162Scf00270g01119	FASCICLIN-like arabinogalactan-protein 11	AT5G03170	Peaxi162Scf00126g00814	Vacuolar sorting protein 9 domain, putative isoform 2 [Theobroma cacao] gb|EOY04758.1| Vacuolar sorting protein 9 domain, putative isoform 2 [Theobroma cacao]
	Peaxi162Scf00366g00625	Peaxi162Scf01216g00054		Peaxi162Scf01086g00153	galacturonosyltransferase 12	AT5G54690	Peaxi162Scf00359g00321	conserved hypothetical protein [Ricinus communis] gb|EEF37801.1| conserved hypothetical protein [Ricinus communis]	AT4G12680
	Peaxi162Scf00078g01323	Peaxi162Scf00016g01334		Peaxi162Scf00133g01414	Defence response isoform 1 [Theobroma cacao] gb|EOX92285.1| Defence response isoform 1 [Theobroma cacao]		Peaxi162Scf00459g00124	Unknown protein
	Peaxi162Scf00209g00220	Peaxi162Scf00788g10013		Peaxi162Scf01514g00025	Lysine histidine transporter-like 8	AT1G47670	Peaxi162Scf02674g00003	bZIP transcription factor [Nicotiana tabacum]
	Peaxi162Scf01097g00415	Peaxi162Scf00052g00014		Peaxi162Scf00071g00835	HXXXD-type acyl-transferase family protein		Peaxi162Scf11003g00017	Protein of unknown function (DUF3223)	AT3G46630
	Peaxi162Scf00016g02533	Peaxi162Scf00601g00007		Peaxi162Scf01751g00008	Intron maturase, type II family protein	AT1G74350	Peaxi162Scf00033g00307	CCT motif family protein	AT1G04500
	Peaxi162Scf00171g01130	Peaxi162Scf00449g00825		Peaxi162Scf00076g00524	conserved hypothetical protein [Ricinus communis] gb|EEF35470.1| conserved hypothetical protein [Ricinus communis]	AT2G41200	Peaxi162Scf00420g00432	Galactose oxidase/kelch repeat superfamily protein
	Peaxi162Scf00001g00333	Peaxi162Scf00173g00822		Peaxi162Scf00964g00023	conserved hypothetical protein [Ricinus communis] gb|EEF39375.1| conserved hypothetical protein [Ricinus communis]	AT3G20490	Peaxi162Scf00748g00011	Hydroxyproline-rich glycoprotein family protein	AT1G11070
	Peaxi162Scf00003g04210	Peaxi162Scf00745g00067		Peaxi162Scf00057g00051	exocyst subunit exo70 family protein A1		Peaxi162Scf00852g00061	P-loop containing nucleoside triphosphate hydrolases superfamily protein
	Peaxi162Scf00020g02338	Peaxi162Scf00270g00423		Peaxi162Scf00119g01220	Unknown protein		Peaxi162Scf00056g00315	ATP-dependent RNA helicase dhh1
	Peaxi162Scf00227g00720	Peaxi162Scf00763g00325		Peaxi162Scf00217g00619	Hsp20/alpha crystallin family protein [Solanum demissum]	AT5G20970	Peaxi162Scf00113g00410	WD repeat-containing protein 76	AT1G80710
	Peaxi162Scf01276g00043	Peaxi162Scf00029g00307		Peaxi162Scf00273g00087	myb domain protein 17		Peaxi162Scf00196g00319	UDP-Glycosyltransferase superfamily protein
	Peaxi162Scf00536g00035	Peaxi162Scf00207g00948		Peaxi162Scf00821g00315	Rhamnogalacturonate lyase family protein		Peaxi162Scf00023g02530	MADS-box transcription factor 18
	Peaxi162Scf00928g00131	Peaxi162Scf00890g00113		Peaxi162Scf01619g00009	tRNA (guanine(26)-N(2))-dimethyltransferase	AT5G15810	Peaxi162Scf00066g00117	Pentatricopeptide repeat-containing protein	AT1G43980
	Peaxi162Scf00141g00812	Peaxi162Scf00177g00121		Peaxi162Scf00665g00339	Senescence/dehydration-associated protein-related	AT4G15450	Peaxi162Scf00119g00519	Copper-exporting P-type ATPase A	AT1G63440
	Peaxi162Scf00193g00119	Peaxi162Scf00338g00426		Peaxi162Scf00981g00020	Tafazzin homolog	AT1G78690	Peaxi162Scf00128g01229	HCP-like superfamily protein with MYND-type zinc finger	AT1G67340
	Peaxi162Scf00953g00218	Peaxi162Scf03779g00019		Peaxi162Scf00038g00917	0		Peaxi162Scf00253g00138	UDP-glucose:glucosyltransferase [Lycium barbarum]
	Peaxi162Scf00133g00523	Peaxi162Scf00075g01326		Peaxi162Scf00114g00053	Histone H2B.10		Peaxi162Scf00013g00139	ATP-binding cassette sub-family A member 1
	Peaxi162Scf00324g00334	Peaxi162Scf00013g01114		Peaxi162Scf00141g00093	Pentatricopeptide repeat-containing protein		Peaxi162Scf00102g01743	long-chain acyl-CoA synthetase 2
	Peaxi162Scf00078g01335	Peaxi162Scf00437g00323		Peaxi162Scf00317g00115	Protease Do-like 5, chloroplastic	AT4G18370	Peaxi162Scf00166g01051	SPX domain gene 4
	Peaxi162Scf00269g00135	Peaxi162Scf01039g00226		Peaxi162Scf00452g00086	Pentatricopeptide repeat (PPR) superfamily protein	AT1G79080	Peaxi162Scf00223g01515	LisH dimerisation motif
	Peaxi162Scf00128g01417	Peaxi162Scf00078g00099		Peaxi162Scf00603g00516	Glycine cleavage system H protein, mitochondrial	AT1G32470	Peaxi162Scf00230g00126	Vicilin
	Peaxi162Scf00041g00061	Peaxi162Scf00305g00613		Peaxi162Scf00282g00062	Unknown protein		Peaxi162Scf00415g00077	Leucine-rich receptor-like protein kinase family protein
	Peaxi162Scf00180g00710	Peaxi162Scf00104g00168		Peaxi162Scf00073g00196	Pentatricopeptide repeat-containing protein	AT1G02060	Peaxi162Scf00417g00122	Unknown protein
	Peaxi162Scf00025g00342	Peaxi162Scf01503g00019		Peaxi162Scf00187g01116	0		Peaxi162Scf00536g00516	CBS / octicosapeptide/Phox/Bemp1 (PB1) domains-containing protein
	Peaxi162Scf01058g00156	Peaxi162Scf00047g00728		Peaxi162Scf00299g00014	50S ribosomal protein L16, chloroplastic	ATCG00780	Peaxi162Scf00540g00424	conserved hypothetical protein [Ricinus communis] gb|EEF36762.1| conserved hypothetical protein [Ricinus communis]
	Peaxi162Scf00147g00615	Peaxi162Scf00165g00821		Peaxi162Scf00535g00419	Unknown protein	AT2G23755	Peaxi162Scf00894g00009	nuclear pore complex protein Nup35b [Nicotiana benthamiana]
	Peaxi162Scf00321g00513	Peaxi162Scf00061g00247		Peaxi162Scf00003g00362	FUNCTIONS IN: molecular_function unknown		Peaxi162Scf00904g00321	0
	Peaxi162Scf00123g00089	Peaxi162Scf01060g00145		Peaxi162Scf00096g01849	AP2-like ethylene-responsive transcription factor	AT4G37750	Peaxi162Scf01044g00227	Calcium-dependent lipid-binding (CaLB domain) family protein	AT1G04540
	Peaxi162Scf00041g00213	Peaxi162Scf00037g01221		Peaxi162Scf00302g00002	conserved hypothetical protein [Ricinus communis] gb|EEF51454.1| conserved hypothetical protein [Ricinus communis]	AT5G43050	Peaxi162Scf00003g00394	ferredoxin 1	AT1G60950
	Peaxi162Scf00334g00120	Peaxi162Scf00332g00127		Peaxi162Scf00430g00019	serine-rich protein-related		Peaxi162Scf00073g01730	ATP-dependent DNA helicase pcrA [Morus notabilis]
	Peaxi162Scf00064g01633	Peaxi162Scf00215g00510		Peaxi162Scf00451g00083	Glutaredoxin family protein		Peaxi162Scf00115g01228	TRF-like 8
	Peaxi162Scf00011g01534	Peaxi162Scf02118g00003		Peaxi162Scf00799g00412	BURP domain-containing protein		Peaxi162Scf00258g00225	myb-like HTH transcriptional regulator family protein
	Peaxi162Scf00901g00110	Peaxi162Scf00320g00122		Peaxi162Scf00154g00326	Pentatricopeptide repeat (PPR) superfamily protein		Peaxi162Scf00276g00122	2-succinylbenzoate--CoA ligase	AT1G30520
	Peaxi162Scf01270g00119	Peaxi162Scf00042g02513		Peaxi162Scf00160g00313	0		Peaxi162Scf00530g00002	Dof-type zinc finger DNA-binding family protein
	Peaxi162Scf00069g01927	Peaxi162Scf01600g00015		Peaxi162Scf00258g00820	homeobox-leucine zipper protein 3		Peaxi162Scf00578g00055	Pentatricopeptide repeat-containing protein
	Peaxi162Scf00254g00018	Peaxi162Scf00357g00622		Peaxi162Scf00434g00027	receptor like protein 50		Peaxi162Scf00912g00144	PIG28, partial [Petunia x hybrida]
	Peaxi162Scf00020g00139	Peaxi162Scf00732g00048		Peaxi162Scf00928g00233	Protein kinase superfamily protein		Peaxi162Scf00119g00626	AT hook motif DNA-binding family protein
	Peaxi162Scf00337g00313	Peaxi162Scf00351g00911		Peaxi162Scf00948g00220	0		Peaxi162Scf00499g00413	0
	Peaxi162Scf00732g00251	Peaxi162Scf00052g01813		Peaxi162Scf00986g00115	Ankyrin repeat family protein	AT1G07710	Peaxi162Scf00051g01310	DnaJ homolog subfamily B member 13
	Peaxi162Scf00006g00088	Peaxi162Scf00066g01127		Peaxi162Scf01039g10028	Leucine-rich repeat (LRR) family protein	AT1G03440	Peaxi162Scf00265g00313	Protein of unknown function (DUF604)
	Peaxi162Scf00050g01612	Peaxi162Scf00230g00026		Peaxi162Scf00057g00012	Unknown protein		Peaxi162Scf00347g00419	Cysteine-rich receptor-like protein kinase 21
	Peaxi162Scf00035g02717	Peaxi162Scf00604g00026		Peaxi162Scf00073g00235	C2 and GRAM domain-containing protein		Peaxi162Scf01097g00039	Unknown protein	AT3G20340
	Peaxi162Scf00200g01316	Peaxi162Scf00472g00077		Peaxi162Scf00117g01130	Pentatricopeptide repeat (PPR) superfamily protein	AT1G64430	Peaxi162Scf01261g00136	Calcium-dependent phosphotriesterase superfamily protein	AT3G51450
	Peaxi162Scf00116g01621	Peaxi162Scf00154g01150		Peaxi162Scf00404g00058	GDSL esterase/lipase	AT5G03980	Peaxi162Scf00050g00042	Unknown protein
	Peaxi162Scf00206g00311	Peaxi162Scf00612g00018		Peaxi162Scf00011g00531	Glycine cleavage T-protein family	AT1G60990	Peaxi162Scf00083g01223	fructose-bisphosphate aldolase 2	AT4G38970
	Peaxi162Scf00374g00321	Peaxi162Scf00876g00316		Peaxi162Scf00056g00014	AT hook motif DNA-binding family protein	AT2G45850	Peaxi162Scf00095g01211	NT domain of poly(A) polymerase and terminal uridylyl transferase-containing protein, putative [Theobroma cacao] gb|EOY04484.1| NT domain of poly(A) polymerase and terminal uridylyl transferase-containing protein, putative [Theobroma cacao]
	Peaxi162Scf00141g01026	Peaxi162Scf00119g01313		Peaxi162Scf00089g01843	Unknown protein	AT5G50290	Peaxi162Scf00186g00103	Unknown protein
	Peaxi162Scf00612g00126	Peaxi162Scf00732g00236		Peaxi162Scf00218g00728	Unknown protein		Peaxi162Scf00366g00026	Ethanolamine-phosphate cytidylyltransferase
	Peaxi162Scf00015g00521	Peaxi162Scf00313g00055		Peaxi162Scf01205g00038	S-adenosyl-L-methionine-dependent methyltransferases superfamily protein	AT2G43910	Peaxi162Scf00489g00026	Unknown protein	ATMG01330
	Peaxi162Scf00380g00814	Peaxi162Scf00988g00321		Peaxi162Scf00046g00198	Leucine-rich repeat protein kinase family protein		Peaxi162Scf00938g00115	pleiotropic drug resistance 12
	Peaxi162Scf00275g00085	Peaxi162Scf00166g00825		Peaxi162Scf00969g00001	U-box domain-containing protein 25		Peaxi162Scf00005g01013	Protein kinase superfamily protein	AT1G65950
	Peaxi162Scf00406g00414	Peaxi162Scf00840g00115		Peaxi162Scf00486g00102	conserved hypothetical protein [Ricinus communis] gb|EEF46143.1| conserved hypothetical protein [Ricinus communis]	AT5G21910	Peaxi162Scf00009g00299	PAR1 protein
	Peaxi162Scf00408g00843	Peaxi162Scf01838g00019		Peaxi162Scf00700g00534	Anthranilate phosphoribosyltransferase		Peaxi162Scf00013g00253	SAUR-like auxin-responsive protein family
	Peaxi162Scf00178g00048	Peaxi162Scf00207g01035		Peaxi162Scf00968g00215	Nucleic acid binding,zinc ion binding,DNA binding, putative isoform 2 [Theobroma cacao] gb|EOX97867.1| Nucleic acid binding,zinc ion binding,DNA binding, putative isoform 2 [Theobroma cacao]		Peaxi162Scf00072g00074	U-box domain-containing protein kinase family protein
	Peaxi162Scf00038g01521	Peaxi162Scf00381g00222		Peaxi162Scf00089g00175	Leucine-rich receptor-like protein kinase family protein		Peaxi162Scf00085g00114	cinnamyl alcohol dehydrogenase 6
	Peaxi162Scf00003g00717	Peaxi162Scf00015g00178		Peaxi162Scf00371g01022	conserved hypothetical protein [Ricinus communis] gb|EEF37700.1| conserved hypothetical protein [Ricinus communis]		Peaxi162Scf00169g00086	Pentatricopeptide repeat-containing protein	AT2G03880
	Peaxi162Scf00580g00016	Peaxi162Scf00217g00314		Peaxi162Scf00685g10014	Unknown protein		Peaxi162Scf00226g00824	Midasin, putative [Theobroma cacao] gb|EOY27188.1| Midasin, putative [Theobroma cacao]
	Peaxi162Scf00401g00035	Peaxi162Scf00375g00619		Peaxi162Scf00921g00254	GDSL esterase/lipase	AT2G04570	Peaxi162Scf00284g00525	LOB domain-containing protein 4
	Peaxi162Scf00089g01842	Peaxi162Scf00007g00285		Peaxi162Scf00299g00547	Disease resistance protein		Peaxi162Scf00555g00211	G-type lectin S-receptor-like serine/threonine-protein kinase
	Peaxi162Scf00234g00317	Peaxi162Scf00039g01224		Peaxi162Scf00976g00023	Leucine-rich receptor-like protein kinase family protein	AT1G65380	Peaxi162Scf00003g03740	Unknown protein
	Peaxi162Scf00030g02220	Peaxi162Scf00026g02614		Peaxi162Scf00071g00082	Glyoxylate reductase		Peaxi162Scf00015g10126	DNA/RNA-binding protein KIN17	AT1G55460
	Peaxi162Scf00001g04232	Peaxi162Scf00362g00143		Peaxi162Scf00310g00037	amino acid permease 3	AT5G09220	Peaxi162Scf00045g00460	ENHANCED DISEASE RESISTANCE 2	AT4G19040
	Peaxi162Scf00192g00824	Peaxi162Scf00128g01746		Peaxi162Scf00875g00228	lysine histidine transporter 1		Peaxi162Scf00233g01013	Elicitor-responsive protein 3
	Peaxi162Scf00002g00511	Peaxi162Scf00351g00625		Peaxi162Scf00222g00427	NAD(P)-linked oxidoreductase superfamily protein		Peaxi162Scf00340g00111	serine carboxypeptidase-like 18
	Peaxi162Scf00732g00044	Peaxi162Scf00307g00095		Peaxi162Scf01058g00153	RING/FYVE/PHD zinc finger superfamily protein		Peaxi162Scf00418g00037	Leucine-rich repeat protein kinase family protein
	Peaxi162Scf00253g00417	Peaxi162Scf00003g04125		Peaxi162Scf00230g00116	inositol polyphosphate 5-phosphatase I		Peaxi162Scf00575g00001	Serine/threonine-protein phosphatase 6 regulatory ankyrin repeat subunit C
	Peaxi162Scf00805g00021	Peaxi162Scf00328g00218		Peaxi162Scf00548g00643	conserved hypothetical protein [Ricinus communis] gb|EEF37102.1| conserved hypothetical protein [Ricinus communis]	AT3G49890	Peaxi162Scf00108g00061	conserved hypothetical protein [Ricinus communis] gb|EEF36018.1| conserved hypothetical protein [Ricinus communis]
	Peaxi162Scf00297g01125	Peaxi162Scf00799g00516		Peaxi162Scf00213g00939	sequence-specific DNA binding transcription factors	AT4G31270	Peaxi162Scf00166g00531	TPX2 (targeting protein for Xklp2) protein family	AT5G15510
	Peaxi162Scf00515g00430	Peaxi162Scf00193g00214		Peaxi162Scf00740g00247	Histone-lysine N-methyltransferase ATXR6	AT5G24330	Peaxi162Scf00294g00032	AMP-dependent synthetase and ligase family protein
	Peaxi162Scf00916g00135	Peaxi162Scf00177g00072		Peaxi162Scf00001g00285	Unknown protein		Peaxi162Scf00314g00625	magnesium-protoporphyrin IX methyltransferase	AT4G25080
	Peaxi162Scf00039g00913	Peaxi162Scf00086g00916		Peaxi162Scf00016g02029	PLC-like phosphodiesterases superfamily protein	AT1G49740	Peaxi162Scf00392g00022	NRC1 [Solanum lycopersicum] gb|ABC26878.1| NRC1 [Solanum lycopersicum]
	Peaxi162Scf00003g02545	Peaxi162Scf00062g00221		Peaxi162Scf00016g10236	Prefoldin chaperone subunit family protein	AT5G27330	Peaxi162Scf00608g00918	histone H2A 11	AT3G54560
	Peaxi162Scf00073g00226	Peaxi162Scf00459g00839		Peaxi162Scf00038g01522	Glucose-methanol-choline (GMC) oxidoreductase family protein	AT1G72970	Peaxi162Scf00740g00325	Protein yippee-like	AT4G27740
	Peaxi162Scf00591g00074	Peaxi162Scf00009g00431		Peaxi162Scf00059g00716	Homeobox-leucine zipper protein family		Peaxi162Scf00744g00354	Breast cancer type 2 susceptibility protein homolog	AT5G01630
	Peaxi162Scf00452g00120	Peaxi162Scf00174g00148		Peaxi162Scf00074g00113	UBX domain-containing protein	AT1G64690	Peaxi162Scf01087g00125	Mannose-P-dolichol utilization defect 1 protein	AT4G07390
	Peaxi162Scf00586g00015	Peaxi162Scf00171g00113		Peaxi162Scf00171g00045	sucrose synthase 6		Peaxi162Scf00013g01227	ROP-interactive CRIB motif-containing protein 6, putative [Theobroma cacao] gb|EOX94383.1| ROP-interactive CRIB motif-containing protein 6, putative [Theobroma cacao]
	Peaxi162Scf00842g00322	Peaxi162Scf00096g00026		Peaxi162Scf00230g00068	Plant protein of unknown function (DUF828) with plant pleckstrin homology-like region		Peaxi162Scf00071g00132	PAR1 protein
	Peaxi162Scf00223g00811	Peaxi162Scf00372g00069		Peaxi162Scf00528g00025	endoribonuclease L-PSP family protein [Populus trichocarpa] gb|EEE99721.1| endoribonuclease L-PSP family protein [Populus trichocarpa]		Peaxi162Scf00110g01617	Unknown protein
	Peaxi162Scf02035g00031	Peaxi162Scf00337g00028		Peaxi162Scf00683g00428	Pathogenesis-related thaumatin superfamily protein	AT1G73620	Peaxi162Scf00170g00820	Calcium-binding EF-hand family protein [Theobroma cacao] gb|EOY25178.1| Calcium-binding EF-hand family protein [Theobroma cacao]	AT1G32250
	Peaxi162Scf00011g00627	Peaxi162Scf00011g00428		Peaxi162Scf00011g00293	zinc finger family protein [Populus trichocarpa] gb|ABK93617.1| unknown [Populus trichocarpa] gb|EEF02304.1| zinc finger family protein [Populus trichocarpa]		Peaxi162Scf00231g00432	Transducin/WD40 repeat-like superfamily protein [Theobroma cacao] gb|EOY30732.1| Transducin/WD40 repeat-like superfamily protein [Theobroma cacao]
	Peaxi162Scf00037g01417	Peaxi162Scf00202g00187		Peaxi162Scf00261g01011	maternal effect embryo arrest 18		Peaxi162Scf00691g00003	Multidrug resistance protein ABC transporter family protein, putative [Theobroma cacao] gb|EOX95238.1| Multidrug resistance protein ABC transporter family protein, putative [Theobroma cacao]	AT4G02090
	Peaxi162Scf00008g03318	Peaxi162Scf00188g00106		Peaxi162Scf00681g00437	UDP-N-acetylmuramoyl-tripeptide--D-alanyl-D-alanine ligase		Peaxi162Scf01289g00012	ATP-binding cassette A2
	Peaxi162Scf01056g00029	Peaxi162Scf00036g10015		Peaxi162Scf00045g00226	NAD(P)-binding Rossmann-fold superfamily protein		Peaxi162Scf00007g01823	DNA repair metallo-beta-lactamase family protein	AT1G27410
	Peaxi162Scf00162g00415	Peaxi162Scf00401g00035		Peaxi162Scf00684g00573	Abscisic acid 8'-hydroxylase 4		Peaxi162Scf00016g01134	CASP-like protein	AT3G50810
	Peaxi162Scf00035g00513	Peaxi162Scf01446g00005		Peaxi162Scf00714g00029	myb domain protein 3r-4		Peaxi162Scf00064g00066	HVA22-like protein G
	Peaxi162Scf00171g00430	Peaxi162Scf00953g00002		Peaxi162Scf00189g00521	Unknown protein	AT2G41905	Peaxi162Scf00064g01213	Protein kinase superfamily protein	AT1G20650
	Peaxi162Scf00067g01119	Peaxi162Scf00030g00133		Peaxi162Scf00192g00923	Cell cycle regulated microtubule associated protein	AT5G62230	Peaxi162Scf00105g01428	MLO-like protein 5
	Peaxi162Scf00858g00310	Peaxi162Scf00089g01227		Peaxi162Scf00031g01525	squamosa promoter binding protein-like 14		Peaxi162Scf00116g00085	Unknown protein	AT5G35090
	Peaxi162Scf00760g00035	Peaxi162Scf00920g00113		Peaxi162Scf00235g00217	3-beta-hydroxysteroid-Delta(8),Delta(7)-isomerase		Peaxi162Scf00164g01526	Ras-related protein Rab-11A
	Peaxi162Scf00449g00825	Peaxi162Scf00406g00211		Peaxi162Scf00264g00513	0		Peaxi162Scf00235g00615	SWIB/MDM2 domain superfamily protein	AT4G26810
	Peaxi162Scf00039g01224	Peaxi162Scf00341g00821		Peaxi162Scf00357g00048	60S ribosomal export protein NMD3		Peaxi162Scf00548g00615	Unknown protein
	Peaxi162Scf00117g00314	Peaxi162Scf00139g01117		Peaxi162Scf00402g00816	P-loop containing nucleoside triphosphate hydrolases superfamily protein		Peaxi162Scf00560g00114	Unknown protein
	Peaxi162Scf00430g00515	Peaxi162Scf00016g01127		Peaxi162Scf00409g00516	RmlC-like cupins superfamily protein		Peaxi162Scf00658g00085	0	AT5G13830
	Peaxi162Scf00164g00138	Peaxi162Scf00312g00726		Peaxi162Scf00420g00513	Protein of unknown function (DUF 3339)		Peaxi162Scf00734g00066	Protein kinase family protein
	Peaxi162Scf00116g00043	Peaxi162Scf00175g00418		Peaxi162Scf00164g01138	GRAS family transcription factor family protein		Peaxi162Scf00998g00137	ABC-2 type transporter family protein	AT4G27420
	Peaxi162Scf00074g01523	Peaxi162Scf00146g00320		Peaxi162Scf00537g00034	Unknown protein	AT1G48200	Peaxi162Scf01393g00015	3-hydroxy-3-methylglutaryl-coenzyme A reductase 3
	Peaxi162Scf01195g00118	Peaxi162Scf00484g00020		Peaxi162Scf00011g00239	RTE1-homolog		Peaxi162Scf00047g00519	HMG (high mobility group) box protein with ARID/BRIGHT DNA-binding domain	AT1G04880
	Peaxi162Scf00016g00516	Peaxi162Scf00663g00027		Peaxi162Scf00271g00832	8-amino-7-oxononanoate synthase		Peaxi162Scf00604g00002	Pentatricopeptide repeat-containing protein
	Peaxi162Scf00131g01117	Peaxi162Scf00126g01412		Peaxi162Scf00334g00111	SAUR-like auxin-responsive protein family	AT4G17690	Peaxi162Scf00924g00021	Cystatin/monellin superfamily protein
	Peaxi162Scf00136g00619	Peaxi162Scf01058g00146		Peaxi162Scf00451g00322	Unknown protein		Peaxi162Scf00141g00130	Cysteine proteinases superfamily protein	AT2G38025
	Peaxi162Scf00352g00107	Peaxi162Scf00057g00072		Peaxi162Scf00516g00035	Unknown protein	AT4G09550	Peaxi162Scf00412g00086	Eukaryotic protein of unknown function (DUF914)
	Peaxi162Scf00003g03824	Peaxi162Scf00038g02029		Peaxi162Scf00723g00421	Protein of unknown function, DUF593		Peaxi162Scf00534g00005	flowering promoting factor 1
	Peaxi162Scf00052g00115	Peaxi162Scf00228g00320		Peaxi162Scf01024g00123	Leukotriene A-4 hydrolase homolog		Peaxi162Scf00929g00711	conserved telomere maintenance component 1
	Peaxi162Scf02118g00003	Peaxi162Scf00534g00013		Peaxi162Scf00092g01012	Photosystem II D1 precursor processing protein PSB27-H2, chloroplastic	AT1G05385	Peaxi162Scf00024g01922	2-oxoglutarate (2OG) and Fe(II)-dependent oxygenase superfamily protein
	Peaxi162Scf00330g00714	Peaxi162Scf00185g00039		Peaxi162Scf00073g02222	Kinase interacting family protein, putative isoform 1 [Theobroma cacao] ref|XP_007011383.1| Kinase interacting family protein, putative isoform 1 [Theobroma cacao] gb|EOY20192.1| Kinase interacting family protein, putative isoform 1 [Theobroma cacao] gb|EOY20193.1| Kinase interacting family protein, putative isoform 1 [Theobroma cacao]	AT5G05180	Peaxi162Scf00123g01726	0
	Peaxi162Scf00003g00418	Peaxi162Scf00069g00117		Peaxi162Scf00188g01311	acylsugar acetyltransferase [Solanum habrochaites]		Peaxi162Scf00304g01221	Quinone oxidoreductase 1
	Peaxi162Scf00189g00052	Peaxi162Scf00643g00435		Peaxi162Scf00472g00081	Disease resistance-responsive (dirigent-like protein) family protein		Peaxi162Scf00016g02736	LOB domain-containing protein 37
	Peaxi162Scf00215g00510	Peaxi162Scf00015g01122		Peaxi162Scf00663g00319	Ubiquitin-like superfamily protein		Peaxi162Scf00103g00008	2-oxoglutarate (2OG) and Fe(II)-dependent oxygenase superfamily protein
	Peaxi162Scf00102g01738	Peaxi162Scf00002g00511		Peaxi162Scf00928g00112	Ethylene-responsive transcription factor ERF017	AT1G19210	Peaxi162Scf00152g01119	photosystem I light harvesting complex gene 5	AT1G15820
	Peaxi162Scf00337g00039	Peaxi162Scf00696g00316		Peaxi162Scf00305g01117	receptor like protein 14		Peaxi162Scf00981g00430	Checkpoint serine/threonine-protein kinase BUB1	AT2G20635
	Peaxi162Scf00207g01543	Peaxi162Scf00264g00329		Peaxi162Scf00827g00065	Duplicated homeodomain-like superfamily protein	AT5G47660	Peaxi162Scf01123g00228	Unknown protein
	Peaxi162Scf00042g02210	Peaxi162Scf00314g00093		Peaxi162Scf00140g01213	S-adenosyl-L-methionine-dependent methyltransferases superfamily protein	AT4G02405	Peaxi162Scf00177g01122	Oxysterol-binding protein-related protein 1C
	Peaxi162Scf00270g00423	Peaxi162Scf00228g00614		Peaxi162Scf00251g01121	N-alpha-acetyltransferase 50	AT5G11340	Peaxi162Scf00282g00619	Protein of unknown function (DUF1685)	AT1G08790
	Peaxi162Scf00193g00098	Peaxi162Scf00379g00515		Peaxi162Scf00254g00621	Acyl-[acyl-carrier-protein] desaturase, chloroplastic		Peaxi162Scf00444g00847	CAP160 protein	AT5G52300
	Peaxi162Scf00017g02622	Peaxi162Scf00074g00108		Peaxi162Scf00286g00234	Unknown protein		Peaxi162Scf00675g00062	Pentatricopeptide repeat (PPR) superfamily protein	AT5G06400
	Peaxi162Scf00980g00014	Peaxi162Scf00264g00117		Peaxi162Scf00658g00834	expansin A4	AT2G37640	Peaxi162Scf00753g00064	Pentatricopeptide repeat-containing protein	AT1G13410
	Peaxi162Scf00347g00326	Peaxi162Scf00386g00222		Peaxi162Scf00904g00457	Unknown protein	AT5G52960	Peaxi162Scf00855g00013	PATELLIN 2
	Peaxi162Scf00420g00434	Peaxi162Scf00130g01128		Peaxi162Scf00984g00116	Lactoylglutathione lyase / glyoxalase I family protein		Peaxi162Scf00961g00012	Pentatricopeptide repeat-containing protein	AT1G56690
	Peaxi162Scf00365g00110	Peaxi162Scf00200g00072		Peaxi162Scf00167g00017	AT5G09995-like protein [Arabidopsis arenosa]	AT5G09995	Peaxi162Scf01058g00001	Unknown protein	AT3G47070
	Peaxi162Scf00516g00333	Peaxi162Scf00445g01023		Peaxi162Scf00362g00110	glutamate receptor 2		Peaxi162Scf00013g01231	Unknown protein
	Peaxi162Scf00071g00535	Peaxi162Scf00102g01733		Peaxi162Scf00694g00022	NAD(P)-binding Rossmann-fold superfamily protein		Peaxi162Scf00020g02019	basic leucine-zipper 42	AT3G30530
	Peaxi162Scf00117g00142	Peaxi162Scf00368g00121		Peaxi162Scf00013g00288	Plant invertase/pectin methylesterase inhibitor superfamily	AT2G45220	Peaxi162Scf00082g00151	Unknown protein	AT4G05200
	Peaxi162Scf00005g05112	Peaxi162Scf00049g01318		Peaxi162Scf00564g00029	Thioesterase superfamily protein	AT1G68260	Peaxi162Scf00095g00920	alpha/beta-Hydrolases superfamily protein	AT3G23600
	Peaxi162Scf01221g00029	Peaxi162Scf00076g01047		Peaxi162Scf00732g00142	conserved hypothetical protein [Ricinus communis] gb|EEF30569.1| conserved hypothetical protein [Ricinus communis]		Peaxi162Scf00126g00029	Pentatricopeptide repeat (PPR) superfamily protein	AT1G73400
	Peaxi162Scf00452g00008	Peaxi162Scf00701g00515		Peaxi162Scf00765g00217	tospovirus resistance protein A [Solanum lycopersicum]		Peaxi162Scf00959g00125	DNA repair and recombination protein RadA	AT2G45280
	Peaxi162Scf00232g00036	Peaxi162Scf00516g00518		Peaxi162Scf01667g00009	receptor like protein 1		Peaxi162Scf01644g00002	Root, flower, group 2, putative [Theobroma cacao] gb|EOY25388.1| Root, flower, group 2, putative [Theobroma cacao]	AT5G45320
	Peaxi162Scf00074g02036	Peaxi162Scf00392g00518		Peaxi162Scf00053g00716	alpha/beta-Hydrolases superfamily protein	AT5G23530	Peaxi162Scf00167g00730	Ubiquinol-cytochrome C chaperone family protein isoform 1 [Theobroma cacao] gb|EOY22793.1| Ubiquinol-cytochrome C chaperone family protein isoform 1 [Theobroma cacao]
	Peaxi162Scf00119g00949	Peaxi162Scf00244g00145		Peaxi162Scf00105g01417	RNA-binding protein 48	AT2G27790	Peaxi162Scf00053g00315	Abscisic acid 8'-hydroxylase 1
	Peaxi162Scf00041g02621	Peaxi162Scf00205g00619		Peaxi162Scf00309g00334	U-box domain-containing protein 43 [Morus notabilis]		Peaxi162Scf00170g01111	damaged DNA binding	AT4G17760
	Peaxi162Scf00034g01011	Peaxi162Scf01127g00031		Peaxi162Scf00421g00008	F-box family protein		Peaxi162Scf00684g00582	herbivore elicitor-regulated 1 [Nicotiana attenuata]
	Peaxi162Scf00254g00012	Peaxi162Scf00045g02523		Peaxi162Scf00664g00028	plastocyanin-like domain-containing family protein [Populus trichocarpa] gb|EEE86539.1| plastocyanin-like domain-containing family protein [Populus trichocarpa]		Peaxi162Scf00003g04724	Disease resistance protein (CC-NBS-LRR class) family
	Peaxi162Scf00915g00035	Peaxi162Scf00186g01713		Peaxi162Scf00912g00006	Late embryogenesis abundant (LEA) hydroxyproline-rich glycoprotein family	AT5G53730	Peaxi162Scf00207g00255	transferases, transferring glycosyl groups
	Peaxi162Scf00092g01119	Peaxi162Scf00430g00515		Peaxi162Scf01294g00125	exocyst complex component sec5		Peaxi162Scf00302g00113	0
	Peaxi162Scf00541g00068	Peaxi162Scf00175g00013		Peaxi162Scf00166g00728	conserved hypothetical protein [Ricinus communis] gb|EEF50925.1| conserved hypothetical protein [Ricinus communis]		Peaxi162Scf00677g00336	UDP-Glycosyltransferase superfamily protein
	Peaxi162Scf00386g00004	Peaxi162Scf00464g00004		Peaxi162Scf01969g00020	conserved hypothetical protein [Ricinus communis] gb|EEF50487.1| conserved hypothetical protein [Ricinus communis]	AT4G00585	Peaxi162Scf00003g02736	Plant protein of unknown function (DUF936)	AT3G19610
	Peaxi162Scf00207g01445	Peaxi162Scf01294g00032		Peaxi162Scf00040g00420	S-adenosyl-L-methionine-dependent methyltransferases superfamily protein		Peaxi162Scf00037g00185	Unknown protein	AT5G27020
	Peaxi162Scf00274g00311	Peaxi162Scf00286g01034		Peaxi162Scf00274g00018	Unknown protein		Peaxi162Scf00038g01732	ATPase E1-E2 type family protein / haloacid dehalogenase-like hydrolase family protein
	Peaxi162Scf00524g00056	Peaxi162Scf00813g00016		Peaxi162Scf00353g00001	hydroxyproline-rich glycoprotein family protein	AT5G57070	Peaxi162Scf00064g01012	Unknown protein
	Peaxi162Scf00213g01016	Peaxi162Scf00147g01111		Peaxi162Scf00591g00413	Acetolactate synthase 2, chloroplastic		Peaxi162Scf00074g00127	Unknown protein
	Peaxi162Scf00918g00026	Peaxi162Scf00073g02339		Peaxi162Scf01114g00115	0		Peaxi162Scf00373g01211	Calcium-dependent lipid-binding (CaLB domain) family protein
	Peaxi162Scf00008g04311	Peaxi162Scf00378g00630		Peaxi162Scf00158g00320	Pentatricopeptide repeat (PPR) superfamily protein		Peaxi162Scf00439g00091	Chaperone DnaJ-domain superfamily protein	AT4G36040
	Peaxi162Scf00089g00422	Peaxi162Scf00409g00093		Peaxi162Scf00223g00129	alpha/beta-Hydrolases superfamily protein		Peaxi162Scf00555g00048	GDSL esterase/lipase
	Peaxi162Scf00071g00031	Peaxi162Scf00182g00009		Peaxi162Scf00267g00059	Homeobox-leucine zipper family protein / lipid-binding START domain-containing protein	AT2G34710	Peaxi162Scf01694g00019	Leucine-rich repeat family protein
	Peaxi162Scf00249g00622	Peaxi162Scf17813g00005		Peaxi162Scf01012g00239	Galactose mutarotase-like superfamily protein		Peaxi162Scf00012g02419	Tetratricopeptide repeat-containing protein, putative isoform 1 [Theobroma cacao] gb|EOX92448.1| Tetratricopeptide repeat-containing protein, putative isoform 1 [Theobroma cacao]	AT3G18730
	Peaxi162Scf00302g01417	Peaxi162Scf00072g01013		Peaxi162Scf00714g00427	protein kinase family protein		Peaxi162Scf00129g00001	Pentatricopeptide repeat-containing protein	AT5G15300
	Peaxi162Scf00171g00936	Peaxi162Scf00230g00067		Peaxi162Scf00751g00317	like COV 3	AT2G18460	Peaxi162Scf00147g01818	PTB domain-containing engulfment adapter protein 1 isoform 1 [Theobroma cacao] gb|EOX93377.1| PTB domain-containing engulfment adapter protein 1 isoform 1 [Theobroma cacao]
	Peaxi162Scf00188g00106	Peaxi162Scf00171g01030		Peaxi162Scf00003g05316	Ubiquitin carboxyl-terminal hydrolase family protein	AT5G45790	Peaxi162Scf00396g01316	2-succinyl-6-hydroxy-2,4-cyclohexadiene-1-carboxylate synthase
	Peaxi162Scf00074g01134	Peaxi162Scf00120g00088		Peaxi162Scf00158g00319	Unknown protein		Peaxi162Scf00419g00813	HVA22-like protein G
	Peaxi162Scf00045g02262	Peaxi162Scf00041g02621		Peaxi162Scf00828g00413	disease resistance protein (TIR-NBS-LRR class), putative	AT1G27170	Peaxi162Scf00876g00025	endonuclease V family protein	AT4G31150
	Peaxi162Scf00014g00614	Peaxi162Scf01181g00022		Peaxi162Scf00011g00326	Maternal effect embryo arrest 9 [Theobroma cacao] gb|EOX97331.1| Maternal effect embryo arrest 9 [Theobroma cacao]	AT1G60870	Peaxi162Scf00907g00028	tRNA (guanine-N-7) methyltransferase	AT5G17660
	Peaxi162Scf00145g01112	Peaxi162Scf00037g01417		Peaxi162Scf00088g00017	chlororespiratory reduction 6	AT2G47910	Peaxi162Scf00931g00051	Pentatricopeptide repeat-containing protein
	Peaxi162Scf00998g00025	Peaxi162Scf00088g00106		Peaxi162Scf00100g00314	Ribulose bisphosphate carboxylase large chain		Peaxi162Scf01039g00236	Protein kinase superfamily protein	AT2G48010
	Peaxi162Scf00130g01126	Peaxi162Scf00398g00042		Peaxi162Scf00384g00512	Unknown protein		Peaxi162Scf01263g00012	Late embryogenesis abundant (LEA) hydroxyproline-rich glycoprotein family
	Peaxi162Scf00059g00918	Peaxi162Scf00075g00171		Peaxi162Scf01181g00016	kinesin 4	AT1G55550	Peaxi162Scf00013g00726	Adenine nucleotide alpha hydrolases-like superfamily protein	AT3G03290
	Peaxi162Scf00195g00518	Peaxi162Scf00102g01138		Peaxi162Scf00003g02638	LOB domain-containing protein 38		Peaxi162Scf00040g00095	Unknown protein
	Peaxi162Scf00140g01337	Peaxi162Scf00265g00006		Peaxi162Scf00222g00523	rib [Arabidopsis thaliana]	AT1G14205	Peaxi162Scf00102g00212	0
	Peaxi162Scf00027g00165	Peaxi162Scf00382g00122		Peaxi162Scf00981g00419	squamosa promoter binding protein-like 5		Peaxi162Scf00357g00730	Pentatricopeptide repeat-containing protein	AT1G56570
	Peaxi162Scf00334g00321	Peaxi162Scf00235g00842		Peaxi162Scf00003g02813	Transmembrane amino acid transporter family protein		Peaxi162Scf00058g00613	Replication protein A 70 kDa DNA-binding subunit B
	Peaxi162Scf00015g00043	Peaxi162Scf00776g00122		Peaxi162Scf00013g01119	conserved hypothetical protein [Ricinus communis] gb|EEF37815.1| conserved hypothetical protein [Ricinus communis]	AT2G20515	Peaxi162Scf00080g00036	NAD(P)-binding Rossmann-fold superfamily protein	AT5G14700
	Peaxi162Scf00755g00011	Peaxi162Scf00016g00423		Peaxi162Scf00057g02721	Valine--tRNA ligase		Peaxi162Scf00282g00132	Pentatricopeptide repeat-containing protein	AT3G49170
	Peaxi162Scf00153g00106	Peaxi162Scf00015g00043		Peaxi162Scf00065g00327	Unknown protein		Peaxi162Scf00604g00010	Unknown protein	AT3G53490
	Peaxi162Scf00049g02221	Peaxi162Scf00034g00825		Peaxi162Scf00102g00108	C2H2-like zinc finger protein		Peaxi162Scf00003g05036	Transcription elongation factor (TFIIS) family protein
	Peaxi162Scf00001g10221	Peaxi162Scf00092g01119		Peaxi162Scf00102g00110	P-loop containing nucleoside triphosphate hydrolases superfamily protein		Peaxi162Scf00048g00194	F-box family protein
	Peaxi162Scf00096g01525	Peaxi162Scf00337g00313		Peaxi162Scf00104g00331	Exonuclease family protein		Peaxi162Scf00071g01140	Unknown protein
	Peaxi162Scf00288g00045	Peaxi162Scf00152g00612		Peaxi162Scf00149g00920	P-loop containing nucleoside triphosphate hydrolases superfamily protein		Peaxi162Scf00074g01028	DNA primase small subunit	AT5G41880
	Peaxi162Scf00054g00098	Peaxi162Scf00011g01847		Peaxi162Scf00177g00513	NAD(P)-binding Rossmann-fold superfamily protein	AT1G72640	Peaxi162Scf00268g01423	F-box protein SKIP28	AT2G01620
	Peaxi162Scf00378g00620	Peaxi162Scf00038g01715		Peaxi162Scf00476g00124	Protein of unknown function (DUF630 and DUF632)		Peaxi162Scf00553g00219	Unknown protein
	Peaxi162Scf00411g00310	Peaxi162Scf00711g00530		Peaxi162Scf00503g00613	Myb-like DNA-binding protein, putative [Solanum demissum]		Peaxi162Scf00732g00335	expansin A8
	Peaxi162Scf00305g00099	Peaxi162Scf00624g00033		Peaxi162Scf00634g00518	Wall-associated kinase family protein	AT1G18390	Peaxi162Scf00751g00217	Poly [ADP-ribose] polymerase 1
	Peaxi162Scf00375g00616	Peaxi162Scf00065g00120		Peaxi162Scf00075g00159	Transducin/WD40 repeat-like superfamily protein isoform 1 [Theobroma cacao] gb|EOY20764.1| Transducin/WD40 repeat-like superfamily protein isoform 1 [Theobroma cacao]	AT5G63010	Peaxi162Scf01343g00110	Fatty acid hydroxylase superfamily
	Peaxi162Scf00003g04712	Peaxi162Scf00003g04620		Peaxi162Scf00248g00009	Optic atrophy 3 protein (OPA3)	AT1G28510	Peaxi162Scf00130g00925	IQ-domain 12	AT5G03960
	Peaxi162Scf01807g00002	Peaxi162Scf00171g00522		Peaxi162Scf00421g00062	RNA-binding (RRM/RBD/RNP motifs) family protein	AT1G70200	Peaxi162Scf00309g00016	Crossover junction endonuclease MUS81
	Peaxi162Scf00198g00137	Peaxi162Scf00134g02029		Peaxi162Scf00919g00047	tRNA:m(4)X modification enzyme TRM13 homolog	AT4G01880	Peaxi162Scf00435g00079	0
	Peaxi162Scf00585g00071	Peaxi162Scf00017g02310		Peaxi162Scf00002g02826	Transcription initiation factor IIB-2	AT3G10330	Peaxi162Scf00681g00025	Pentatricopeptide repeat-containing protein	AT2G13600
	Peaxi162Scf00274g00447	Peaxi162Scf00135g00138		Peaxi162Scf00069g01933	Unknown protein		Peaxi162Scf00811g00222	Alpha-ketoglutarate-dependent dioxygenase alkB homolog 3	AT2G22260
	Peaxi162Scf00207g00922	Peaxi162Scf00006g00389		Peaxi162Scf00147g00185	with no lysine (K) kinase 3		Peaxi162Scf00001g04112	F-box and associated interaction domains-containing protein isoform 1 [Theobroma cacao] gb|EOY19955.1| F-box and associated interaction domains-containing protein isoform 1 [Theobroma cacao]
	Peaxi162Scf00646g00223	Peaxi162Scf00351g00316		Peaxi162Scf00081g00135	conserved hypothetical protein [Ricinus communis] gb|EEF52738.1| conserved hypothetical protein [Ricinus communis]		Peaxi162Scf00038g00725	DNA-directed RNA polymerase subunit beta' [Theobroma cacao] gb|EOY31515.1| DNA-directed RNA polymerase subunit beta' [Theobroma cacao]	AT4G30845
	Peaxi162Scf00019g00142	Peaxi162Scf00519g00316		Peaxi162Scf00125g00235	germin-like protein 2		Peaxi162Scf00047g01029	vesicle-associated membrane protein 721
	Peaxi162Scf00469g00531	Peaxi162Scf00382g00824		Peaxi162Scf01462g00001	rib S1 (mitochondrion) [Glycine max]		Peaxi162Scf00128g01332	Unknown protein	AT1G27300
	Peaxi162Scf00111g00123	Peaxi162Scf00147g00615		Peaxi162Scf00016g00114	RING-H2 finger protein ATL65 [Morus notabilis]	AT3G18930	Peaxi162Scf00160g01225	Serine/threonine-protein kinase SAPK2
	Peaxi162Scf00165g00821	Peaxi162Scf00074g00156		Peaxi162Scf00185g00042	RING/U-box superfamily protein		Peaxi162Scf00288g00084	Unknown protein
	Peaxi162Scf00286g00444	Peaxi162Scf01124g00013		Peaxi162Scf00205g00032	conserved hypothetical protein [Ricinus communis] gb|EEF35759.1| conserved hypothetical protein [Ricinus communis]	AT2G01300	Peaxi162Scf00299g01145	HXXXD-type acyl-transferase family protein
	Peaxi162Scf00231g00033	Peaxi162Scf00094g00116		Peaxi162Scf00234g00019	AP2/B3-like transcriptional factor family protein, putative [Theobroma cacao] gb|EOX91270.1| AP2/B3-like transcriptional factor family protein, putative [Theobroma cacao]		Peaxi162Scf00339g00114	conserved hypothetical protein [Ricinus communis] gb|EEF31175.1| conserved hypothetical protein [Ricinus communis]
	Peaxi162Scf00556g00035	Peaxi162Scf00581g00039		Peaxi162Scf00687g00057	TPX2 family protein, putative isoform 1 [Theobroma cacao] gb|EOY08542.1| TPX2 family protein, putative isoform 1 [Theobroma cacao]		Peaxi162Scf00363g00049	Unknown protein
	Peaxi162Scf00285g00922	Peaxi162Scf00619g00214		Peaxi162Scf01097g00312	0		Peaxi162Scf00540g00013	Asparagine synthetase [glutamine-hydrolyzing]	AT3G47340
	Peaxi162Scf00001g00341	Peaxi162Scf00249g00717		Peaxi162Scf01160g00021	ATP-citrate synthase		Peaxi162Scf00646g00318	UDP-glucuronic acid decarboxylase 1
	Peaxi162Scf00009g00811	Peaxi162Scf00200g01316		Peaxi162Scf45037g00004	3-isopropylmalate dehydratase large subunit		Peaxi162Scf00750g00012	bZIP transcription factor [Tamarix hispida]
	Peaxi162Scf00134g02029	Peaxi162Scf00451g00513		Peaxi162Scf00001g00297	Unknown protein	AT3G06750
	Peaxi162Scf00017g02310	Peaxi162Scf00942g00123		Peaxi162Scf00003g04923	Auxin efflux carrier family protein
	Peaxi162Scf00045g02130	Peaxi162Scf00334g00321		Peaxi162Scf00054g02213	NAC domain protein,
	Peaxi162Scf00194g00726	Peaxi162Scf00089g00422		Peaxi162Scf00062g10131	SAM (and some other nucleotide) binding motif, Methyltransferase small, Tetratricopeptide-like helical [Medicago truncatula]	AT3G13440
	Peaxi162Scf00080g01212	Peaxi162Scf00703g00111		Peaxi162Scf00071g00729	conserved hypothetical protein [Ricinus communis] gb|EEF49781.1| conserved hypothetical protein [Ricinus communis]
	Peaxi162Scf00699g00639	Peaxi162Scf00001g04919		Peaxi162Scf00166g00822	0
	Peaxi162Scf00025g00346	Peaxi162Scf00585g00071		Peaxi162Scf00263g00033	Unknown protein	AT1G43790
	Peaxi162Scf00102g01733	Peaxi162Scf00075g01625		Peaxi162Scf00351g00818	N-acetyl-D-glucosamine kinase
	Peaxi162Scf00128g00930	Peaxi162Scf00424g00814		Peaxi162Scf00541g00329	R1 [Solanum tuberosum]
	Peaxi162Scf00040g03133	Peaxi162Scf00074g01523		Peaxi162Scf00152g01127	disease resistance protein R3a-like protein [Solanum demissum]
	Peaxi162Scf00038g01961	Peaxi162Scf00035g00513		Peaxi162Scf00202g00119	Unknown protein
	Peaxi162Scf00515g00133	Peaxi162Scf00002g00311		Peaxi162Scf00052g00119	alpha/beta-Hydrolases superfamily protein	AT1G32190
	Peaxi162Scf00484g00020	Peaxi162Scf00130g00011		Peaxi162Scf00052g01012	Protein kinase superfamily protein	AT3G24660
	Peaxi162Scf01030g00012	Peaxi162Scf00078g01140		Peaxi162Scf00100g00024	Amino acid permease family protein
	Peaxi162Scf00021g02523	Peaxi162Scf00102g00836		Peaxi162Scf00694g00042	Subtilase family protein
	Peaxi162Scf00634g00116	Peaxi162Scf00342g00928		Peaxi162Scf00000g76017	cyclic nucleotide-gated channel 15	AT5G54250
	Peaxi162Scf00519g00316	Peaxi162Scf00205g01218		Peaxi162Scf00020g00168	Late embryogenesis abundant (LEA) hydroxyproline-rich glycoprotein family	AT2G46150
	Peaxi162Scf00225g00017	Peaxi162Scf00948g00113		Peaxi162Scf00073g01928	metacaspase 1
	Peaxi162Scf00044g00221	Peaxi162Scf00016g02523		Peaxi162Scf00119g00948	conserved hypothetical protein [Ricinus communis] gb|EEF50533.1| conserved hypothetical protein [Ricinus communis]
	Peaxi162Scf00213g01024	Peaxi162Scf01578g00018		Peaxi162Scf00195g00118	Unknown protein	AT1G79660
	Peaxi162Scf00166g00419	Peaxi162Scf00188g01216		Peaxi162Scf00560g00012	Flavin-binding monooxygenase family protein	AT4G13260
	Peaxi162Scf00661g00520	Peaxi162Scf00039g01120		Peaxi162Scf00099g00033	Protein of unknown function (DUF679)
	Peaxi162Scf01517g00134	Peaxi162Scf00274g00311		Peaxi162Scf00401g00525	serine carboxypeptidase-like 22	AT4G30610
	Peaxi162Scf00013g01239	Peaxi162Scf00232g00530		Peaxi162Scf00420g00443	Ankyrin-3	AT5G14230
	Peaxi162Scf00033g02835	Peaxi162Scf00774g00012		Peaxi162Scf00683g00034	Calmodulin binding protein-like	AT1G73805
	Peaxi162Scf00043g00132	Peaxi162Scf00110g01921		Peaxi162Scf00017g00231	Unknown protein
	Peaxi162Scf00207g01035	Peaxi162Scf00069g01630		Peaxi162Scf00118g00061	BRICK1, putative	AT2G22640
	Peaxi162Scf00192g00215	Peaxi162Scf00009g00521		Peaxi162Scf00643g00039	Pentatricopeptide repeat-containing protein
	Peaxi162Scf00397g00111	Peaxi162Scf00049g02221		Peaxi162Scf00783g00338	oxidoreductase, 2OG-Fe(II) oxygenase family protein
	Peaxi162Scf00643g00435	Peaxi162Scf00578g00523		Peaxi162Scf00789g00061	Unknown protein
	Peaxi162Scf00674g00037	Peaxi162Scf00073g02335		Peaxi162Scf01372g00033	somatic embryogenesis receptor-like kinase 2	AT5G51560
	Peaxi162Scf01056g00119	Peaxi162Scf01447g00022		Peaxi162Scf00009g01526	transcription factor-related	AT1G09950
	Peaxi162Scf00003g03748	Peaxi162Scf00044g00221		Peaxi162Scf00086g00435	Unknown protein
	Peaxi162Scf00481g00721	Peaxi162Scf00453g00029		Peaxi162Scf00496g00814	ubiquitin-conjugating enzyme 5
	Peaxi162Scf01313g00235	Peaxi162Scf00052g02011		Peaxi162Scf00888g00007	Pentatricopeptide repeat-containing protein	AT5G46680
	Peaxi162Scf00071g00030	Peaxi162Scf00910g00017		Peaxi162Scf00244g10111	Arabidopsis protein of unknown function (DUF241)
	Peaxi162Scf01390g00026	Peaxi162Scf00003g04210		Peaxi162Scf00000g08412	early nodulin-like protein 9	AT3G20570
	Peaxi162Scf00016g00840	Peaxi162Scf00171g01130		Peaxi162Scf00038g01316	Dof-type zinc finger DNA-binding family protein	AT1G51700
	Peaxi162Scf00201g00332	Peaxi162Scf01254g00022		Peaxi162Scf00067g00121	Glutaredoxin family protein	AT1G06830
	Peaxi162Scf00119g00016	Peaxi162Scf00437g00326		Peaxi162Scf00125g01118	conserved hypothetical protein [Ricinus communis] gb|EEF44332.1| conserved hypothetical protein [Ricinus communis]	AT3G04310
	Peaxi162Scf00160g01037	Peaxi162Scf00242g01317		Peaxi162Scf00207g00532	PPPDE putative thiol peptidase family protein
	Peaxi162Scf00228g00320	Peaxi162Scf00091g00621		Peaxi162Scf00364g00127	0
	Peaxi162Scf00185g01120	Peaxi162Scf00389g00411		Peaxi162Scf00615g00514	conserved hypothetical protein [Ricinus communis] gb|EEF36836.1| conserved hypothetical protein [Ricinus communis]	AT2G38695
	Peaxi162Scf00235g00842	Peaxi162Scf00327g00614		Peaxi162Scf00734g00053	receptor like protein 51	AT4G18760
	Peaxi162Scf01124g00013	Peaxi162Scf00527g00735		Peaxi162Scf01009g00219	Ubiquitin domain-containing protein
	Peaxi162Scf00131g00122	Peaxi162Scf00047g02443		Peaxi162Scf00335g00096	conserved hypothetical protein [Ricinus communis] gb|EEF35096.1| conserved hypothetical protein [Ricinus communis]
	Peaxi162Scf00065g01213	Peaxi162Scf00537g00078		Peaxi162Scf00019g00017	Unknown protein
	Peaxi162Scf00378g00825	Peaxi162Scf00386g00221		Peaxi162Scf00213g00124	exocyst subunit exo70 family protein G1
	Peaxi162Scf00474g00212	Peaxi162Scf00207g00045		Peaxi162Scf00270g00024	Nucleotide/sugar transporter family protein	AT2G28315
	Peaxi162Scf00684g00038	Peaxi162Scf00249g00622		Peaxi162Scf00314g00019	Alpha-glucan phosphorylase 1
	Peaxi162Scf00055g00142	Peaxi162Scf00004g04520		Peaxi162Scf00689g00217	Uncharacterised protein family (UPF0497)	AT2G36330
	Peaxi162Scf00828g00024	Peaxi162Scf00016g00008		Peaxi162Scf00842g00433	F-box/RNI-like superfamily protein
	Peaxi162Scf00256g00031	Peaxi162Scf00481g00511		Peaxi162Scf01204g00126	Ankyrin repeat family protein	AT1G62050
	Peaxi162Scf00744g00218	Peaxi162Scf00828g00013		Peaxi162Scf01208g00006	lon protease 1
	Peaxi162Scf00942g00127	Peaxi162Scf00334g00119		Peaxi162Scf00015g00453	Methyltransferase-like protein 22	AT1G79915
	Peaxi162Scf00684g00421	Peaxi162Scf00104g00014		Peaxi162Scf00079g02330	wall-associated kinase 2
	Peaxi162Scf00286g00533	Peaxi162Scf00141g01026		Peaxi162Scf00114g00211	shrunken seed protein (SSE1)
	Peaxi162Scf00585g00081	Peaxi162Scf00763g00430		Peaxi162Scf00338g00031	Unknown protein
	Peaxi162Scf00034g01115	Peaxi162Scf00141g00125		Peaxi162Scf00366g00045	RAD-like 6
	Peaxi162Scf00037g01420	Peaxi162Scf00358g01214		Peaxi162Scf00780g01021	Protein of unknown function (DUF1264)	AT5G45690
	Peaxi162Scf00407g00632	Peaxi162Scf00263g00156		Peaxi162Scf00071g00119	PAR1 protein
	Peaxi162Scf01111g00012	Peaxi162Scf00362g00534		Peaxi162Scf00113g00223	0
	Peaxi162Scf00352g00711	Peaxi162Scf00231g00332		Peaxi162Scf00258g00021	Mitochondrial transcription termination factor family protein
	Peaxi162Scf00444g00525	Peaxi162Scf00487g00110		Peaxi162Scf00316g00045	Early light-induced protein, chloroplastic
	Peaxi162Scf00998g00126	Peaxi162Scf00016g03411		Peaxi162Scf00374g00031	Protein kinase superfamily protein
	Peaxi162Scf00757g00008	Peaxi162Scf00013g01239		Peaxi162Scf00961g00038	alpha/beta-Hydrolases superfamily protein	AT4G10030
	Peaxi162Scf00367g00410	Peaxi162Scf00011g01619		Peaxi162Scf00295g01133	F-BOX WITH WD-40 2	AT4G08980
	Peaxi162Scf00892g00123	Peaxi162Scf00167g00084		Peaxi162Scf00791g00023	ARM repeat superfamily protein isoform 1 [Theobroma cacao] gb|EOY32287.1| ARM repeat superfamily protein isoform 1 [Theobroma cacao]
	Peaxi162Scf00059g00318	Peaxi162Scf00404g00061		Peaxi162Scf00714g00428	cytochrome P450, family 87, subfamily A, polypeptide 2	AT1G12740
	Peaxi162Scf00062g00086	Peaxi162Scf00689g00342		Peaxi162Scf01343g00112	Unknown protein
	Peaxi162Scf00129g01126	Peaxi162Scf00825g00118		Peaxi162Scf00022g00098	MADS-box transcription factor 3
	Peaxi162Scf00021g00718	Peaxi162Scf00128g00020		Peaxi162Scf00045g01343	conserved hypothetical protein [Ricinus communis] gb|EEF39284.1| conserved hypothetical protein [Ricinus communis]
	Peaxi162Scf00016g00425	Peaxi162Scf00051g01410		Peaxi162Scf00062g00064	Pentatricopeptide repeat-containing protein
	Peaxi162Scf00362g00143	Peaxi162Scf00150g00410		Peaxi162Scf00068g02416	Unknown protein
	Peaxi162Scf00016g01731	Peaxi162Scf00385g00622		Peaxi162Scf00122g02122	subtilisin-like serine protease 2
	Peaxi162Scf01302g00029	Peaxi162Scf00008g03415		Peaxi162Scf00159g00143	GDSL esterase/lipase
	Peaxi162Scf00073g00720	Peaxi162Scf00389g00212		Peaxi162Scf00253g00619	Protein FLOWERING LOCUS T	AT1G65480
	Peaxi162Scf00247g00614	Peaxi162Scf00152g00829		Peaxi162Scf00303g00042	pentatricopeptide (PPR) repeat-containing protein
	Peaxi162Scf00463g00128	Peaxi162Scf00038g01521		Peaxi162Scf00451g00024	UDP-Glycosyltransferase superfamily protein
	Peaxi162Scf00130g01131	Peaxi162Scf00195g00010		Peaxi162Scf00562g00096	Cysteine-rich repeat secretory protein 60	AT5G37660
	Peaxi162Scf00964g00001	Peaxi162Scf00241g01211		Peaxi162Scf00665g00013	Unknown protein
	Peaxi162Scf00388g00051	Peaxi162Scf00058g00215		Peaxi162Scf00784g00029	Unknown protein
	Peaxi162Scf00281g00319	Peaxi162Scf00051g01111		Peaxi162Scf01112g00011	Inositol monophosphatase - like protein [Arabidopsis thaliana]
	Peaxi162Scf00684g00222	Peaxi162Scf00086g01318		Peaxi162Scf01127g00035	Protein of unknown function, DUF599	AT3G18215
	Peaxi162Scf00155g00029	Peaxi162Scf00069g00078		Peaxi162Scf00010g00269	Heat stress transcription factor B-4
	Peaxi162Scf00451g00513	Peaxi162Scf00254g00012		Peaxi162Scf00016g01351	Cytochrome P450 82C4, putative isoform 2 [Theobroma cacao] gb|EOX97187.1| Cytochrome P450 82C4, putative isoform 2 [Theobroma cacao]
	Peaxi162Scf00391g00710	Peaxi162Scf00828g00024		Peaxi162Scf00025g03227	DHHC-type zinc finger family protein
	Peaxi162Scf00015g00178	Peaxi162Scf00285g00930		Peaxi162Scf00125g00038	conserved hypothetical protein [Ricinus communis] gb|EEF48346.1| conserved hypothetical protein [Ricinus communis]
	Peaxi162Scf00016g01142	Peaxi162Scf00078g01330		Peaxi162Scf00299g00117	30S ribosomal protein S19, chloroplastic
	Peaxi162Scf00317g00019	Peaxi162Scf00984g00117		Peaxi162Scf00394g00095	conserved hypothetical protein [Ricinus communis] gb|EEF45661.1| conserved hypothetical protein [Ricinus communis]
	Peaxi162Scf00700g00002	Peaxi162Scf00071g00535		Peaxi162Scf00472g00413	ROP interactive partner 3
	Peaxi162Scf00386g00222	Peaxi162Scf00286g00829		Peaxi162Scf00478g00045	Lipase/lipooxygenase, PLAT/LH2 family protein
	Peaxi162Scf00827g00010	Peaxi162Scf00576g00010		Peaxi162Scf00553g00536	Pentatricopeptide repeat-containing protein	AT1G80880
	Peaxi162Scf00057g00072	Peaxi162Scf00313g00818		Peaxi162Scf00558g00416	PIF-like transposase [Daucus carota]
	Peaxi162Scf00146g00514	Peaxi162Scf00655g00114		Peaxi162Scf00978g00214	BTB-POZ and MATH domain 4
	Peaxi162Scf00007g00122	Peaxi162Scf00036g00035		Peaxi162Scf01650g00036	Cytosolic sulfotransferase 16
	Peaxi162Scf00038g01949	Peaxi162Scf00564g00614		Peaxi162Scf00579g00064	calcium-dependent protein kinase 21
	Peaxi162Scf00171g00419	Peaxi162Scf00207g01133		Peaxi162Scf00611g00326	zinc ion binding protein, putative [Ricinus communis] gb|EEF38166.1| zinc ion binding protein, putative [Ricinus communis]
	Peaxi162Scf00131g00081	Peaxi162Scf00232g00810		Peaxi162Scf00689g00424	Pentatricopeptide repeat (PPR) superfamily protein
	Peaxi162Scf00320g00717	Peaxi162Scf00192g00215		Peaxi162Scf00050g00205	cytochrome P450, family 76, subfamily G, polypeptide 1
	Peaxi162Scf00347g00120	Peaxi162Scf00027g00165		Peaxi162Scf00192g00016	ribonuclease P family protein / Rpp14 family protein	AT1G04635
	Peaxi162Scf00171g00131	Peaxi162Scf00922g00110		Peaxi162Scf00360g10014	Mediator of RNA polymerase II transcription subunit 8 [Theobroma cacao] gb|EOY16808.1| Mediator of RNA polymerase II transcription subunit 8 [Theobroma cacao]	AT4G09890
	Peaxi162Scf00040g00299	Peaxi162Scf00264g00416		Peaxi162Scf00535g00123	Unknown protein
	Peaxi162Scf00391g00728	Peaxi162Scf01087g00015		Peaxi162Scf00002g01611	conserved hypothetical protein [Ricinus communis] gb|EEF33467.1| conserved hypothetical protein [Ricinus communis]	AT2G35736
	Peaxi162Scf00995g00323	Peaxi162Scf00740g00543		Peaxi162Scf00007g02519	Unknown protein
	Peaxi162Scf01530g00037	Peaxi162Scf00285g00046		Peaxi162Scf00119g01215	NAD(P)-binding Rossmann-fold superfamily protein	AT4G11410
	Peaxi162Scf00166g00825	Peaxi162Scf00391g00710		Peaxi162Scf00153g00416	zinc induced facilitator-like 1
	Peaxi162Scf00068g00034	Peaxi162Scf00160g00717		Peaxi162Scf01312g00009	GTP cyclohydrolase I
	Peaxi162Scf00235g00010	Peaxi162Scf00027g00213		Peaxi162Scf00016g00041	Polyprenol reductase 2	AT2G16530
	Peaxi162Scf00739g00213	Peaxi162Scf00200g00419		Peaxi162Scf00021g00192	alanine aminotransferase 2
	Peaxi162Scf00314g00943	Peaxi162Scf00130g01131		Peaxi162Scf00040g00423	(S)-N-methylcoclaurine 3'-hydroxylase isozyme 2
	Peaxi162Scf00020g02342	Peaxi162Scf00624g00046		Peaxi162Scf00040g03127	Protein phosphatase 2C family protein
	Peaxi162Scf01010g00125	Peaxi162Scf00325g00034		Peaxi162Scf00087g00015	Unknown protein
	Peaxi162Scf00126g01316	Peaxi162Scf00128g00138		Peaxi162Scf00129g00106	Nuclear pore complex protein Nup214 [Theobroma cacao] gb|EOY02374.1| Nuclear pore complex protein Nup214 [Theobroma cacao]	AT3G55250
	Peaxi162Scf00314g00434	Peaxi162Scf00683g00148		Peaxi162Scf00147g00176	Mitochondrial substrate carrier family protein
	Peaxi162Scf00119g00811	Peaxi162Scf00171g01120		Peaxi162Scf00328g00618	0
	Peaxi162Scf02135g00018	Peaxi162Scf01111g00016		Peaxi162Scf00345g00025	NC domain-containing protein-related
	Peaxi162Scf00337g00028	Peaxi162Scf00377g00038		Peaxi162Scf00417g01019	conserved hypothetical protein [Ricinus communis] gb|EEF52563.1| conserved hypothetical protein [Ricinus communis]	AT5G42710
	Peaxi162Scf00015g00527	Peaxi162Scf00689g00222		Peaxi162Scf01018g00115	Protein of unknown function, DUF599
	Peaxi162Scf00024g01815	Peaxi162Scf00457g00017		Peaxi162Scf00007g01416	Protein of unknown function (DUF1218)	AT2G32280
	Peaxi162Scf00001g04919	Peaxi162Scf00057g00207		Peaxi162Scf00031g00823	LisH and RanBPM domains containing protein
	Peaxi162Scf00153g00138	Peaxi162Scf00347g00326		Peaxi162Scf00043g00014	Unknown protein	AT2G29090
	Peaxi162Scf01082g00111	Peaxi162Scf00362g00094		Peaxi162Scf00128g01754	Leucine-rich receptor-like protein kinase family protein	AT5G13290
	Peaxi162Scf00005g00394	Peaxi162Scf00408g00241		Peaxi162Scf00129g00736	E2F transcription factor-like E2FE
	Peaxi162Scf00832g10019	Peaxi162Scf00725g00524		Peaxi162Scf00225g00131	Acyl-CoA N-acyltransferases (NAT) superfamily protein	AT3G22560
	Peaxi162Scf00358g01214	Peaxi162Scf00620g00533		Peaxi162Scf00244g00019	conserved hypothetical protein [Ricinus communis] gb|EEF35062.1| conserved hypothetical protein [Ricinus communis]
	Peaxi162Scf00171g01030	Peaxi162Scf00001g00341		Peaxi162Scf00251g00123	3-ketoacyl-CoA synthase 11
	Peaxi162Scf00566g00031	Peaxi162Scf00540g00422		Peaxi162Scf00385g01230	0	AT5G42370
	Peaxi162Scf01024g00009	Peaxi162Scf00818g00217		Peaxi162Scf00016g03458	MADS-box transcription factor 27	AT4G37940
	Peaxi162Scf00027g00058	Peaxi162Scf01216g00003		Peaxi162Scf00756g00211	Unknown protein
	Peaxi162Scf00074g01325	Peaxi162Scf01051g00130		Peaxi162Scf00010g00018	O-methyltransferase family protein
	Peaxi162Scf00081g01230	Peaxi162Scf00650g00345		Peaxi162Scf00012g01814	Plant invertase/pectin methylesterase inhibitor superfamily
	Peaxi162Scf00016g00734	Peaxi162Scf00879g00110		Peaxi162Scf00057g00518	PPPDE putative thiol peptidase family protein
	Peaxi162Scf01087g00015	Peaxi162Scf00569g00526		Peaxi162Scf00284g00025	transcription regulators	AT2G40435
	Peaxi162Scf00145g00812	Peaxi162Scf00941g00312		Peaxi162Scf00535g00219	Unknown protein
	Peaxi162Scf00304g01020	Peaxi162Scf00039g00429		Peaxi162Scf00550g00443	Protein kinase superfamily protein
	Peaxi162Scf00050g00146	Peaxi162Scf00128g01417		Peaxi162Scf00964g00163	PATATIN-like protein 4
	Peaxi162Scf00351g00820	Peaxi162Scf01087g00121		Peaxi162Scf01013g00016	Plant invertase/pectin methylesterase inhibitor superfamily protein
	Peaxi162Scf00015g00126	Peaxi162Scf00076g00918		Peaxi162Scf00027g00176	Nucleic acid-binding, OB-fold-like protein
	Peaxi162Scf00062g00230	Peaxi162Scf00515g00430		Peaxi162Scf00045g01530	Plastid-lipid associated protein PAP / fibrillin family protein	AT5G19940
	Peaxi162Scf00002g00813	Peaxi162Scf00362g00641		Peaxi162Scf00191g00064	SAUR-like auxin-responsive protein family
	Peaxi162Scf00408g00241	Peaxi162Scf00023g01329		Peaxi162Scf00195g10122	conserved hypothetical protein [Ricinus communis] gb|EEF46785.1| conserved hypothetical protein [Ricinus communis]
	Peaxi162Scf00299g00847	Peaxi162Scf00311g01111		Peaxi162Scf00263g10122	Unknown protein
	Peaxi162Scf00011g01927	Peaxi162Scf00119g00949		Peaxi162Scf00273g00105	Pentatricopeptide repeat (PPR) superfamily protein
	Peaxi162Scf01969g00024	Peaxi162Scf00080g01212		Peaxi162Scf00327g00912	nucleosome assembly protein 1	AT2G19480
	Peaxi162Scf00362g00094	Peaxi162Scf00403g00715		Peaxi162Scf00336g00045	ribonuclease 1
	Peaxi162Scf00149g00116	Peaxi162Scf00220g00025		Peaxi162Scf00401g00030	ARM repeat superfamily protein	AT2G39910
	Peaxi162Scf00079g00614	Peaxi162Scf00275g00085		Peaxi162Scf00634g00053	Protein kinase superfamily protein
	Peaxi162Scf00220g00025	Peaxi162Scf00296g00910		Peaxi162Scf00756g00002	Mitochondrial transcription termination factor family protein	AT5G07900
	Peaxi162Scf00173g00822	Peaxi162Scf00207g01549		Peaxi162Scf00815g00116	UP-9A [Nicotiana tabacum]
	Peaxi162Scf01164g00004	Peaxi162Scf00213g01515		Peaxi162Scf01336g00022	Glucose-1-phosphate adenylyltransferase large subunit 1	AT5G19220
	Peaxi162Scf00038g02442	Peaxi162Scf00038g01829		Peaxi162Scf01539g00004	0
	Peaxi162Scf00354g00026	Peaxi162Scf00688g00361		Peaxi162Scf00110g00123	CHY-type/CTCHY-type/RING-type Zinc finger protein
	Peaxi162Scf00042g02521	Peaxi162Scf01058g00161		Peaxi162Scf00128g01627	NAC domain protein,	AT5G13180
	Peaxi162Scf00045g00011	Peaxi162Scf00048g02226		Peaxi162Scf00429g00622	FAD-linked sulfhydryl oxidase ALR	AT1G49880
	Peaxi162Scf00981g00314	Peaxi162Scf00017g02914		Peaxi162Scf00002g05422	Unknown protein	AT3G44716
	Peaxi162Scf00194g00931	Peaxi162Scf00241g00420		Peaxi162Scf00014g02116	Unknown protein	AT5G45310
	Peaxi162Scf00357g00211	Peaxi162Scf00383g00092		Peaxi162Scf00054g00217	Pentatricopeptide repeat-containing protein
	Peaxi162Scf00037g00425	Peaxi162Scf00446g00056		Peaxi162Scf00074g00434	Bidirectional sugar transporter SWEET4
	Peaxi162Scf00071g00830	Peaxi162Scf00314g00835		Peaxi162Scf00083g00053	WD repeat-containing protein 82-B	AT5G66240
	Peaxi162Scf00231g00813	Peaxi162Scf00015g00126		Peaxi162Scf00105g01116	Unknown protein
	Peaxi162Scf00128g00643	Peaxi162Scf00361g00910		Peaxi162Scf00118g01930	formin homolog 6
	Peaxi162Scf00063g02322	Peaxi162Scf00481g00048		Peaxi162Scf00149g00318	Pentatricopeptide repeat-containing protein
	Peaxi162Scf00029g00015	Peaxi162Scf00016g02846		Peaxi162Scf00154g00619	ATP-dependent DNA helicase PIF1
	Peaxi162Scf00799g00516	Peaxi162Scf00457g00215		Peaxi162Scf00517g00315	Unknown protein	AT2G20250
	Peaxi162Scf00140g00710	Peaxi162Scf01365g00027		Peaxi162Scf00015g00627	C3HC zinc finger-like	AT1G74070
	Peaxi162Scf00493g00005	Peaxi162Scf00496g00062		Peaxi162Scf00035g02915	Carbohydrate-binding X8 domain superfamily protein	AT2G30933
	Peaxi162Scf00422g00012	Peaxi162Scf00016g03243		Peaxi162Scf00064g00141	ARID/BRIGHT DNA-binding domain-containing protein
	Peaxi162Scf00039g00420	Peaxi162Scf00599g00009		Peaxi162Scf00089g00131	Glucan endo-1,3-beta-glucosidase 9	AT5G58480
	Peaxi162Scf00036g01015	Peaxi162Scf00258g00618		Peaxi162Scf00149g01015	Peptidyl-prolyl cis-trans isomerase FKBP17-1, chloroplastic	AT4G19830
	Peaxi162Scf00248g00012	Peaxi162Scf00152g01016		Peaxi162Scf00183g00720	PATATIN-like protein 4
	Peaxi162Scf00811g00334	Peaxi162Scf00880g00018		Peaxi162Scf00253g00072	Pentatricopeptide repeat-containing protein
	Peaxi162Scf00089g01021	Peaxi162Scf00171g00033		Peaxi162Scf00347g00042	conserved hypothetical protein [Ricinus communis] gb|EEF41009.1| conserved hypothetical protein [Ricinus communis]
	Peaxi162Scf00016g02623	Peaxi162Scf00174g00813		Peaxi162Scf00394g00425	Ribulose bisphosphate carboxylase small chain, chloroplastic
	Peaxi162Scf00037g01327	Peaxi162Scf00128g01227		Peaxi162Scf00433g00413	0
	Peaxi162Scf00071g00541	Peaxi162Scf01167g00122		Peaxi162Scf00580g00027	Unknown protein
	Peaxi162Scf00035g00292	Peaxi162Scf00403g00838		Peaxi162Scf00853g00435	Nucleotide-diphospho-sugar transferase family protein
	Peaxi162Scf00092g00099	Peaxi162Scf00286g01048		Peaxi162Scf00984g10021	Ran BP2/NZF zinc finger-like superfamily protein
	Peaxi162Scf00089g00241	Peaxi162Scf00516g00648		Peaxi162Scf01064g00257	Transducin/WD40 repeat-like superfamily protein
	Peaxi162Scf00065g00131	Peaxi162Scf00362g00720		Peaxi162Scf01106g00006	Mitogen activated protein kinase kinase kinase-related
	Peaxi162Scf01086g00142	Peaxi162Scf00656g00006		Peaxi162Scf01176g00024	R1 [Solanum tuberosum]
	Peaxi162Scf00424g00018	Peaxi162Scf00402g00941		Peaxi162Scf00008g00148	Unknown protein
	Peaxi162Scf00115g01117	Peaxi162Scf00634g00116		Peaxi162Scf00034g00027	Peroxisomal fatty acid beta-oxidation multifunctional protein
	Peaxi162Scf00046g00119	Peaxi162Scf00446g00611		Peaxi162Scf00128g01330	glycosylphosphatidylinositol-anchored lipid protein transfer 1	AT1G27950
	Peaxi162Scf00089g00635	Peaxi162Scf00698g00018		Peaxi162Scf00310g00084	Pentatricopeptide repeat-containing protein	AT1G31430
	Peaxi162Scf00840g00115	Peaxi162Scf00560g00616		Peaxi162Scf00581g00054	Eukaryotic aspartyl protease family protein
	Peaxi162Scf00802g00025	Peaxi162Scf00740g00423		Peaxi162Scf01530g00038	S-adenosyl-L-methionine-dependent methyltransferases superfamily protein	AT1G69523
	Peaxi162Scf00232g00418	Peaxi162Scf00479g00119		Peaxi162Scf03028g00013	tRNA pseudouridine synthase B
	Peaxi162Scf00048g00195	Peaxi162Scf00020g00730		Peaxi162Scf03294g00014	Major pollen allergen Bet v 1-G
	Peaxi162Scf00945g00121	Peaxi162Scf00981g00314		Peaxi162Scf00014g00921	DNA double-strand break repair rad50 ATPase, putative isoform 1 [Theobroma cacao] gb|EOY07329.1| DNA double-strand break repair rad50 ATPase, putative isoform 1 [Theobroma cacao]
	Peaxi162Scf00102g01047	Peaxi162Scf00886g00021		Peaxi162Scf00016g01533	Major facilitator superfamily protein	AT5G10190
	Peaxi162Scf00981g00312	Peaxi162Scf00037g01219		Peaxi162Scf00033g02610	Cyclopropane-fatty-acyl-phospholipid synthase
	Peaxi162Scf00128g01746	Peaxi162Scf00025g02825		Peaxi162Scf00038g02224	17.4 kDa class III heat shock protein	AT1G54050
	Peaxi162Scf00125g01117	Peaxi162Scf00025g00313		Peaxi162Scf00052g00084	F-box family protein
	Peaxi162Scf00057g00207	Peaxi162Scf00253g00825		Peaxi162Scf00071g00728	Mog1/PsbP/DUF1795-like photosystem II reaction center PsbP family protein	AT5G27390
	Peaxi162Scf00219g00158	Peaxi162Scf00988g00323		Peaxi162Scf00078g00345	late embryogenesis abundant protein, putative / LEA protein, putative
	Peaxi162Scf00438g00510	Peaxi162Scf00842g00323		Peaxi162Scf00138g00092	UDP-Glycosyltransferase superfamily protein
	Peaxi162Scf00083g00822	Peaxi162Scf00284g00135		Peaxi162Scf00139g01221	cellulose synthase like E1	AT1G55850
	Peaxi162Scf00095g00034	Peaxi162Scf00203g00110		Peaxi162Scf00152g01437	Pentatricopeptide repeat (PPR) superfamily protein
	Peaxi162Scf00120g00088	Peaxi162Scf00081g02226		Peaxi162Scf00207g01132	Dof-type zinc finger DNA-binding family protein
	Peaxi162Scf00564g00614	Peaxi162Scf00399g00922		Peaxi162Scf00335g00116	Unknown protein
	Peaxi162Scf00362g00088	Peaxi162Scf00498g00314		Peaxi162Scf00431g00214	2-oxoglutarate-dependent dioxygenase DAO
	Peaxi162Scf00324g00719	Peaxi162Scf00089g00063		Peaxi162Scf00467g00913	Pyruvate kinase family protein
	Peaxi162Scf00294g00812	Peaxi162Scf00016g02533		Peaxi162Scf00474g00019	Synaptic vesicle 2-related protein
	Peaxi162Scf00403g00840	Peaxi162Scf00714g00124		Peaxi162Scf00650g00015	BAX inhibitor 1
	Peaxi162Scf00232g01129	Peaxi162Scf00256g00817		Peaxi162Scf00848g00116	C2H2-like zinc finger protein
	Peaxi162Scf00038g02029	Peaxi162Scf01276g00043		Peaxi162Scf01128g00001	C2H2-type zinc finger family protein
	Peaxi162Scf00912g00114	Peaxi162Scf00213g01024		Peaxi162Scf00010g01615	NAD(P)-binding Rossmann-fold superfamily protein
	Peaxi162Scf00102g01063	Peaxi162Scf00016g00425		Peaxi162Scf00017g03010	Unknown protein	AT1G18530
	Peaxi162Scf00789g00218	Peaxi162Scf00738g00032		Peaxi162Scf00079g00249	Fasciclin-like domain-containing protein [Medicago truncatula] gb|AES99537.1| Fasciclin-like domain-containing protein [Medicago truncatula]	AT3G55820
	Peaxi162Scf00089g01019	Peaxi162Scf02035g00017		Peaxi162Scf00092g00082	ovate family protein [Populus trichocarpa] gb|EEE89900.1| ovate family protein [Populus trichocarpa]	AT1G05420
	Peaxi162Scf00253g01129	Peaxi162Scf00066g00191		Peaxi162Scf00128g00937	ATP-dependent DNA helicase Q-like 5	AT1G27880
	Peaxi162Scf00094g00116	Peaxi162Scf00064g00427		Peaxi162Scf00203g00810	calcium dependent protein kinase 1
	Peaxi162Scf01039g00225	Peaxi162Scf00738g00220		Peaxi162Scf01183g00133	Calcium-dependent phosphotriesterase superfamily protein
	Peaxi162Scf00842g00323	Peaxi162Scf00439g00064		Peaxi162Scf00012g01813	plant glycogenin-like starch initiation protein 1
	Peaxi162Scf00305g00129	Peaxi162Scf00546g00328		Peaxi162Scf00021g02526	Pentatricopeptide repeat-containing protein
	Peaxi162Scf00053g02216	Peaxi162Scf01157g00011		Peaxi162Scf00298g01210	Zinc finger CCCH domain-containing protein 14
	Peaxi162Scf00314g00426	Peaxi162Scf00459g00025		Peaxi162Scf00362g00535	Protein of unknown function (DUF630 and DUF632)
	Peaxi162Scf00047g01619	Peaxi162Scf00074g00146		Peaxi162Scf00608g00014	DNA-directed RNA polymerase subunit beta	ATCG00190
	Peaxi162Scf00025g00276	Peaxi162Scf00177g10124		Peaxi162Scf00610g00012	0
	Peaxi162Scf00079g01916	Peaxi162Scf00740g00038		Peaxi162Scf01161g00322	Transmembrane amino acid transporter family protein
	Peaxi162Scf00203g00110	Peaxi162Scf00122g01723		Peaxi162Scf00047g02460	Unknown protein
	Peaxi162Scf00016g00836	Peaxi162Scf00380g01014		Peaxi162Scf00274g00413	Unknown protein
	Peaxi162Scf01294g00224	Peaxi162Scf01340g00216		Peaxi162Scf00904g00003	Haloacid dehalogenase-like hydrolase (HAD) superfamily protein
	Peaxi162Scf00126g01412	Peaxi162Scf00362g00830		Peaxi162Scf00939g00116	Glycogen synthase
	Peaxi162Scf00038g01715	Peaxi162Scf00047g02228		Peaxi162Scf00030g00277	Cytochrome P450 superfamily protein
	Peaxi162Scf00017g02339	Peaxi162Scf00041g00213		Peaxi162Scf00109g00031	glutathione S-transferase TAU 8
	Peaxi162Scf00164g00125	Peaxi162Scf00421g00116		Peaxi162Scf00229g00044	Pentatricopeptide repeat-containing protein	AT3G16610
	Peaxi162Scf00058g02017	Peaxi162Scf00016g02027		Peaxi162Scf00395g00315	Unknown protein	AT4G08280
	Peaxi162Scf00446g00611	Peaxi162Scf00401g00717		Peaxi162Scf00660g00052	ATP synthase gamma chain
	Peaxi162Scf00013g01114	Peaxi162Scf00284g01047		Peaxi162Scf00017g01719	Protein of unknown function (DUF565)	AT3G56830
	Peaxi162Scf00116g00117	Peaxi162Scf00248g00012		Peaxi162Scf00040g00004	Ribosomal protein L31	AT5G55125
	Peaxi162Scf01149g00020	Peaxi162Scf01039g00225		Peaxi162Scf00106g00224	Adenylate isopentenyltransferase	AT1G68460
	Peaxi162Scf00089g01227	Peaxi162Scf00084g00613		Peaxi162Scf00217g00711	3-methyl-2-oxobutanoate hydroxymethyltransferase	AT3G61530
	Peaxi162Scf01060g00145	Peaxi162Scf00420g00553		Peaxi162Scf00346g01015	Unknown protein	AT4G17440
	Peaxi162Scf00262g00615	Peaxi162Scf00408g00810		Peaxi162Scf00488g00414	0
	Peaxi162Scf00460g00011	Peaxi162Scf00074g00017		Peaxi162Scf00550g00410	Protein kinase superfamily protein
	Peaxi162Scf00714g00124	Peaxi162Scf00337g00412		Peaxi162Scf00571g00521	glutamine synthetase 1.3
	Peaxi162Scf00331g00310	Peaxi162Scf00107g02024		Peaxi162Scf00815g00234	60S ribosomal protein L13-2
	Peaxi162Scf00389g00411	Peaxi162Scf00213g01025		Peaxi162Scf00876g00434	Unknown protein	AT4G19070
	Peaxi162Scf00428g00096	Peaxi162Scf00065g01216		Peaxi162Scf00003g04350	2-oxoglutarate (2OG) and Fe(II)-dependent oxygenase superfamily protein
	Peaxi162Scf00037g01221	Peaxi162Scf00335g00310		Peaxi162Scf00005g01018	cytochrome P450, family 718
	Peaxi162Scf00253g00825	Peaxi162Scf00128g00840		Peaxi162Scf00012g00308	Protein of unknown function (DUF1218)
	Peaxi162Scf00029g02515	Peaxi162Scf00433g00067		Peaxi162Scf00069g00219	Protein of unknown function (DUF1022)
	Peaxi162Scf00038g01034	Peaxi162Scf00025g00089		Peaxi162Scf00139g00057	ENTH/ANTH/VHS superfamily protein
	Peaxi162Scf00039g01118	Peaxi162Scf01248g00010		Peaxi162Scf00156g01314	auxin response factor 11
	Peaxi162Scf00052g00014	Peaxi162Scf00334g00120		Peaxi162Scf00298g00105	NAC domain containing protein 75
	Peaxi162Scf00089g01625	Peaxi162Scf00408g00022		Peaxi162Scf00678g00016	Translation initiation factor SUI1 family protein
	Peaxi162Scf00050g00214	Peaxi162Scf00045g00222		Peaxi162Scf00943g00003	conserved hypothetical protein [Ricinus communis] gb|EEF30394.1| conserved hypothetical protein [Ricinus communis]
	Peaxi162Scf00045g01833	Peaxi162Scf00776g00116		Peaxi162Scf01000g00018	Unknown protein
	Peaxi162Scf00189g00124	Peaxi162Scf00066g00107		Peaxi162Scf00016g10154	SWIB complex BAF60b domain-containing protein	AT1G49520
	Peaxi162Scf00110g00117	Peaxi162Scf00097g00139		Peaxi162Scf00042g00162	Disease resistance protein (CC-NBS-LRR class) family
	Peaxi162Scf00134g02023	Peaxi162Scf00360g00029		Peaxi162Scf00081g01322	Unknown protein	AT5G01075
	Peaxi162Scf00271g00122	Peaxi162Scf00420g00133		Peaxi162Scf00082g00148	cysteine-rich RLK (RECEPTOR-like protein kinase) 10
	Peaxi162Scf00069g00117	Peaxi162Scf00535g00723		Peaxi162Scf00377g00094	Pentatricopeptide repeat-containing protein
	Peaxi162Scf00828g00032	Peaxi162Scf00043g00215		Peaxi162Scf02239g00025	Rhodanese-like [Medicago truncatula]	AT3G25480
	Peaxi162Scf00401g00122	Peaxi162Scf00344g00202		Peaxi162Scf00013g00843	Leucine-rich repeat receptor-like protein kinase family protein
	Peaxi162Scf00049g01318	Peaxi162Scf00232g00418		Peaxi162Scf00074g00547	cellulose synthase like G3	AT4G23990
	Peaxi162Scf01026g00258	Peaxi162Scf00025g00276		Peaxi162Scf01022g00031	wall associated kinase-like 2
	Peaxi162Scf00008g03415	Peaxi162Scf00198g01525		Peaxi162Scf00053g00528	Alternative oxidase 3, mitochondrial	AT1G32350
	Peaxi162Scf00516g00642	Peaxi162Scf00054g02115		Peaxi162Scf00247g00003	0
	Peaxi162Scf00740g00543	Peaxi162Scf00423g00814		Peaxi162Scf00286g00940	cytochrome P450, family 83, subfamily B, polypeptide 1	AT4G31500
	Peaxi162Scf00377g00038	Peaxi162Scf00006g00092
	Peaxi162Scf00065g00041	Peaxi162Scf00171g01126
	Peaxi162Scf00505g00045	Peaxi162Scf00042g02521
	Peaxi162Scf00122g00032	Peaxi162Scf00083g00425
	Peaxi162Scf00284g00131	Peaxi162Scf00674g00037
	Peaxi162Scf00978g00426	Peaxi162Scf00232g00089
	Peaxi162Scf00111g01233	Peaxi162Scf00964g00153
	Peaxi162Scf00061g00247	Peaxi162Scf00033g01321
	Peaxi162Scf00045g00217	Peaxi162Scf01328g00009
	Peaxi162Scf00675g00028	Peaxi162Scf00309g00036
	Peaxi162Scf00454g00118	Peaxi162Scf01195g00118
	Peaxi162Scf01058g00146	Peaxi162Scf00661g00520
	Peaxi162Scf00200g00072	Peaxi162Scf00504g00017
	Peaxi162Scf00089g00520	Peaxi162Scf00048g00153
	Peaxi162Scf00091g00621	Peaxi162Scf00039g01233
	Peaxi162Scf00825g00118	Peaxi162Scf00013g00134
	Peaxi162Scf00312g00726	Peaxi162Scf00047g02132
	Peaxi162Scf00117g01411	Peaxi162Scf00454g00118
	Peaxi162Scf00553g00114	Peaxi162Scf00675g00028
	Peaxi162Scf00209g00937	Peaxi162Scf01181g00019
	Peaxi162Scf00375g00416	Peaxi162Scf01123g00232
	Peaxi162Scf00461g00010	Peaxi162Scf00286g00547
	Peaxi162Scf00057g00024	Peaxi162Scf00057g00427
	Peaxi162Scf00077g01710	Peaxi162Scf00273g01119
	Peaxi162Scf00361g00910	Peaxi162Scf00488g00813
	Peaxi162Scf00328g00720	Peaxi162Scf00274g00455
	Peaxi162Scf00045g01239	Peaxi162Scf00055g00142
	Peaxi162Scf00038g00714	Peaxi162Scf00004g04618
	Peaxi162Scf00860g00422	Peaxi162Scf00263g00122
	Peaxi162Scf00952g00110	Peaxi162Scf00321g00513
	Peaxi162Scf00517g00316	Peaxi162Scf00001g10221
	Peaxi162Scf00599g00043	Peaxi162Scf00390g00821
	Peaxi162Scf00199g01018	Peaxi162Scf00732g00449
	Peaxi162Scf00574g00092	Peaxi162Scf00679g00214
	Peaxi162Scf00273g01016	Peaxi162Scf00591g00074
	Peaxi162Scf00051g01410	Peaxi162Scf00025g10312
	Peaxi162Scf00257g00078	Peaxi162Scf00200g00710
	Peaxi162Scf00599g00218	Peaxi162Scf00493g00436
	Peaxi162Scf00167g00084	Peaxi162Scf00281g00042
	Peaxi162Scf00048g00153	Peaxi162Scf00352g00107
	Peaxi162Scf00357g00047	Peaxi162Scf00408g00841
	Peaxi162Scf00205g01431	Peaxi162Scf00811g00334
	Peaxi162Scf00738g00220	Peaxi162Scf00931g00036
	Peaxi162Scf00175g00013	Peaxi162Scf00117g00210
	Peaxi162Scf00207g01041	Peaxi162Scf00004g03212
	Peaxi162Scf00383g00092	Peaxi162Scf00021g01518
	Peaxi162Scf00212g00516	Peaxi162Scf00858g00310
	Peaxi162Scf00267g01222	Peaxi162Scf00237g00110
	Peaxi162Scf00437g00323	Peaxi162Scf00344g00049
	Peaxi162Scf00271g00022	Peaxi162Scf01124g00126
	Peaxi162Scf00095g00522	Peaxi162Scf00074g01312
	Peaxi162Scf00501g00129	Peaxi162Scf00549g00114
	Peaxi162Scf00549g00224	Peaxi162Scf00014g00030
	Peaxi162Scf00064g01426	Peaxi162Scf00041g02619
	Peaxi162Scf00141g00125	Peaxi162Scf00284g00131
	Peaxi162Scf00786g00116	Peaxi162Scf00132g00119
	Peaxi162Scf00397g00526	Peaxi162Scf00784g00049
	Peaxi162Scf01424g00014	Peaxi162Scf00765g00049
	Peaxi162Scf00256g00817	Peaxi162Scf00710g00051
	Peaxi162Scf00623g00518	Peaxi162Scf01099g00322
	Peaxi162Scf00314g00750	Peaxi162Scf00451g00935
	Peaxi162Scf00110g01921	Peaxi162Scf00066g00314
	Peaxi162Scf00684g00227	Peaxi162Scf00149g00722
	Peaxi162Scf00629g00115	Peaxi162Scf00065g00326
	Peaxi162Scf00244g01214	Peaxi162Scf00186g00025
	Peaxi162Scf00724g00117	Peaxi162Scf00818g00216
	Peaxi162Scf01110g00217	Peaxi162Scf00359g00124
	Peaxi162Scf00461g00310	Peaxi162Scf00029g00015
	Peaxi162Scf00193g00214	Peaxi162Scf00026g00023
	Peaxi162Scf00152g00612	Peaxi162Scf00135g00027
	Peaxi162Scf00527g00735	Peaxi162Scf00516g00519
	Peaxi162Scf00328g00527	Peaxi162Scf00789g00110
	Peaxi162Scf00842g00015	Peaxi162Scf00075g00107
	Peaxi162Scf00011g00941	Peaxi162Scf00536g00079
	Peaxi162Scf00015g00272	Peaxi162Scf00025g02112
	Peaxi162Scf00361g00612	Peaxi162Scf00347g00126
	Peaxi162Scf00546g00328	Peaxi162Scf00145g00812
	Peaxi162Scf00038g01829	Peaxi162Scf00241g00221
	Peaxi162Scf00014g00165	Peaxi162Scf00079g01510
	Peaxi162Scf00132g00911	Peaxi162Scf00079g02433
	Peaxi162Scf00164g00412	Peaxi162Scf00049g02220
	Peaxi162Scf00015g00310	Peaxi162Scf00042g02519
	Peaxi162Scf00030g00156	Peaxi162Scf00128g01750
	Peaxi162Scf01038g00142	Peaxi162Scf01205g00175
	Peaxi162Scf00362g01196	Peaxi162Scf00002g00372
	Peaxi162Scf00362g00720	Peaxi162Scf00452g00412
	Peaxi162Scf00420g00133	Peaxi162Scf00452g00210
	Peaxi162Scf02490g00007	Peaxi162Scf00316g00328
	Peaxi162Scf00102g01722	Peaxi162Scf00084g00717
	Peaxi162Scf00395g01110	Peaxi162Scf00060g00512
	Peaxi162Scf00126g01221	Peaxi162Scf00709g00320
	Peaxi162Scf00953g00002	Peaxi162Scf00207g01241
	Peaxi162Scf00083g00425	Peaxi162Scf00004g04522
	Peaxi162Scf00541g00629	Peaxi162Scf01026g00023
	Peaxi162Scf00207g01030	Peaxi162Scf00679g00032
	Peaxi162Scf00089g00840	Peaxi162Scf00417g01346
	Peaxi162Scf00408g00810	Peaxi162Scf00140g01342
	Peaxi162Scf00021g00132	Peaxi162Scf00147g00614
	Peaxi162Scf00011g00818	Peaxi162Scf00995g00323
	Peaxi162Scf00069g02021	Peaxi162Scf00700g00133
	Peaxi162Scf00078g01013	Peaxi162Scf00418g00024
	Peaxi162Scf00526g00042	Peaxi162Scf01242g00033
	Peaxi162Scf00139g00098	Peaxi162Scf00164g00125
	Peaxi162Scf00055g02414	Peaxi162Scf00323g00052
	Peaxi162Scf00091g00622	Peaxi162Scf00362g01196
	Peaxi162Scf00000g00812	Peaxi162Scf00275g00216
	Peaxi162Scf00043g00247	Peaxi162Scf00329g00422
	Peaxi162Scf00089g00122	Peaxi162Scf00481g00319
	Peaxi162Scf00075g01326	Peaxi162Scf00126g00624
	Peaxi162Scf00076g00422	Peaxi162Scf00141g00216
	Peaxi162Scf00073g00011	Peaxi162Scf00680g00057
	Peaxi162Scf00049g02220	Peaxi162Scf00030g01518
	Peaxi162Scf00038g02453	Peaxi162Scf00011g01927
	Peaxi162Scf00553g00086	Peaxi162Scf00953g00416
	Peaxi162Scf00760g00129	Peaxi162Scf00433g00116
	Peaxi162Scf00660g00120	Peaxi162Scf00047g02128
	Peaxi162Scf00398g00042	Peaxi162Scf00046g00530
	Peaxi162Scf00392g00518	Peaxi162Scf00501g00129
	Peaxi162Scf00096g00005	Peaxi162Scf00003g02544
	Peaxi162Scf00423g00610	Peaxi162Scf00540g00127
	Peaxi162Scf00465g00095	Peaxi162Scf00620g00623
	Peaxi162Scf00252g00118	Peaxi162Scf00020g02342
	Peaxi162Scf00774g00011	Peaxi162Scf00411g00081
	Peaxi162Scf00165g01842	Peaxi162Scf00691g00123
	Peaxi162Scf00338g00218	Peaxi162Scf00135g00313
	Peaxi162Scf00248g00003	Peaxi162Scf00067g01924
	Peaxi162Scf00071g00129	Peaxi162Scf00840g00014
	Peaxi162Scf00023g01214	Peaxi162Scf00050g00146
	Peaxi162Scf00417g01210	Peaxi162Scf00329g00617
	Peaxi162Scf00058g02631	Peaxi162Scf00059g00318
	Peaxi162Scf01446g00005	Peaxi162Scf00065g00131
	Peaxi162Scf00312g00220	Peaxi162Scf00845g00119
	Peaxi162Scf00744g00017	Peaxi162Scf00078g00548
	Peaxi162Scf00540g00061	Peaxi162Scf00125g00041
	Peaxi162Scf00537g00078	Peaxi162Scf00017g00816
	Peaxi162Scf00170g00052	Peaxi162Scf00047g00732
	Peaxi162Scf00064g01526	Peaxi162Scf01012g00233
	Peaxi162Scf00601g00013	Peaxi162Scf00089g01436
	Peaxi162Scf00128g00627	Peaxi162Scf01517g00133
	Peaxi162Scf00019g00016	Peaxi162Scf00153g01027
	Peaxi162Scf00078g00421	Peaxi162Scf00152g00725
	Peaxi162Scf00052g02011	Peaxi162Scf01261g00128
	Peaxi162Scf00030g10015	Peaxi162Scf00471g00710
	Peaxi162Scf00081g01515	Peaxi162Scf01097g00110
	Peaxi162Scf00026g02614	Peaxi162Scf00045g01833
	Peaxi162Scf00065g00326	Peaxi162Scf00018g00064
	Peaxi162Scf00062g00221	Peaxi162Scf00689g00564
	Peaxi162Scf00643g00657	Peaxi162Scf00003g03637
	Peaxi162Scf00767g10014	Peaxi162Scf00193g00119
	Peaxi162Scf00258g00128	Peaxi162Scf00095g00120
	Peaxi162Scf00150g00213	Peaxi162Scf00892g00123
	Peaxi162Scf00937g00028	Peaxi162Scf00840g00421
	Peaxi162Scf00895g00019	Peaxi162Scf00934g00134
	Peaxi162Scf00013g03331	Peaxi162Scf00563g00533
	Peaxi162Scf00021g02414	Peaxi162Scf00362g01041
	Peaxi162Scf00520g00613	Peaxi162Scf00640g00018
	Peaxi162Scf00102g00836	Peaxi162Scf00071g00616
	Peaxi162Scf00171g01126	Peaxi162Scf00692g00113
	Peaxi162Scf00128g01329	Peaxi162Scf00076g00523
	Peaxi162Scf00444g00008	Peaxi162Scf00526g00068
	Peaxi162Scf00714g00619	Peaxi162Scf00353g00735
	Peaxi162Scf00840g00421	Peaxi162Scf00580g00016
	Peaxi162Scf00713g00019	Peaxi162Scf00463g00128
	Peaxi162Scf00423g00814	Peaxi162Scf00194g00215
	Peaxi162Scf00548g00028	Peaxi162Scf00428g00096
	Peaxi162Scf00433g00116	Peaxi162Scf00008g03318
	Peaxi162Scf00314g00334	Peaxi162Scf00069g00810
	Peaxi162Scf00027g00213	Peaxi162Scf00048g00136
	Peaxi162Scf00174g00148	Peaxi162Scf00610g00340
	Peaxi162Scf00709g00320	Peaxi162Scf00184g00109
	Peaxi162Scf00036g02018	Peaxi162Scf00606g00025
	Peaxi162Scf00241g00417	Peaxi162Scf00304g00826
	Peaxi162Scf00241g01211	Peaxi162Scf00901g00110
	Peaxi162Scf00684g00571	Peaxi162Scf00076g00919
	Peaxi162Scf00036g01621	Peaxi162Scf00013g00935
	Peaxi162Scf00201g00128	Peaxi162Scf00032g01117
	Peaxi162Scf00016g00837	Peaxi162Scf00928g00131
	Peaxi162Scf00038g00176	Peaxi162Scf00016g03253
	Peaxi162Scf00045g00222	Peaxi162Scf00725g00525
	Peaxi162Scf00074g00436	Peaxi162Scf01302g00029
	Peaxi162Scf00098g00116	Peaxi162Scf00493g00434
	Peaxi162Scf00689g00221	Peaxi162Scf00324g00334
	Peaxi162Scf00086g00916	Peaxi162Scf00352g00096
	Peaxi162Scf00136g00057	Peaxi162Scf00648g00220
	Peaxi162Scf00078g00529	Peaxi162Scf00620g00712
	Peaxi162Scf00039g00429	Peaxi162Scf00164g00412
	Peaxi162Scf00068g02117	Peaxi162Scf00291g00082
	Peaxi162Scf02085g00005	Peaxi162Scf00264g00838
	Peaxi162Scf00037g00424	Peaxi162Scf00173g00323
	Peaxi162Scf00607g00054	Peaxi162Scf00555g00915
	Peaxi162Scf00232g00416	Peaxi162Scf00126g01316
	Peaxi162Scf00445g01023	Peaxi162Scf00019g00142
	Peaxi162Scf00076g00918	Peaxi162Scf00684g00033
	Peaxi162Scf00342g00928	Peaxi162Scf00365g00110
	Peaxi162Scf00765g00049	Peaxi162Scf00684g00579
	Peaxi162Scf00102g00214	Peaxi162Scf00119g00624
	Peaxi162Scf00912g00134	Peaxi162Scf00416g00116
	Peaxi162Scf00189g00041	Peaxi162Scf00964g00021
	Peaxi162Scf00818g00217	Peaxi162Scf00038g02453
	Peaxi162Scf00194g00019	Peaxi162Scf00041g00314
	Peaxi162Scf00798g00113	Peaxi162Scf00073g00720
	Peaxi162Scf00680g00115	Peaxi162Scf00408g00318
	Peaxi162Scf00015g00841	Peaxi162Scf00053g00524
	Peaxi162Scf00025g00089	Peaxi162Scf00314g00838
	Peaxi162Scf00416g00116	Peaxi162Scf00003g04349
	Peaxi162Scf00176g01638	Peaxi162Scf00058g02630
	Peaxi162Scf00015g00109	Peaxi162Scf00447g10119
	Peaxi162Scf00076g01047	Peaxi162Scf00003g02838
	Peaxi162Scf00886g00021	Peaxi162Scf01524g00007
	Peaxi162Scf00065g00120	Peaxi162Scf00100g00320
	Peaxi162Scf00124g00035	Peaxi162Scf00003g04619
	Peaxi162Scf00016g02027	Peaxi162Scf00745g00854
	Peaxi162Scf00550g00440	Peaxi162Scf00297g01024
	Peaxi162Scf00490g00028	Peaxi162Scf00045g01456
	Peaxi162Scf00790g00012	Peaxi162Scf00558g00413
	Peaxi162Scf00030g01518	Peaxi162Scf00191g00315
	Peaxi162Scf00934g00134	Peaxi162Scf00524g00056
	Peaxi162Scf00464g00004	Peaxi162Scf00089g00840
	Peaxi162Scf00380g01014	Peaxi162Scf00006g00088
	Peaxi162Scf00133g00613	Peaxi162Scf00516g00430
	Peaxi162Scf00452g00223	Peaxi162Scf00230g00812
	Peaxi162Scf00263g00122	Peaxi162Scf00422g00012
	Peaxi162Scf01086g00028	Peaxi162Scf00353g00740
	Peaxi162Scf00540g00126	Peaxi162Scf00674g00022
	Peaxi162Scf00718g00012	Peaxi162Scf00660g00120
	Peaxi162Scf00128g00538	Peaxi162Scf01662g00008
	Peaxi162Scf00081g00151	Peaxi162Scf00157g01313
	Peaxi162Scf00818g00216	Peaxi162Scf00074g00436
	Peaxi162Scf00263g00924	Peaxi162Scf00189g00052
	Peaxi162Scf00803g00311	Peaxi162Scf00858g00214
	Peaxi162Scf00160g01635	Peaxi162Scf00438g00824
	Peaxi162Scf00534g00039	Peaxi162Scf00320g00124
	Peaxi162Scf01447g00022	Peaxi162Scf00073g01422
	Peaxi162Scf00444g00720	Peaxi162Scf00047g00053
	Peaxi162Scf00317g00020	Peaxi162Scf00146g01328
	Peaxi162Scf00222g00321	Peaxi162Scf00314g00334
	Peaxi162Scf00129g00226	Peaxi162Scf01313g00235
	Peaxi162Scf00311g01111	Peaxi162Scf00683g00463
	Peaxi162Scf00739g00331	Peaxi162Scf00496g00012
	Peaxi162Scf00314g00634	Peaxi162Scf00700g00023
	Peaxi162Scf00429g00118	Peaxi162Scf00732g00233
	Peaxi162Scf00007g02852	Peaxi162Scf00855g00004
	Peaxi162Scf00689g00342	Peaxi162Scf00814g00225
	Peaxi162Scf00814g00242	Peaxi162Scf00299g00337
	Peaxi162Scf00079g01415	Peaxi162Scf00088g00616
	Peaxi162Scf00253g01410	Peaxi162Scf00344g01310
	Peaxi162Scf00595g00111	Peaxi162Scf00411g00310
	Peaxi162Scf00788g00013	Peaxi162Scf00314g00033
	Peaxi162Scf00053g00618	Peaxi162Scf00005g03811
	Peaxi162Scf00316g00008	Peaxi162Scf00673g00127
	Peaxi162Scf00104g00014	Peaxi162Scf00126g01322
	Peaxi162Scf00777g00211	Peaxi162Scf00130g00620
	Peaxi162Scf00135g00138	Peaxi162Scf00454g00111
	Peaxi162Scf00684g00121	Peaxi162Scf00656g00026
	Peaxi162Scf00167g01221	Peaxi162Scf00674g00311
	Peaxi162Scf00004g04522	Peaxi162Scf00944g00138
	Peaxi162Scf00011g00428	Peaxi162Scf00459g00837
	Peaxi162Scf00146g01316	Peaxi162Scf00274g00342
	Peaxi162Scf00540g00127	Peaxi162Scf00062g00922
	Peaxi162Scf00159g00516	Peaxi162Scf00907g00022
	Peaxi162Scf01175g00018	Peaxi162Scf00952g00110
	Peaxi162Scf00016g01737	Peaxi162Scf00014g01814
	Peaxi162Scf00316g00086	Peaxi162Scf01108g00327
	Peaxi162Scf00453g00029	Peaxi162Scf00220g00229
	Peaxi162Scf00084g00613	Peaxi162Scf00602g00112
	Peaxi162Scf00174g00159	Peaxi162Scf00009g00051
	Peaxi162Scf00254g00311	Peaxi162Scf00592g00003
	Peaxi162Scf00455g00019	Peaxi162Scf00444g00720
	Peaxi162Scf00074g00745	Peaxi162Scf00699g00521
	Peaxi162Scf00165g00819	Peaxi162Scf00038g02344
	Peaxi162Scf00650g00002	Peaxi162Scf00199g01018
	Peaxi162Scf00128g00025	Peaxi162Scf00981g00312
	Peaxi162Scf00129g00418	Peaxi162Scf00131g00122
	Peaxi162Scf00045g01456	Peaxi162Scf00451g00511
	Peaxi162Scf00000g00682	Peaxi162Scf00944g00143
	Peaxi162Scf00389g00949	Peaxi162Scf00848g00031
	Peaxi162Scf00071g00429	Peaxi162Scf00964g00001
	Peaxi162Scf01716g00006	Peaxi162Scf00344g02015
	Peaxi162Scf00235g00064	Peaxi162Scf00057g02234
	Peaxi162Scf00420g00646	Peaxi162Scf00021g02523
	Peaxi162Scf00088g01117	Peaxi162Scf00064g01629
	Peaxi162Scf00940g00038	Peaxi162Scf00016g02737
	Peaxi162Scf00774g00012	Peaxi162Scf00128g01041
	Peaxi162Scf00102g01431	Peaxi162Scf00264g00010
	Peaxi162Scf01064g00243	Peaxi162Scf00420g00847
	Peaxi162Scf00060g00711	Peaxi162Scf00716g00019
	Peaxi162Scf00171g01023	Peaxi162Scf00009g00027
	Peaxi162Scf00016g02846	Peaxi162Scf00760g00015
	Peaxi162Scf01242g00015	Peaxi162Scf00523g00026
	Peaxi162Scf00154g00226	Peaxi162Scf00404g00217
	Peaxi162Scf00070g00017	Peaxi162Scf00398g00717
	Peaxi162Scf00858g00214	Peaxi162Scf00036g01621
	Peaxi162Scf00114g00061	Peaxi162Scf00074g00138
	Peaxi162Scf00166g00332	Peaxi162Scf00915g00123
	Peaxi162Scf00503g00314	Peaxi162Scf00579g00316
	Peaxi162Scf00111g01468	Peaxi162Scf00285g00922
	Peaxi162Scf00064g00911	Peaxi162Scf00053g00062
	Peaxi162Scf00021g00922	Peaxi162Scf00124g00110
	Peaxi162Scf00285g00230	Peaxi162Scf00786g00015
	Peaxi162Scf00667g00045	Peaxi162Scf00088g00042
	Peaxi162Scf00341g00049	Peaxi162Scf00585g00110
	Peaxi162Scf01280g00017	Peaxi162Scf00132g00085
	Peaxi162Scf00058g00215	Peaxi162Scf00876g00018
	Peaxi162Scf00058g00514	Peaxi162Scf00878g00327
	Peaxi162Scf00612g00018	Peaxi162Scf00016g00837
	Peaxi162Scf00463g00035	Peaxi162Scf00141g00122
	Peaxi162Scf00062g00930	Peaxi162Scf00861g00323
	Peaxi162Scf00128g00541	Peaxi162Scf01205g00156
	Peaxi162Scf00487g00064	Peaxi162Scf00467g00812
	Peaxi162Scf02065g00021	Peaxi162Scf00136g00229
	Peaxi162Scf00152g00829	Peaxi162Scf00717g00314
	Peaxi162Scf00037g01622	Peaxi162Scf00306g00611
	Peaxi162Scf00111g00048	Peaxi162Scf00140g01220
	Peaxi162Scf00051g00126	Peaxi162Scf00312g00614
	Peaxi162Scf00516g00424	Peaxi162Scf00235g00427
	Peaxi162Scf00526g00068	Peaxi162Scf00347g00332
	Peaxi162Scf00004g02625	Peaxi162Scf00062g01420
	Peaxi162Scf00014g01814	Peaxi162Scf00271g00732
	Peaxi162Scf00050g00169	Peaxi162Scf00030g01716
	Peaxi162Scf00140g01336	Peaxi162Scf00217g00812
	Peaxi162Scf00385g01231	Peaxi162Scf00827g00520
	Peaxi162Scf00205g00004	Peaxi162Scf00860g00422
	Peaxi162Scf00534g00013	Peaxi162Scf00074g00132
	Peaxi162Scf00876g00018	Peaxi162Scf00423g00610
	Peaxi162Scf02113g00015	Peaxi162Scf00673g00220
	Peaxi162Scf00013g00069	Peaxi162Scf00700g00235
	Peaxi162Scf00083g01124	Peaxi162Scf00003g05355
	Peaxi162Scf00238g00125	Peaxi162Scf00128g00627
	Peaxi162Scf00039g00617	Peaxi162Scf00315g00039
	Peaxi162Scf00067g01920	Peaxi162Scf00452g00223
	Peaxi162Scf00583g00122	Peaxi162Scf00129g00546
	Peaxi162Scf00619g00214	Peaxi162Scf00417g01345
	Peaxi162Scf00362g00546	Peaxi162Scf00127g00035
	Peaxi162Scf00156g00512	Peaxi162Scf00016g01634
	Peaxi162Scf01258g00119	Peaxi162Scf00193g00726
	Peaxi162Scf00444g00717	Peaxi162Scf00463g00320
	Peaxi162Scf00120g00716	Peaxi162Scf00209g00331
	Peaxi162Scf00879g00020	Peaxi162Scf01056g00119
	Peaxi162Scf00084g00027	Peaxi162Scf00306g00087
	Peaxi162Scf00980g00134	Peaxi162Scf01038g00142
	Peaxi162Scf00045g01645	Peaxi162Scf00025g00342
	Peaxi162Scf00195g00010	Peaxi162Scf00047g01619
	Peaxi162Scf01086g00025	Peaxi162Scf00252g01216
	Peaxi162Scf00017g00816	Peaxi162Scf00362g01152
	Peaxi162Scf00542g00059	Peaxi162Scf00174g00025
	Peaxi162Scf00011g00942	Peaxi162Scf00541g00068
	Peaxi162Scf00943g00417	Peaxi162Scf00455g00019
	Peaxi162Scf00075g00171	Peaxi162Scf00177g01114
	Peaxi162Scf00045g00127	Peaxi162Scf01807g00002
	Peaxi162Scf00362g00836	Peaxi162Scf01436g00006
	Peaxi162Scf00087g00513	Peaxi162Scf00008g02025
	Peaxi162Scf00129g00546	Peaxi162Scf00790g00012
	Peaxi162Scf01853g00014	Peaxi162Scf00038g01029
	Peaxi162Scf00391g00008	Peaxi162Scf00390g00218
	Peaxi162Scf00740g00229	Peaxi162Scf00182g00112
	Peaxi162Scf00216g01419	Peaxi162Scf01372g00045
	Peaxi162Scf00033g01321	Peaxi162Scf00054g00098
	Peaxi162Scf00241g00054	Peaxi162Scf00386g00817
	Peaxi162Scf00399g00922	Peaxi162Scf00286g01035
	Peaxi162Scf01205g00170	Peaxi162Scf00045g00173
	Peaxi162Scf00680g00017	Peaxi162Scf00673g00440
	Peaxi162Scf00739g00322	Peaxi162Scf00089g00936
	Peaxi162Scf00124g00019	Peaxi162Scf00096g01525
	Peaxi162Scf00724g00116	Peaxi162Scf00699g00413
	Peaxi162Scf00128g10012	Peaxi162Scf00392g00317
	Peaxi162Scf00016g02254	Peaxi162Scf00714g00323
	Peaxi162Scf00389g00212	Peaxi162Scf00013g01411
	Peaxi162Scf00813g00016	Peaxi162Scf00420g00646
	Peaxi162Scf00928g00130	Peaxi162Scf00516g00424
	Peaxi162Scf00403g00616	Peaxi162Scf00715g00119
	Peaxi162Scf00579g00316	Peaxi162Scf00362g00949
	Peaxi162Scf01600g00015	Peaxi162Scf00349g00057
	Peaxi162Scf00108g00121	Peaxi162Scf01487g00006
	Peaxi162Scf00011g01619	Peaxi162Scf00235g00064
	Peaxi162Scf00408g00053	Peaxi162Scf00344g01910
	Peaxi162Scf00141g00615	Peaxi162Scf00322g01519
	Peaxi162Scf00021g00064	Peaxi162Scf00553g00114
	Peaxi162Scf00232g00089	Peaxi162Scf00090g00207
	Peaxi162Scf00020g02024	Peaxi162Scf00064g01426
	Peaxi162Scf00855g00004	Peaxi162Scf00113g01510
	Peaxi162Scf00111g01144	Peaxi162Scf00048g00195
	Peaxi162Scf00207g00334	Peaxi162Scf00256g00024
	Peaxi162Scf00456g00212	Peaxi162Scf00074g01921
	Peaxi162Scf00689g00559	Peaxi162Scf00135g00086
	Peaxi162Scf00020g00328	Peaxi162Scf00270g00009
	Peaxi162Scf00005g04610	Peaxi162Scf00091g01310
	Peaxi162Scf00153g01326	Peaxi162Scf00780g00043
	Peaxi162Scf00827g00520	Peaxi162Scf00071g00430
	Peaxi162Scf00078g00548	Peaxi162Scf00877g00001
	Peaxi162Scf00316g00517	Peaxi162Scf00472g00711
	Peaxi162Scf00023g01329	Peaxi162Scf00001g00511
	Peaxi162Scf00376g00120	Peaxi162Scf00129g01232
	Peaxi162Scf00842g00420	Peaxi162Scf00740g00124
	Peaxi162Scf00201g00127	Peaxi162Scf00162g00415
	Peaxi162Scf00171g00525	Peaxi162Scf00309g00913
	Peaxi162Scf00415g00911	Peaxi162Scf00937g00119
	Peaxi162Scf00348g00818	Peaxi162Scf00000g00812
	Peaxi162Scf01205g00119	Peaxi162Scf00232g00030
	Peaxi162Scf00073g01726	Peaxi162Scf00531g00022
	Peaxi162Scf00539g00036	Peaxi162Scf01111g00007
	Peaxi162Scf00016g03243	Peaxi162Scf00341g00049
	Peaxi162Scf00125g00041	Peaxi162Scf01213g00003
	Peaxi162Scf00341g00821	Peaxi162Scf00505g00045
	Peaxi162Scf00485g00104	Peaxi162Scf00015g02513
	Peaxi162Scf00004g02316	Peaxi162Scf00045g02262
	Peaxi162Scf00015g02913	Peaxi162Scf00503g00112
	Peaxi162Scf00469g00315	Peaxi162Scf00102g01063
	Peaxi162Scf00074g00929	Peaxi162Scf00361g00612
	Peaxi162Scf01400g00021	Peaxi162Scf00362g01054
	Peaxi162Scf00228g00041	Peaxi162Scf00594g00034
	Peaxi162Scf00025g10312	Peaxi162Scf00474g00612
	Peaxi162Scf00007g01817	Peaxi162Scf00328g00108
	Peaxi162Scf00003g01226	Peaxi162Scf00444g00525
	Peaxi162Scf00560g00513	Peaxi162Scf00083g00714
	Peaxi162Scf00700g00421	Peaxi162Scf00140g01337
	Peaxi162Scf01327g00017	Peaxi162Scf00166g00053
	Peaxi162Scf00528g00045	Peaxi162Scf00062g00128
	Peaxi162Scf00319g00113	Peaxi162Scf00026g03212
	Peaxi162Scf00665g00146	Peaxi162Scf00019g00284
	Peaxi162Scf00328g00015	Peaxi162Scf00037g01716
	Peaxi162Scf01969g00025	Peaxi162Scf00037g01420
	Peaxi162Scf00788g10013	Peaxi162Scf00071g00541
	Peaxi162Scf00091g00615	Peaxi162Scf00860g00043
	Peaxi162Scf00718g00014	Peaxi162Scf00264g00512
	Peaxi162Scf00119g01313	Peaxi162Scf00017g02622
	Peaxi162Scf00149g00610	Peaxi162Scf00444g00717
	Peaxi162Scf00071g01911	Peaxi162Scf00047g00116
	Peaxi162Scf00094g00912	Peaxi162Scf00263g00516
	Peaxi162Scf00232g00528	Peaxi162Scf00858g00216
	Peaxi162Scf00548g00317	Peaxi162Scf00011g00818
	Peaxi162Scf00401g00423	Peaxi162Scf00577g00213
	Peaxi162Scf00284g01047	Peaxi162Scf01218g00211
	Peaxi162Scf00166g00342	Peaxi162Scf00079g01415
	Peaxi162Scf00362g00839	Peaxi162Scf00139g01026
	Peaxi162Scf01365g00028	Peaxi162Scf00016g01538
	Peaxi162Scf00228g00225	Peaxi162Scf00860g00017
	Peaxi162Scf00128g01749	Peaxi162Scf01174g00117
	Peaxi162Scf00333g00004	Peaxi162Scf00002g00510
	Peaxi162Scf00408g00823	Peaxi162Scf00271g00218
	Peaxi162Scf00680g00057	Peaxi162Scf00209g00328
	Peaxi162Scf00263g00515	Peaxi162Scf00016g00234
	Peaxi162Scf00118g00042	Peaxi162Scf00548g00317
	Peaxi162Scf00081g01710	Peaxi162Scf00220g00417
	Peaxi162Scf00016g03241	Peaxi162Scf00001g00036
	Peaxi162Scf00017g02912	Peaxi162Scf00623g00518
	Peaxi162Scf01312g00047	Peaxi162Scf00469g00026
	Peaxi162Scf01436g00006	Peaxi162Scf00156g00313
	Peaxi162Scf00057g00020	Peaxi162Scf00691g00219
	Peaxi162Scf00957g00112	Peaxi162Scf00331g00310
	Peaxi162Scf00038g01029	Peaxi162Scf00183g00024
	Peaxi162Scf00362g00138	Peaxi162Scf01011g00005
	Peaxi162Scf00067g01924	Peaxi162Scf00057g00317
	Peaxi162Scf00056g00313	Peaxi162Scf00066g01516
	Peaxi162Scf00459g00843	Peaxi162Scf00357g00114
	Peaxi162Scf00516g00648	Peaxi162Scf00699g00015
	Peaxi162Scf00499g00110	Peaxi162Scf00098g00116
	Peaxi162Scf01257g00026	Peaxi162Scf00952g00027
	Peaxi162Scf00717g00218	Peaxi162Scf01257g00026
	Peaxi162Scf00161g00124	Peaxi162Scf00586g00015
	Peaxi162Scf01216g00045	Peaxi162Scf00195g00830
	Peaxi162Scf00544g01010	Peaxi162Scf00916g00135
	Peaxi162Scf00725g00525	Peaxi162Scf00168g01523
	Peaxi162Scf00159g01028	Peaxi162Scf00788g00213
	Peaxi162Scf00025g02825	Peaxi162Scf00959g00014
	Peaxi162Scf00038g01712	Peaxi162Scf00904g00454
	Peaxi162Scf00111g00532	Peaxi162Scf00023g00929
	Peaxi162Scf00307g00095	Peaxi162Scf00084g00028
	Peaxi162Scf00069g01630	Peaxi162Scf00304g01020
	Peaxi162Scf00228g00614	Peaxi162Scf00388g00051
	Peaxi162Scf00140g00015	Peaxi162Scf00379g00211
	Peaxi162Scf00048g00815	Peaxi162Scf00211g00089
	Peaxi162Scf00418g00024	Peaxi162Scf00192g00922
	Peaxi162Scf00212g00073	Peaxi162Scf01038g00013
	Peaxi162Scf00045g00173	Peaxi162Scf00033g03018
	Peaxi162Scf00213g00943	Peaxi162Scf01530g00037
	Peaxi162Scf00054g02115	Peaxi162Scf00078g00927
	Peaxi162Scf00817g00217	Peaxi162Scf00038g02335
	Peaxi162Scf00117g00315	Peaxi162Scf00776g00033
	Peaxi162Scf00089g00063	Peaxi162Scf00296g00721
	Peaxi162Scf00648g00314	Peaxi162Scf00334g00323
	Peaxi162Scf00060g00438	Peaxi162Scf01216g00045
	Peaxi162Scf00047g10224	Peaxi162Scf00123g00214
	Peaxi162Scf00089g00174	Peaxi162Scf00006g00148
	Peaxi162Scf00071g00532	Peaxi162Scf00105g01432
	Peaxi162Scf00313g00818	Peaxi162Scf00961g00115
	Peaxi162Scf00044g00055	Peaxi162Scf00088g01026
	Peaxi162Scf00128g01227	Peaxi162Scf00270g00310
	Peaxi162Scf00030g00224	Peaxi162Scf00632g00012
	Peaxi162Scf00320g00124	Peaxi162Scf01183g00139
	Peaxi162Scf00011g01437	Peaxi162Scf00444g00008
	Peaxi162Scf00423g00134	Peaxi162Scf01305g00002
	Peaxi162Scf00988g00321	Peaxi162Scf00225g00047
	Peaxi162Scf00683g00250	Peaxi162Scf00026g00275
	Peaxi162Scf00998g00006	Peaxi162Scf00647g00521
	Peaxi162Scf00013g00134	Peaxi162Scf00112g00072
	Peaxi162Scf00047g02443	Peaxi162Scf00089g00635
	Peaxi162Scf00469g00529	Peaxi162Scf00146g01316
	Peaxi162Scf02239g00023	Peaxi162Scf00019g00321
	Peaxi162Scf00119g00083	Peaxi162Scf00593g00323
	Peaxi162Scf00362g00347	Peaxi162Scf00401g00012
	Peaxi162Scf00038g02541	Peaxi162Scf00026g00312
	Peaxi162Scf00777g00213	Peaxi162Scf00037g01717
	Peaxi162Scf00013g00935	Peaxi162Scf00017g00248
	Peaxi162Scf00242g01317	Peaxi162Scf00257g00078
	Peaxi162Scf00442g00524	Peaxi162Scf00702g00422
	Peaxi162Scf00110g02024	Peaxi162Scf00008g02524
	Peaxi162Scf00232g00614	Peaxi162Scf00254g00311
	Peaxi162Scf00536g00710	Peaxi162Scf00166g01214
	Peaxi162Scf00066g01516	Peaxi162Scf00128g00941
	Peaxi162Scf00504g00017	Peaxi162Scf00290g00313
	Peaxi162Scf00267g01019	Peaxi162Scf00342g00121
	Peaxi162Scf01003g00014	Peaxi162Scf00214g01313
	Peaxi162Scf00128g01041	Peaxi162Scf00102g00730
	Peaxi162Scf00230g00089	Peaxi162Scf00439g00071
	Peaxi162Scf00833g00535	Peaxi162Scf00450g00316
	Peaxi162Scf00619g00911	Peaxi162Scf00102g00932
	Peaxi162Scf00373g00021	Peaxi162Scf00788g00013
	Peaxi162Scf00076g01042	Peaxi162Scf00059g00918
	Peaxi162Scf00548g00226	Peaxi162Scf00166g00046
	Peaxi162Scf00000g00284	Peaxi162Scf01071g00011
	Peaxi162Scf00020g01119	Peaxi162Scf00112g01216
	Peaxi162Scf00349g00057	Peaxi162Scf00153g00106
	Peaxi162Scf00011g00526	Peaxi162Scf00714g00618
	Peaxi162Scf00034g00413	Peaxi162Scf00216g00027
	Peaxi162Scf00904g00463	Peaxi162Scf00683g00247
	Peaxi162Scf00451g00928	Peaxi162Scf00498g00117
	Peaxi162Scf00071g00133	Peaxi162Scf00378g00825
	Peaxi162Scf00424g00069	Peaxi162Scf00375g00035
	Peaxi162Scf00011g00738	Peaxi162Scf00136g00619
	Peaxi162Scf00683g00463	Peaxi162Scf00853g00016
	Peaxi162Scf00194g01048	Peaxi162Scf00445g01021
	Peaxi162Scf00195g00836	Peaxi162Scf00297g01125
	Peaxi162Scf00442g00415	Peaxi162Scf00433g00411
	Peaxi162Scf01012g00240	Peaxi162Scf00904g00132
	Peaxi162Scf00418g00611	Peaxi162Scf01012g00242
	Peaxi162Scf00232g00078	Peaxi162Scf00031g00144
	Peaxi162Scf00723g00054	Peaxi162Scf00548g00226
	Peaxi162Scf00402g00934	Peaxi162Scf00011g02119
	Peaxi162Scf00038g02250	Peaxi162Scf00299g00335
	Peaxi162Scf00060g01215	Peaxi162Scf00108g00911
	Peaxi162Scf01413g00017	Peaxi162Scf00284g00818
	Peaxi162Scf00591g00053	Peaxi162Scf00347g00624
	Peaxi162Scf00166g00053	Peaxi162Scf00020g02338
	Peaxi162Scf00123g01121	Peaxi162Scf00124g00035
	Peaxi162Scf00647g00521	Peaxi162Scf00003g03945
	Peaxi162Scf00193g00044	Peaxi162Scf00000g00481
	Peaxi162Scf00033g00275	Peaxi162Scf00450g00869
	Peaxi162Scf00057g00143	Peaxi162Scf00178g00048
	Peaxi162Scf00403g00715	Peaxi162Scf00320g00121
	Peaxi162Scf00517g00424	Peaxi162Scf00171g00525
	Peaxi162Scf00449g00821	Peaxi162Scf00074g02036
	Peaxi162Scf00673g00028	Peaxi162Scf00074g01325
	Peaxi162Scf00029g02812	Peaxi162Scf00323g00815
	Peaxi162Scf00107g01625	Peaxi162Scf00914g00528
	Peaxi162Scf00004g04618	Peaxi162Scf00338g00218
	Peaxi162Scf00016g00038	Peaxi162Scf00281g00317
	Peaxi162Scf00345g00816	Peaxi162Scf00110g01922
	Peaxi162Scf00789g00529	Peaxi162Scf00771g00314
	Peaxi162Scf00367g00092	Peaxi162Scf00016g02248
	Peaxi162Scf00750g00067	Peaxi162Scf00128g01626
	Peaxi162Scf00406g00051	Peaxi162Scf01086g00110
	Peaxi162Scf01141g00124	Peaxi162Scf00201g00128
	Peaxi162Scf00314g00629	Peaxi162Scf00033g01320
	Peaxi162Scf00107g02024	Peaxi162Scf00314g10019
	Peaxi162Scf00964g00153	Peaxi162Scf00220g00237
	Peaxi162Scf00008g02420	Peaxi162Scf00959g00046
	Peaxi162Scf00861g00323	Peaxi162Scf00679g00318
	Peaxi162Scf00654g00610	Peaxi162Scf00271g00122
	Peaxi162Scf01115g00013	Peaxi162Scf00044g01613
	Peaxi162Scf01027g00023	Peaxi162Scf00173g00025
	Peaxi162Scf00095g00087	Peaxi162Scf00026g02311
	Peaxi162Scf00220g00042	Peaxi162Scf00078g01013
	Peaxi162Scf00202g00187	Peaxi162Scf00654g00610
	Peaxi162Scf00025g00283	Peaxi162Scf00069g01626
	Peaxi162Scf00205g00914	Peaxi162Scf00111g01226
	Peaxi162Scf00146g00111	Peaxi162Scf00003g00418
	Peaxi162Scf00174g00025	Peaxi162Scf01600g00024
	Peaxi162Scf00128g01742	Peaxi162Scf00705g00028
	Peaxi162Scf01221g00042	Peaxi162Scf00192g01118
	Peaxi162Scf00177g00215	Peaxi162Scf00128g00538
	Peaxi162Scf00390g00324	Peaxi162Scf02113g00015
	Peaxi162Scf00316g00334	Peaxi162Scf01105g00218
	Peaxi162Scf00166g00932	Peaxi162Scf00287g00122
	Peaxi162Scf00013g00037	Peaxi162Scf00433g00087
	Peaxi162Scf00658g00515	Peaxi162Scf00744g00311
	Peaxi162Scf00284g00532	Peaxi162Scf00268g01130
	Peaxi162Scf00071g00529	Peaxi162Scf00499g00110
	Peaxi162Scf00076g00523	Peaxi162Scf01064g00243
	Peaxi162Scf00038g01242	Peaxi162Scf00038g00177
	Peaxi162Scf00192g00022	Peaxi162Scf00102g01431
	Peaxi162Scf00354g00067	Peaxi162Scf00811g00219
	Peaxi162Scf00385g00068	Peaxi162Scf00449g00818
	Peaxi162Scf00541g00008	Peaxi162Scf01087g00127
	Peaxi162Scf00904g00454	Peaxi162Scf00903g00213
	Peaxi162Scf00368g00095	Peaxi162Scf00714g00057
	Peaxi162Scf00635g00920	Peaxi162Scf00947g00421
	Peaxi162Scf00760g00015	Peaxi162Scf00423g00134
	Peaxi162Scf00038g00247	Peaxi162Scf00594g00311
	Peaxi162Scf00003g04619	Peaxi162Scf00546g00419
	Peaxi162Scf00011g00279	Peaxi162Scf00016g01744
	Peaxi162Scf00284g00136	Peaxi162Scf00015g02219
	Peaxi162Scf00008g01926	Peaxi162Scf00047g02037
	Peaxi162Scf00129g01232	Peaxi162Scf00090g00073
	Peaxi162Scf00016g00430	Peaxi162Scf00114g00212
	Peaxi162Scf01149g00319	Peaxi162Scf00262g00618
	Peaxi162Scf00001g00606	Peaxi162Scf00034g01011
	Peaxi162Scf00316g00411	Peaxi162Scf00171g00735
	Peaxi162Scf00445g00073	Peaxi162Scf00722g00420
	Peaxi162Scf00457g00017	Peaxi162Scf00094g01313
	Peaxi162Scf00163g00051	Peaxi162Scf00128g00731
	Peaxi162Scf00011g00743	Peaxi162Scf00118g02018
	Peaxi162Scf01156g00015	Peaxi162Scf00998g00006
	Peaxi162Scf00066g00527	Peaxi162Scf01650g00041
	Peaxi162Scf00139g01219	Peaxi162Scf00241g00030
	Peaxi162Scf00299g01141	Peaxi162Scf00428g00087
	Peaxi162Scf00342g00121	Peaxi162Scf00254g00420
	Peaxi162Scf00038g02341	Peaxi162Scf00207g00230
	Peaxi162Scf00399g00924	Peaxi162Scf00132g00720
	Peaxi162Scf00007g01417	Peaxi162Scf00558g00033
	Peaxi162Scf00109g00144	Peaxi162Scf00140g01128
	Peaxi162Scf00377g00074	Peaxi162Scf00232g00078
	Peaxi162Scf00420g00236	Peaxi162Scf00051g00126
	Peaxi162Scf00323g00815	Peaxi162Scf00042g02210
	Peaxi162Scf00000g00481	Peaxi162Scf00203g00081
	Peaxi162Scf00345g00810	Peaxi162Scf00198g00084
	Peaxi162Scf00635g00716	Peaxi162Scf00104g00166
	Peaxi162Scf00007g00429	Peaxi162Scf00065g00041
	Peaxi162Scf00149g00722	Peaxi162Scf00389g00810
	Peaxi162Scf00184g00109	Peaxi162Scf00777g00213
	Peaxi162Scf00043g02712	Peaxi162Scf00004g02316
	Peaxi162Scf00018g00064	Peaxi162Scf00457g00214
	Peaxi162Scf00064g00220	Peaxi162Scf00915g00018
	Peaxi162Scf02095g00010	Peaxi162Scf01517g00134
	Peaxi162Scf00047g02128	Peaxi162Scf00274g00115
	Peaxi162Scf02063g00003	Peaxi162Scf00141g00336
	Peaxi162Scf00745g00854	Peaxi162Scf00680g00017
	Peaxi162Scf00944g00143	Peaxi162Scf00456g00212
	Peaxi162Scf00185g00115	Peaxi162Scf00047g01540
	Peaxi162Scf00699g00521	Peaxi162Scf00770g00115
	Peaxi162Scf00134g00172	Peaxi162Scf00332g00534
	Peaxi162Scf00409g00217	Peaxi162Scf00030g00044
	Peaxi162Scf00021g01017	Peaxi162Scf00767g00022
	Peaxi162Scf00390g00218	Peaxi162Scf00011g00738
	Peaxi162Scf00380g00315	Peaxi162Scf00129g00539
	Peaxi162Scf00130g00016	Peaxi162Scf00088g01117
	Peaxi162Scf00592g00003	Peaxi162Scf00029g00127
	Peaxi162Scf00362g01152	Peaxi162Scf00461g00010
	Peaxi162Scf00309g00913	Peaxi162Scf00159g00516
	Peaxi162Scf01216g00069	Peaxi162Scf00074g00354
	Peaxi162Scf00379g00211	Peaxi162Scf00006g00402
	Peaxi162Scf00454g00521	Peaxi162Scf00498g00721
	Peaxi162Scf01124g00126	Peaxi162Scf00786g00321
	Peaxi162Scf00047g01232	Peaxi162Scf00159g00044
	Peaxi162Scf00803g00115	Peaxi162Scf00089g00520
	Peaxi162Scf00580g00419	Peaxi162Scf00084g00168
	Peaxi162Scf00389g00810	Peaxi162Scf00397g00526
	Peaxi162Scf00150g10111	Peaxi162Scf00286g01036
	Peaxi162Scf00214g01313	Peaxi162Scf00159g00054
	Peaxi162Scf00222g00246	Peaxi162Scf00038g02539
	Peaxi162Scf00207g01241	Peaxi162Scf00040g00113
	Peaxi162Scf00263g01019	Peaxi162Scf00189g00003
	Peaxi162Scf00624g00314	Peaxi162Scf00400g00047
	Peaxi162Scf00716g00019	Peaxi162Scf00395g00054
	Peaxi162Scf00046g00418	Peaxi162Scf00465g00015
	Peaxi162Scf00058g02630	Peaxi162Scf00165g01210
[truncated: 13,437 more rows]

## Sheet: GO
GO biological processes enrichment of the genes, expressed only in corollas of buds and only in corollas of 1DPA flowers
Genes expressed only in buds
Enrichment FDR	nGenes	Pathway Genes	Fold Enrichment	Pathway	URL	Genes
0.0108427	49	1277	1.90669	Protein phosphorylation	http://amigo.geneontology.org/amigo/term/GO:0006468	AT1G08590 AT1G10850 AT1G11440 AT1G12460 AT1G14750 AT1G16270 AT1G18390 AT1G28390 AT1G35670 AT1G48480 AT1G54510 AT1G54820 AT1G66150 AT1G68400 AT1G69910 AT1G73080 AT1G74360 AT1G80870 AT2G01950 AT2G22490 AT2G23450 AT2G26330 AT2G28250 AT2G34650 AT2G41820 AT2G41890 AT2G44740 AT2G45590 AT3G17640 AT3G21870 AT3G24660 AT3G27580 AT3G51740 AT3G53380 AT3G55950 AT3G56370 AT4G02630 AT4G22730 AT4G28650 AT4G34500…
0.0141737	31	697	2.21006	Cell wall organization or biogenesis	http://amigo.geneontology.org/amigo/term/GO:0071554	AT1G43790 AT1G48100 AT1G55850 AT1G58370 AT2G26330 AT2G32990 AT2G37640 AT2G38080 AT2G39700 AT2G40610 AT2G45220 AT3G10720 AT3G19620 AT3G50760 AT3G54420 AT4G02290 AT4G18780 AT4G23990 AT4G24140 AT4G28250 AT4G31500 AT5G03170 AT5G10720 AT5G15630 AT5G17420 AT5G19730 AT5G54690 AT5G58480 AT5G62880 AT5G66240 AT5G67210
0.0455119	29	704	2.04692	Tissue development	http://amigo.geneontology.org/amigo/term/GO:0009888	AT1G08590 AT1G09540 AT1G56580 AT1G64690 AT1G65380 AT1G65480 AT2G22640 AT2G26330 AT2G27300 AT2G28250 AT2G32280 AT2G34650 AT2G34710 AT3G01500 AT3G57880 AT4G17500 AT4G28650 AT4G29720 AT4G37750 AT5G11300 AT5G13180 AT5G13290 AT5G20740 AT5G23940 AT5G24310 AT5G43810 AT5G46700 AT5G62230 AT5G62940
0.0126301	28	582	2.39062	External encapsulating structure organization	http://amigo.geneontology.org/amigo/term/GO:0045229	AT1G43790 AT1G48100 AT1G55850 AT1G68540 AT2G26330 AT2G29940 AT2G32990 AT2G37640 AT2G39700 AT2G40610 AT2G45220 AT3G10720 AT3G27580 AT3G50760 AT4G02290 AT4G18780 AT4G23990 AT4G24140 AT4G28250 AT4G31500 AT5G10720 AT5G15630 AT5G17420 AT5G19730 AT5G54690 AT5G58480 AT5G62880 AT5G66240
0.0239461	25	536	2.31766	Cell wall organization	http://amigo.geneontology.org/amigo/term/GO:0071555	AT1G43790 AT1G48100 AT1G55850 AT2G26330 AT2G32990 AT2G37640 AT2G39700 AT2G40610 AT2G45220 AT3G10720 AT3G50760 AT4G02290 AT4G18780 AT4G23990 AT4G24140 AT4G28250 AT4G31500 AT5G10720 AT5G15630 AT5G17420 AT5G19730 AT5G54690 AT5G58480 AT5G62880 AT5G66240
0.0402454	23	494	2.31353	Polysaccharide metabolic proc.	http://amigo.geneontology.org/amigo/term/GO:0005976	AT1G55850 AT1G58370 AT1G74350 AT2G28315 AT2G32990 AT2G45220 AT3G01510 AT3G10720 AT3G19620 AT3G50760 AT3G54420 AT4G02290 AT4G13710 AT4G18780 AT4G23990 AT5G04310 AT5G15630 AT5G17420 AT5G19220 AT5G19730 AT5G54690 AT5G62880 AT5G67210
0.0141737	11	124	4.40804	Phloem or xylem histogenesis	http://amigo.geneontology.org/amigo/term/GO:0010087	AT1G08590 AT1G09540 AT1G65380 AT2G26330 AT2G28250 AT2G32280 AT4G17500 AT4G28650 AT5G13180 AT5G13290 AT5G62940
0.000541911	7	24	14.4931	Cutin biosynthetic proc.	http://amigo.geneontology.org/amigo/term/GO:0010143	AT1G01610 AT1G15360 AT1G49430 AT2G38110 AT3G05600 AT5G15310 AT5G23940
0.0192726	4	12	16.5635	Syncytium formation	http://amigo.geneontology.org/amigo/term/GO:0006949	AT2G37640 AT2G39700 AT2G40610 AT4G28250
Genes expressed only in 1DPA
Enrichment FDR	nGenes	Pathway Genes	Fold Enrichment	Pathway	URL	Genes
0.00102989	48	1934	1.86839	Reproductive proc.	http://amigo.geneontology.org/amigo/term/GO:0022414	AT1G04880 AT1G19850 AT1G44900 AT1G61290 AT1G69490 AT1G69770 AT1G79860 AT2G01620 AT2G02450 AT2G16910 AT2G19690 AT2G20635 AT2G21540 AT2G22420 AT2G23380 AT2G33100 AT2G33420 AT2G36010 AT2G36270 AT2G42280 AT2G45280 AT3G16640 AT3G16730 AT3G20580 AT3G23380 AT3G26790 AT3G42880 AT3G48740 AT3G48990 AT3G49170 AT3G54560 AT4G00050 AT4G12680 AT4G13195 AT4G15248 AT4G20140 AT4G27420 AT4G32320 AT4G38190 AT4G39110…
0.00108823	48	1943	1.85974	Reproduction	http://amigo.geneontology.org/amigo/term/GO:0000003	AT1G04880 AT1G19850 AT1G44900 AT1G61290 AT1G69490 AT1G69770 AT1G79860 AT2G01620 AT2G02450 AT2G16910 AT2G19690 AT2G20635 AT2G21540 AT2G22420 AT2G23380 AT2G33100 AT2G33420 AT2G36010 AT2G36270 AT2G42280 AT2G45280 AT3G16640 AT3G16730 AT3G20580 AT3G23380 AT3G26790 AT3G42880 AT3G48740 AT3G48990 AT3G49170 AT3G54560 AT4G00050 AT4G12680 AT4G13195 AT4G15248 AT4G20140 AT4G27420 AT4G32320 AT4G38190 AT4G39110…
0.00515942	38	1526	1.87462	Developmental proc. involved in reproduction	http://amigo.geneontology.org/amigo/term/GO:0003006	AT1G04880 AT1G19850 AT1G44900 AT1G61290 AT1G69490 AT1G69770 AT1G79860 AT2G01620 AT2G02450 AT2G16910 AT2G19690 AT2G21540 AT2G22420 AT2G23380 AT2G33420 AT2G36270 AT2G42280 AT3G16640 AT3G20580 AT3G23380 AT3G26790 AT3G42880 AT3G48740 AT3G48990 AT3G49170 AT3G54560 AT4G12680 AT4G13195 AT4G15248 AT4G20140 AT4G27420 AT4G32320 AT4G39110 AT5G12180 AT5G14870 AT5G49660 AT5G50570 AT5G54650
0.0253148	38	1689	1.6937	Phosphorylation	http://amigo.geneontology.org/amigo/term/GO:0016310	AT1G02970 AT1G16120 AT1G20650 AT1G21240 AT1G44110 AT1G49270 AT1G55610 AT1G61590 AT1G62400 AT1G64300 AT1G65950 AT1G76310 AT2G20635 AT2G23420 AT2G38910 AT2G48010 AT3G04690 AT3G07070 AT3G18750 AT3G20530 AT3G42880 AT4G05200 AT4G20140 AT4G28670 AT4G38970 AT4G39110 AT5G05510 AT5G12000 AT5G12180 AT5G15510 AT5G19450 AT5G35390 AT5G45820 AT5G48820 AT5G49660 AT5G56460 AT5G57035 AT5G57670
0.000353488	37	1265	2.20188	Cellular response to stress	http://amigo.geneontology.org/amigo/term/GO:0033554	AT1G04020 AT1G19020 AT1G27410 AT1G32080 AT1G44900 AT1G51130 AT1G55460 AT1G55915 AT1G68010 AT1G80710 AT2G02740 AT2G07690 AT2G16440 AT2G22260 AT2G38025 AT2G45280 AT3G12500 AT3G12530 AT3G16730 AT3G18630 AT3G42660 AT3G47340 AT4G02060 AT4G12740 AT4G17760 AT4G19040 AT4G25120 AT4G31150 AT4G32320 AT5G01630 AT5G22470 AT5G44010 AT5G44635 AT5G45380 AT5G46280 AT5G52950 AT5G63540
0.00093882	36	1277	2.12224	Protein phosphorylation	http://amigo.geneontology.org/amigo/term/GO:0006468	AT1G02970 AT1G16120 AT1G20650 AT1G21240 AT1G44110 AT1G49270 AT1G55610 AT1G61590 AT1G62400 AT1G64300 AT1G65950 AT1G76310 AT2G20635 AT2G38910 AT2G48010 AT3G04690 AT3G07070 AT3G18750 AT3G20530 AT3G42880 AT4G05200 AT4G20140 AT4G28670 AT4G39110 AT5G05510 AT5G12000 AT5G12180 AT5G15510 AT5G19450 AT5G35390 AT5G45820 AT5G48820 AT5G49660 AT5G56460 AT5G57035 AT5G57670
4.56723e-07	31	678	3.44204	DNA metabolic proc.	http://amigo.geneontology.org/amigo/term/GO:0006259	AT1G04020 AT1G44900 AT1G51130 AT1G55915 AT1G69770 AT2G02740 AT2G07690 AT2G16440 AT2G22260 AT2G45280 AT3G12530 AT3G16730 AT3G18630 AT3G42660 AT3G54560 AT4G02060 AT4G12740 AT4G17760 AT4G25120 AT4G29910 AT4G31150 AT5G01630 AT5G22470 AT5G41880 AT5G44010 AT5G44635 AT5G46280 AT5G52950 AT5G63540 AT5G66750 AT5G67100
6.02547e-06	29	690	3.16397	Cell cycle	http://amigo.geneontology.org/amigo/term/GO:0007049	AT1G02970 AT1G44110 AT1G44900 AT1G69770 AT1G76310 AT1G80710 AT2G07690 AT2G16440 AT2G20635 AT2G33100 AT2G36010 AT2G45280 AT3G16640 AT3G16730 AT3G18730 AT3G42660 AT4G02060 AT4G17760 AT4G33270 AT4G38190 AT5G01630 AT5G05510 AT5G15510 AT5G44635 AT5G46280 AT5G48820 AT5G52950 AT5G63540 AT5G67100
8.95546e-09	28	431	4.89062	Cellular response to DNA damage stimulus	http://amigo.geneontology.org/amigo/term/GO:0006974	AT1G04020 AT1G27410 AT1G44900 AT1G51130 AT1G55460 AT1G55915 AT1G80710 AT2G02740 AT2G07690 AT2G16440 AT2G22260 AT2G45280 AT3G12530 AT3G16730 AT3G18630 AT3G42660 AT4G02060 AT4G12740 AT4G17760 AT4G25120 AT4G31150 AT5G01630 AT5G22470 AT5G44010 AT5G44635 AT5G46280 AT5G52950 AT5G63540
1.83153e-07	24	397	4.55097	DNA repair	http://amigo.geneontology.org/amigo/term/GO:0006281	AT1G04020 AT1G44900 AT1G51130 AT1G55915 AT2G02740 AT2G07690 AT2G16440 AT2G22260 AT2G45280 AT3G12530 AT3G16730 AT3G18630 AT3G42660 AT4G02060 AT4G12740 AT4G17760 AT4G25120 AT4G31150 AT5G01630 AT5G22470 AT5G44010 AT5G44635 AT5G46280 AT5G63540
