# Supplementary material for: Developmental and temporal changes in petunia petal transcriptome reveal scent-repressing plant-specific RING–kinase–WD40 protein
Source: Front Plant Sci. 2023 Jun 8;14:1180899. doi: 10.3389/fpls.2023.1180899 (PMC10286513; doi:10.3389/fpls.2023.1180899)
Supplement: Supplementary file 2 [file Table_2.xlsx]

## Sheet: Sheet4
1DPA vs.bud DEGs
DE- differently expressed gene
bud1, bud2, bud3 are thebuds samples
1dpa1, 1dpa2, 1dpa3 - 1DPA samples
All the "evening" samples - at 19.00 (bud_19, 1dpa_19)
DE pass threshold:
parameter	condition	value
padj	<=	0.05
|FoldChange|	>=	1.5	log2FC ≥ 0.585
max_count	>=	30
baseMean_max	>=	0
Direction of change in expression in but-to-1dpa flower
"up" -expression is higher at 1DPA
"down" -expression is higher in buds

## Sheet: morning up
			Normalized counts
Gene	description	Blast Hit	bud1_10 (Buds morning)	bud2_10 (Buds morning)	bud3_10 (Buds morning)	1dpa1_10 (1dpa morning)	1dpa2_10 (1dpa morning)	1dpa3_10 (1dpa morning)	Comparison	FoldChange	log2FoldChange	Direction	pvalue
Peaxi162Scf00000g00252	TCP family transcription factor 4	AT3G15030.1	245.71	251.49	291.25	688.96	717.06	567.25	1dpa morning_vs_bud morning	2.5	1.32	up	1e-10
Peaxi162Scf00000g00303	Unknown protein	0	40.95	46.17	36.56	77	91.52	83.45	1dpa morning_vs_bud morning	2	1.03	up	1.75e-07
Peaxi162Scf00000g00314	prenylated RAB acceptor 1.H	AT4G27540.1	162.26	167.66	174.26	239.11	251.94	285.84	1dpa morning_vs_bud morning	1.6	0.635	up	2.65e-07
Peaxi162Scf00000g00394	SPA1-related 4	AT1G53090.1	427.28	387.57	392.39	687.61	651.39	634.71	1dpa morning_vs_bud morning	1.6	0.707	up	0.000269
Peaxi162Scf00000g00412	nucleic acid binding protein, putative [Ricinus communis] gb|EEF34783.1| nucleic acid binding protein, putative [Ricinus communis]	ref|XP_002527602.1|	628.18	500.56	466.73	886.19	878.56	998.68	1dpa morning_vs_bud morning	1.7	0.787	up	1e-10
Peaxi162Scf00000g00504	Unknown protein	0	142.94	120.28	142.58	217.49	213.18	224.59	1dpa morning_vs_bud morning	1.6	0.686	up	8.26e-07
Peaxi162Scf00000g00523	Unknown protein	0	4.64	1.21	6.09	29.72	25.84	27.52	1dpa morning_vs_bud morning	6.8	2.77	up	3.69e-07
Peaxi162Scf00000g00582	glutathione S-transferase TAU 19	AT1G78380.1	65.68	63.18	68.24	533.61	433.9	453.62	1dpa morning_vs_bud morning	7.2	2.85	up	0
Peaxi162Scf00000g00791	G-type lectin S-receptor-like serine/threonine-protein kinase	sp|O81832|Y4729_ARATH	29.36	25.51	23.15	39.18	46.3	39.95	1dpa morning_vs_bud morning	1.6	0.665	up	0.00878
Peaxi162Scf00000g02614	Unknown protein	0	88.86	119.07	81.65	183.72	164.73	145.58	1dpa morning_vs_bud morning	1.7	0.771	up	4.63e-05
Peaxi162Scf00000g03511	RNA-binding S4 domain-containing protein	AT1G53120.1	44.04	51.03	45.09	109.42	102.28	71.02	1dpa morning_vs_bud morning	2	1	up	2.18e-05
Peaxi162Scf00000g03512	proton pump interactor 1	AT4G27500.1	10.82	14.58	13.4	35.12	108.74	64.8	1dpa morning_vs_bud morning	5.4	2.43	up	0.00193
Peaxi162Scf00000g04012	RING/U-box superfamily protein	AT1G19310.1	241.84	195.61	246.16	394.46	389.75	288.51	1dpa morning_vs_bud morning	1.6	0.636	up	2.17e-07
Peaxi162Scf00000g06812	Anaphase-promoting complex subunit 6	sp|B3DNN5|CDC16_ARATH	57.95	51.03	60.93	85.11	114.13	94.99	1dpa morning_vs_bud morning	1.7	0.795	up	8.8e-06
Peaxi162Scf00000g07614	structural molecule, putative [Ricinus communis] gb|EEF37711.1| structural molecule, putative [Ricinus communis]	ref|XP_002524692.1|	111.26	114.21	95.05	280.99	315.46	330.23	1dpa morning_vs_bud morning	2.9	1.53	up	0
Peaxi162Scf00000g51016	Chlorophyll a-b binding protein 13, chloroplastic	sp|P27489|CB23_SOLLC	16.23	20.65	14.62	101.32	114.13	100.31	1dpa morning_vs_bud morning	6.1	2.62	up	0
Peaxi162Scf00000g61010	Unknown protein	0	285.89	366.92	277.84	432.29	517.88	462.5	1dpa morning_vs_bud morning	1.5	0.61	up	6.4e-08
Peaxi162Scf00001g00006	Unknown protein	0	33.22	40.09	32.9	561.97	579.25	522.86	1dpa morning_vs_bud morning	16	3.98	up	0
Peaxi162Scf00001g00023	Dentin sialoph -related, putative isoform 3 [Theobroma cacao]	ref|XP_007042979.1|	2786.22	2488.22	2500.6	6691.01	7275.06	6722.65	1dpa morning_vs_bud morning	2.7	1.41	up	0
Peaxi162Scf00001g00028	Bifunctional inhibitor/lipid-transfer protein/seed storage 2S albumin superfamily protein	AT5G64080.1	56.4	60.75	54.84	189.13	188.42	190.86	1dpa morning_vs_bud morning	3.3	1.73	up	0
Peaxi162Scf00001g00033	F-box/kelch-repeat protein	sp|Q9LM55|FBK8_ARATH	778.07	844.39	665.37	1053.7	1173.57	1145.15	1dpa morning_vs_bud morning	1.5	0.56	up	2.1e-09
Peaxi162Scf00001g00126	Unknown protein	0	369.33	357.2	453.33	684.91	818.27	745.68	1dpa morning_vs_bud morning	1.9	0.934	up	0
Peaxi162Scf00001g00129	Protein of unknown function (DUF810)	AT2G25800.1	405.65	355.98	311.97	421.48	569.56	743.02	1dpa morning_vs_bud morning	1.6	0.693	up	0.00156
Peaxi162Scf00001g00212	Chlorophyll a-b binding protein, chloroplastic	sp|P13869|CB12_PETHY	30.91	24.3	47.53	59.44	62.45	52.38	1dpa morning_vs_bud morning	1.7	0.768	up	0.00947
Peaxi162Scf00001g00282	Unknown protein	0	12.36	24.3	12.19	95.91	323	212.16	1dpa morning_vs_bud morning	13	3.7	up	0.000432
Peaxi162Scf00001g00351	Unknown protein	0	481.37	505.42	492.32	1215.81	1370.6	1042.18	1dpa morning_vs_bud morning	2.4	1.29	up	2.8e-09
Peaxi162Scf00001g00369	sucrose synthase 3	AT4G02280.1	3047.38	3513.64	2779.67	10057.5	10584.8	12056.9	1dpa morning_vs_bud morning	3.5	1.81	up	0
Peaxi162Scf00001g00392	alpha/beta-Hydrolases superfamily protein	AT4G02340.1	85.77	64.39	88.96	102.67	189.49	136.71	1dpa morning_vs_bud morning	1.8	0.844	up	0.00227
Peaxi162Scf00001g00412	late embryogenesis abundant protein Lea5 [Solanum nigrum]	gb|ADW66129.1|	15.45	21.87	7.31	455.25	458.66	245.01	1dpa morning_vs_bud morning	26	4.69	up	0
Peaxi162Scf00001g00418	F-box protein FB1 [Malus domestica]	gb|ACH87163.1|	44.04	42.52	25.59	41.88	66.75	69.24	1dpa morning_vs_bud morning	1.6	0.665	up	0.00379
Peaxi162Scf00001g00427	Pentatricopeptide repeat-containing protein	sp|Q683I9|PP295_ARATH	9.27	13.36	10.97	29.72	46.3	43.5	1dpa morning_vs_bud morning	3.7	1.88	up	4.12e-08
Peaxi162Scf00001g00482	conserved hypothetical protein [Ricinus communis] gb|EEF39251.1| conserved hypothetical protein [Ricinus communis]	ref|XP_002523066.1|	76.49	106.92	76.77	202.63	201.34	209.5	1dpa morning_vs_bud morning	2.4	1.26	up	0
Peaxi162Scf00001g00571	subtilisin-like serine protease 2	AT4G34980.1	5.41	9.72	7.31	29.72	109.82	78.12	1dpa morning_vs_bud morning	9.8	3.29	up	0.000582
Peaxi162Scf00001g00608	Unknown protein	0	636.67	530.93	671.46	1567.04	1533.18	1354.65	1dpa morning_vs_bud morning	2.4	1.27	up	0
Peaxi162Scf00001g03323	Mitochondrial substrate carrier family protein	AT3G53940.1	365.47	315.89	380.21	736.24	749.36	634.71	1dpa morning_vs_bud morning	2	0.992	up	0
Peaxi162Scf00001g03514	RELA/SPOT homolog 1	AT4G02260.2	506.87	558.88	487.45	826.75	877.49	863.74	1dpa morning_vs_bud morning	1.7	0.728	up	0
Peaxi162Scf00001g04232	Cryptochrome DASH	sp|Q7NMD1|CRYD_GLOVI	1145.86	1197.94	1357.54	1694.03	1832.49	1879.29	1dpa morning_vs_bud morning	1.5	0.548	up	2.55e-05
Peaxi162Scf00001g49024	DNA mismatch repair protein, putative	AT4G02460.1	20.09	17.01	19.5	90.51	75.37	74.57	1dpa morning_vs_bud morning	4.2	2.07	up	0
Peaxi162Scf00002g00017	Copper amine oxidase family protein	AT4G12290.1	112.81	76.54	109.68	1739.96	1637.62	1644.04	1dpa morning_vs_bud morning	17	4.06	up	0
Peaxi162Scf00002g00037	myb domain protein 42	AT4G12350.1	396.38	526.07	592.25	2484.3	2119.96	2344.45	1dpa morning_vs_bud morning	4.6	2.2	up	0
Peaxi162Scf00002g00116	cytochrome P450, family 706, subfamily A, polypeptide 6	AT4G12320.1	1.55	3.64	1.22	49.98	44.14	22.19	1dpa morning_vs_bud morning	18	4.2	up	0
Peaxi162Scf00002g00172	Family of unknown function (DUF577)	AT4G16530.1	117.44	105.7	116.99	220.2	186.26	205.95	1dpa morning_vs_bud morning	1.8	0.839	up	1e-10
Peaxi162Scf00002g00349	alpha carbonic anhydrase 4	AT4G20990.1	4.64	10.93	9.75	63.49	164.73	104.75	1dpa morning_vs_bud morning	13	3.73	up	0.00123
Peaxi162Scf00002g00372	Mitochondrial substrate carrier family protein	AT5G46800.1	268.89	261.21	263.22	387.71	418.82	372.84	1dpa morning_vs_bud morning	1.5	0.571	up	0.00131
Peaxi162Scf00002g00383	Unknown protein	0	49.45	53.46	53.62	112.12	118.43	90.55	1dpa morning_vs_bud morning	2.1	1.04	up	0.00123
Peaxi162Scf00002g00416	embryo sac development arrest 14	AT3G60360.1	10.04	15.79	21.94	55.39	63.52	32.85	1dpa morning_vs_bud morning	3.3	1.71	up	1.53e-07
Peaxi162Scf00002g00510	Elongation factor G	sp|Q2W2I8|EFG_MAGSA	670.67	635.42	650.74	1702.13	1752.82	1432.77	1dpa morning_vs_bud morning	2.5	1.32	up	0
Peaxi162Scf00002g00522	Pentatricopeptide repeat-containing protein	sp|A8MQA3|PP330_ARATH	9.27	13.36	10.97	36.47	25.84	31.07	1dpa morning_vs_bud morning	2.8	1.5	up	1.3e-05
Peaxi162Scf00002g00912	adenine phosphoribosyltransferase 5	AT5G11160.1	50.22	110.56	103.58	729.49	738.6	460.72	1dpa morning_vs_bud morning	7.4	2.88	up	0
Peaxi162Scf00002g00920	Unknown protein	0	10.82	9.72	12.19	124.28	137.81	110.96	1dpa morning_vs_bud morning	11	3.51	up	0
Peaxi162Scf00002g02218	Eukaryotic aspartyl protease family protein	AT4G16563.1	359.29	285.51	191.32	1684.57	2908.09	3473.62	1dpa morning_vs_bud morning	9.6	3.27	up	0
Peaxi162Scf00002g03614	IQ-domain 12, putative isoform 1 [Theobroma cacao] ref|XP_007028614.1| IQ-domain 12, putative isoform 1 [Theobroma cacao] ref|XP_007028615.1| IQ-domain 12, putative isoform 1 [Theobroma cacao] ref|XP_007028616.1| IQ-domain 12, putative isoform 1 [Theobroma cacao] ref|XP_007028617.1| IQ-domain 12, putative isoform 1 [Theobroma cacao] gb|EOY09115.1| IQ-domain 12, putative isoform 1 [Theobroma cacao…	ref|XP_007028613.1|	1074.77	889.34	835.97	1529.22	1521.34	1493.13	1dpa morning_vs_bud morning	1.6	0.697	up	0.00185
Peaxi162Scf00002g10416	embryo sac development arrest 14	AT3G60360.1	123.63	120.28	118.21	231	211.03	227.25	1dpa morning_vs_bud morning	1.8	0.883	up	8e-10
Peaxi162Scf00003g00002	Encodes a protein wh whose expression is responsive to nematode infection, putative [Theobroma cacao]	ref|XP_007045105.1|	51	41.31	48.74	201.28	172.27	177.54	1dpa morning_vs_bud morning	3.9	1.96	up	0
Peaxi162Scf00003g00079	Protein kinase superfamily protein	AT5G61350.1	6.18	2.43	4.87	24.32	72.14	60.36	1dpa morning_vs_bud morning	11	3.52	up	0.000103
Peaxi162Scf00003g00115	NOD26-like intrinsic protein 4	AT5G37820.1	2.32	9.72	4.87	39.18	139.97	77.23	1dpa morning_vs_bud morning	15	3.95	up	4.21e-05
Peaxi162Scf00003g00183	Cytochrome P450 superfamily protein	AT5G08250.1	147.58	127.57	92.61	705.17	641.7	771.42	1dpa morning_vs_bud morning	5.7	2.52	up	0
Peaxi162Scf00003g00203	leucine-rich repeat/extensin 1	AT1G12040.1	30.13	35.23	47.53	186.42	681.53	390.59	1dpa morning_vs_bud morning	11	3.48	up	0.000206
Peaxi162Scf00003g00219	Double-stranded RNA-binding protein 4	sp|Q6YW64|DRB4_ORYSJ	231.8	222.34	231.54	501.18	461.89	387.93	1dpa morning_vs_bud morning	2	0.971	up	0
Peaxi162Scf00003g00253	Zinc finger protein 1 [Morus notabilis]	gb|EXB76644.1|	7.73	19.44	17.06	339.08	313.31	124.28	1dpa morning_vs_bud morning	18	4.19	up	0
Peaxi162Scf00003g00357	alpha/beta-Hydrolases superfamily protein	AT5G09430.1	2.32	2.43	2.44	10.81	43.07	11.54	1dpa morning_vs_bud morning	9.1	3.19	up	0.00299
Peaxi162Scf00003g00367	loricrin-related	AT5G64550.1	318.34	345.05	352.18	491.73	572.79	546.83	1dpa morning_vs_bud morning	1.6	0.672	up	5.89e-08
Peaxi162Scf00003g00384	Protein of unknown function (DUF1644)	AT1G68140.1	200.12	208.97	247.38	301.25	397.29	379.05	1dpa morning_vs_bud morning	1.7	0.723	up	9.99e-06
Peaxi162Scf00003g00421	Zinc finger A20 and AN1 domain-containing stress-associated protein 8	sp|A2YEZ6|SAP8_ORYSI	689.22	716.82	676.33	1042.89	1063.75	1056.38	1dpa morning_vs_bud morning	1.5	0.604	up	0
Peaxi162Scf00003g00461	Protein kinase superfamily protein	AT2G41970.1	6.18	1.21	1.22	27.02	63.52	50.6	1dpa morning_vs_bud morning	15	3.95	up	0.000243
Peaxi162Scf00003g00482	50S ribosomal protein L4	sp|Q8DMN0|RL4_THEEB	126.72	94.77	132.83	172.92	199.18	173.99	1dpa morning_vs_bud morning	1.5	0.619	up	0.000419
Peaxi162Scf00003g00510	Unknown protein	0	386.33	246.64	216.91	860.52	889.33	467.82	1dpa morning_vs_bud morning	2.6	1.38	up	0.000599
Peaxi162Scf00003g01126	Sec14p-like phosphatidylinositol transfer family protein	AT2G18180.1	3.86	4.86	3.66	40.53	131.35	79.89	1dpa morning_vs_bud morning	20	4.35	up	2.39e-05
Peaxi162Scf00003g01433	Protein TIC 62, chloroplastic	sp|Q8H0U5|TIC62_ARATH	57.95	58.32	67.02	113.48	69.98	105.64	1dpa morning_vs_bud morning	1.6	0.658	up	0.0143
Peaxi162Scf00003g01632	P-loop containing nucleoside triphosphate hydrolases superfamily protein	AT2G15730.1	64.13	40.09	64.59	74.3	96.9	101.2	1dpa morning_vs_bud morning	1.6	0.687	up	0.000503
Peaxi162Scf00003g01934	RNA-binding protein	AT3G19090.1	9.27	12.15	13.4	90.51	285.32	142.03	1dpa morning_vs_bud morning	15	3.9	up	0.000102
Peaxi162Scf00003g02218	Family of unknown function (DUF716)	AT1G49470.1	11.59	19.44	15.84	149.95	188.42	142.03	1dpa morning_vs_bud morning	10	3.39	up	0
Peaxi162Scf00003g02334	Unknown protein	0	43.27	42.52	51.18	72.95	91.52	76.34	1dpa morning_vs_bud morning	1.8	0.827	up	4.45e-06
Peaxi162Scf00003g02427	Cyclase family protein	AT1G44542.1	27.82	32.8	40.21	81.05	108.74	88.77	1dpa morning_vs_bud morning	2.8	1.49	up	4.93e-08
Peaxi162Scf00003g02440	caffeoyl-CoA 3-O-methyltransferase	AT1G67980.1	120.54	132.43	145.02	1785.89	2565.71	2871.75	1dpa morning_vs_bud morning	18	4.19	up	0
Peaxi162Scf00003g02441	0	0	464.37	372.99	398.49	898.35	924.86	876.17	1dpa morning_vs_bud morning	2.2	1.12	up	0
Peaxi162Scf00003g02544	progesterone 5-beta-reductase [Atropa belladonna]	gb|ADG46023.1|	0.77	2.43	0	2061.47	1885.25	1964.51	1dpa morning_vs_bud morning	1900	10.9	up	0
Peaxi162Scf00003g02838	serine carboxypeptidase-like 19	AT5G09640.1	125.17	117.85	107.24	189.13	218.56	168.67	1dpa morning_vs_bud morning	1.6	0.706	up	6.49e-07
Peaxi162Scf00003g03027	heat shock protein 70	AT3G12580.1	66.45	82.62	67.02	428.24	416.67	426.1	1dpa morning_vs_bud morning	5.9	2.57	up	0
Peaxi162Scf00003g03540	translocon at the outer membrane of chloroplasts 64-V	AT5G09420.1	30.13	24.3	23.15	41.88	53.83	59.48	1dpa morning_vs_bud morning	2	0.993	up	0.000131
Peaxi162Scf00003g03546	Protein phosphatase 2C family protein	AT1G34750.1	380.15	291.59	363.15	539.01	567.41	566.36	1dpa morning_vs_bud morning	1.6	0.683	up	0
Peaxi162Scf00003g03547	translocon at the outer membrane of chloroplasts 64-V	AT5G09420.1	170.76	161.59	165.73	359.34	339.15	339.11	1dpa morning_vs_bud morning	2.1	1.05	up	0
Peaxi162Scf00003g03637	Dentin sialoph -related, putative isoform 5 [Theobroma cacao]	ref|XP_007042981.1|	1357.57	1037.57	1023.64	1649.45	1801.27	2034.64	1dpa morning_vs_bud morning	1.6	0.682	up	0.00418
Peaxi162Scf00003g03739	tRNA (guanine(10)-N2)-methyltransferase homolog	sp|Q6YJI5|TRM11_CHICK	81.13	91.12	77.99	137.79	134.58	160.68	1dpa morning_vs_bud morning	1.7	0.803	up	1.5e-07
Peaxi162Scf00003g03740	Unknown protein	0	2.32	2.43	2.44	18.91	34.45	20.42	1dpa morning_vs_bud morning	10	3.36	up	0.000673
Peaxi162Scf00003g03944	potassium channel in Arabidopsis thaliana 1	AT5G46240.1	2.32	1.21	1.22	59.44	76.44	39.95	1dpa morning_vs_bud morning	35	5.11	up	0
Peaxi162Scf00003g03945	Serine/threonine-protein kinase SRK2B	sp|Q9C958|SRK2B_ARATH	717.03	679.16	693.39	1423.85	1356.6	1209.95	1dpa morning_vs_bud morning	1.9	0.927	up	0
Peaxi162Scf00003g04331	Nse4, component of Smc5/6 DNA repair complex, putative isoform 1 [Theobroma cacao] gb|EOY32461.1| Nse4, component of Smc5/6 DNA repair complex, putative isoform 1 [Theobroma cacao]	ref|XP_007014842.1|	19.32	25.51	23.15	97.26	64.6	55.93	1dpa morning_vs_bud morning	3.2	1.68	up	1e-10
Peaxi162Scf00003g04349	2-oxoglutarate (2OG) and Fe(II)-dependent oxygenase superfamily protein	AT1G52820.1	1041.55	978.04	805.51	1657.55	1970.31	1229.48	1dpa morning_vs_bud morning	1.7	0.781	up	0.00374
Peaxi162Scf00003g04426	2-oxoglutarate (2OG) and Fe(II)-dependent oxygenase superfamily protein	AT1G52820.1	244.93	200.47	192.54	394.46	437.13	327.57	1dpa morning_vs_bud morning	1.8	0.858	up	0.00221
Peaxi162Scf00003g04511	DNA-directed RNA polymerase subunit B	sp|P31814|RPOB_THECE	220.21	262.43	203.51	540.36	517.88	547.72	1dpa morning_vs_bud morning	2.3	1.23	up	0
Peaxi162Scf00003g04711	0	0	46.36	38.88	40.21	77	64.6	71.9	1dpa morning_vs_bud morning	1.7	0.751	up	0.00164
Peaxi162Scf00003g04741	calmodulin-binding family protein	AT3G58480.1	4.64	6.07	3.66	29.72	93.67	49.71	1dpa morning_vs_bud morning	12	3.59	up	0.000203
Peaxi162Scf00003g05023	2-oxoglutarate (2OG) and Fe(II)-dependent oxygenase superfamily protein	AT1G52820.1	51	51.03	49.96	75.65	95.82	71.9	1dpa morning_vs_bud morning	1.6	0.677	up	0.000966
Peaxi162Scf00003g05025	2-oxoglutarate (2OG) and Fe(II)-dependent oxygenase superfamily protein	AT1G52820.1	42.5	42.52	32.9	71.6	96.9	65.69	1dpa morning_vs_bud morning	2	0.982	up	0.00065
Peaxi162Scf00003g05131	cell division cycle 48	AT3G09840.1	139.08	195.61	148.67	245.86	202.41	252.11	1dpa morning_vs_bud morning	1.5	0.548	up	0.000112
Peaxi162Scf00003g05355	Magnesium-protoporphyrin IX monomethyl ester [oxidative] cyclase 3	sp|Q8YRZ2|ACSF3_NOSS1	496.82	579.53	511.82	1854.79	1788.35	1548.17	1dpa morning_vs_bud morning	3.3	1.71	up	0
Peaxi162Scf00003g05358	Cupin, RmlC-type [Medicago truncatula] gb|AFK48451.1| unknown [Medicago truncatula]	gb|ABN05965.1|	176.17	134.86	147.45	263.43	258.4	220.15	1dpa morning_vs_bud morning	1.6	0.676	up	4.58e-06
Peaxi162Scf00003g05368	calcium-dependent protein kinase 20	AT2G38910.1	2.32	3.64	6.09	25.67	63.52	38.17	1dpa morning_vs_bud morning	11	3.44	up	5.17e-05
Peaxi162Scf00003g05373	Zinc finger family protein, putative isoform 3 [Theobroma cacao] gb|EOY08708.1| Zinc finger family protein, putative isoform 3 [Theobroma cacao]	ref|XP_007028206.1|	3.09	6.07	6.09	36.47	95.82	62.14	1dpa morning_vs_bud morning	13	3.69	up	0.000233
Peaxi162Scf00003g05376	DHHC-type zinc finger family protein	AT3G56930.2	443.51	358.41	433.83	621.41	686.92	591.22	1dpa morning_vs_bud morning	1.5	0.615	up	1.59e-08
Peaxi162Scf00003g10415	Zinc finger CCCH domain-containing protein 30	sp|P93755|C3H30_ARATH	20.86	24.3	19.5	64.84	80.75	66.58	1dpa morning_vs_bud morning	3.3	1.72	up	1e-10
Peaxi162Scf00004g00138	Serine/threonine-protein kinase STN7, chloroplastic	sp|Q9S713|STT7_ARATH	318.34	283.08	230.32	687.61	689.07	604.53	1dpa morning_vs_bud morning	2.4	1.25	up	0
Peaxi162Scf00004g00434	Unknown protein	0	2.32	6.07	3.66	9.46	48.45	23.97	1dpa morning_vs_bud morning	7	2.8	up	0.00463
Peaxi162Scf00004g00448	calcium-dependent protein kinase 17	AT5G12180.1	0.77	2.43	7.31	24.32	111.97	66.58	1dpa morning_vs_bud morning	20	4.33	up	5.99e-05
Peaxi162Scf00004g01611	Metallo-hydrolase/oxidoreductase superfamily protein	AT1G29700.1	684.58	596.54	692.18	995.61	1273.7	1101.65	1dpa morning_vs_bud morning	1.7	0.772	up	0
Peaxi162Scf00004g02330	MATE efflux family protein	AT1G51340.1	38.63	46.17	45.09	70.25	73.21	55.04	1dpa morning_vs_bud morning	1.5	0.615	up	0.00244
Peaxi162Scf00004g03918	THUMP domain-containing protein	AT5G12410.1	205.53	200.47	185.23	393.11	288.55	292.95	1dpa morning_vs_bud morning	1.6	0.705	up	4.3e-09
Peaxi162Scf00004g04011	Reactive oxygen species modulator 1 [Theobroma cacao] gb|EOY19872.1| Reactive oxygen species modulator 1 [Theobroma cacao]	ref|XP_007011062.1|	189.3	174.95	177.92	276.93	278.86	326.68	1dpa morning_vs_bud morning	1.6	0.704	up	1.36e-08
Peaxi162Scf00004g04119	0	0	130.58	114.21	107.24	210.74	181.96	171.33	1dpa morning_vs_bud morning	1.6	0.659	up	8.74e-06
Peaxi162Scf00004g04121	Tetratricopeptide repeat (TPR)-like superfamily protein	AT3G57090.1	305.2	230.84	254.69	472.81	511.42	476.7	1dpa morning_vs_bud morning	1.8	0.875	up	0
Peaxi162Scf00004g04124	Magnesium transporter NIPA2	sp|Q3SWX0|NIPA2_BOVIN	536.23	516.35	503.29	792.98	817.19	771.42	1dpa morning_vs_bud morning	1.5	0.612	up	4.5e-08
Peaxi162Scf00004g04126	Hydroxymethylglutaryl-CoA lyase, mitochondrial	sp|O81027|HMGCL_ARATH	1179.86	1248.97	1118.69	3388.06	3610.08	3056.4	1dpa morning_vs_bud morning	2.8	1.5	up	0
Peaxi162Scf00004g04619	L-ascorbate oxidase	sp|Q40588|ASO_TOBAC	295.93	326.82	247.38	370.15	454.35	537.95	1dpa morning_vs_bud morning	1.6	0.649	up	0.00367
Peaxi162Scf00005g00472	Pentatricopeptide repeat-containing protein	sp|Q9ASZ8|PPR37_ARATH	135.99	81.4	120.64	263.43	279.93	174.88	1dpa morning_vs_bud morning	2.1	1.07	up	1.05e-05
Peaxi162Scf00005g04211	ATP-dependent RNA heli1dpae ROK1	sp|Q6BP45|ROK1_DEBHA	84.22	110.56	74.34	259.37	269.17	249.45	1dpa morning_vs_bud morning	2.9	1.54	up	0
Peaxi162Scf00005g04212	organellar single-stranded DNA binding protein 3	AT5G44785.2	131.35	151.87	138.92	337.72	300.39	297.38	1dpa morning_vs_bud morning	2.2	1.15	up	0
Peaxi162Scf00005g04612	Unknown protein	0	28.59	26.73	19.5	56.74	48.45	55.04	1dpa morning_vs_bud morning	2.1	1.07	up	3.52e-05
Peaxi162Scf00005g05112	60S ribosomal protein L4	sp|Q9XF97|RL4_PRUAR	1822.71	1897.75	1829.15	3062.49	2807.96	2912.59	1dpa morning_vs_bud morning	1.6	0.662	up	0
Peaxi162Scf00006g00149	Unknown protein	0	3.09	4.86	3.66	10.81	16.15	26.63	1dpa morning_vs_bud morning	4.9	2.28	up	8e-05
Peaxi162Scf00006g00210	B-block binding subunit of TFIIIC	AT1G59453.1	77.27	111.78	103.58	156.7	153.96	128.72	1dpa morning_vs_bud morning	1.5	0.6	up	0.000598
Peaxi162Scf00006g00389	alpha/beta-Hydrolases superfamily protein	AT3G63010.1	117.44	94.77	143.8	1229.32	1594.55	1442.53	1dpa morning_vs_bud morning	12	3.58	up	0
Peaxi162Scf00006g00402	Protein kinase superfamily protein	AT1G11050.1	543.18	501.77	515.48	897	1105.74	1288.96	1dpa morning_vs_bud morning	2.1	1.08	up	4.22e-07
Peaxi162Scf00006g00426	2Fe-2S ferredoxin-like superfamily protein	AT1G32550.1	10.04	12.15	14.62	64.84	62.45	34.62	1dpa morning_vs_bud morning	4.4	2.15	up	8.5e-09
Peaxi162Scf00006g00525	DNA-directed RNA polymerase family protein	AT1G60850.2	118.99	132.43	108.46	299.9	283.16	320.46	1dpa morning_vs_bud morning	2.5	1.33	up	0
Peaxi162Scf00006g00715	UV-induced protein uvi31, putative [Theobroma cacao] gb|EOY11897.1| UV-induced protein uvi31, putative [Theobroma cacao]	ref|XP_007020372.1|	388.65	377.85	361.93	726.78	741.83	682.65	1dpa morning_vs_bud morning	1.9	0.927	up	0
Peaxi162Scf00006g02411	peroxisomal ABC transporter 1	AT4G39850.1	369.33	380.28	385.08	613.31	583.56	537.07	1dpa morning_vs_bud morning	1.5	0.611	up	8.64e-06
Peaxi162Scf00006g03910	Protein kinase family protein	AT5G35960.1	73.4	49.81	81.65	78.35	113.05	133.16	1dpa morning_vs_bud morning	1.6	0.673	up	0.00253
Peaxi162Scf00006g04217	lsd one like 1	AT1G32540.2	48.68	41.31	42.65	286.39	231.48	201.51	1dpa morning_vs_bud morning	5.4	2.42	up	0
Peaxi162Scf00007g00011	HXXXD-type acyl-transferase family protein	AT5G17540.1	14776.4	10660	11160.1	48023.1	46235.4	44225	1dpa morning_vs_bud morning	3.8	1.92	up	0
Peaxi162Scf00007g00012	HXXXD-type acyl-transferase family protein	AT5G17540.1	338.43	247.85	247.38	1118.54	1008.84	1030.63	1dpa morning_vs_bud morning	3.8	1.91	up	0
Peaxi162Scf00007g00033	mitogen-activated protein kinase kinase kinase 15	AT5G55090.1	245.71	233.27	168.17	379.6	598.63	379.05	1dpa morning_vs_bud morning	2.1	1.07	up	0.00334
Peaxi162Scf00007g00072	ARABIDOPSIS SERIN PROTEASE	AT2G32480.1	74.18	92.34	71.9	129.69	153.96	135.82	1dpa morning_vs_bud morning	1.8	0.823	up	2.65e-05
Peaxi162Scf00007g00141	DNA-binding storekeeper protein-related transcriptional regulator	AT4G00390.1	153.76	177.38	149.89	310.71	273.47	323.13	1dpa morning_vs_bud morning	1.9	0.92	up	2e-10
Peaxi162Scf00007g00185	G-type lectin S-receptor-like serine/threonine-protein kinase	sp|O64477|Y2913_ARATH	174.62	218.69	201.07	493.08	432.82	466.94	1dpa morning_vs_bud morning	2.4	1.24	up	0
Peaxi162Scf00007g00222	L-tyrosine decarboxylase	AT4G28680.1	17.77	35.23	36.56	279.64	236.87	248.56	1dpa morning_vs_bud morning	8.7	3.12	up	0
Peaxi162Scf00007g00429	mitogen-activated protein kinase kinase kinase 15	AT5G55090.1	1462.65	1363.18	1384.35	4651.15	6056.27	4475.85	1dpa morning_vs_bud morning	3.6	1.85	up	8.75e-07
Peaxi162Scf00007g01112	syntaxin of plants 131	AT3G03800.1	145.26	150.65	154.76	270.18	317.62	310.7	1dpa morning_vs_bud morning	2	1.01	up	0
Peaxi162Scf00007g01414	conserved hypothetical protein [Ricinus communis] gb|EEF39033.1| conserved hypothetical protein [Ricinus communis]	ref|XP_002523317.1|	49.45	36.45	34.12	79.7	95.82	83.45	1dpa morning_vs_bud morning	2.1	1.08	up	8.15e-07
Peaxi162Scf00007g01510	Disease resistance protein (CC-NBS-LRR class) family	AT1G58410.1	141.4	181.03	216.91	259.37	225.02	294.72	1dpa morning_vs_bud morning	1.5	0.541	up	0.00805
Peaxi162Scf00007g01610	Calcium-binding EF-hand family protein	AT4G27280.1	24.73	26.73	46.31	17.56	83.98	287.62	1dpa morning_vs_bud morning	4	2.01	up	0.00116
Peaxi162Scf00007g01729	G-type lectin S-receptor-like serine/threonine-protein kinase	sp|Q9ZR08|Y4230_ARATH	28.59	18.22	18.28	195.88	177.65	131.38	1dpa morning_vs_bud morning	7.5	2.91	up	0
Peaxi162Scf00007g01730	B-box type zinc finger family protein	AT4G27310.1	115.9	105.7	84.08	1144.21	1242.48	965.83	1dpa morning_vs_bud morning	11	3.45	up	0
Peaxi162Scf00007g01734	frataxin homolog	AT4G03240.1	67.99	82.62	71.9	131.04	136.74	123.39	1dpa morning_vs_bud morning	1.8	0.823	up	8.44e-07
Peaxi162Scf00007g01817	Outer arm dynein light chain 1 protein	AT4G03260.1	1570.82	1603.74	1411.16	3578.53	3746.81	3296.97	1dpa morning_vs_bud morning	2.3	1.21	up	0
Peaxi162Scf00007g01823	DNA repair metallo-beta-lactamase family protein	AT1G27410.1	8.5	7.29	10.97	28.37	33.38	23.97	1dpa morning_vs_bud morning	3.2	1.68	up	2.99e-05
Peaxi162Scf00007g02726	Pentatricopeptide repeat-containing protein	sp|Q5BIV3|PPR35_ARATH	47.91	52.24	46.31	79.7	73.21	80.78	1dpa morning_vs_bud morning	1.6	0.677	up	0.002
Peaxi162Scf00007g02845	nuclear assembly factor 1	AT1G03530.1	125.94	176.17	131.61	645.73	498.5	534.4	1dpa morning_vs_bud morning	3.9	1.96	up	0
Peaxi162Scf00007g10126	Pentatricopeptide repeat-containing protein	sp|Q9STE1|PP333_ARATH	13.14	17.01	17.06	22.97	24.76	29.29	1dpa morning_vs_bud morning	1.7	0.757	up	0.0129
Peaxi162Scf00007g10129	B-box type zinc finger family protein	AT3G21890.1	12.36	8.5	2.44	218.85	150.73	107.41	1dpa morning_vs_bud morning	20	4.31	up	0
Peaxi162Scf00008g00033	Unknown protein	0	219.44	196.82	226.66	1483.29	1414.74	1069.69	1dpa morning_vs_bud morning	6.1	2.62	up	0
Peaxi162Scf00008g00417	G-box binding factor 1	AT4G36730.1	235.66	223.55	218.13	636.27	784.89	608.97	1dpa morning_vs_bud morning	3	1.58	up	0
Peaxi162Scf00008g01622	Fructokinase-1	sp|Q0JGZ6|SCRK1_ORYSJ	71.86	76.54	46.31	517.39	1458.89	820.25	1dpa morning_vs_bud morning	14	3.84	up	0.000216
Peaxi162Scf00008g02027	GATA type zinc finger transcription factor family protein	AT1G01780.1	5.41	9.72	2.44	39.18	108.74	59.48	1dpa morning_vs_bud morning	12	3.57	up	0.000477
Peaxi162Scf00008g02124	Unknown protein	0	23.18	21.87	20.72	63.49	69.98	49.71	1dpa morning_vs_bud morning	2.8	1.46	up	2.57e-06
Peaxi162Scf00008g02423	Mesoderm induction early response protein 1, putative isoform 1 [Theobroma cacao] ref|XP_007051773.1| Mesoderm induction early response protein 1, putative isoform 1 [Theobroma cacao] gb|EOX95929.1| Mesoderm induction early response protein 1, putative isoform 1 [Theobroma cacao] gb|EOX95930.1| Mesoderm induction early response protein 1, putative isoform 1 [Theobroma cacao]	ref|XP_007051772.1|	765.71	724.11	835.97	1036.14	1229.56	1312.93	1dpa morning_vs_bud morning	1.5	0.624	up	6.22e-06
Peaxi162Scf00008g03420	alpha/beta-Hydrolases superfamily protein	AT4G36530.2	666.81	530.93	539.85	1002.37	1184.34	892.15	1dpa morning_vs_bud morning	1.8	0.822	up	6.48e-07
Peaxi162Scf00008g03714	Protein kinase superfamily protein	AT4G34440.1	6.95	7.29	4.87	77	160.42	126.06	1dpa morning_vs_bud morning	19	4.25	up	6.04e-06
Peaxi162Scf00008g03717	ATP-dependent DNA heli1dpae DDM1	sp|Q9XFH4|DDM1_ARATH	5.41	6.07	8.53	70.25	34.45	50.6	1dpa morning_vs_bud morning	7.9	2.98	up	0
Peaxi162Scf00008g03911	pentatricopeptide repeat 336	AT1G61870.1	33.22	52.24	46.31	125.63	92.59	85.22	1dpa morning_vs_bud morning	2.3	1.22	up	1.27e-08
Peaxi162Scf00008g04311	Xaa-Pro aminopeptidase 2 [Solanum lycopersicum] emb|CAC59824.1| Xaa-Pro aminopeptidase 2 [Solanum lycopersicum]	ref|NP_001233932.1|	2404.53	2495.51	2334.87	3551.52	3677.91	3518.89	1dpa morning_vs_bud morning	1.5	0.571	up	0
Peaxi162Scf00008g04610	Ribosome biogenesis protein rlp24	sp|Q10353|RLP24_SCHPO	123.63	138.5	147.45	448.5	437.13	392.37	1dpa morning_vs_bud morning	3.1	1.65	up	0
Peaxi162Scf00009g00019	Iron sulfur cluster assembly protein 1, mitochondrial	sp|Q6BGU0|ISU1_DEBHA	2448.57	2719.06	2429.92	3762.26	3808.18	3891.73	1dpa morning_vs_bud morning	1.5	0.595	up	0
Peaxi162Scf00009g00024	HCO3- transporter family	AT3G62270.1	6.18	3.64	7.31	28.37	22.61	29.29	1dpa morning_vs_bud morning	4.6	2.21	up	4.01e-06
Peaxi162Scf00009g00051	Pentatricopeptide repeat (PPR) superfamily protein	AT1G74750.1	927.2	947.66	960.27	1410.34	1715.14	1915.68	1dpa morning_vs_bud morning	1.8	0.833	up	0
Peaxi162Scf00009g00074	CAP (Cysteine-rich secretory proteins, Antigen 5, and Pathogenesis-related 1 protein) superfamily protein	AT3G09590.1	3.09	6.07	3.66	29.72	125.97	70.13	1dpa morning_vs_bud morning	18	4.15	up	0.000132
Peaxi162Scf00009g00112	ataxia-telangiectasia mutated protein (Atm) [Arabidopsis thaliana]	emb|CAB86487.1|	43.27	64.39	46.31	105.37	83.98	89.66	1dpa morning_vs_bud morning	1.8	0.868	up	0.000109
Peaxi162Scf00009g00246	SOUL heme-binding family protein	AT2G37970.1	475.96	396.07	332.68	802.43	717.06	714.61	1dpa morning_vs_bud morning	1.8	0.885	up	7.09e-08
Peaxi162Scf00009g00299	PAR1 protein	AT3G54040.1	2.32	3.64	6.09	20.26	18.3	34.62	1dpa morning_vs_bud morning	6.3	2.65	up	0.00202
Peaxi162Scf00009g00336	Pectin lyase-like superfamily protein	AT4G13710.1	0.77	0	6.09	14.86	43.07	31.96	1dpa morning_vs_bud morning	14	3.77	up	0.000964
Peaxi162Scf00009g00423	Protein NRT1/ PTR FAMILY 2.8	sp|Q3E8X3|PTR52_ARATH	23.95	25.51	20.72	48.63	143.2	78.12	1dpa morning_vs_bud morning	3.8	1.94	up	0.00258
Peaxi162Scf00009g00521	calcium-dependent protein kinase 1	AT1G18890.1	458.96	419.16	417.99	698.42	918.4	987.14	1dpa morning_vs_bud morning	2	1.01	up	0
Peaxi162Scf00009g00529	zinc ion binding	AT1G74770.1	198.57	206.54	181.57	291.79	314.39	247.67	1dpa morning_vs_bud morning	1.5	0.539	up	0.011
Peaxi162Scf00009g00811	Sap , putative isoform 1 [Theobroma cacao]	ref|XP_007033574.1|	2271.63	2246.45	2392.15	3692.01	3901.85	3510.02	1dpa morning_vs_bud morning	1.6	0.684	up	0
Peaxi162Scf00009g00812	Protein of unknown function (DUF567)	AT5G01750.2	4.64	12.15	9.75	20.26	23.69	29.29	1dpa morning_vs_bud morning	2.9	1.55	up	0.000819
Peaxi162Scf00009g00813	Protein of unknown function (DUF567)	AT5G01750.2	75.72	91.12	64.59	155.35	148.58	146.47	1dpa morning_vs_bud morning	1.9	0.96	up	0
Peaxi162Scf00009g02022	defective in exine formation protein (DEX1)	AT3G09090.1	54.09	60.75	70.68	136.44	105.51	116.29	1dpa morning_vs_bud morning	1.9	0.955	up	4e-05
Peaxi162Scf00009g02419	SOUL heme-binding family protein	AT2G37970.1	64.9	70.47	54.84	141.84	138.89	128.72	1dpa morning_vs_bud morning	2.1	1.1	up	6.8e-07
Peaxi162Scf00010g00091	basic leucine-zipper 44	AT1G75390.1	68.77	60.75	35.34	159.41	133.51	96.76	1dpa morning_vs_bud morning	2.3	1.23	up	0.00171
Peaxi162Scf00010g00309	Chlorophyll a-b binding protein 4, chloroplastic	sp|P27521|CA4_ARATH	30.91	27.94	9.75	74.3	65.68	37.28	1dpa morning_vs_bud morning	2.5	1.33	up	0.000333
Peaxi162Scf00010g00814	thioredoxin H-type 1	AT3G51030.1	78.04	77.76	92.61	349.88	433.9	468.71	1dpa morning_vs_bud morning	5.1	2.34	up	0
Peaxi162Scf00010g03010	Protein WEAK CHLOROPLAST MOVEMENT UNDER BLUE LIGHT 1	sp|O48724|WEB1_ARATH	584.13	624.49	664.15	936.17	1122.97	1043.95	1dpa morning_vs_bud morning	1.7	0.733	up	0
Peaxi162Scf00010g03311	Uridine 5'-monophosphate synthase	sp|Q42942|UMPS_TOBAC	139.08	161.59	146.23	283.69	272.4	252.11	1dpa morning_vs_bud morning	1.8	0.857	up	1.04e-08
Peaxi162Scf00011g00030	Histone-binding protein RBBP4	sp|Q09028|RBBP4_HUMAN	511.5	507.85	461.86	798.38	797.81	743.9	1dpa morning_vs_bud morning	1.6	0.655	up	0
Peaxi162Scf00011g00092	ATP phosphoribosyltransferase	sp|Q5LAZ7|HIS1_BACFN	81.13	85.05	75.55	181.02	145.35	148.25	1dpa morning_vs_bud morning	1.9	0.963	up	3e-09
Peaxi162Scf00011g00159	mitogen-activated protein kinase kinase kinase 16	AT4G26890.1	1.55	1.21	1.22	17.56	47.37	20.42	1dpa morning_vs_bud morning	21	4.41	up	0.000375
Peaxi162Scf00011g00282	Unknown protein	0	3.86	3.64	1.22	20.26	50.6	31.07	1dpa morning_vs_bud morning	12	3.53	up	0.002
Peaxi162Scf00011g00427	2-oxoglutarate (2OG) and Fe(II)-dependent oxygenase superfamily protein	AT2G17970.1	319.88	279.44	269.31	403.92	423.13	441.19	1dpa morning_vs_bud morning	1.5	0.54	up	5.78e-07
Peaxi162Scf00011g00627	T-complex protein 11	AT1G22930.1	2610.06	2455.42	2250.79	3098.96	4786.88	4583.26	1dpa morning_vs_bud morning	1.7	0.769	up	4.92e-05
Peaxi162Scf00011g00819	TCP family transcription factor	AT1G58100.1	21.63	35.23	43.87	60.79	44.14	60.36	1dpa morning_vs_bud morning	1.7	0.763	up	0.00228
Peaxi162Scf00011g00934	Unknown protein	0	10.04	8.5	8.53	36.47	21.53	34.62	1dpa morning_vs_bud morning	3.4	1.75	up	3.11e-05
Peaxi162Scf00011g00938	Ribosome biogenesis protein BOP1 homolog	sp|A8ID74|BOP1_CHLRE	86.54	94.77	102.36	271.53	232.56	269.86	1dpa morning_vs_bud morning	2.8	1.46	up	0
Peaxi162Scf00011g00939	Ribosome biogenesis protein BOP1 homolog	sp|A8ID74|BOP1_CHLRE	8.5	20.65	10.97	35.12	24.76	26.63	1dpa morning_vs_bud morning	2.2	1.15	up	0.000932
Peaxi162Scf00011g01221	evolutionarily conserved C-terminal region 11	AT1G09810.1	1931.66	1840.65	2070.43	3031.42	3070.66	3253.47	1dpa morning_vs_bud morning	1.6	0.68	up	0
Peaxi162Scf00011g01318	60S ribosomal protein L3-2	sp|P22738|RL32_ARATH	262.71	318.32	266.88	580.89	513.57	733.25	1dpa morning_vs_bud morning	2.2	1.11	up	4e-10
Peaxi162Scf00011g01628	Pentatricopeptide repeat-containing protein	sp|Q9SY69|PPR29_ARATH	186.21	196.82	196.2	506.59	444.66	477.59	1dpa morning_vs_bud morning	2.5	1.3	up	0
Peaxi162Scf00011g01635	Protein of unknown function (DUF707)	AT4G18530.1	95.04	89.91	102.36	590.34	518.96	648.03	1dpa morning_vs_bud morning	6.1	2.61	up	0
Peaxi162Scf00011g01641	cytochrome c-2	AT4G10040.1	550.14	629.34	642.21	1213.11	1499.8	1551.72	1dpa morning_vs_bud morning	2.3	1.23	up	0
Peaxi162Scf00011g01832	Splicing factor U2AF 23 kDa subunit	sp|Q09176|U2AF1_SCHPO	309.07	311.03	288.81	528.2	538.34	495.34	1dpa morning_vs_bud morning	1.7	0.777	up	0
Peaxi162Scf00011g01847	auxin response factor 1	AT1G59750.4	596.5	641.49	571.53	1184.74	1352.3	1292.51	1dpa morning_vs_bud morning	2.1	1.08	up	0
Peaxi162Scf00011g01924	mitotic spindle assembly checkpoint protein MAD1 [Arabidopsis thaliana] dbj|BAA97009.1| mitotic checkpoint protein-like [Arabidopsis thaliana] gb|AED95867.1| mitotic spindle assembly checkpoint protein MAD1 [Arabidopsis thaliana]	ref|NP_199799.1|	309.84	324.39	274.19	447.15	474.81	496.23	1dpa morning_vs_bud morning	1.6	0.645	up	0
Peaxi162Scf00011g02118	Lycopene beta/epsilon cyclase protein isoform 2 [Theobroma cacao] gb|EOX93299.1| Lycopene beta/epsilon cyclase protein isoform 2 [Theobroma cacao]	ref|XP_007049142.1|	189.3	148.22	190.1	337.72	339.15	275.19	1dpa morning_vs_bud morning	1.8	0.845	up	2.04e-06
Peaxi162Scf00011g02911	Structural maintenance of chromosomes protein 4	sp|Q9FJL0|SMC4_ARATH	9.27	7.29	12.19	29.72	20.46	31.96	1dpa morning_vs_bud morning	2.9	1.52	up	0.000629
Peaxi162Scf00012g00141	lipid phosphate phosphatase 3	AT3G02600.3	3.09	10.93	7.31	45.93	138.89	80.78	1dpa morning_vs_bud morning	13	3.67	up	6.51e-05
Peaxi162Scf00012g01425	Intracellular protein transport protein USO1 isoform 2 [Theobroma cacao] gb|EOY10210.1| Intracellular protein transport protein USO1 isoform 2 [Theobroma cacao]	ref|XP_007029708.1|	127.49	137.29	148.67	224.25	253.02	207.72	1dpa morning_vs_bud morning	1.7	0.734	up	1.59e-07
Peaxi162Scf00012g01522	Chromatin assembly factor 1 subunit B	sp|Q5R1S9|CAF1B_CHICK	115.13	109.35	93.83	267.48	289.62	225.48	1dpa morning_vs_bud morning	2.4	1.28	up	0
Peaxi162Scf00012g02522	Inosine-5'-monophosphate dehydrogenase 2	sp|Q9SA34|IMDH2_ARATH	384.79	518.78	355.84	683.56	706.3	758.11	1dpa morning_vs_bud morning	1.7	0.783	up	0
Peaxi162Scf00012g02523	TatD related DNase	AT3G52390.1	83.45	109.35	88.96	147.25	134.58	129.61	1dpa morning_vs_bud morning	1.5	0.552	up	0.00359
Peaxi162Scf00012g03212	Zinc finger C-x8-C-x5-C-x3-H type family protein	AT3G21810.1	105.85	132.43	110.89	206.69	159.35	201.51	1dpa morning_vs_bud morning	1.6	0.71	up	1.04e-06
Peaxi162Scf00013g00007	conserved hypothetical protein [Ricinus communis] gb|EEF52136.1| conserved hypothetical protein [Ricinus communis]	ref|XP_002511534.1|	155.31	188.32	136.49	252.62	234.71	260.1	1dpa morning_vs_bud morning	1.6	0.644	up	3.55e-08
Peaxi162Scf00013g00052	Plant calmodulin-binding protein-related, putative isoform 1 [Theobroma cacao] ref|XP_007032668.1| Plant calmodulin-binding protein-related, putative isoform 1 [Theobroma cacao] ref|XP_007032669.1| Plant calmodulin-binding protein-related, putative isoform 1 [Theobroma cacao] gb|EOY03593.1| Plant calmodulin-binding protein-related, putative isoform 1 [Theobroma cacao] gb|EOY03594.1| Plant calmodu…	ref|XP_007032667.1|	3.09	1.21	4.87	13.51	37.68	19.53	1dpa morning_vs_bud morning	7.7	2.95	up	0.00586
Peaxi162Scf00013g00059	Zinc finger protein ZAT4	sp|Q9SHD0|ZAT4_ARATH	10.04	10.93	10.97	45.93	29.07	75.46	1dpa morning_vs_bud morning	4.8	2.25	up	2.98e-07
Peaxi162Scf00013g00084	Dof-type zinc finger DNA-binding family protein	AT2G28810.1	55.63	31.59	56.06	109.42	113.05	79.01	1dpa morning_vs_bud morning	2.1	1.06	up	0.00131
Peaxi162Scf00013g00135	Unknown protein	0	11.59	17.01	7.31	79.7	245.48	135.82	1dpa morning_vs_bud morning	13	3.68	up	0.000166
Peaxi162Scf00013g00139	ATP-binding 1dpasette sub-family A member 1	sp|P41233|ABCA1_MOUSE	0	3.64	2.44	16.21	35.53	21.31	1dpa morning_vs_bud morning	13	3.7	up	0.000803
Peaxi162Scf00013g00227	NAP1-related protein 2	AT1G18800.1	40.95	70.47	35.34	301.25	230.41	240.57	1dpa morning_vs_bud morning	5.3	2.4	up	0
Peaxi162Scf00013g00253	SAUR-like auxin-responsive protein family	AT3G60690.1	1.55	2.43	1.22	17.56	23.69	34.62	1dpa morning_vs_bud morning	15	3.92	up	5.34e-08
Peaxi162Scf00013g00333	conserved hypothetical protein [Ricinus communis] gb|EEF47859.1| conserved hypothetical protein [Ricinus communis]	ref|XP_002514753.1|	44.04	70.47	45.09	167.51	163.65	170.44	1dpa morning_vs_bud morning	3.2	1.67	up	0
Peaxi162Scf00013g00429	Dof-type zinc finger DNA-binding family protein	AT1G69570.1	352.33	308.6	280.28	887.54	734.29	560.15	1dpa morning_vs_bud morning	2.3	1.21	up	4.84e-06
Peaxi162Scf00013g00738	Isoaspartyl peptidase/L-asparaginase	sp|P30362|ASPG_LUPAR	112.81	121.5	85.3	407.97	357.45	273.42	1dpa morning_vs_bud morning	3.2	1.69	up	0
Peaxi162Scf00013g00829	nuclear factor Y, subunit B13	AT5G23090.4	406.42	325.61	405.8	706.52	681.53	506	1dpa morning_vs_bud morning	1.7	0.731	up	3.22e-05
Peaxi162Scf00013g00912	Unknown protein	0	12.36	6.07	6.09	28.37	38.76	14.2	1dpa morning_vs_bud morning	3.2	1.66	up	0.00209
Peaxi162Scf00013g00939	DNA mismatch repair protein MSH2	sp|O24617|MSH2_ARATH	37.09	51.03	34.12	89.16	94.75	83.45	1dpa morning_vs_bud morning	2.2	1.14	up	1.68e-07
Peaxi162Scf00013g00945	AT-rich interactive domain-containing protein 5A, putative [Theobroma cacao] gb|EOY21009.1| AT-rich interactive domain-containing protein 5A, putative [Theobroma cacao]	ref|XP_007036508.1|	29.36	46.17	32.9	258.02	242.25	185.53	1dpa morning_vs_bud morning	6.4	2.68	up	0
Peaxi162Scf00013g01020	Ribosomal RNA small subunit methyltransferase NEP1	sp|O35130|NEP1_MOUSE	23.95	44.95	36.56	213.44	176.57	181.98	1dpa morning_vs_bud morning	5.6	2.49	up	0
Peaxi162Scf00013g01114	Pre-mRNA-splicing factor SLU7	sp|Q6ZK48|SLU7_ORYSJ	2017.42	1788.41	1938.82	2799.06	3009.29	2664.03	1dpa morning_vs_bud morning	1.5	0.558	up	0
Peaxi162Scf00013g01227	ROP-interactive CRIB motif-containing protein 6, putative [Theobroma cacao] gb|EOX94383.1| ROP-interactive CRIB motif-containing protein 6, putative [Theobroma cacao]	ref|XP_007050226.1|	3.09	1.21	7.31	10.81	27.99	28.41	1dpa morning_vs_bud morning	5.9	2.57	up	0.00104
Peaxi162Scf00013g01411	TRICHOME BIREFRINGENCE-LIKE 8	AT3G11570.1	978.96	910	927.37	1764.27	1820.65	1626.29	1dpa morning_vs_bud morning	1.8	0.885	up	0
Peaxi162Scf00013g03018	arginase	AT4G08900.1	689.22	645.14	628.81	999.67	1033.6	1094.55	1dpa morning_vs_bud morning	1.6	0.671	up	0
Peaxi162Scf00013g03019	nitroreductase family protein	AT1G02020.1	574.09	535.79	510.6	780.82	863.49	814.03	1dpa morning_vs_bud morning	1.5	0.599	up	1.2e-09
Peaxi162Scf00013g03226	tRNA 2'-phosphotransferase 1	sp|Q5EAR5|TRPT1_DANRE	312.93	338.97	360.71	524.15	604.01	549.49	1dpa morning_vs_bud morning	1.7	0.736	up	0
Peaxi162Scf00013g03444	DHHC-type zinc finger family protein	AT3G60800.1	677.63	720.47	731.17	1003.72	1059.44	1068.81	1dpa morning_vs_bud morning	1.5	0.561	up	0
Peaxi162Scf00014g00021	tetratricopeptide repeat (TPR)-containing protein	AT3G51770.2	1.55	4.86	3.66	29.72	107.67	71.9	1dpa morning_vs_bud morning	21	4.42	up	3.28e-05
Peaxi162Scf00014g00212	las1-like family protein	AT5G12220.1	70.31	76.54	87.74	163.46	137.81	113.63	1dpa morning_vs_bud morning	1.8	0.82	up	1.28e-05
Peaxi162Scf00014g00217	Phosphatidylinositide phosphatase SAC1	sp|Q6GM29|SAC1_XENLA	312.93	332.9	332.68	561.97	609.4	579.68	1dpa morning_vs_bud morning	1.8	0.845	up	0
Peaxi162Scf00014g00926	Fructose-1,6-bisphosphatase 1	sp|P00637|F16P1_RABIT	76.49	70.47	88.96	302.6	219.64	159.79	1dpa morning_vs_bud morning	2.9	1.53	up	8e-10
Peaxi162Scf00014g01318	PAR1 protein	AT3G54040.1	19.32	19.44	28.03	147.25	509.27	301.82	1dpa morning_vs_bud morning	14	3.84	up	0.000175
Peaxi162Scf00014g01621	13 kDa ribonucleoprotein-associated protein	sp|O74690|SNU13_SCHPO	63.36	89.91	79.21	262.07	219.64	234.36	1dpa morning_vs_bud morning	3.1	1.64	up	0
Peaxi162Scf00014g01819	ROP guanine nucleotide exchange factor 5	AT5G05940.1	416.47	424.02	430.17	1388.72	1338.3	1270.32	1dpa morning_vs_bud morning	3.1	1.65	up	0
Peaxi162Scf00015g00015	Auxin-responsive protein IAA27	sp|Q9ZSY8|IAA27_ARATH	101.99	106.92	93.83	363.39	371.45	336.44	1dpa morning_vs_bud morning	3.5	1.82	up	0
Peaxi162Scf00015g00033	F-box/kelch-repeat protein	sp|Q9LMR5|FK126_ARATH	29.36	9.72	4.87	58.09	67.83	73.68	1dpa morning_vs_bud morning	4.3	2.1	up	9.18e-07
Peaxi162Scf00015g00037	ROP guanine nucleotide exchange factor 5	AT5G05940.1	5.41	3.64	7.31	16.21	64.6	31.96	1dpa morning_vs_bud morning	6.9	2.79	up	0.00365
Peaxi162Scf00015g00041	Glyoxylate reductase	sp|B6YWH0|GYAR_THEON	67.99	52.24	57.28	90.51	116.28	87.88	1dpa morning_vs_bud morning	1.6	0.711	up	0.000192
Peaxi162Scf00015g00145	Peroxisome biogenesis factor 2	sp|Q75JQ3|PEX2_DICDI	318.34	270.93	275.41	398.52	488.81	408.35	1dpa morning_vs_bud morning	1.5	0.577	up	2.16e-06
Peaxi162Scf00015g00178	2-oxoglutarate dehydrogenase, mitochondrial	sp|Q54JE4|ODO1_DICDI	1594.78	1936.63	1581.77	2735.57	2770.27	2926.79	1dpa morning_vs_bud morning	1.7	0.724	up	0
Peaxi162Scf00015g00241	Zinc phosphodiesterase ELAC protein 2	sp|Q8CGS5|RNZ2_RAT	138.31	151.87	166.95	333.67	277.78	293.83	1dpa morning_vs_bud morning	2	0.991	up	0
Peaxi162Scf00015g00308	RNA-binding protein 42	sp|Q91V81|RBM42_MOUSE	114.35	150.65	140.14	158.06	230.41	254.77	1dpa morning_vs_bud morning	1.6	0.681	up	0.0019
Peaxi162Scf00015g00309	Cysteine desulfurase	sp|A7MF59|SUFS_CROS8	244.16	297.66	276.63	448.5	478.04	412.79	1dpa morning_vs_bud morning	1.6	0.721	up	0
Peaxi162Scf00015g00327	sulfate transporter 3	AT3G15990.1	8.5	12.15	20.72	75.65	288.55	143.81	1dpa morning_vs_bud morning	12	3.63	up	2.39e-05
Peaxi162Scf00015g00339	Regulator of telomere elongation heli1dpae 1	sp|Q9NZ71|RTEL1_HUMAN	37.09	42.52	43.87	94.56	66.75	84.33	1dpa morning_vs_bud morning	2	0.999	up	1.51e-05
Peaxi162Scf00015g00456	periodic tryptophan protein 2	AT1G15440.1	146.81	168.88	146.23	363.39	349.92	387.04	1dpa morning_vs_bud morning	2.4	1.26	up	0
Peaxi162Scf00015g00527	alpha/beta-Hydrolases superfamily protein	AT1G11090.1	84.99	105.7	165.73	272.88	423.13	436.75	1dpa morning_vs_bud morning	3.2	1.68	up	0
Peaxi162Scf00015g00530	Pentatricopeptide repeat-containing protein	sp|Q3E6Q1|PPR32_ARATH	13.91	20.65	14.62	33.77	29.07	27.52	1dpa morning_vs_bud morning	1.9	0.889	up	0.00704
Peaxi162Scf00015g00720	Duplicated homeodomain-like superfamily protein	AT1G49010.1	25.5	17.01	26.81	71.6	49.53	51.49	1dpa morning_vs_bud morning	2.5	1.3	up	0.000116
Peaxi162Scf00015g00816	Eukaryotic aspartyl protease family protein	AT3G18490.1	5146.71	4088.31	3909.33	7286.75	7130.79	6561.97	1dpa morning_vs_bud morning	1.6	0.674	up	5.52e-06
Peaxi162Scf00015g00824	Ribosomal protein L12/ ATP-dependent Clp protease adaptor protein ClpS family protein	AT1G68660.1	403.33	348.69	363.15	840.26	838.73	761.66	1dpa morning_vs_bud morning	2.2	1.12	up	0
Peaxi162Scf00015g01035	RNA-binding motif protein, X-linked 2	sp|B0BN49|RBMX2_RAT	152.21	114.21	126.74	202.63	184.11	209.5	1dpa morning_vs_bud morning	1.5	0.591	up	0.0013
Peaxi162Scf00015g01614	ACT domain-containing protein	AT2G39570.1	188.53	236.92	220.57	470.11	434.97	382.6	1dpa morning_vs_bud morning	2	1	up	0
Peaxi162Scf00015g01616	Elongator complex protein 1	sp|Q9FNA4|ELP1_ARATH	237.21	291.59	226.66	422.83	431.74	490.02	1dpa morning_vs_bud morning	1.8	0.84	up	0
Peaxi162Scf00015g02223	beta-hexosaminidase 1	AT3G55260.1	195.48	217.48	218.13	302.6	327.31	290.28	1dpa morning_vs_bud morning	1.5	0.55	up	1.64e-06
Peaxi162Scf00015g02321	phosphatidylinositol n-acetylglucosaminyltransferase subunit p, putative [Ricinus communis] gb|EEF31408.1| phosphatidylinositol n-acetylglucosaminyltransferase subunit p, putative [Ricinus communis]	ref|XP_002530973.1|	30.91	31.59	25.59	118.88	97.98	112.74	1dpa morning_vs_bud morning	3.7	1.9	up	0
Peaxi162Scf00015g02916	Unknown protein	0	217.89	217.48	232.76	426.88	469.43	418.11	1dpa morning_vs_bud morning	2	0.978	up	0
Peaxi162Scf00016g00013	B-box type zinc finger family protein	AT4G38960.1	83.45	74.11	51.18	283.69	353.15	396.81	1dpa morning_vs_bud morning	4.9	2.3	up	0
Peaxi162Scf00016g00036	NAD(P)-linked oxidoreductase superfamily protein	AT2G21250.1	339.2	362.06	291.25	505.24	493.11	511.32	1dpa morning_vs_bud morning	1.5	0.603	up	1e-09
Peaxi162Scf00016g00045	Malectin/receptor-like protein kinase family protein	AT4G39110.1	7.73	7.29	2.44	78.35	233.64	151.8	1dpa morning_vs_bud morning	26	4.71	up	2.7e-07
Peaxi162Scf00016g00136	Leucine-rich repeat (LRR) family protein	AT3G19020.1	32.45	54.67	41.43	251.27	861.34	534.4	1dpa morning_vs_bud morning	13	3.68	up	0.000418
Peaxi162Scf00016g00151	GATA transcription factor 5	AT5G66320.1	145.26	144.58	124.3	197.23	245.48	244.12	1dpa morning_vs_bud morning	1.7	0.731	up	0.00048
Peaxi162Scf00016g00152	squalene synthase 1	AT4G34640.1	805.89	786.07	779.92	1279.3	1347.99	1109.64	1dpa morning_vs_bud morning	1.6	0.654	up	1e-09
Peaxi162Scf00016g00164	Pentatricopeptide repeat-containing protein	sp|Q9FIX3|PP407_ARATH	30.91	54.67	54.84	79.7	71.06	79.01	1dpa morning_vs_bud morning	1.7	0.754	up	0.00066
Peaxi162Scf00016g00187	Pentatricopeptide repeat-containing protein	sp|Q9ZQE5|PP153_ARATH	297.48	313.46	288.81	533.61	486.65	510.44	1dpa morning_vs_bud morning	1.7	0.766	up	0
Peaxi162Scf00016g00203	PIF / Ping-Pong family of plant transposases [Theobroma cacao] gb|EOX98290.1| PIF / Ping-Pong family of plant transposases [Theobroma cacao]	ref|XP_007042459.1|	25.5	23.08	32.9	39.18	40.91	45.27	1dpa morning_vs_bud morning	1.6	0.645	up	0.00549
Peaxi162Scf00016g00233	DNA replication licensing factor MCM4	sp|P30665|MCM4_YEAST	4.64	6.07	4.87	78.35	26.92	34.62	1dpa morning_vs_bud morning	8.9	3.16	up	1.7e-09
Peaxi162Scf00016g00236	Prefoldin chaperone subunit family protein	AT5G27330.1	110.49	99.63	136.49	313.41	244.4	273.42	1dpa morning_vs_bud morning	2.4	1.26	up	0
Peaxi162Scf00016g00251	Zinc finger protein 7, putative [Theobroma cacao] gb|EOX98396.1| Zinc finger protein 7, putative [Theobroma cacao]	ref|XP_007042565.1|	37.09	26.73	58.49	218.85	230.41	150.02	1dpa morning_vs_bud morning	4.9	2.3	up	0
Peaxi162Scf00016g00288	zinc-finger DNA binding protein [Petunia x hybrida]	dbj|BAA05076.1|	425.74	347.48	413.11	892.94	901.17	919.67	1dpa morning_vs_bud morning	2.3	1.19	up	8.04e-07
Peaxi162Scf00016g00358	RNA-binding protein 28	sp|Q9NW13|RBM28_HUMAN	176.94	182.24	179.14	329.62	233.64	316.03	1dpa morning_vs_bud morning	1.6	0.707	up	1.84e-08
Peaxi162Scf00016g00423	BEL1-like homeodomain 6	AT4G34610.1	533.14	501.77	592.25	1408.99	1313.54	1164.68	1dpa morning_vs_bud morning	2.4	1.26	up	0
Peaxi162Scf00016g00516	Sec14p-like phosphatidylinositol transfer family protein	AT2G21520.2	2576.83	2292.61	2344.62	3543.41	3967.53	3561.5	1dpa morning_vs_bud morning	1.5	0.617	up	0
Peaxi162Scf00016g00526	Sec14p-like phosphatidylinositol transfer family protein	AT2G18180.1	8.5	4.86	3.66	55.39	177.65	102.09	1dpa morning_vs_bud morning	19	4.28	up	1.01e-05
Peaxi162Scf00016g00623	F-box family protein, putative isoform 4 [Theobroma cacao] gb|EOX97982.1| F-box family protein, putative isoform 4 [Theobroma cacao]	ref|XP_007042151.1|	190.08	162.8	207.17	455.25	452.2	341.77	1dpa morning_vs_bud morning	2.2	1.16	up	7.76e-05
Peaxi162Scf00016g00829	BTB/POZ domain-containing protein isoform 1 [Theobroma cacao] gb|EOX98034.1| BTB/POZ domain-containing protein isoform 1 [Theobroma cacao]	ref|XP_007042203.1|	424.19	375.42	388.74	590.34	678.3	497.12	1dpa morning_vs_bud morning	1.5	0.565	up	2.44e-06
Peaxi162Scf00016g00831	proline-rich extensin-like receptor kinase 10	AT1G26150.1	1.55	7.29	2.44	41.88	127.05	75.46	1dpa morning_vs_bud morning	22	4.48	up	7.93e-06
Peaxi162Scf00016g01036	MATE efflux family protein	AT1G47530.1	18.54	41.31	18.28	191.83	239.02	246.78	1dpa morning_vs_bud morning	8.9	3.16	up	0
Peaxi162Scf00016g01127	4-hydroxy-3-methylbut-2-enyl diphosphate reductase	AT4G34350.1	1412.43	1296.35	1083.35	2658.57	2829.49	2757.24	1dpa morning_vs_bud morning	2.2	1.12	up	0
Peaxi162Scf00016g01134	1dpaP-like protein	sp|Q10EJ2|CSPLU_ORYSJ	7.73	6.07	7.31	27.02	33.38	31.96	1dpa morning_vs_bud morning	4.3	2.12	up	2.86e-07
Peaxi162Scf00016g01355	Pentatricopeptide repeat-containing protein	sp|Q9ZVX5|PP156_ARATH	48.68	66.82	51.18	113.48	135.66	115.4	1dpa morning_vs_bud morning	2.2	1.15	up	3.5e-09
Peaxi162Scf00016g01526	myb-like transcription factor family protein	AT1G68670.1	23.18	69.25	15.84	132.39	115.2	132.27	1dpa morning_vs_bud morning	3.6	1.83	up	5.7e-06
Peaxi162Scf00016g01538	Serine/threonine-protein kinase SRK2E	sp|Q940H6|SRK2E_ARATH	492.19	362.06	511.82	1442.76	1527.8	1386.61	1dpa morning_vs_bud morning	3.2	1.67	up	0
Peaxi162Scf00016g01634	Peptidyl-prolyl cis-trans isomerase D	sp|Q6DGG0|PPID_RAT	151.44	150.65	148.67	824.05	740.75	702.18	1dpa morning_vs_bud morning	5	2.32	up	0
Peaxi162Scf00016g01639	serine carboxypeptidase-like 40	AT3G63470.1	0	0	0	45.93	37.68	62.14	1dpa morning_vs_bud morning	250	7.99	up	0
Peaxi162Scf00016g01731	Presequence protease, mitochondrial	sp|Q7ZVZ6|PREP_DANRE	1389.25	1430	1506.21	2603.18	2787.5	2557.5	1dpa morning_vs_bud morning	1.8	0.879	up	0
Peaxi162Scf00016g01739	alpha/beta-Hydrolases superfamily protein	AT2G03550.1	46.36	68.04	52.4	229.65	251.94	256.55	1dpa morning_vs_bud morning	4.5	2.18	up	0
Peaxi162Scf00016g01819	Abscisic acid 8'-hydroxylase 4	sp|Q9LJK2|ABAH4_ARATH	0	0	0	112.12	264.86	93.21	1dpa morning_vs_bud morning	810	9.67	up	0
Peaxi162Scf00016g01820	Abscisic acid 8'-hydroxylase 4	sp|Q9LJK2|ABAH4_ARATH	0	2.43	0	324.22	660	235.24	1dpa morning_vs_bud morning	590	9.21	up	0
Peaxi162Scf00016g01822	Leucine-rich repeat protein kinase family protein	AT2G14510.1	3.86	2.43	2.44	9.46	51.68	31.96	1dpa morning_vs_bud morning	10	3.39	up	0.000719
Peaxi162Scf00016g01936	Thioredoxin M3, chloroplastic	sp|Q9SEU7|TRXM3_ARATH	54.86	83.83	35.34	395.81	340.23	354.2	1dpa morning_vs_bud morning	6.3	2.65	up	0
Peaxi162Scf00016g02023	caffeoyl-CoA 3-O-methyltransferase	AT1G67980.1	101.22	126.35	96.27	3417.78	5228.31	5118.55	1dpa morning_vs_bud morning	43	5.41	up	0
Peaxi162Scf00016g02034	O-acyltransferase (WSD1-like) family protein	AT5G53390.1	978.19	969.53	890.81	1395.48	1409.36	1329.79	1dpa morning_vs_bud morning	1.5	0.54	up	0
Peaxi162Scf00016g02234	cysteine proteinase1	AT4G36880.1	0.77	2.43	0	13.51	39.84	19.53	1dpa morning_vs_bud morning	23	4.55	up	0.000144
Peaxi162Scf00016g02329	cinnamyl alcohol dehydrogenase 5	AT4G34230.1	392.51	450.75	372.9	5846.69	5920.61	5820.73	1dpa morning_vs_bud morning	15	3.86	up	0
Peaxi162Scf00016g02336	RNA pseudouridine synthase 4, mitochondrial	sp|Q9LT72|PUS4_ARATH	22.41	30.37	19.5	49.98	39.84	45.27	1dpa morning_vs_bud morning	1.9	0.906	up	0.00271
Peaxi162Scf00016g02435	conserved hypothetical protein [Ricinus communis] gb|EEF37662.1| conserved hypothetical protein [Ricinus communis]	ref|XP_002524643.1|	30.91	9.72	23.15	194.53	431.74	90.55	1dpa morning_vs_bud morning	11	3.47	up	0
Peaxi162Scf00016g02441	DNA polymerase IV	sp|B0TZS5|DPO4_FRAP2	41.72	47.38	57.28	141.84	124.89	109.19	1dpa morning_vs_bud morning	2.6	1.37	up	0
Peaxi162Scf00016g02624	Protein phosphatase 2C family protein	AT4G33920.1	9.27	12.15	1.22	12.16	26.92	47.94	1dpa morning_vs_bud morning	3.8	1.94	up	0.00204
Peaxi162Scf00016g02740	somatic embryogenesis receptor-like kinase 2	AT1G34210.1	118.99	100.84	104.8	237.76	214.26	179.32	1dpa morning_vs_bud morning	1.9	0.938	up	3e-10
Peaxi162Scf00016g02810	Mitotic checkpoint protein BUB3.1	sp|Q9LJN8|BUB31_ARATH	79.58	83.83	91.4	164.81	152.89	124.28	1dpa morning_vs_bud morning	1.7	0.788	up	4.93e-08
Peaxi162Scf00016g02933	myosin heavy chain-related	AT2G14680.1	243.39	244.21	272.97	378.25	400.52	398.58	1dpa morning_vs_bud morning	1.6	0.64	up	0
Peaxi162Scf00016g03127	conserved hypothetical protein [Ricinus communis] gb|EEF40302.1| conserved hypothetical protein [Ricinus communis]	ref|XP_002522102.1|	310.61	236.92	322.93	652.48	705.22	523.75	1dpa morning_vs_bud morning	2.2	1.11	up	2.84e-08
Peaxi162Scf00016g03133	ethylene-dependent gravitropism-deficient and yellow-green-like 3	AT1G17870.1	17.77	32.8	34.12	56.74	117.36	103.86	1dpa morning_vs_bud morning	3.4	1.75	up	1.15e-06
Peaxi162Scf00016g03241	Protein of unknown function (DUF1005)	AT1G10020.1	89.63	306.17	463.07	620.06	947.47	3243.7	1dpa morning_vs_bud morning	5.6	2.49	up	5.13e-05
Peaxi162Scf00016g03253	Pyruvate kinase family protein	AT3G22960.1	1278.76	1241.68	1121.13	1899.36	2003.68	1988.48	1dpa morning_vs_bud morning	1.6	0.694	up	3.49e-05
Peaxi162Scf00016g03328	conserved hypothetical protein [Ricinus communis] gb|EEF40253.1| conserved hypothetical protein [Ricinus communis]	ref|XP_002522053.1|	78.81	54.67	68.24	101.32	123.82	91.43	1dpa morning_vs_bud morning	1.5	0.626	up	0.000796
Peaxi162Scf00016g03348	CAP (Cysteine-rich secretory proteins, Antigen 5, and Pathogenesis-related 1 protein) superfamily protein	AT4G33720.1	10.04	12.15	8.53	60.79	211.03	114.51	1dpa morning_vs_bud morning	13	3.65	up	7.07e-05
Peaxi162Scf00016g03449	mitochondrial heat shock protein 70-1	AT4G37910.1	2707.41	3214.76	2713.86	4625.48	5004.36	5450.56	1dpa morning_vs_bud morning	1.7	0.806	up	0
Peaxi162Scf00016g03462	DNA polymerase V family	AT5G64420.1	245.71	307.38	262	518.75	458.66	482.03	1dpa morning_vs_bud morning	1.8	0.847	up	0
Peaxi162Scf00016g10134	Glyc 43 isoform 2 [Theobroma cacao]	ref|XP_007047540.1|	3.86	12.15	7.31	41.88	27.99	32.85	1dpa morning_vs_bud morning	4.7	2.22	up	5.48e-08
Peaxi162Scf00017g00002	Queuine tRNA-ribosyltransferase subunit QTRTD1	sp|Q5ZM96|QTRD1_CHICK	32.45	31.59	31.68	52.69	50.6	53.26	1dpa morning_vs_bud morning	1.6	0.708	up	0.00432
Peaxi162Scf00017g00015	RAB GDP dissociation inhibitor 2	AT3G59920.1	3289.23	3364.2	3371.92	4891.61	5105.57	4629.42	1dpa morning_vs_bud morning	1.5	0.545	up	0
Peaxi162Scf00017g00033	Unknown protein	0	0	1.21	0	97.26	78.6	59.48	1dpa morning_vs_bud morning	210	7.7	up	2e-10
Peaxi162Scf00017g00161	UDP-Glycosyltransferase superfamily protein	AT2G36770.1	39.41	42.52	34.12	5356.32	5537.32	4106.56	1dpa morning_vs_bud morning	130	7.01	up	0
Peaxi162Scf00017g00211	U3 small nucleolar RNA-associated protein 15 homolog	sp|Q5F3D7|UTP15_CHICK	31.68	34.02	34.12	89.16	96.9	118.07	1dpa morning_vs_bud morning	3.1	1.62	up	0
Peaxi162Scf00017g00238	RING/U-box superfamily protein	AT5G40250.1	73.4	48.6	47.53	212.09	198.11	135.82	1dpa morning_vs_bud morning	3.2	1.68	up	0.000174
Peaxi162Scf00017g00248	Calmodulin binding protein-like	AT5G62570.2	842.2	411.87	767.73	1217.16	1697.91	1347.55	1dpa morning_vs_bud morning	2.1	1.07	up	0.000119
Peaxi162Scf00017g00256	U-box domain-containing protein 38	sp|Q9FJP6|PUB38_ARATH	166.12	119.07	140.14	225.6	274.55	185.53	1dpa morning_vs_bud morning	1.6	0.683	up	0.0148
Peaxi162Scf00017g00318	Rho GTPase-activating protein 2	sp|F4JI46|RGAP2_ARATH	44.81	34.02	60.93	125.63	92.59	95.87	1dpa morning_vs_bud morning	2.2	1.16	up	6.03e-08
Peaxi162Scf00017g02121	Protein of unknown function, DUF593	AT1G74830.1	10.82	7.29	8.53	18.91	87.21	46.16	1dpa morning_vs_bud morning	5.7	2.51	up	0.00341
Peaxi162Scf00017g02122	5-formyltetrahydrofolate cycloligase	AT5G13050.1	27.82	27.94	29.25	79.7	59.22	59.48	1dpa morning_vs_bud morning	2.3	1.21	up	1.28e-07
Peaxi162Scf00017g02214	Unknown protein	0	137.53	127.57	138.92	197.23	188.42	215.71	1dpa morning_vs_bud morning	1.5	0.575	up	1.49e-05
Peaxi162Scf00017g02227	B12D protein	AT3G48140.1	180.03	173.74	186.45	753.8	698.76	610.75	1dpa morning_vs_bud morning	3.8	1.93	up	0
Peaxi162Scf00017g02228	Pentatricopeptide repeat-containing protein	sp|Q9LYZ9|PP362_ARATH	81.13	80.19	59.71	137.79	121.66	166.89	1dpa morning_vs_bud morning	1.9	0.943	up	4.49e-08
Peaxi162Scf00017g02418	Unknown protein	0	48.68	36.45	41.43	380.95	452.2	222.82	1dpa morning_vs_bud morning	8.2	3.04	up	0
Peaxi162Scf00017g02427	Thiol-disulfide oxidoreductase DCC isoform 1 [Theobroma cacao] gb|EOY20617.1| Thiol-disulfide oxidoreductase DCC isoform 1 [Theobroma cacao]	ref|XP_007036116.1|	900.93	750.84	848.16	1236.07	1440.58	1114.97	1dpa morning_vs_bud morning	1.5	0.598	up	1.86e-08
Peaxi162Scf00017g02715	Aldehyde dehydrogenase family 2 member B4, mitochondrial	sp|Q9SU63|AL2B4_ARATH	3654.7	3327.75	3296.36	5742.67	5513.63	5048.42	1dpa morning_vs_bud morning	1.6	0.665	up	0
Peaxi162Scf00017g02914	Peroxisomal membrane protein PEX14	sp|Q9FXT6|PEX14_ARATH	1053.14	910	1039.48	2368.13	2335.3	2329.36	1dpa morning_vs_bud morning	2.3	1.23	up	0
Peaxi162Scf00017g03030	calcium sensing receptor	AT5G23060.1	357.74	380.28	338.78	932.12	894.71	756.33	1dpa morning_vs_bud morning	2.4	1.26	up	1.9e-09
Peaxi162Scf00017g03039	ATP-dependent RNA heli1dpae has1	sp|A1CW14|HAS1_NEOFI	772.66	860.19	672.68	1410.34	1280.16	1482.48	1dpa morning_vs_bud morning	1.8	0.856	up	0
Peaxi162Scf00017g03133	Protein of unknown function (DUF1637)	AT1G18490.1	91.17	114.21	81.65	181.02	171.19	140.26	1dpa morning_vs_bud morning	1.7	0.772	up	7.27e-08
Peaxi162Scf00017g03135	Uridine-cytidine kinase C	sp|Q54R62|UCKC_DICDI	486.01	456.82	435.05	717.33	695.53	745.68	1dpa morning_vs_bud morning	1.6	0.643	up	0
Peaxi162Scf00017g03265	MADS-box transcription factor 1	sp|O65874|MTF1_PEA	53.31	38.88	42.65	79.7	109.82	102.09	1dpa morning_vs_bud morning	2.1	1.1	up	5.01e-05
Peaxi162Scf00017g03267	Unknown protein	0	61.04	58.32	46.31	101.32	110.9	82.56	1dpa morning_vs_bud morning	1.8	0.811	up	7.79e-05
Peaxi162Scf00017g03272	nucleic acid binding	AT5G08110.1	542.41	549.16	544.72	837.56	791.35	787.4	1dpa morning_vs_bud morning	1.5	0.561	up	1.98e-08
Peaxi162Scf00018g00105	arginine/serine-rich 45	AT1G16610.2	279.7	256.35	287.59	470.11	392.98	401.25	1dpa morning_vs_bud morning	1.5	0.609	up	5e-10
Peaxi162Scf00019g00006	subunit A of ferredoxin-thioredoxin-reductase [Solanum tuberosum]	emb|CAC39619.1|	67.22	70.47	60.93	109.42	97.98	102.09	1dpa morning_vs_bud morning	1.6	0.634	up	0.00034
Peaxi162Scf00019g00013	LRR and NB-ARC domains-containing disease resistance protein	AT3G14460.1	30.13	24.3	25.59	54.04	45.22	55.04	1dpa morning_vs_bud morning	1.9	0.929	up	0.000495
Peaxi162Scf00019g00037	alpha/beta-Hydrolases superfamily protein	AT5G14390.1	5.41	4.86	1.22	14.86	37.68	9.76	1dpa morning_vs_bud morning	5.2	2.38	up	0.000516
Peaxi162Scf00019g00104	Zinc finger family protein / BRCT domain-containing protein, putative isoform 1 [Theobroma cacao] gb|EOY13357.1| Zinc finger family protein / BRCT domain-containing protein, putative isoform 1 [Theobroma cacao]	ref|XP_007021832.1|	41.72	48.6	24.37	71.6	44.14	62.14	1dpa morning_vs_bud morning	1.5	0.611	up	0.00857
Peaxi162Scf00019g00219	Oxygen-evolving enhancer protein 1, chloroplastic	sp|Q40459|PSBO_TOBAC	41.72	41.31	37.78	665.99	544.8	379.94	1dpa morning_vs_bud morning	13	3.71	up	0
Peaxi162Scf00019g00237	methyl esterase 1	AT2G23620.1	312.16	281.87	349.74	486.32	532.95	549.49	1dpa morning_vs_bud morning	1.7	0.734	up	6.75e-05
Peaxi162Scf00019g00321	Transmembrane amino acid transporter family protein	AT3G30390.1	673.76	720.47	461.86	1681.87	1494.42	1699.97	1dpa morning_vs_bud morning	2.6	1.39	up	0
Peaxi162Scf00019g02117	conserved hypothetical protein [Ricinus communis] gb|EEF40061.1| conserved hypothetical protein [Ricinus communis]	ref|XP_002522377.1|	55.63	66.82	42.65	104.02	121.66	95.87	1dpa morning_vs_bud morning	1.9	0.955	up	1.82e-08
Peaxi162Scf00019g02120	Protein of unknown function, DUF647	AT2G23470.1	61.04	74.11	57.28	98.62	108.74	139.37	1dpa morning_vs_bud morning	1.8	0.872	up	1.21e-06
Peaxi162Scf00020g00013	GATA type zinc finger transcription factor family protein	AT1G01780.1	21.63	15.79	15.84	78.35	197.03	118.95	1dpa morning_vs_bud morning	7.4	2.88	up	1.3e-08
Peaxi162Scf00020g00082	Unknown protein	0	34.77	30.37	32.9	56.74	43.07	61.25	1dpa morning_vs_bud morning	1.6	0.712	up	0.0109
Peaxi162Scf00020g00088	ubiquitin-conjugating enzyme 5	AT1G63800.1	288.98	266.07	303.44	434.99	486.65	393.26	1dpa morning_vs_bud morning	1.5	0.613	up	2.24e-05
Peaxi162Scf00020g00192	Pentatricopeptide repeat (PPR) superfamily protein	AT3G02490.1	221.75	342.62	197.42	626.82	480.19	564.59	1dpa morning_vs_bud morning	2.2	1.14	up	0
Peaxi162Scf00020g00229	FACT complex subunit SPT16	sp|Q8H6B1|SPT16_MAIZE	51	87.48	59.71	147.25	189.49	201.51	1dpa morning_vs_bud morning	2.8	1.48	up	0
Peaxi162Scf00020g00322	Unknown protein	0	78.04	57.1	71.9	120.23	145.35	113.63	1dpa morning_vs_bud morning	1.8	0.854	up	9.13e-07
Peaxi162Scf00020g00723	Origin recognition complex subunit 5	sp|O43913|ORC5_HUMAN	22.41	23.08	23.15	86.46	103.36	115.4	1dpa morning_vs_bud morning	4.5	2.17	up	0
Peaxi162Scf00020g00913	RING-H2 finger B1A	AT4G00335.1	44.81	13.36	40.21	99.97	96.9	85.22	1dpa morning_vs_bud morning	2.8	1.46	up	6e-10
Peaxi162Scf00020g00914	G-type lectin S-receptor-like serine/threonine-protein kinase	sp|O64477|Y2913_ARATH	27.82	21.87	17.06	29.72	57.06	43.5	1dpa morning_vs_bud morning	1.9	0.945	up	0.000657
Peaxi162Scf00020g01234	Homeodomain-like superfamily protein	AT5G52660.1	27.04	29.16	25.59	149.95	175.5	148.25	1dpa morning_vs_bud morning	5.8	2.53	up	0
Peaxi162Scf00020g01714	Bifunctional pinoresinol-lariciresinol reductase	sp|Q9LD12|PILR4_THUPL	11444.7	24555.4	9993.89	70820.9	73530.1	71267.4	1dpa morning_vs_bud morning	4.7	2.23	up	0
Peaxi162Scf00020g02020	Transmembrane amino acid transporter family protein	AT3G30390.1	517.68	468.97	528.88	1083.42	1158.5	1127.4	1dpa morning_vs_bud morning	2.2	1.15	up	0
Peaxi162Scf00020g02131	SMAD/FHA domain-containing protein	AT5G38840.1	162.26	193.18	147.45	372.85	356.38	353.31	1dpa morning_vs_bud morning	2.2	1.11	up	0
Peaxi162Scf00020g02135	DNA-directed RNA polymerase 2A	sp|Q8L6J2|RPO2A_TOBAC	317.56	334.11	305.87	549.82	554.49	546.83	1dpa morning_vs_bud morning	1.7	0.786	up	0
Peaxi162Scf00020g02337	K-box region and MADS-box transcription factor family protein	AT1G69120.1	15.45	20.65	29.25	85.11	89.36	78.12	1dpa morning_vs_bud morning	4	1.99	up	0
Peaxi162Scf00021g00064	ARM repeat superfamily protein	AT2G45720.1	1340.57	1631.68	1235.68	3710.92	3834.02	3801.19	1dpa morning_vs_bud morning	2.7	1.43	up	0
Peaxi162Scf00021g00118	Signal recognition particle receptor FtsY	sp|O67066|FTSY_AQUAE	105.08	92.34	91.4	210.74	199.18	203.29	1dpa morning_vs_bud morning	2.1	1.07	up	0
Peaxi162Scf00021g00182	Peroxidase superfamily protein	AT5G17820.1	13.91	25.51	12.19	155.35	502.81	257.44	1dpa morning_vs_bud morning	18	4.15	up	1.03e-05
Peaxi162Scf00021g00202	conserved hypothetical protein [Ricinus communis] gb|EEF32617.1| conserved hypothetical protein [Ricinus communis]	ref|XP_002529751.1|	46.36	47.38	46.31	79.7	103.36	80.78	1dpa morning_vs_bud morning	1.9	0.916	up	2.14e-07
Peaxi162Scf00021g00213	TCP family transcription factor	AT5G23280.1	164.58	176.17	173.04	282.34	306.85	262.76	1dpa morning_vs_bud morning	1.7	0.731	up	1.22e-08
Peaxi162Scf00021g00524	Ribosomal RNA small subunit methyltransferase A	sp|Q6ME80|RSMA_PARUW	40.18	49.81	37.78	67.54	62.45	62.14	1dpa morning_vs_bud morning	1.5	0.591	up	0.0151
Peaxi162Scf00021g01520	Pentatricopeptide repeat-containing protein	sp|Q9LPC4|PPR1_ARATH	69.54	92.34	52.4	131.04	163.65	129.61	1dpa morning_vs_bud morning	2	0.988	up	1.14e-06
Peaxi162Scf00021g01719	sterol C4-methyl oxidase 1-2	AT4G22756.1	9.27	14.58	9.75	62.14	235.79	130.49	1dpa morning_vs_bud morning	13	3.68	up	5.53e-05
Peaxi162Scf00021g01721	FKBP-like peptidyl-prolyl cis-trans isomerase family protein	AT3G12340.1	103.54	131.21	109.68	205.34	193.8	214.83	1dpa morning_vs_bud morning	1.8	0.849	up	5e-10
Peaxi162Scf00021g01723	ATP-dependent DNA heli1dpae 2 subunit KU80	sp|Q9FQ09|KU80_ARATH	139.08	104.49	109.68	195.88	199.18	183.76	1dpa morning_vs_bud morning	1.6	0.688	up	7.92e-07
Peaxi162Scf00021g01915	nicotinamidase 2	AT5G23230.1	182.35	179.81	154.76	626.82	620.16	579.68	1dpa morning_vs_bud morning	3.5	1.81	up	0
Peaxi162Scf00021g02121	Sugar transport protein 10	sp|Q9LT15|STP10_ARATH	52.54	69.25	60.93	371.5	1230.63	746.57	1dpa morning_vs_bud morning	13	3.68	up	0.000934
Peaxi162Scf00021g02316	Dihydroorotate dehydrogenase (quinone)	sp|A8HZX8|PYRD_AZOC5	109.72	156.73	138.92	349.88	313.31	305.37	1dpa morning_vs_bud morning	2.4	1.27	up	0
Peaxi162Scf00022g00037	RNA ligase/cyclic nucleotide phosphodiesterase family protein	AT4G18930.1	54.86	63.18	67.02	104.02	83.98	91.43	1dpa morning_vs_bud morning	1.5	0.602	up	0.00161
Peaxi162Scf00022g02413	Alpha,alpha-trehalose-phosphate synthase [UDP-forming] 1	sp|Q9SYM4|TPS1_ARATH	169.21	157.94	173.04	320.16	329.46	324.02	1dpa morning_vs_bud morning	1.9	0.959	up	0
Peaxi162Scf00023g00012	ABL interactor-like protein 2	AT3G49290.1	25.5	20.65	32.9	52.69	39.84	46.16	1dpa morning_vs_bud morning	1.7	0.807	up	0.000819
Peaxi162Scf00023g00085	receptor like protein 50	AT4G13920.1	0.77	4.86	2.44	63.49	37.68	17.75	1dpa morning_vs_bud morning	16	3.99	up	9.9e-09
Peaxi162Scf00023g01212	LUC7 N_terminus domain-containing protein	AT5G51410.1	229.48	229.63	259.57	370.15	325.15	369.29	1dpa morning_vs_bud morning	1.5	0.57	up	8.72e-07
Peaxi162Scf00023g01811	0	0	29.36	26.73	25.59	151.3	559.87	292.95	1dpa morning_vs_bud morning	12	3.62	up	0.000537
Peaxi162Scf00024g02219	2-oxoglutarate (2OG) and Fe(II)-dependent oxygenase superfamily protein	AT1G06620.1	323.75	284.3	251.04	960.49	711.68	727.92	1dpa morning_vs_bud morning	2.8	1.48	up	0
Peaxi162Scf00024g03216	0	0	27.82	26.73	36.56	59.44	52.76	59.48	1dpa morning_vs_bud morning	1.9	0.923	up	0.00167
Peaxi162Scf00025g00011	potassium transporter 1	AT2G30070.1	82.67	85.05	52.4	3808.19	3728.51	3257.91	1dpa morning_vs_bud morning	49	5.61	up	0
Peaxi162Scf00025g00346	nucleotide sugar transporter-KT 1	AT4G39390.1	2381.35	2129.81	2194.73	3394.81	3559.47	3216.18	1dpa morning_vs_bud morning	1.5	0.6	up	5.12e-05
Peaxi162Scf00025g01315	DNA-directed RNA polymerases I and III subunit RPAC2 [Medicago truncatula] gb|AES77837.1| DNA-directed RNA polymerases I and III subunit RPAC2 [Medicago truncatula]	ref|XP_003621619.1|	97.36	83.83	79.21	124.28	132.43	125.17	1dpa morning_vs_bud morning	1.5	0.539	up	0.00165
Peaxi162Scf00025g01317	tubulin beta chain 2	AT5G62690.1	391.74	394.86	359.49	811.89	1485.81	1078.57	1dpa morning_vs_bud morning	2.9	1.56	up	7e-07
Peaxi162Scf00025g02217	BolA-like family protein	AT5G09830.1	212.48	208.97	162.08	340.43	305.77	305.37	1dpa morning_vs_bud morning	1.6	0.69	up	1e-09
Peaxi162Scf00025g02620	Endonuclease or glycosyl hydrolase, putative isoform 2, partial [Theobroma cacao] gb|EOX92375.1| Endonuclease or glycosyl hydrolase, putative isoform 2, partial [Theobroma cacao]	ref|XP_007048218.1|	21.63	44.95	29.25	113.48	78.6	87	1dpa morning_vs_bud morning	3	1.57	up	7.08e-08
Peaxi162Scf00025g02826	Unknown protein	0	260.39	213.83	191.32	375.55	338.07	350.65	1dpa morning_vs_bud morning	1.6	0.661	up	1.97e-07
Peaxi162Scf00025g03018	Ribonucleoside-diphosphate reductase large subunit	sp|Q9SJ20|RIR1_ARATH	105.85	127.57	110.89	260.72	214.26	219.27	1dpa morning_vs_bud morning	2	1.01	up	0
Peaxi162Scf00025g03226	Ubiquitin carboxyl-terminal hydrolase 27	sp|Q9FPS0|UBP27_ARATH	77.27	58.32	71.9	140.49	148.58	145.58	1dpa morning_vs_bud morning	2.1	1.05	up	0
Peaxi162Scf00026g00034	HEAT SHOCK PROTEIN 89.1	AT3G07770.1	149.12	189.53	135.27	822.7	622.32	724.37	1dpa morning_vs_bud morning	4.6	2.2	up	0
Peaxi162Scf00026g00083	Unknown protein	0	13.91	21.87	10.97	55.39	35.53	53.26	1dpa morning_vs_bud morning	3.1	1.64	up	1.38e-06
Peaxi162Scf00026g00178	ureide permease 1	AT2G03590.1	103.54	91.12	106.02	181.02	153.96	151.8	1dpa morning_vs_bud morning	1.6	0.683	up	9.11e-06
Peaxi162Scf00026g00275	protein kinase 2B	AT2G02800.1	569.45	606.26	654.4	1029.39	1185.41	1378.62	1dpa morning_vs_bud morning	2	0.976	up	1.02e-08
Peaxi162Scf00026g00288	NAD(P)-linked oxidoreductase superfamily protein	AT1G14345.1	131.35	110.56	160.86	256.67	296.08	218.38	1dpa morning_vs_bud morning	1.9	0.936	up	3.93e-05
Peaxi162Scf00026g00296	Homeobox-leucine zipper protein family	AT1G69780.1	214.03	202.9	170.61	1107.74	896.87	942.75	1dpa morning_vs_bud morning	5	2.32	up	0
Peaxi162Scf00026g01920	Triose phosphate/phosphate translocator, chloroplastic	sp|P49132|TPT_FLATR	7.73	17.01	18.28	510.64	372.53	310.7	1dpa morning_vs_bud morning	29	4.87	up	0
Peaxi162Scf00026g02226	5'-AMP-activated protein kinase-related	AT1G27070.1	18.54	17.01	13.4	21.61	34.45	38.17	1dpa morning_vs_bud morning	1.9	0.955	up	0.0017
Peaxi162Scf00026g02510	Pectin lyase-like superfamily protein	AT5G48900.1	3.09	2.43	3.66	48.63	114.13	62.14	1dpa morning_vs_bud morning	25	4.62	up	3.72e-06
Peaxi162Scf00026g02614	Isocitrate dehydrogenase [NAD] subunit 2, mitochondrial	sp|Q9USP8|IDH2_SCHPO	1651.18	1866.17	1650.01	2570.76	2785.35	2759.01	1dpa morning_vs_bud morning	1.6	0.653	up	0
Peaxi162Scf00026g03111	Plant protein 1589 of unknown function	AT2G46420.1	191.62	204.11	226.66	464.71	420.98	348.87	1dpa morning_vs_bud morning	2	0.988	up	1.1e-09
Peaxi162Scf00026g03113	mucin-related	AT2G02880.1	110.49	117.85	146.23	278.29	251.94	262.76	1dpa morning_vs_bud morning	2.1	1.09	up	0
Peaxi162Scf00026g10312	Pentatricopeptide repeat-containing protein	sp|O23337|PP311_ARATH	17.77	17.01	19.5	27.02	46.3	39.06	1dpa morning_vs_bud morning	2.1	1.07	up	0.000747
Peaxi162Scf00027g00058	plastid developmental protein DAG, putative	AT3G06790.2	1968.75	1691.21	1883.98	3998.66	4029.98	4121.65	1dpa morning_vs_bud morning	2.2	1.13	up	0
Peaxi162Scf00027g00138	sequence-specific DNA binding transcription factors	AT3G18380.3	273.52	199.25	246.16	395.81	352.07	350.65	1dpa morning_vs_bud morning	1.5	0.59	up	8e-09
Peaxi162Scf00027g00212	Pollen Ole e 1 allergen and extensin family protein	AT1G29140.1	15.45	13.36	10.97	87.81	304.7	207.72	1dpa morning_vs_bud morning	15	3.91	up	0.000361
Peaxi162Scf00028g00183	basic leucine-zipper 44	AT1G75390.1	131.35	179.81	160.86	308.01	276.7	239.68	1dpa morning_vs_bud morning	1.7	0.807	up	0.00342
Peaxi162Scf00028g00412	RECA homolog 3	AT3G10140.1	95.81	98.41	71.9	260.72	206.72	230.81	1dpa morning_vs_bud morning	2.6	1.37	up	0
Peaxi162Scf00028g02010	Mannose-binding lectin superfamily protein	AT1G19715.3	117.44	126.35	137.7	367.44	299.31	389.71	1dpa morning_vs_bud morning	2.8	1.47	up	0
Peaxi162Scf00029g02412	plectin-related	AT2G26770.1	208.62	204.11	185.23	302.6	326.23	342.66	1dpa morning_vs_bud morning	1.6	0.7	up	1.33e-08
Peaxi162Scf00030g00011	UDP-Glycosyltransferase superfamily protein	AT5G49690.1	1.55	0	2.44	63.49	60.29	92.32	1dpa morning_vs_bud morning	53	5.74	up	0
Peaxi162Scf00030g00012	RING/U-box superfamily protein	AT1G47570.1	77.27	87.48	82.87	167.51	148.58	167.78	1dpa morning_vs_bud morning	2	0.977	up	0
Peaxi162Scf00030g00042	Pentatricopeptide repeat-containing protein	sp|Q1PEU4|PP201_ARATH	20.09	15.79	14.62	66.19	48.45	49.71	1dpa morning_vs_bud morning	3.1	1.65	up	1.09e-08
Peaxi162Scf00030g00192	VQ motif-containing protein	AT1G78310.1	307.52	239.35	320.5	433.64	462.97	455.4	1dpa morning_vs_bud morning	1.6	0.638	up	4.11e-06
Peaxi162Scf00030g00416	conserved hypothetical protein [Ricinus communis] gb|EEF50266.1| conserved hypothetical protein [Ricinus communis]	ref|XP_002511597.1|	46.36	65.61	45.09	118.88	80.75	88.77	1dpa morning_vs_bud morning	1.8	0.877	up	0.000145
Peaxi162Scf00030g01017	UDP-Glycosyltransferase superfamily protein	AT1G22400.1	922.56	657.29	941.99	3077.35	3305.38	3288.98	1dpa morning_vs_bud morning	3.8	1.94	up	1e-10
Peaxi162Scf00030g01821	acetyl-CoA carboxylase 1	AT1G36160.1	26.27	12.15	26.81	35.12	43.07	54.15	1dpa morning_vs_bud morning	2	1.01	up	0.000831
Peaxi162Scf00030g02412	Homeobox-leucine zipper protein family	AT1G69780.1	20.86	15.79	15.84	64.84	60.29	67.47	1dpa morning_vs_bud morning	3.6	1.85	up	1.84e-08
Peaxi162Scf00031g00241	Alcohol dehydrogenase transcription factor Myb/SANT-like family protein	AT3G24490.1	326.84	292.8	319.28	564.68	570.64	577.01	1dpa morning_vs_bud morning	1.8	0.864	up	0
Peaxi162Scf00031g00821	BEST Arabidopsis thaliana protein match is: Hydroxyproline-rich glycoprotein family protein	AT1G11070.1	3.09	4.86	2.44	16.21	52.76	32.85	1dpa morning_vs_bud morning	9.8	3.3	up	0.00102
Peaxi162Scf00031g02917	ROP guanine nucleotide exchange factor 5	AT5G05940.1	3.86	3.64	3.66	31.07	80.75	48.82	1dpa morning_vs_bud morning	14	3.85	up	0.000401
Peaxi162Scf00032g00214	calcium-dependent protein kinase 19	AT5G19450.1	14.68	8.5	18.28	28.37	83.98	35.51	1dpa morning_vs_bud morning	3.6	1.83	up	0.0054
Peaxi162Scf00032g00215	calcium-dependent protein kinase 17	AT5G12180.1	2.32	8.5	2.44	35.12	77.52	59.48	1dpa morning_vs_bud morning	13	3.73	up	0.000454
Peaxi162Scf00032g02025	conserved hypothetical protein [Ricinus communis] gb|EEF31549.1| conserved hypothetical protein [Ricinus communis]	ref|XP_002530836.1|	30.91	30.37	36.56	62.14	58.14	59.48	1dpa morning_vs_bud morning	1.8	0.884	up	2.95e-05
Peaxi162Scf00032g02418	Ph isoform 1 [Theobroma cacao]	ref|XP_007015270.1|	215.57	193.18	185.23	539.01	553.41	561.03	1dpa morning_vs_bud morning	2.8	1.47	up	0
Peaxi162Scf00032g02619	COP9 signalosome complex subunit 2	sp|Q8W207|CSN2_ARATH	832.16	775.14	810.38	1421.15	1421.2	1373.29	1dpa morning_vs_bud morning	1.7	0.797	up	0
Peaxi162Scf00033g00092	Protein of unknown function (DUF2296)	AT4G31080.1	223.3	216.26	205.95	302.6	366.07	292.06	1dpa morning_vs_bud morning	1.5	0.567	up	1.4e-08
Peaxi162Scf00033g00251	tuber-specific and sucrose-responsive element binding factor [Solanum tuberosum]	gb|AAG08960.1|AF122052_1	2885.12	2815.04	3559.58	4087.82	4933.3	6338.27	1dpa morning_vs_bud morning	1.7	0.73	up	0.0048
Peaxi162Scf00033g01320	alpha/beta-Hydrolases superfamily protein	AT5G18640.1	481.37	450.75	398.49	630.87	713.83	614.3	1dpa morning_vs_bud morning	1.5	0.552	up	7.83e-08
Peaxi162Scf00033g02314	Unknown protein	0	0.77	2.43	1.22	5.4	40.91	23.08	1dpa morning_vs_bud morning	16	4.04	up	0.000659
Peaxi162Scf00033g02911	proton gradient regulation 5	AT2G05620.1	211.71	191.96	142.58	637.62	714.91	517.54	1dpa morning_vs_bud morning	3.4	1.77	up	0
Peaxi162Scf00033g03016	60S ribosomal protein L23	sp|Q07760|RL23_TOBAC	166.9	164.02	148.67	322.87	281.01	301.82	1dpa morning_vs_bud morning	1.9	0.912	up	1.48e-08
Peaxi162Scf00034g00069	Sulfite exporter TauE/SafE family protein	AT2G25737.1	214.8	319.53	203.51	422.83	431.74	340.88	1dpa morning_vs_bud morning	1.6	0.698	up	0.000168
Peaxi162Scf00034g00317	Zinc phosphodiesterase ELAC protein 2	sp|Q9BQ52|RNZ2_HUMAN	63.36	82.62	76.77	137.79	124.89	133.16	1dpa morning_vs_bud morning	1.8	0.844	up	7.88e-06
Peaxi162Scf00034g00513	ROP guanine nucleotide exchange factor 5	AT5G05940.1	13.91	19.44	7.31	40.53	47.37	32.85	1dpa morning_vs_bud morning	2.9	1.56	up	0.000114
Peaxi162Scf00034g00611	0	0	1998.11	2380.09	1812.08	3012.51	3042.67	2970.29	1dpa morning_vs_bud morning	1.5	0.544	up	1.92e-07
Peaxi162Scf00034g02717	Plant protein of unknown function (DUF827)	AT2G17940.1	378.61	500.56	361.93	930.77	945.32	808.71	1dpa morning_vs_bud morning	2.2	1.11	up	2.7e-09
Peaxi162Scf00035g00291	Unknown protein	0	240.3	270.93	255.91	395.81	427.44	458.06	1dpa morning_vs_bud morning	1.7	0.745	up	5.9e-06
Peaxi162Scf00035g02214	Chlorophyll a-b binding protein 8, chloroplastic	sp|P27522|CB13_SOLLC	27.82	42.52	35.34	116.18	130.28	79.01	1dpa morning_vs_bud morning	3.1	1.63	up	8.53e-06
Peaxi162Scf00036g00016	ubiquitin-conjugating enzyme 13	AT3G46460.1	1.55	1.21	1.22	17.56	57.06	23.97	1dpa morning_vs_bud morning	24	4.61	up	0.000129
Peaxi162Scf00036g00035	SKU5 similar 12	AT1G55570.1	86.54	127.57	97.49	775.42	2460.19	1375.07	1dpa morning_vs_bud morning	15	3.89	up	0.000554
Peaxi162Scf00036g00062	PPPDE putative thiol peptidase family protein	AT4G25660.1	81.9	81.4	112.11	145.9	146.43	165.11	1dpa morning_vs_bud morning	1.7	0.743	up	0.000346
Peaxi162Scf00036g00158	plastid transcriptionally active 14	AT4G20130.1	50.22	58.32	69.46	144.55	138.89	136.71	1dpa morning_vs_bud morning	2.4	1.25	up	1.5e-09
Peaxi162Scf00036g00221	protein containing PDZ domain, a K-box domain, and a TPR region	AT1G55480.1	154.53	153.08	136.49	579.54	581.4	486.47	1dpa morning_vs_bud morning	3.7	1.89	up	0
Peaxi162Scf00036g00225	H/ACA ribonucleoprotein complex subunit 4	sp|Q9LD90|CBF5_ARATH	324.52	331.68	280.28	1134.76	960.39	1080.35	1dpa morning_vs_bud morning	3.4	1.76	up	0
Peaxi162Scf00036g00321	DNA replication licensing factor MCM6	sp|Q2KIZ8|MCM6_BOVIN	3.09	2.43	7.31	56.74	31.22	23.08	1dpa morning_vs_bud morning	8.8	3.13	up	3.3e-09
Peaxi162Scf00036g00412	Zinc finger CCCH domain-containing protein 1	sp|Q8GX84|C3H1_ARATH	30.13	30.37	30.47	137.79	92.59	103.86	1dpa morning_vs_bud morning	3.6	1.86	up	0
Peaxi162Scf00036g00711	Disease resistance protein (TIR-NBS-LRR class)	AT4G19510.2	17.77	13.36	20.72	308.01	289.62	243.23	1dpa morning_vs_bud morning	16	4.01	up	0
Peaxi162Scf00036g01013	Molybdenum cofactor sulfurase family protein	AT1G30910.1	23.95	23.08	37.78	56.74	51.68	58.59	1dpa morning_vs_bud morning	2	1.01	up	1.56e-05
Peaxi162Scf00036g01311	DNA topoisomerase 1	sp|Q1RIM1|TOP1_RICBR	159.94	189.53	170.61	330.97	254.09	268.09	1dpa morning_vs_bud morning	1.6	0.713	up	7.2e-09
Peaxi162Scf00036g02019	Unknown protein	0	104.31	103.27	91.4	229.65	219.64	228.14	1dpa morning_vs_bud morning	2.3	1.17	up	0
Peaxi162Scf00036g10015	cytochrome P450, family 94, subfamily C, polypeptide 1	AT2G27690.1	21.63	15.79	12.19	601.15	239.02	217.49	1dpa morning_vs_bud morning	21	4.39	up	0
Peaxi162Scf00037g00041	0	0	47.13	58.32	54.84	85.11	62.45	84.33	1dpa morning_vs_bud morning	1.5	0.548	up	0.00502
Peaxi162Scf00037g00185	Unknown protein	0	7.73	3.64	3.66	29.72	31.22	28.41	1dpa morning_vs_bud morning	5.6	2.48	up	2.38e-07
Peaxi162Scf00037g00223	HSP20-like chaperones superfamily protein	AT1G54850.1	21.63	17.01	9.75	40.53	45.22	34.62	1dpa morning_vs_bud morning	2.4	1.25	up	2.3e-05
Peaxi162Scf00037g00424	long-chain acyl-CoA synthetase 7	AT5G27600.1	1631.09	1699.72	1689	2457.29	2474.19	2403.93	1dpa morning_vs_bud morning	1.5	0.548	up	1.2e-09
Peaxi162Scf00037g00515	Metallopeptidase M24 family protein	AT3G05350.1	364.7	376.63	403.36	629.52	611.55	506	1dpa morning_vs_bud morning	1.5	0.608	up	8e-10
Peaxi162Scf00037g00521	Vacuole membrane protein 1	sp|Q91ZQ0|VMP1_RAT	416.47	362.06	361.93	520.1	628.78	562.81	1dpa morning_vs_bud morning	1.5	0.583	up	4.68e-05
Peaxi162Scf00037g00630	zinc finger (Ran-binding) family protein	AT1G55040.1	83.45	78.97	69.46	124.28	116.28	119.84	1dpa morning_vs_bud morning	1.5	0.623	up	0.000102
Peaxi162Scf00037g01217	Protein of unknown function (DUF1624)	AT5G27730.1	555.54	584.39	560.56	813.24	868.87	794.5	1dpa morning_vs_bud morning	1.5	0.543	up	1e-10
Peaxi162Scf00037g01329	RNA-binding family protein isoform 2 [Theobroma cacao] gb|EOX95072.1| RNA-binding family protein isoform 2 [Theobroma cacao]	ref|XP_007050915.1|	243.39	245.42	204.73	595.75	1016.38	1050.16	1dpa morning_vs_bud morning	3.8	1.94	up	0
Peaxi162Scf00037g01522	Plant invertase/pectin methylesterase inhibitor superfamily	AT3G05620.1	25.5	40.09	32.9	140.49	480.19	311.59	1dpa morning_vs_bud morning	9.5	3.25	up	0.000625
Peaxi162Scf00037g01620	Protein of unknown function (DUF1399)	AT1G56230.1	223.3	195.61	154.76	283.69	298.24	292.06	1dpa morning_vs_bud morning	1.5	0.599	up	0.000391
Peaxi162Scf00037g01622	F-box protein PP2-B1	sp|Q6NPT8|PP2B1_ARATH	1698.31	1375.33	1213.74	12602.5	13130	11400.9	1dpa morning_vs_bud morning	8.6	3.11	up	0
Peaxi162Scf00037g01814	Single-stranded DNA-binding protein, mitochondrial	sp|Q84J78|SSBP_ARATH	21.63	32.8	34.12	82.4	62.45	47.94	1dpa morning_vs_bud morning	2.2	1.14	up	2.47e-05
Peaxi162Scf00038g00222	Tetratricopeptide repeat protein 1	sp|Q91Z38|TTC1_MOUSE	447.37	453.18	476.48	644.38	735.37	664.9	1dpa morning_vs_bud morning	1.5	0.574	up	0
Peaxi162Scf00038g00837	Unknown protein	0	36.32	35.23	41.43	71.6	59.22	42.61	1dpa morning_vs_bud morning	1.5	0.6	up	0.0201
Peaxi162Scf00038g00920	Protein transport protein SEC13	sp|Q54DS8|SEC13_DICDI	24.73	36.45	12.19	39.18	48.45	39.06	1dpa morning_vs_bud morning	1.7	0.787	up	0.012
Peaxi162Scf00038g01029	Clavaminate synthase-like protein	sp|Q9LIG0|Y3136_ARATH	370.88	1573.36	492.32	1438.71	1290.93	1099.88	1dpa morning_vs_bud morning	1.6	0.654	up	0.0186
Peaxi162Scf00038g01039	phytochrome-associated protein 1 [Arabidopsis thaliana]	gb|AAC99772.1|	6.18	8.5	7.31	67.54	90.44	102.97	1dpa morning_vs_bud morning	12	3.6	up	0
Peaxi162Scf00038g01145	Pentatricopeptide repeat-containing protein	sp|Q9FIX3|PP407_ARATH	47.13	53.46	39	55.39	65.68	92.32	1dpa morning_vs_bud morning	1.6	0.64	up	0.00156
Peaxi162Scf00038g01321	40S ribosomal protein S15a-2	sp|O82205|R15A2_ARATH	302.88	281.87	277.84	525.5	448.97	427.88	1dpa morning_vs_bud morning	1.6	0.689	up	1e-10
Peaxi162Scf00038g01627	60 kDa chaperonin 3	sp|A5EG60|CH603_BRASB	360.83	424.02	344.87	713.28	626.62	690.64	1dpa morning_vs_bud morning	1.8	0.847	up	0
Peaxi162Scf00038g01825	Kinase-related protein of unknown function (DUF1296)	AT3G13990.2	118.22	100.84	151.11	203.99	220.72	213.94	1dpa morning_vs_bud morning	1.7	0.795	up	1.7e-09
Peaxi162Scf00038g02028	Unknown protein	0	57.18	47.38	73.12	75.65	103.36	78.12	1dpa morning_vs_bud morning	1.5	0.542	up	0.00137
Peaxi162Scf00038g02029	inter-alpha-trypsin inhibitor heavy chain-related	AT1G19110.1	394.83	464.11	443.58	624.12	735.37	709.28	1dpa morning_vs_bud morning	1.6	0.671	up	5.97e-05
Peaxi162Scf00038g02031	Aldehyde dehydrogenase family 7 member A1	sp|Q9ZPB7|AL7A1_MALDO	2830.27	2550.18	1637.82	4390.42	4701.82	4812.29	1dpa morning_vs_bud morning	2	0.985	up	0
Peaxi162Scf00038g02243	Unknown protein	0	4.64	4.86	7.31	63.49	59.22	37.28	1dpa morning_vs_bud morning	9.6	3.27	up	0
Peaxi162Scf00038g02247	CCAAT/enhancer-binding protein zeta	sp|Q03701|CEBPZ_HUMAN	315.25	383.92	324.15	671.4	573.87	634.71	1dpa morning_vs_bud morning	1.8	0.881	up	0
Peaxi162Scf00038g02336	pumilio 23	AT1G72320.1	206.3	235.7	203.51	466.06	390.83	405.68	1dpa morning_vs_bud morning	2	0.967	up	0
Peaxi162Scf00038g02342	alanine aminotransferase 2	AT1G72330.1	171.53	295.23	107.24	1102.33	1101.43	1330.68	1dpa morning_vs_bud morning	6.1	2.62	up	0
Peaxi162Scf00038g02344	Unknown protein	0	57.18	59.53	49.96	394.46	540.49	490.02	1dpa morning_vs_bud morning	8.6	3.1	up	0
Peaxi162Scf00038g02438	zinc ion binding	AT1G55915.1	242.62	181.03	204.73	275.58	339.15	308.92	1dpa morning_vs_bud morning	1.5	0.543	up	1.16e-06
Peaxi162Scf00038g02535	Pyridoxamine 5'-phosphate oxidase family protein	AT1G51560.1	244.93	215.05	224.23	368.8	367.14	318.69	1dpa morning_vs_bud morning	1.5	0.612	up	1.12e-07
Peaxi162Scf00038g02650	Mitochondrial substrate carrier family protein	AT3G20240.1	44.81	80.19	57.28	91.86	104.44	94.1	1dpa morning_vs_bud morning	1.6	0.688	up	0.0169
Peaxi162Scf00038g02653	Leucine-rich repeat protein kinase family protein	AT5G35390.1	1.55	4.86	3.66	24.32	72.14	33.73	1dpa morning_vs_bud morning	13	3.74	up	7.63e-05
Peaxi162Scf00039g00073	Tetratricopeptide repeat (TPR)-like superfamily protein	AT2G37400.1	83.45	80.19	74.34	156.7	150.73	209.5	1dpa morning_vs_bud morning	2.2	1.12	up	4.74e-08
Peaxi162Scf00039g00199	Leucine-rich receptor-like protein kinase family protein	AT1G09970.1	53.31	61.96	68.24	104.02	139.97	123.39	1dpa morning_vs_bud morning	2	1.01	up	0.000142
Peaxi162Scf00039g00424	Ankyrin repeat family protein	AT1G07710.1	10.04	7.29	9.75	49.98	25.84	20.42	1dpa morning_vs_bud morning	3.4	1.78	up	6.68e-05
Peaxi162Scf00039g00818	FUS3-complementing gene 1	AT3G53570.3	455.1	449.53	424.08	651.13	656.77	640.04	1dpa morning_vs_bud morning	1.5	0.548	up	0
Peaxi162Scf00040g00021	germin-like protein 10	AT3G62020.2	224.07	210.19	201.07	325.57	390.83	300.05	1dpa morning_vs_bud morning	1.6	0.673	up	8.67e-06
Peaxi162Scf00040g03137	glutamate receptor 3.6	AT3G51480.1	397.92	357.2	327.81	1226.62	1064.83	1026.2	1dpa morning_vs_bud morning	3.1	1.61	up	0
Peaxi162Scf00041g00054	Transducin/WD40 repeat-like superfamily protein	AT1G78070.1	201.67	228.41	231.54	455.25	535.11	515.76	1dpa morning_vs_bud morning	2.3	1.19	up	4.48e-07
Peaxi162Scf00041g00112	VQ motif-containing family protein [Populus trichocarpa] gb|EEE94381.1| VQ motif-containing family protein [Populus trichocarpa]	ref|XP_002307385.1|	156.08	150.65	193.76	271.53	306.85	261.88	1dpa morning_vs_bud morning	1.7	0.755	up	0
Peaxi162Scf00041g00179	Unknown protein	0	16.23	24.3	25.59	36.47	35.53	40.83	1dpa morning_vs_bud morning	1.8	0.82	up	0.00419
Peaxi162Scf00041g00209	RNA-binding (RRM/RBD/RNP motifs) family protein	AT3G23370.1	46.36	85.05	49.96	172.92	163.65	140.26	1dpa morning_vs_bud morning	2.7	1.41	up	6e-10
Peaxi162Scf00041g01738	Nucleolar complex protein 3 homolog	sp|Q6DRN3|NOC3L_DANRE	224.85	247.85	203.51	430.94	428.51	409.24	1dpa morning_vs_bud morning	1.9	0.906	up	0
Peaxi162Scf00042g00059	28 kDa heat- and acid-stable ph , putative [Ricinus communis]	ref|XP_002522509.1|	869.25	747.2	801.85	1195.55	1241.4	1228.59	1dpa morning_vs_bud morning	1.5	0.598	up	3.9e-09
Peaxi162Scf00042g00232	Pre-mRNA-splicing factor syf2	sp|Q28G05|SYF2_XENTR	547.05	425.23	396.05	722.73	695.53	703.96	1dpa morning_vs_bud morning	1.5	0.62	up	7e-10
Peaxi162Scf00042g02513	beta-galactosidase 11	AT4G35010.1	127.49	151.87	106.02	969.95	2988.84	1581.9	1dpa morning_vs_bud morning	14	3.85	up	0.000581
Peaxi162Scf00042g02519	myb domain protein 4	AT4G38620.1	27.04	9.72	24.37	434.99	596.48	408.35	1dpa morning_vs_bud morning	23	4.52	up	0
Peaxi162Scf00043g00076	glutathione S-transferase tau 7	AT2G29420.1	71.09	58.32	68.24	164.81	157.19	146.47	1dpa morning_vs_bud morning	2.4	1.24	up	1.02e-07
Peaxi162Scf00043g00235	Tetratricopeptide repeat protein 4 homolog	sp|Q54M20|TTC4_DICDI	157.62	178.6	165.73	237.76	277.78	264.54	1dpa morning_vs_bud morning	1.6	0.648	up	4.42e-08
Peaxi162Scf00043g02923	Pre-mRNA-processing factor 39	sp|Q86UA1|PRP39_HUMAN	583.36	641.49	631.24	1171.23	1082.05	1037.74	1dpa morning_vs_bud morning	1.8	0.828	up	0
Peaxi162Scf00044g00055	0	0	302.11	207.76	314.4	1034.79	1122.97	1090.11	1dpa morning_vs_bud morning	3.9	1.97	up	0
Peaxi162Scf00044g00112	tRNA (cytosine(34)-C(5))-methyltransferase	sp|Q08J23|NSUN2_HUMAN	82.67	116.64	93.83	168.86	156.12	145.58	1dpa morning_vs_bud morning	1.6	0.698	up	4.96e-07
Peaxi162Scf00044g01613	Homeobox-leucine zipper protein family	AT1G69780.1	263.48	236.92	275.41	1642.69	1546.1	1474.49	1dpa morning_vs_bud morning	6	2.58	up	0
Peaxi162Scf00045g00007	Ubiquitin carboxyl-terminal hydrolase 20	sp|Q9FPS7|UBP20_ARATH	63.36	72.9	71.9	167.51	131.35	121.62	1dpa morning_vs_bud morning	2	1.01	up	1.71e-06
Peaxi162Scf00045g00023	Unknown protein	0	44.04	65.61	30.47	75.65	79.67	105.64	1dpa morning_vs_bud morning	1.9	0.907	up	0.00321
Peaxi162Scf00045g00028	conserved hypothetical protein [Ricinus communis] gb|EEF42426.1| conserved hypothetical protein [Ricinus communis]	ref|XP_002519822.1|	84.99	76.54	70.68	260.72	268.09	177.54	1dpa morning_vs_bud morning	3	1.59	up	0
Peaxi162Scf00045g00071	conserved hypothetical protein [Ricinus communis] gb|EEF42556.1| conserved hypothetical protein [Ricinus communis]	ref|XP_002519952.1|	53.31	61.96	43.87	199.93	179.8	131.38	1dpa morning_vs_bud morning	3.2	1.68	up	1.8e-09
Peaxi162Scf00045g00127	PLATZ transcription factor family protein	AT4G17900.1	1662	1300	1350.23	5352.26	6631.21	3298.74	1dpa morning_vs_bud morning	3.5	1.82	up	0
Peaxi162Scf00045g00142	NAD(P)-binding Rossmann-fold superfamily protein	AT2G23910.1	91.17	86.26	80.43	140.49	157.19	122.5	1dpa morning_vs_bud morning	1.6	0.701	up	0.0211
Peaxi162Scf00045g00165	FASCICLIN-like arabinogalactan protein 8	AT2G45470.1	20.09	38.88	26.81	205.34	639.54	346.21	1dpa morning_vs_bud morning	14	3.8	up	0.00024
Peaxi162Scf00045g00167	FASCICLIN-like arabinogalactan protein 8	AT2G45470.1	29.36	35.23	40.21	224.25	747.21	387.93	1dpa morning_vs_bud morning	13	3.7	up	0.000825
Peaxi162Scf00045g00177	U3 small nucleolar RNA-associated protein 18 homolog	sp|Q9FMU5|UTP18_ARATH	211.71	241.78	210.82	360.69	337	337.33	1dpa morning_vs_bud morning	1.6	0.641	up	6.78e-08
Peaxi162Scf00045g00223	RNA binding	AT3G11964.1	171.53	246.64	179.14	463.36	369.3	395.92	1dpa morning_vs_bud morning	2.1	1.05	up	0
Peaxi162Scf00045g00323	arginine methyltransferase 11	AT4G29510.1	10.04	25.51	28.03	79.7	51.68	88.77	1dpa morning_vs_bud morning	3.6	1.86	up	1.59e-08
Peaxi162Scf00045g00444	ATP-dependent RNA heli1dpae Dbp73D isoform 1 [Theobroma cacao] ref|XP_007040745.1| ATP-dependent RNA heli1dpae Dbp73D isoform 1 [Theobroma cacao] gb|EOY25245.1| ATP-dependent RNA heli1dpae Dbp73D isoform 1 [Theobroma cacao] gb|EOY25246.1| ATP-dependent RNA heli1dpae Dbp73D isoform 1 [Theobroma cacao]	ref|XP_007040744.1|	89.63	94.77	106.02	268.83	227.18	247.67	1dpa morning_vs_bud morning	2.6	1.36	up	1.53e-06
Peaxi162Scf00045g00460	ENHANCED DISEASE RESISTANCE 2	AT4G19040.1	0	1.21	1.22	4.05	34.45	18.64	1dpa morning_vs_bud morning	27	4.73	up	0.000628
Peaxi162Scf00045g00636	Ankyrin repeat family protein	AT4G19150.1	81.13	69.25	77.99	154	137.81	150.91	1dpa morning_vs_bud morning	1.9	0.941	up	0
Peaxi162Scf00045g00722	SWIB/MDM2 domain superfamily protein	AT2G35605.1	139.85	137.29	146.23	259.37	247.63	229.03	1dpa morning_vs_bud morning	1.7	0.794	up	5e-10
Peaxi162Scf00045g00726	carotenoid cleavage dioxygenase 1	AT3G63520.1	0	0	0	460.66	599.71	424.33	1dpa morning_vs_bud morning	2500	11.3	up	0
Peaxi162Scf00045g01323	KAR-UP F-box 1	AT1G31350.1	46.36	30.37	39	64.84	74.29	55.93	1dpa morning_vs_bud morning	1.7	0.733	up	0.014
Peaxi162Scf00045g01332	Trihelix transcription factor GT-3a	sp|Q9SDW0|TGT3A_ARATH	88.08	69.25	67.02	148.6	165.81	157.13	1dpa morning_vs_bud morning	2.1	1.05	up	0
Peaxi162Scf00045g01436	Peptidyl-prolyl cis-trans isomerase-like 3	sp|P0CP87|PPIL3_CRYNB	50.22	37.66	42.65	108.07	127.05	97.65	1dpa morning_vs_bud morning	2.5	1.32	up	0
Peaxi162Scf00045g01641	WRKY DNA-binding protein 11	AT4G31550.2	95.04	94.77	107.24	172.92	153.96	172.22	1dpa morning_vs_bud morning	1.7	0.751	up	0.000243
Peaxi162Scf00045g01739	Unknown protein	0	3.09	3.64	8.53	31.07	82.9	58.59	1dpa morning_vs_bud morning	12	3.54	up	1.71e-06
Peaxi162Scf00045g01824	Zinc finger protein CONSTANS-LIKE 4	sp|Q940T9|COL4_ARATH	176.94	156.73	136.49	540.36	485.58	506.88	1dpa morning_vs_bud morning	3.2	1.7	up	0
Peaxi162Scf00045g01930	monogalactosyldiacylglycerol synthase 2	AT5G20410.1	66.45	82.62	65.81	117.53	100.13	105.64	1dpa morning_vs_bud morning	1.5	0.593	up	0.00151
Peaxi162Scf00045g01937	conserved hypothetical protein [Ricinus communis] gb|EEF39901.1| conserved hypothetical protein [Ricinus communis]	ref|XP_002522409.1|	40.95	31.59	37.78	55.39	79.67	74.57	1dpa morning_vs_bud morning	1.9	0.925	up	5.31e-06
Peaxi162Scf00045g02114	PATATIN-like protein 5	AT4G37060.1	468.23	413.08	388.74	783.52	774.13	670.22	1dpa morning_vs_bud morning	1.7	0.807	up	7.06e-07
Peaxi162Scf00045g02134	multidrug resistance-associated protein 2	AT2G34660.1	2591.51	2900.09	2821.1	4380.97	4122.57	4110.11	1dpa morning_vs_bud morning	1.5	0.602	up	0
Peaxi162Scf00045g02523	Protein phosphatase 2C family protein	AT2G30020.1	53.31	238.13	233.97	181.02	261.63	1047.5	1dpa morning_vs_bud morning	2.8	1.51	up	0.0173
Peaxi162Scf00046g00148	Acetolactate synthase small subunit	sp|Q55141|ILVH_SYNY3	57.95	71.68	82.87	210.74	195.95	166	1dpa morning_vs_bud morning	2.7	1.45	up	0
Peaxi162Scf00046g00226	purine permease 3	AT1G28220.1	197.03	172.52	219.35	902.4	616.93	535.29	1dpa morning_vs_bud morning	3.5	1.8	up	0
Peaxi162Scf00046g00417	Nucleolar and coiled-body ph [Medicago truncatula]	ref|XP_003610031.1|	411.06	426.45	381.43	915.91	834.42	860.19	1dpa morning_vs_bud morning	2.1	1.1	up	0
Peaxi162Scf00046g00526	Structural maintenance of chromosomes protein 3	sp|Q56YN8|SMC3_ARATH	24.73	20.65	23.15	120.23	90.44	97.65	1dpa morning_vs_bud morning	4.4	2.15	up	0
Peaxi162Scf00046g00528	Unknown protein	0	16.23	9.72	10.97	43.23	54.91	52.38	1dpa morning_vs_bud morning	3.9	1.98	up	3.4e-09
Peaxi162Scf00046g00529	Structural maintenance of chromosomes protein 3	sp|Q56YN8|SMC3_ARATH	67.99	58.32	65.81	341.78	273.47	268.09	1dpa morning_vs_bud morning	4.6	2.19	up	0
Peaxi162Scf00047g00005	Unknown protein	0	2.32	2.43	7.31	22.97	97.98	49.71	1dpa morning_vs_bud morning	15	3.86	up	6.75e-05
Peaxi162Scf00047g00053	lectin receptor kinase a4.3	AT5G01560.1	48.68	86.26	91.4	362.04	415.59	365.74	1dpa morning_vs_bud morning	5.1	2.36	up	0
Peaxi162Scf00047g00116	S-adenosyl-L-methionine:salicylic acid carboxyl methyltransferase [Nicotiana alata]	gb|ACZ55219.1|	867.7	986.54	805.51	984.81	1764.66	1517.99	1dpa morning_vs_bud morning	1.6	0.683	up	0.0051
Peaxi162Scf00047g00131	Protein of unknown function (DUF803)	AT4G13800.1	0.77	2.43	3.66	16.21	55.99	26.63	1dpa morning_vs_bud morning	15	3.92	up	0.000129
Peaxi162Scf00047g00136	Small subunit processome component 20 homolog	sp|O75691|UTP20_HUMAN	231.8	346.26	216.91	736.24	598.63	657.8	1dpa morning_vs_bud morning	2.5	1.33	up	0
Peaxi162Scf00047g00185	Domain of unknown function (DUF1767)	AT5G63540.1	13.91	25.51	18.28	56.74	34.45	49.71	1dpa morning_vs_bud morning	2.5	1.32	up	8.65e-06
Peaxi162Scf00047g00204	ENTH/ANTH/VHS superfamily protein	AT1G05020.1	1.55	1.21	7.31	20.26	46.3	24.86	1dpa morning_vs_bud morning	9.4	3.23	up	0.00161
Peaxi162Scf00047g00214	Plant calmodulin-binding protein-related, putative isoform 1 [Theobroma cacao] ref|XP_007008804.1| Plant calmodulin-binding protein-related, putative isoform 1 [Theobroma cacao] ref|XP_007008805.1| Plant calmodulin-binding protein-related, putative isoform 1 [Theobroma cacao] ref|XP_007008806.1| Plant calmodulin-binding protein-related, putative isoform 1 [Theobroma cacao] gb|EOY17613.1| Plant ca…	ref|XP_007008803.1|	0	1.21	1.22	63.49	47.37	47.94	1dpa morning_vs_bud morning	77	6.26	up	2.3e-09
Peaxi162Scf00047g00218	Cytosolic sulfotransferase 6	sp|Q9M1V1|SOT6_ARATH	81.9	87.48	98.71	216.14	277.78	256.55	1dpa morning_vs_bud morning	2.8	1.49	up	1.43e-08
Peaxi162Scf00047g00219	Transducin/WD40 repeat-like superfamily protein	AT4G18905.1	315.25	317.1	285.16	593.04	535.11	583.23	1dpa morning_vs_bud morning	1.9	0.895	up	0
Peaxi162Scf00047g00221	LOB domain-containing protein 1	AT1G07900.1	0.77	1.21	0	41.88	60.29	69.24	1dpa morning_vs_bud morning	84	6.4	up	3.85e-08
Peaxi162Scf00047g00226	beta galactosidase 9	AT2G32810.1	190.08	218.69	182.79	487.67	489.88	420.78	1dpa morning_vs_bud morning	2.4	1.24	up	0
Peaxi162Scf00047g00336	sucrose phosphate synthase 3F	AT1G04920.1	1084.82	1212.52	818.91	3551.52	4061.2	4318.72	1dpa morning_vs_bud morning	3.8	1.94	up	0
Peaxi162Scf00047g00423	Ypt/Rab-GAP domain of gyp1p superfamily protein	AT4G13730.1	370.88	313.46	402.14	710.57	696.61	657.8	1dpa morning_vs_bud morning	1.9	0.924	up	0
Peaxi162Scf00047g00424	Ypt/Rab-GAP domain of gyp1p superfamily protein	AT4G13730.1	120.54	104.49	129.17	244.51	205.64	215.71	1dpa morning_vs_bud morning	1.9	0.905	up	2.84e-08
Peaxi162Scf00047g00524	Ethylene-responsive transcription factor ERF062	sp|Q9SVQ0|ERF62_ARATH	88.08	66.82	67.02	841.61	1054.06	591.22	1dpa morning_vs_bud morning	11	3.48	up	0
Peaxi162Scf00047g00732	Beta-glucosidase, GBA2 type family protein	AT3G24180.1	809.75	786.07	740.92	1396.83	1453.5	1423.89	1dpa morning_vs_bud morning	1.8	0.87	up	0
Peaxi162Scf00047g01123	S-adenosyl-L-methionine:salicylic acid carboxyl methyltransferase [Nicotiana alata]	gb|ACZ55219.1|	27310.6	26993.8	24117.7	31835.3	54350.3	41312.4	1dpa morning_vs_bud morning	1.6	0.701	up	0.00251
Peaxi162Scf00047g01312	Inosine triphosphate pyrophosphatase family protein	AT4G13720.1	64.9	69.25	49.96	94.56	133.51	92.32	1dpa morning_vs_bud morning	1.7	0.792	up	4.12e-05
Peaxi162Scf00047g01530	Leucine-rich repeat receptor-like protein kinase family protein	AT2G33170.1	329.15	354.77	371.68	929.42	1203.72	788.29	1dpa morning_vs_bud morning	2.8	1.47	up	0
Peaxi162Scf00047g01540	retinoblastoma-related 1	AT3G12280.1	932.6	759.34	845.72	1356.3	1591.32	1043.06	1dpa morning_vs_bud morning	1.6	0.65	up	1.19e-05
Peaxi162Scf00047g01542	GATA transcription factor 1	AT3G24050.1	314.47	221.12	265.66	422.83	460.81	352.42	1dpa morning_vs_bud morning	1.5	0.619	up	0.00141
Peaxi162Scf00047g01818	Aconitate hydratase 1	sp|Q42560|ACO1_ARATH	3833.96	4501.4	3844.74	6465.41	7008.05	6769.7	1dpa morning_vs_bud morning	1.7	0.733	up	0
Peaxi162Scf00047g01924	B-cell receptor-associated 31-like	AT5G42570.1	413.37	391.21	355.84	582.24	620.16	569.02	1dpa morning_vs_bud morning	1.5	0.606	up	1.02e-07
Peaxi162Scf00047g01927	1-aminocyclopropane-1-carboxylate oxidase 1	sp|Q08506|ACCO1_PETHY	7507.97	4960.65	4215.2	11292.2	12086.7	12046.3	1dpa morning_vs_bud morning	2.1	1.09	up	2.7e-07
Peaxi162Scf00047g02034	Protein NRT1/ PTR FAMILY 6.4	sp|Q9LVE0|PTR33_ARATH	291.29	233.27	232.76	10103.4	9433.79	6061.3	1dpa morning_vs_bud morning	34	5.08	up	0
Peaxi162Scf00047g02035	conserved hypothetical protein [Ricinus communis] gb|EEF30177.1| conserved hypothetical protein [Ricinus communis]	ref|XP_002532208.1|	74.95	77.76	74.34	129.69	159.35	118.95	1dpa morning_vs_bud morning	1.8	0.844	up	3e-06
Peaxi162Scf00047g02037	Ubiquitin and WLM domain-containing protein [Morus notabilis]	gb|EXB78685.1|	982.83	1043.64	979.77	1433.3	1616.08	1574.8	1dpa morning_vs_bud morning	1.5	0.622	up	1.02e-07
Peaxi162Scf00047g02038	PHD finger family protein / bromo-adjacent homology (BAH) domain-containing protein	AT4G22140.1	99.67	86.26	95.05	174.27	130.28	130.49	1dpa morning_vs_bud morning	1.5	0.611	up	0.000276
Peaxi162Scf00047g02128	Chlorophyll a-b binding protein 37, chloroplastic	sp|P12062|CB26_PETSP	1460.33	1099.53	921.28	1960.16	2066.13	1741.69	1dpa morning_vs_bud morning	1.7	0.726	up	8.5e-05
Peaxi162Scf00047g02132	RNA-binding protein 1	AT1G58470.1	1185.27	1296.35	1186.93	1985.82	2181.33	2052.39	1dpa morning_vs_bud morning	1.7	0.765	up	0
Peaxi162Scf00047g02225	Pectin lyase-like superfamily protein	AT3G07820.1	25.5	21.87	17.06	197.23	529.72	325.79	1dpa morning_vs_bud morning	16	4.03	up	0.000153
Peaxi162Scf00047g02238	Pectin lyase-like superfamily protein	AT3G07820.1	9.27	9.72	7.31	55.39	235.79	170.44	1dpa morning_vs_bud morning	18	4.13	up	0.000185
Peaxi162Scf00047g02240	DEAD-box ATP-dependent RNA heli1dpae 53	sp|Q0D8N0|RH53_ORYSJ	132.9	137.29	136.49	395.81	331.61	363.07	1dpa morning_vs_bud morning	2.7	1.42	up	0
Peaxi162Scf00047g02454	Pyruvate dehydrogenase E1 component subunit alpha	sp|Q1XDM0|ODPA_PYRYE	5198.48	4882.89	4446.74	18227.7	19806.4	17912.3	1dpa morning_vs_bud morning	3.9	1.95	up	0
Peaxi162Scf00048g00171	Unknown protein	0	617.36	545.51	444.8	801.08	818.27	960.51	1dpa morning_vs_bud morning	1.6	0.68	up	4.41e-05
Peaxi162Scf00048g00192	F-box family protein, putative [Theobroma cacao] gb|EOY06275.1| F-box family protein, putative [Theobroma cacao]	ref|XP_007035349.1|	78.81	104.49	84.08	125.63	139.97	127.83	1dpa morning_vs_bud morning	1.5	0.564	up	0.0198
Peaxi162Scf00048g01725	Nucleolar complex protein 2 homolog	sp|Q9ZPV5|NOC2L_ARATH	209.39	235.7	190.1	476.87	398.37	502.45	1dpa morning_vs_bud morning	2.2	1.12	up	0
Peaxi162Scf00048g01820	Isoleucine--tRNA ligase	sp|Q8YXY3|SYI_NOSS1	360.06	407.01	389.96	624.12	591.09	592.99	1dpa morning_vs_bud morning	1.6	0.65	up	0
Peaxi162Scf00048g02226	1-deoxy-D-xylulose 5-phosphate synthase 1	AT3G21500.2	472.1	513.92	427.73	2003.38	1855.1	1614.75	1dpa morning_vs_bud morning	3.9	1.95	up	0
Peaxi162Scf00049g00019	methyl esterase 1	AT2G23620.1	557.09	631.77	649.52	857.82	928.09	1018.21	1dpa morning_vs_bud morning	1.5	0.611	up	0.0011
Peaxi162Scf00049g00911	cytochrome P450, family 76, subfamily C, polypeptide 4	AT2G45550.1	517.68	575.89	411.89	960.49	922.71	999.56	1dpa morning_vs_bud morning	1.9	0.937	up	1.52e-06
Peaxi162Scf00049g02223	basic helix-loop-helix (bHLH) DNA-binding superfamily protein	AT4G02590.1	327.61	314.67	286.38	547.11	515.73	493.57	1dpa morning_vs_bud morning	1.7	0.742	up	2.79e-05
Peaxi162Scf00050g00101	GRAS family transcription factor	AT3G54220.1	3.86	2.43	8.53	37.83	88.29	36.4	1dpa morning_vs_bud morning	11	3.49	up	0
Peaxi162Scf00050g00633	FGGY family of carbohydrate kinase	AT4G30310.2	256.52	295.23	280.28	878.08	703.07	721.71	1dpa morning_vs_bud morning	2.8	1.47	up	0
Peaxi162Scf00050g01715	ABA-responsive element binding protein 3 isoform 3 [Theobroma cacao] gb|EOY34323.1| ABA-responsive element binding protein 3 isoform 3 [Theobroma cacao]	ref|XP_007016704.1|	70.31	65.61	77.99	116.18	142.12	124.28	1dpa morning_vs_bud morning	1.8	0.846	up	6.3e-09
Peaxi162Scf00050g02113	Cysteine proteinase inhibitor	sp|Q06445|CYTI_VIGUN	104.31	91.12	84.08	152.65	156.12	130.49	1dpa morning_vs_bud morning	1.6	0.634	up	0.00021
Peaxi162Scf00051g00732	Sister chromatid cohesion protein PDS5 homolog A	sp|Q29RF7|PDS5A_HUMAN	35.54	37.66	30.47	108.07	110.9	74.57	1dpa morning_vs_bud morning	2.8	1.48	up	0
Peaxi162Scf00051g01416	replication factor C subunit 3	AT1G77470.1	46.36	51.03	58.49	82.4	82.9	86.11	1dpa morning_vs_bud morning	1.6	0.705	up	0.000765
Peaxi162Scf00051g01514	Eukaryotic aspartyl protease family protein	AT1G44130.1	94.26	78.97	81.65	191.83	173.34	178.43	1dpa morning_vs_bud morning	2.1	1.09	up	0.00015
Peaxi162Scf00051g01815	amino acid permease 3	AT1G77380.1	1206.13	1326.73	1089.44	2142.53	1967.08	2385.29	1dpa morning_vs_bud morning	1.8	0.843	up	1.72e-05
Peaxi162Scf00052g00036	Pentatricopeptide repeat-containing protein	sp|Q9C6T2|PPR68_ARATH	33.22	27.94	31.68	75.65	65.68	52.38	1dpa morning_vs_bud morning	2.1	1.05	up	0.00666
Peaxi162Scf00052g00329	ATP-dependent RNA heli1dpae Dbp73D isoform 1 [Theobroma cacao] ref|XP_007040745.1| ATP-dependent RNA heli1dpae Dbp73D isoform 1 [Theobroma cacao] gb|EOY25245.1| ATP-dependent RNA heli1dpae Dbp73D isoform 1 [Theobroma cacao] gb|EOY25246.1| ATP-dependent RNA heli1dpae Dbp73D isoform 1 [Theobroma cacao]	ref|XP_007040744.1|	45.59	44.95	49.96	112.12	139.97	89.66	1dpa morning_vs_bud morning	2.4	1.28	up	1e-10
Peaxi162Scf00052g00819	peroxisomal 3-ketoacyl-CoA thiolase 3	AT2G33150.1	14224	13857.7	12780.9	33271.3	43043.1	39248.5	1dpa morning_vs_bud morning	2.8	1.5	up	0
Peaxi162Scf00052g01611	Unknown protein	0	5.41	13.36	6.09	64.84	158.27	150.91	1dpa morning_vs_bud morning	15	3.93	up	6.36e-06
Peaxi162Scf00052g01817	phytochrome interacting factor 3-like 5	AT2G20180.2	182.35	140.93	141.36	590.34	632.01	545.06	1dpa morning_vs_bud morning	3.8	1.92	up	0
Peaxi162Scf00052g02118	Tetraspanin family protein	AT2G20230.1	50.22	51.03	56.06	179.67	146.43	137.6	1dpa morning_vs_bud morning	2.9	1.55	up	0
Peaxi162Scf00053g00522	DNA-directed RNA polymerase III subunit RPC6	sp|Q2T9S3|RPC6_BOVIN	71.09	87.48	79.21	220.2	223.95	221.93	1dpa morning_vs_bud morning	2.8	1.51	up	0
Peaxi162Scf00053g00524	Alternative oxidase 3, mitochondrial	sp|O03376|AOX3_SOYBN	1080.18	721.68	865.22	1071.26	1320	1925.45	1dpa morning_vs_bud morning	1.6	0.694	up	0.00092
Peaxi162Scf00054g02114	Sorbitol dehydrogenase	sp|Q9FJ95|DHSO_ARATH	67.99	87.48	53.62	159.41	132.43	137.6	1dpa morning_vs_bud morning	2.1	1.04	up	5.31e-08
Peaxi162Scf00054g02115	Post-GPI attachment to proteins factor 3	sp|Q68EV0|PGAP3_XENLA	841.43	777.57	703.14	1244.18	1328.61	1204.63	1dpa morning_vs_bud morning	1.6	0.701	up	0.000537
Peaxi162Scf00056g00013	0	0	383.24	290.37	240.07	616.01	522.19	554.82	1dpa morning_vs_bud morning	1.8	0.884	up	3.11e-05
Peaxi162Scf00056g00025	Remorin family protein	AT5G23750.1	680.72	670.65	815.26	1075.32	1122.97	1026.2	1dpa morning_vs_bud morning	1.5	0.574	up	0.000337
Peaxi162Scf00057g00107	Protein of unknown function (DUF607)	AT5G42610.1	0	0	1.22	36.47	57.06	29.29	1dpa morning_vs_bud morning	110	6.77	up	2.25e-08
Peaxi162Scf00057g00322	rRNA 2'-O-methyltransferase fibrillarin	sp|P22232|FBRL_XENLA	159.94	195.61	142.58	714.63	563.1	670.22	1dpa morning_vs_bud morning	3.9	1.97	up	0
Peaxi162Scf00057g00419	Protein phosphatase 2C family protein	AT4G16580.1	676.08	611.12	656.84	982.1	1186.49	1008.44	1dpa morning_vs_bud morning	1.6	0.708	up	2.56e-06
Peaxi162Scf00057g00427	J-domain protein required for chloroplast accumulation response 1	AT1G75100.1	135.99	133.64	84.08	2035.81	2184.56	1621.85	1dpa morning_vs_bud morning	16	4.04	up	0
Peaxi162Scf00057g00428	Arabidopsis thaliana protein of unknown function (DUF794)	AT3G21740.1	49.45	51.03	47.53	70.25	78.6	80.78	1dpa morning_vs_bud morning	1.6	0.642	up	0.000663
Peaxi162Scf00057g02231	poly(ADP-ribose) glycohydrolase 2	AT2G31865.1	41.72	27.94	31.68	64.84	47.37	55.04	1dpa morning_vs_bud morning	1.6	0.669	up	0.00173
Peaxi162Scf00057g02234	Ribosomal RNA small subunit methyltransferase F	sp|A6TB06|RSMF_KLEP7	1206.13	1189.44	1144.28	1903.42	1683.91	1628.95	1dpa morning_vs_bud morning	1.5	0.557	up	2.2e-08
Peaxi162Scf00058g00033	Protein of unknown function (DUF803)	AT3G26670.1	17	20.65	12.19	22.97	30.15	55.93	1dpa morning_vs_bud morning	2.2	1.15	up	0.0062
Peaxi162Scf00058g00215	Clustered mitochondria protein	sp|F4J5S1|CLU_ARATH	1481.2	1685.14	1441.63	2447.83	2366.52	2474.06	1dpa morning_vs_bud morning	1.6	0.663	up	0
Peaxi162Scf00058g00264	CP12 domain-containing protein 2	AT3G62410.1	16.23	10.93	21.94	67.54	52.76	47.05	1dpa morning_vs_bud morning	3.4	1.76	up	1.91e-08
Peaxi162Scf00058g00314	Chaperone protein DnaJ	sp|A9LZV9|DNAJ_NEIM0	326.06	349.91	321.72	706.52	629.85	664.01	1dpa morning_vs_bud morning	2	1	up	0
Peaxi162Scf00058g00317	DNA-directed RNA polymerase II subunit 2	sp|P38420|NRPB2_ARATH	260.39	285.51	262	679.5	587.86	658.68	1dpa morning_vs_bud morning	2.4	1.25	up	0
Peaxi162Scf00058g00514	O-fucosyltransferase family protein	AT2G44500.1	791.21	778.78	684.86	6439.74	12018.9	11876.7	1dpa morning_vs_bud morning	13	3.75	up	0
Peaxi162Scf00058g02111	Protein phosphatase 2C family protein	AT3G62260.2	129.81	76.54	98.71	143.2	157.19	159.79	1dpa morning_vs_bud morning	1.5	0.563	up	0.000108
Peaxi162Scf00058g02212	galactinol synthase 1	AT2G47180.1	34	35.23	26.81	236.41	756.9	450.07	1dpa morning_vs_bud morning	15	3.91	up	0.000288
Peaxi162Scf00058g02613	Malectin/receptor-like protein kinase family protein	AT3G04690.1	9.27	9.72	4.87	49.98	157.19	128.72	1dpa morning_vs_bud morning	14	3.81	up	2.44e-05
Peaxi162Scf00059g00068	Pectate lyase family protein	AT5G15110.1	41.72	68.04	56.06	337.72	1033.6	629.39	1dpa morning_vs_bud morning	12	3.59	up	0.000684
Peaxi162Scf00059g00069	Pectate lyase family protein	AT3G01270.1	38.63	66.82	58.49	359.34	1178.95	656.02	1dpa morning_vs_bud morning	13	3.74	up	0.000331
Peaxi162Scf00059g00193	Unknown protein	0	24.73	36.45	20.72	41.88	54.91	55.04	1dpa morning_vs_bud morning	1.9	0.925	up	7.7e-05
Peaxi162Scf00059g00319	FAD/NAD(P)-binding oxidoreductase family protein	AT5G39940.1	46.36	53.46	48.74	90.51	77.52	69.24	1dpa morning_vs_bud morning	1.6	0.669	up	0.000647
Peaxi162Scf00059g01812	conserved hypothetical protein [Ricinus communis] gb|EEF35062.1| conserved hypothetical protein [Ricinus communis]	ref|XP_002527310.1|	54.86	63.18	48.74	85.11	86.13	77.23	1dpa morning_vs_bud morning	1.5	0.572	up	0.00446
Peaxi162Scf00059g01919	hydroxyproline-rich glycoprotein [Populus trichocarpa] gb|EEE99978.2| hydroxyproline-rich glycoprotein [Populus trichocarpa]	ref|XP_002325597.2|	706.21	680.37	762.85	1186.09	1433.05	1183.32	1dpa morning_vs_bud morning	1.8	0.823	up	9.8e-09
Peaxi162Scf00059g02110	cationic amino acid transporter 2	AT1G58030.1	159.17	145.79	158.42	275.58	236.87	224.59	1dpa morning_vs_bud morning	1.6	0.66	up	3.85e-06
Peaxi162Scf00060g00433	60S ribosomal protein L23a	sp|Q9AT35|RL23A_DAUCA	21.63	26.73	15.84	89.16	74.29	102.09	1dpa morning_vs_bud morning	4.1	2.05	up	0
Peaxi162Scf00060g00512	alpha/beta-Hydrolases superfamily protein	AT2G39420.1	173.85	136.07	163.29	2038.51	2095.2	1972.5	1dpa morning_vs_bud morning	13	3.68	up	0
Peaxi162Scf00060g00711	ABC-2 type transporter family protein	AT3G55090.1	1350.62	1722.8	1342.92	4978.07	5466.26	4761.69	1dpa morning_vs_bud morning	3.4	1.78	up	5e-10
Peaxi162Scf00061g00093	RING/U-box superfamily protein	AT1G20823.1	183.89	109.35	119.42	333.67	334.84	232.58	1dpa morning_vs_bud morning	2.2	1.12	up	0.00285
Peaxi162Scf00061g00226	multidrug resistance-associated protein 2	AT2G34660.1	180.8	190.75	191.32	310.71	374.68	292.06	1dpa morning_vs_bud morning	1.7	0.797	up	0.000108
Peaxi162Scf00061g00917	MLO-like protein 8	sp|O22757|MLO8_ARATH	268.11	275.79	288.81	720.03	677.23	651.58	1dpa morning_vs_bud morning	2.5	1.3	up	0
Peaxi162Scf00062g00009	Unknown protein	0	0	0	0	114.83	75.37	25.74	1dpa morning_vs_bud morning	370	8.54	up	9.5e-09
Peaxi162Scf00062g00033	CBL-interacting protein kinase 20	AT5G45820.1	608.86	534.58	386.3	2701.8	2651.84	3738.16	1dpa morning_vs_bud morning	5.9	2.57	up	0
Peaxi162Scf00062g00086	Chromodomain-heli1dpae-DNA-binding protein 2	sp|O14647|CHD2_HUMAN	2255.4	2194.2	1843.77	3671.75	3407.66	3340.46	1dpa morning_vs_bud morning	1.7	0.726	up	0
Peaxi162Scf00062g00112	DNA double-strand break repair rad50 ATPase, putative isoform 1 [Theobroma cacao] ref|XP_007013875.1| DNA double-strand break repair rad50 ATPase, putative isoform 1 [Theobroma cacao] gb|EOY31493.1| DNA double-strand break repair rad50 ATPase, putative isoform 1 [Theobroma cacao] gb|EOY31494.1| DNA double-strand break repair rad50 ATPase, putative isoform 1 [Theobroma cacao]	ref|XP_007013874.1|	0.77	7.29	1.22	14.86	51.68	33.73	1dpa morning_vs_bud morning	11	3.49	up	0.00226
Peaxi162Scf00062g00128	eukaryotic translation initiation factor 4G	AT3G60240.4	1110.32	1208.88	1049.23	1776.43	1675.3	1762.11	1dpa morning_vs_bud morning	1.5	0.631	up	0
Peaxi162Scf00062g00224	Eukaryotic translation initiation factor 5A-1/2	sp|P56333|IF5A1_SOLTU	3755.92	3305.88	3423.1	9136.13	9508.08	8293.02	1dpa morning_vs_bud morning	2.6	1.36	up	0
Peaxi162Scf00062g00230	Leucine aminopeptidase 1	sp|P30184|AMPL1_ARATH	1513.65	1802.99	1537.9	2981.44	2984.53	3442.55	1dpa morning_vs_bud morning	1.9	0.956	up	0
Peaxi162Scf00062g00421	LJRHL1-like 1	AT2G24260.1	1.55	10.93	4.87	31.07	25.84	29.29	1dpa morning_vs_bud morning	5.3	2.41	up	2.39e-05
Peaxi162Scf00062g00612	Cytochrome P450 superfamily protein	AT5G07990.1	125.94	126.35	57.28	1537.32	1419.05	1429.22	1dpa morning_vs_bud morning	14	3.81	up	0
Peaxi162Scf00062g00919	alanine:glyoxylate aminotransferase	AT2G13360.1	5.41	8.5	4.87	199.93	209.95	157.13	1dpa morning_vs_bud morning	30	4.93	up	0
Peaxi162Scf00062g00920	Acyl-CoA N-acyltransferases (NAT) superfamily protein	AT2G06025.1	162.26	148.22	176.7	343.13	292.85	284.07	1dpa morning_vs_bud morning	1.9	0.909	up	0
Peaxi162Scf00062g01022	ADP/ATP carrier 2	AT5G13490.1	4.64	9.72	9.75	32.42	47.37	39.95	1dpa morning_vs_bud morning	5.3	2.41	up	1e-10
Peaxi162Scf00063g00115	Protein of unknown function (DUF3537)	AT3G20300.1	474.42	510.28	461.86	959.14	1031.45	1054.6	1dpa morning_vs_bud morning	2.1	1.08	up	0
Peaxi162Scf00063g00213	Alternative oxidase family protein	AT4G22260.1	251.12	215.05	233.97	363.39	395.14	387.04	1dpa morning_vs_bud morning	1.6	0.703	up	0
Peaxi162Scf00064g00066	HVA22-like protein G	AT1G75700.1	6.95	6.07	6.09	13.51	33.38	13.32	1dpa morning_vs_bud morning	3.1	1.65	up	0.0231
Peaxi162Scf00064g00081	conserved hypothetical protein [Ricinus communis] gb|EEF52785.1| conserved hypothetical protein [Ricinus communis]	ref|XP_002510598.1|	233.34	297.66	263.22	285.04	485.58	711.06	1dpa morning_vs_bud morning	1.9	0.904	up	0.00431
Peaxi162Scf00064g00328	Ubiquitin-conjugating enzyme family protein	AT2G18600.1	95.81	95.98	102.36	160.76	156.12	166.89	1dpa morning_vs_bud morning	1.6	0.722	up	1.8e-06
Peaxi162Scf00064g00333	Nucleotide-diphospho-sugar transferase family protein	AT1G19360.1	6.95	8.5	6.09	374.2	408.06	269.86	1dpa morning_vs_bud morning	49	5.61	up	0
Peaxi162Scf00064g00422	Sec14p-like phosphatidylinositol transfer family protein	AT1G75170.1	12.36	10.93	8.53	117.53	90.44	109.19	1dpa morning_vs_bud morning	9.7	3.28	up	0
Peaxi162Scf00064g00535	Bifunctional nuclease 1	sp|Q9FWS6|BBD1_ARATH	50.22	70.47	47.53	305.3	288.55	305.37	1dpa morning_vs_bud morning	5.4	2.43	up	0
Peaxi162Scf00064g00736	Vacuolar protein sorting-associated protein 35	sp|Q2HJG5|VPS35_BOVIN	440.42	498.13	460.64	668.7	708.45	703.07	1dpa morning_vs_bud morning	1.5	0.578	up	5e-10
Peaxi162Scf00064g00737	Unknown protein	0	60.27	48.6	58.49	106.72	100.13	102.09	1dpa morning_vs_bud morning	1.8	0.872	up	6.45e-06
Peaxi162Scf00064g01213	Protein kinase superfamily protein	AT1G20650.1	1.55	3.64	1.22	18.91	33.38	17.75	1dpa morning_vs_bud morning	11	3.48	up	0.000475
Peaxi162Scf00064g01318	glyceraldehyde-3-phosphate dehydrogenase C2	AT1G13440.1	11.59	9.72	12.19	31.07	43.07	20.42	1dpa morning_vs_bud morning	2.8	1.48	up	0.00143
Peaxi162Scf00064g01429	Auxin efflux carrier family protein	AT1G20925.1	131.35	74.11	79.21	387.71	359.61	371.06	1dpa morning_vs_bud morning	3.9	1.95	up	0
Peaxi162Scf00064g01624	serine hydroxymethyltransferase 3	AT4G32520.1	205.53	227.2	187.67	441.74	392.98	369.29	1dpa morning_vs_bud morning	1.9	0.952	up	0
Peaxi162Scf00064g01633	Vacuolar-processing enzyme	sp|O24325|VPE1_PHAVU	1444.88	1544.2	1611.01	2886.87	3003.91	2757.24	1dpa morning_vs_bud morning	1.9	0.912	up	0
Peaxi162Scf00064g01822	U-box domain-containing protein kinase family protein	AT5G57035.1	1.55	4.86	2.44	39.18	141.04	65.69	1dpa morning_vs_bud morning	29	4.84	up	5.65e-06
Peaxi162Scf00065g00021	AMP-dependent synthetase and ligase family protein	AT2G17650.1	39.41	37.66	41.43	71.6	73.21	71.02	1dpa morning_vs_bud morning	1.8	0.865	up	0.000118
Peaxi162Scf00065g00116	Small COPII coat GTPase sar1	sp|Q4WJS7|SAR1_ASPFU	322.2	315.89	313.18	484.97	451.12	483.8	1dpa morning_vs_bud morning	1.5	0.576	up	1.7e-09
Peaxi162Scf00065g00124	Unknown protein	0	11.59	8.5	10.97	68.9	88.29	76.34	1dpa morning_vs_bud morning	7.5	2.9	up	0
Peaxi162Scf00065g00214	Unknown protein	0	948.83	889.34	1012.67	1445.46	1518.11	1381.28	1dpa morning_vs_bud morning	1.5	0.608	up	1.07e-06
Peaxi162Scf00065g00521	Protein of unknown function (DUF789)	AT4G16100.1	157.62	142.15	171.83	231	250.86	237.91	1dpa morning_vs_bud morning	1.5	0.611	up	5.22e-07
Peaxi162Scf00065g01016	transducin family protein / WD-40 repeat family protein	AT5G11240.1	190.08	221.12	164.51	447.15	382.22	363.07	1dpa morning_vs_bud morning	2.1	1.04	up	0
Peaxi162Scf00065g01018	Pumilio homology domain family member 6	sp|Q9UU76|PUF6_SCHPO	81.13	112.99	87.74	713.28	611.55	693.3	1dpa morning_vs_bud morning	7.2	2.85	up	0
Peaxi162Scf00065g01020	Protein phosphatase 2C family protein	AT3G05640.1	76.49	77.76	71.9	267.48	188.42	134.04	1dpa morning_vs_bud morning	2.6	1.38	up	2.09e-06
Peaxi162Scf00065g01031	phospholipase D P1	AT3G16785.1	547.82	543.08	525.22	936.17	975.46	927.66	1dpa morning_vs_bud morning	1.8	0.812	up	0
Peaxi162Scf00065g01129	Pectin lyase-like superfamily protein	AT4G18180.1	5.41	8.5	12.19	64.84	160.42	110.96	1dpa morning_vs_bud morning	13	3.7	up	8.63e-05
Peaxi162Scf00065g01214	Plant invertase/pectin methylesterase inhibitor superfamily	AT5G27870.1	23.95	43.74	29.25	237.76	741.83	412.79	1dpa morning_vs_bud morning	14	3.85	up	0.000252
Peaxi162Scf00065g01216	Plant invertase/pectin methylesterase inhibitor superfamily	AT3G05610.1	86.54	103.27	77.99	724.08	2247.01	1240.14	1dpa morning_vs_bud morning	16	3.98	up	0.000216
Peaxi162Scf00065g01219	Condensin-2 complex subunit H2	sp|Q9LUR0|CNDH2_ARATH	16.23	24.3	13.4	55.39	41.99	47.05	1dpa morning_vs_bud morning	2.7	1.43	up	2.47e-07
Peaxi162Scf00066g00021	Pentatricopeptide repeat-containing protein	sp|Q9FIX3|PP407_ARATH	210.94	250.28	212.04	341.78	314.39	324.9	1dpa morning_vs_bud morning	1.5	0.546	up	0.0001
Peaxi162Scf00066g00069	GTPase Obg	sp|B7GIR2|OBG_ANOFW	101.22	109.35	75.55	152.65	125.97	150.02	1dpa morning_vs_bud morning	1.5	0.575	up	0.000431
Peaxi162Scf00066g00072	Tetratricopeptide repeat (TPR)-like superfamily protein	AT1G77230.1	130.58	140.93	97.49	322.87	237.94	292.06	1dpa morning_vs_bud morning	2.3	1.2	up	0
Peaxi162Scf00066g00117	Pentatricopeptide repeat-containing protein	sp|Q9SIT7|PP151_ARATH	6.18	8.5	13.4	22.97	22.61	27.52	1dpa morning_vs_bud morning	2.7	1.45	up	0.000248
Peaxi162Scf00066g00222	plastid transcriptionally active 6	AT1G21600.1	25.5	40.09	31.68	56.74	57.06	40.83	1dpa morning_vs_bud morning	1.6	0.683	up	0.00641
Peaxi162Scf00066g00314	Protein kinase superfamily protein	AT4G35030.3	923.33	882.05	926.15	2130.37	1650.54	934.76	1dpa morning_vs_bud morning	1.7	0.787	up	0.0225
Peaxi162Scf00066g00423	40S ribosomal protein S15a-1	sp|P42798|R15A1_ARATH	261.93	314.67	251.04	456.6	380.06	469.6	1dpa morning_vs_bud morning	1.6	0.661	up	5.15e-05
Peaxi162Scf00066g00912	Protein STAY-GREEN LIKE, chloroplastic	sp|Q94AQ9|SGRL_ARATH	54.09	53.46	54.84	214.79	171.19	159.79	1dpa morning_vs_bud morning	3.3	1.74	up	0
Peaxi162Scf00066g01129	Unknown protein	0	27.82	41.31	29.25	64.84	72.14	92.32	1dpa morning_vs_bud morning	2.4	1.25	up	1.73e-06
Peaxi162Scf00066g01518	ATP-dependent zinc metalloprotease FtsH	sp|O19922|FTSH_CYACA	278.16	294.02	240.07	624.12	600.78	656.02	1dpa morning_vs_bud morning	2.3	1.21	up	0
Peaxi162Scf00066g01631	ATP-dependent RNA heli1dpae dbp10	sp|Q8NJM2|DBP10_ASPFU	252.66	285.51	246.16	616.01	565.25	569.02	1dpa morning_vs_bud morning	2.2	1.16	up	0
Peaxi162Scf00066g01930	Ribosome maturation protein SBDS	sp|Q3SWZ6|SBDS_BOVIN	241.07	229.63	179.14	441.74	424.21	453.62	1dpa morning_vs_bud morning	2	1.01	up	0
Peaxi162Scf00067g00163	nuclear factor Y, subunit B5	AT2G47810.1	8.5	13.36	13.4	21.61	23.69	27.52	1dpa morning_vs_bud morning	2.1	1.09	up	0.0101
Peaxi162Scf00067g00235	WEE1 kinase homolog	AT1G02970.1	20.09	25.51	15.84	60.79	58.14	42.61	1dpa morning_vs_bud morning	2.6	1.39	up	1.71e-05
Peaxi162Scf00067g00252	RALFL33, putative [Ricinus communis] gb|EEF30515.1| RALFL33, putative [Ricinus communis]	ref|XP_002531878.1|	3.09	0	1.22	202.63	132.43	166.89	1dpa morning_vs_bud morning	100	6.65	up	0
Peaxi162Scf00067g00313	0	0	15.45	14.58	17.06	31.07	35.53	36.4	1dpa morning_vs_bud morning	2.2	1.14	up	0.000124
Peaxi162Scf00067g01414	Potassium transporter family protein	AT1G60160.1	161.49	136.07	132.83	416.08	1321.07	855.76	1dpa morning_vs_bud morning	6	2.59	up	0.0124
Peaxi162Scf00067g02212	Chaperone DnaJ-domain superfamily protein	AT4G09350.1	0	0	0	33.77	38.76	23.97	1dpa morning_vs_bud morning	170	7.37	up	1.3e-09
Peaxi162Scf00067g02524	tetratricopeptide repeat (TPR)-containing protein	AT1G02910.1	44.81	34.02	42.65	170.21	150.73	161.56	1dpa morning_vs_bud morning	3.9	1.97	up	0
Peaxi162Scf00068g02114	Nuclear transport factor 2 (NTF2) family protein with RNA binding (RRM-RBD-RNP motifs) domain	AT3G25150.2	320.66	336.54	330.25	501.18	471.58	507.77	1dpa morning_vs_bud morning	1.5	0.586	up	1.33e-07
Peaxi162Scf00069g00043	Vacuolar protein sorting 55 (VPS55) family protein	AT3G11530.1	137.53	148.22	151.11	205.34	220.72	219.27	1dpa morning_vs_bud morning	1.5	0.574	up	1.33e-06
Peaxi162Scf00069g00078	chaperone protein dnaJ-related	AT5G06130.2	1084.05	1091.03	1139.41	2454.58	2473.11	1919.24	1dpa morning_vs_bud morning	2.1	1.05	up	0
Peaxi162Scf00069g00106	Nucleotide-sugar transporter family protein	AT5G04160.1	8.5	15.79	7.31	91.86	278.86	174.88	1dpa morning_vs_bud morning	17	4.11	up	0.000274
Peaxi162Scf00069g00151	SPA1-related 3	AT3G15354.1	2728.27	2591.49	2869.85	4127	4197.94	3676.91	1dpa morning_vs_bud morning	1.5	0.551	up	2.1e-05
Peaxi162Scf00069g00185	Pentatricopeptide repeat-containing protein	sp|Q0WNP3|PP319_ARATH	26.27	20.65	26.81	49.98	24.76	40.83	1dpa morning_vs_bud morning	1.5	0.619	up	0.0157
Peaxi162Scf00069g00211	Mitochondrial transcription termination factor family protein	AT4G19650.1	20.86	23.08	25.59	35.12	37.68	47.05	1dpa morning_vs_bud morning	1.8	0.817	up	0.00392
Peaxi162Scf00069g00612	conserved hypothetical protein [Ricinus communis] gb|EEF32062.1| conserved hypothetical protein [Ricinus communis]	ref|XP_002530346.1|	9.27	9.72	6.09	48.63	33.38	24.86	1dpa morning_vs_bud morning	4.2	2.07	up	9.06e-05
Peaxi162Scf00069g00810	beta-fructofuranosidase, insoluble isoenzyme 1-like [Solanum tuberosum] gb|AEV46310.1| apoplastic invertase [Solanum tuberosum]	ref|NP_001275055.1|	95.04	94.77	80.43	638.98	2013.37	1080.35	1dpa morning_vs_bud morning	14	3.79	up	0.000218
Peaxi162Scf00069g01214	Eukaryotic translation initiation factor 3 subunit E	sp|B3M4D9|EIF3E_DROAN	608.86	580.75	622.71	968.6	916.25	858.42	1dpa morning_vs_bud morning	1.5	0.595	up	7e-10
Peaxi162Scf00069g01326	Unknown protein	0	47.91	36.45	39	59.44	61.37	69.24	1dpa morning_vs_bud morning	1.5	0.605	up	0.00159
Peaxi162Scf00069g01430	Cytochrome c oxidase copper chaperone 1	sp|Q9LJQ9|CX171_ARATH	9.27	26.73	21.94	67.54	59.22	60.36	1dpa morning_vs_bud morning	3.4	1.76	up	5.4e-08
Peaxi162Scf00069g01724	Protein phosphatase 2C family protein	AT3G15260.1	10.82	4.86	12.19	28.37	38.76	39.06	1dpa morning_vs_bud morning	3.8	1.92	up	3.24e-08
Peaxi162Scf00069g01731	ribosomal protein L11 methyltransferase-related	AT5G53920.1	19.32	32.8	15.84	47.28	33.38	36.4	1dpa morning_vs_bud morning	1.7	0.79	up	0.00637
Peaxi162Scf00069g01737	30S rib S20, putative [Ricinus communis]	ref|XP_002532240.1|	63.36	52.24	52.4	99.97	97.98	98.54	1dpa morning_vs_bud morning	1.8	0.808	up	0.00115
Peaxi162Scf00069g01833	ATPase family AAA domain-containing protein 2B	sp|Q9ULI0|ATD2B_HUMAN	107.4	140.93	98.71	172.92	158.27	169.55	1dpa morning_vs_bud morning	1.5	0.539	up	1.4e-05
Peaxi162Scf00069g01838	26S proteasome non-ATPase regulatory subunit 5 [Morus notabilis]	gb|EXB75016.1|	169.21	130	162.08	236.41	228.25	229.03	1dpa morning_vs_bud morning	1.5	0.572	up	4.74e-07
Peaxi162Scf00069g01839	ARM repeat superfamily protein	AT3G15180.1	177.71	165.23	170.61	280.99	264.86	273.42	1dpa morning_vs_bud morning	1.6	0.667	up	1.5e-09
Peaxi162Scf00069g01842	ATPase family AAA domain-containing protein 2B	sp|Q9ULI0|ATD2B_HUMAN	151.44	171.31	132.83	248.57	248.71	233.47	1dpa morning_vs_bud morning	1.6	0.681	up	0.000233
Peaxi162Scf00069g02132	Class I glutamine amidotransferase-like superfamily protein	AT1G53280.1	649.04	673.08	634.9	1019.93	1036.83	1148.7	1dpa morning_vs_bud morning	1.6	0.714	up	0
Peaxi162Scf00069g02233	Pollen-specific protein C13	sp|P33050|PSC13_MAIZE	20.09	26.73	23.15	151.3	535.11	330.23	1dpa morning_vs_bud morning	15	3.86	up	8.72e-05
Peaxi162Scf00069g02234	Pollen-specific protein C13	sp|P33050|PSC13_MAIZE	9.27	18.22	6.09	106.72	315.46	203.29	1dpa morning_vs_bud morning	19	4.22	up	2.5e-06
Peaxi162Scf00069g02237	Cytochrome P450 superfamily protein	AT2G26710.1	52.54	46.17	56.06	610.61	588.94	468.71	1dpa morning_vs_bud morning	11	3.43	up	0
Peaxi162Scf00069g02247	Cytochrome P450 superfamily protein	AT2G26710.1	36.32	52.24	45.09	582.24	544.8	529.08	1dpa morning_vs_bud morning	13	3.66	up	0
Peaxi162Scf00070g00121	RAN binding protein 1	AT5G58590.1	364.7	467.76	372.9	728.13	578.17	607.2	1dpa morning_vs_bud morning	1.6	0.668	up	5.18e-06
Peaxi162Scf00071g00020	GTPase Der	sp|A5EI59|DER_BRASB	186.21	207.76	226.66	548.47	490.96	492.68	1dpa morning_vs_bud morning	2.5	1.31	up	0
Peaxi162Scf00071g00030	ferric reduction oxidase 6	AT5G49730.1	1827.35	2313.27	1522.05	33341.6	37268.9	32776.1	1dpa morning_vs_bud morning	18	4.19	up	0
Peaxi162Scf00071g00066	Soybean gene regulated by cold-2, putative [Theobroma cacao] gb|EOY06486.1| Soybean gene regulated by cold-2, putative [Theobroma cacao]	ref|XP_007035560.1|	8.5	7.29	13.4	66.19	217.49	109.19	1dpa morning_vs_bud morning	13	3.75	up	0.000176
Peaxi162Scf00071g00129	DEAD-box ATP-dependent RNA heli1dpae 53	sp|Q9LUW5|RH53_ARATH	738.67	850.47	788.45	2206.02	2318.07	2034.64	1dpa morning_vs_bud morning	2.8	1.47	up	0
Peaxi162Scf00071g00324	S-adenosylmethionine synthase 3	sp|Q9SBQ7|METK3_PETHY	406.42	414.3	471.61	1657.55	1650.54	1682.22	1dpa morning_vs_bud morning	3.9	1.95	up	0
Peaxi162Scf00071g00422	kinesin 4	AT5G27000.1	3.09	6.07	4.87	32.42	72.14	55.04	1dpa morning_vs_bud morning	12	3.53	up	9.3e-05
Peaxi162Scf00071g00528	translationally controlled tumor protein	AT3G16640.1	7.73	7.29	10.97	54.04	71.06	55.93	1dpa morning_vs_bud morning	7.1	2.82	up	0
Peaxi162Scf00071g00719	Dihydrodipicolinate reductase, bacterial/plant	AT2G44040.1	122.08	138.5	104.8	239.11	199.18	250.34	1dpa morning_vs_bud morning	1.9	0.915	up	4.8e-07
Peaxi162Scf00071g00831	Protein of unknown function (DUF1685)	AT3G04700.1	1.55	2.43	3.66	25.67	46.3	33.73	1dpa morning_vs_bud morning	14	3.82	up	0.000875
Peaxi162Scf00071g01020	Protein phosphatase 2C family protein	AT4G16580.1	16.23	19.44	18.28	58.09	49.53	53.26	1dpa morning_vs_bud morning	3	1.59	up	3.02e-08
Peaxi162Scf00071g01115	Unknown protein	0	1.55	3.64	2.44	8.11	51.68	16.87	1dpa morning_vs_bud morning	10	3.36	up	0.00397
Peaxi162Scf00071g02312	Nucleolar protein 58	sp|Q9Y2X3|NOP58_HUMAN	356.2	404.58	309.53	1390.08	1038.99	1258.78	1dpa morning_vs_bud morning	3.4	1.78	up	0
Peaxi162Scf00071g10138	U-box domain-containing protein 9	sp|Q9SRT0|PUB9_ARATH	243.39	240.56	227.88	452.55	559.87	489.13	1dpa morning_vs_bud morning	2.1	1.08	up	7.88e-08
Peaxi162Scf00072g00024	Protein kinase superfamily protein	AT1G07870.2	121.31	136.07	129.17	221.55	258.4	323.13	1dpa morning_vs_bud morning	2.1	1.06	up	2.62e-07
Peaxi162Scf00072g00039	DOF domain class transcription factor, putative [Theobroma cacao] gb|EOY33118.1| DOF domain class transcription factor, putative [Theobroma cacao]	ref|XP_007015499.1|	23.95	20.65	15.84	60.79	64.6	52.38	1dpa morning_vs_bud morning	2.9	1.53	up	1.55e-05
Peaxi162Scf00072g00089	plasma membrane intrinsic protein 2	AT3G54820.1	1001.37	1163.92	932.24	2108.75	3227.86	4177.58	1dpa morning_vs_bud morning	3.1	1.62	up	4.43e-08
Peaxi162Scf00072g00222	ascorbate peroxidase 1	AT1G07890.3	9023.94	6995.69	9307.8	15253	14288.5	14973.9	1dpa morning_vs_bud morning	1.8	0.813	up	0
Peaxi162Scf00072g00411	Tetraspanin family protein	AT5G46700.1	71.09	38.88	80.43	145.9	199.18	329.34	1dpa morning_vs_bud morning	3.5	1.82	up	5.23e-05
Peaxi162Scf00072g01013	plasma membrane intrinsic protein 2	AT2G37170.1	1.55	1.21	2.44	154	104.44	106.53	1dpa morning_vs_bud morning	71	6.15	up	0
Peaxi162Scf00073g00015	Plasma membrane, myosin-like, Tubulin/FtsZ, N-terminal, putative isoform 4 [Theobroma cacao] gb|EOX91323.1| Plasma membrane, myosin-like, Tubulin/FtsZ, N-terminal, putative isoform 4 [Theobroma cacao]	ref|XP_007047166.1|	191.62	161.59	201.07	335.02	293.93	316.91	1dpa morning_vs_bud morning	1.7	0.764	up	0
Peaxi162Scf00073g00019	Protein DEHYDRATION-INDUCED 19 homolog 3	sp|Q84J70|DI193_ARATH	764.16	677.94	761.64	1194.2	1341.53	1093.66	1dpa morning_vs_bud morning	1.6	0.717	up	0
Peaxi162Scf00073g00038	Elongation factor 2	sp|O23755|EF2_BETVU	5585.58	6461.11	5510.59	9211.78	8652.12	9366.26	1dpa morning_vs_bud morning	1.6	0.634	up	0
Peaxi162Scf00073g00057	Elongation factor 2	sp|O23755|EF2_BETVU	7025.83	7809.71	6385.56	11023.3	10698.9	10949	1dpa morning_vs_bud morning	1.5	0.623	up	0
Peaxi162Scf00073g00173	Unknown protein	0	13.14	7.29	9.75	43.23	40.91	58.59	1dpa morning_vs_bud morning	4.6	2.2	up	7e-10
Peaxi162Scf00073g01422	SPX domain gene 2	AT2G26660.1	384.01	411.87	272.97	753.8	657.85	709.28	1dpa morning_vs_bud morning	2	0.988	up	0.00579
Peaxi162Scf00073g01423	conserved hypothetical protein [Ricinus communis] gb|EEF52477.1| conserved hypothetical protein [Ricinus communis]	ref|XP_002510290.1|	145.26	159.16	108.46	255.32	229.33	218.38	1dpa morning_vs_bud morning	1.7	0.75	up	1e-10
Peaxi162Scf00073g01726	Encodes a cl s contain a Cysteine-rich zinc finger domain that is highly specific to DnaJ-like molecular chaperons.	AT5G61670.1	1540.69	1603.74	1613.45	3543.41	3865.25	3713.3	1dpa morning_vs_bud morning	2.3	1.23	up	0
Peaxi162Scf00073g01727	U6 snRNA phosphodiesterase	sp|Q5I0I5|USB1_RAT	51.77	47.38	57.28	81.05	103.36	96.76	1dpa morning_vs_bud morning	1.8	0.856	up	7.9e-06
Peaxi162Scf00073g02022	translocon at the outer envelope membrane of chloroplasts 34	AT5G05000.2	124.4	105.7	121.86	179.67	146.43	193.52	1dpa morning_vs_bud morning	1.5	0.559	up	0.000583
Peaxi162Scf00073g02028	cytochrome P450, family 714, subfamily A, polypeptide 1	AT5G24910.1	7.73	10.93	2.44	35.12	38.76	45.27	1dpa morning_vs_bud morning	5.6	2.49	up	2.75e-07
Peaxi162Scf00073g02123	Protein kinase superfamily protein	AT3G17850.1	161.49	208.97	112.11	794.33	573.87	687.09	1dpa morning_vs_bud morning	4.3	2.09	up	0
Peaxi162Scf00073g02224	Protein kinase superfamily protein	AT5G05200.1	432.69	460.47	458.2	747.05	719.22	682.65	1dpa morning_vs_bud morning	1.6	0.67	up	0
Peaxi162Scf00073g02225	Nucleic acid-binding, OB-fold-like protein	AT2G40780.1	115.13	109.35	106.02	206.69	175.5	214.83	1dpa morning_vs_bud morning	1.8	0.848	up	1e-10
Peaxi162Scf00073g02335	WRKY DNA-binding protein 70	AT3G56400.1	13.14	15.79	15.84	14.86	48.45	110.08	1dpa morning_vs_bud morning	3.9	1.97	up	0.0024
Peaxi162Scf00073g02339	WRKY DNA-binding protein 70	AT3G56400.1	1.55	0	1.22	9.46	43.07	52.38	1dpa morning_vs_bud morning	36	5.15	up	4.93e-06
Peaxi162Scf00073g02343	Rhodanese/Cell cycle control phosphatase superfamily protein	AT2G40760.1	79.58	109.35	102.36	141.84	151.81	146.47	1dpa morning_vs_bud morning	1.5	0.619	up	8.43e-05
Peaxi162Scf00074g00017	Polyketide cyclase/dehydrase and lipid transport superfamily protein	AT1G64720.1	686.9	973.18	734.83	1523.81	1808.81	1718.61	1dpa morning_vs_bud morning	2.1	1.08	up	0
Peaxi162Scf00074g00082	conserved hypothetical protein [Ricinus communis] gb|EEF51354.1| conserved hypothetical protein [Ricinus communis]	ref|XP_002509967.1|	14.68	8.5	3.66	41.88	39.84	36.4	1dpa morning_vs_bud morning	4.1	2.04	up	4.44e-07
Peaxi162Scf00074g00101	Ethylene-responsive transcription factor ERF061	sp|Q9C7W2|ERF61_ARATH	64.13	51.03	68.24	149.95	130.28	89.66	1dpa morning_vs_bud morning	2	1	up	0.00046
Peaxi162Scf00074g00108	Unknown protein	0	429.6	426.45	441.14	1617.03	1936.93	1885.5	1dpa morning_vs_bud morning	4.2	2.07	up	0
Peaxi162Scf00074g00127	Unknown protein	0	12.36	15.79	7.31	21.61	31.22	27.52	1dpa morning_vs_bud morning	2.3	1.18	up	0.0022
Peaxi162Scf00074g00132	Granule-bound starch synthase 1, chloroplastic/amyloplastic	sp|Q00775|SSG1_SOLTU	130.58	132.43	108.46	1591.36	1860.49	1312.93	1dpa morning_vs_bud morning	13	3.68	up	0
Peaxi162Scf00074g00136	Snurportin-1	sp|Q5ZI43|SPN1_CHICK	56.4	54.67	51.18	131.04	133.51	142.03	1dpa morning_vs_bud morning	2.5	1.32	up	0
Peaxi162Scf00074g00140	alcohol dehydrogenase 1	AT1G77120.1	44475.3	40459.1	41876.6	81483.6	86981	78316.7	1dpa morning_vs_bud morning	1.9	0.961	up	0
Peaxi162Scf00074g00154	purple acid phosphatase 27	AT5G50400.1	13.91	13.36	7.31	70.25	59.22	55.93	1dpa morning_vs_bud morning	5.2	2.37	up	0
Peaxi162Scf00074g00201	RING-H2 zinc finger protein RHA1a [Morus notabilis]	gb|EXB37315.1|	67.99	54.67	53.62	209.39	303.62	102.97	1dpa morning_vs_bud morning	3.5	1.8	up	6.51e-07
Peaxi162Scf00074g00232	YELLOW STRIPE like 1	AT4G24120.1	118.99	132.43	126.74	297.2	374.68	361.3	1dpa morning_vs_bud morning	2.8	1.46	up	0
Peaxi162Scf00074g00342	with no lysine (K) kinase 6	AT3G18750.1	253.43	260	235.19	420.13	419.9	383.49	1dpa morning_vs_bud morning	1.6	0.705	up	1.2e-09
Peaxi162Scf00074g00354	Transducin/WD40 repeat-like superfamily protein	AT5G24320.1	664.49	773.92	659.27	1257.69	1501.96	1217.05	1dpa morning_vs_bud morning	1.9	0.924	up	5e-10
Peaxi162Scf00074g00358	HIT-type Zinc finger family protein	AT5G63830.1	88.08	55.89	71.9	174.27	156.12	161.56	1dpa morning_vs_bud morning	2.2	1.15	up	0
Peaxi162Scf00074g00364	NAD(P)-binding Rossmann-fold superfamily protein	AT4G24050.1	20.86	27.94	20.72	164.81	178.73	131.38	1dpa morning_vs_bud morning	6.9	2.78	up	0
Peaxi162Scf00074g00431	Glutamine-dependent NAD(+) synthetase	sp|Q9C723|NADE_ARATH	583.36	676.73	625.15	1061.81	1078.82	1096.33	1dpa morning_vs_bud morning	1.7	0.787	up	0
Peaxi162Scf00074g00537	auxin response factor 9	AT4G23980.1	309.07	277.01	274.19	998.31	950.7	875.29	1dpa morning_vs_bud morning	3.3	1.71	up	0
Peaxi162Scf00074g00540	30S ribosomal protein S6 alpha, chloroplastic	sp|Q8VY91|RR6_ARATH	30.13	36.45	30.47	47.28	54.91	47.05	1dpa morning_vs_bud morning	1.6	0.634	up	0.0027
Peaxi162Scf00074g00543	Plant regulator RWP-RK family protein	AT1G64530.1	411.06	462.9	463.07	810.54	803.2	613.41	1dpa morning_vs_bud morning	1.7	0.736	up	1e-10
Peaxi162Scf00074g00621	DCD (Development and Cell Death) domain protein	AT5G42050.1	3748.19	3287.66	3134.29	5611.64	5888.31	6419.05	1dpa morning_vs_bud morning	1.8	0.817	up	0
Peaxi162Scf00074g00633	Glutaredoxin family protein	AT1G64500.1	562.5	382.71	266.88	8498.51	8258.06	5957.44	1dpa morning_vs_bud morning	19	4.22	up	0
Peaxi162Scf00074g00929	long-chain acyl-CoA synthetase 2	AT1G49430.1	1405.47	1387.47	1386.79	2112.81	2282.54	2151.82	1dpa morning_vs_bud morning	1.6	0.647	up	0
Peaxi162Scf00074g00931	PHD finger protein-related	AT4G23860.1	67.99	85.05	79.21	201.28	179.8	190.86	1dpa morning_vs_bud morning	2.5	1.32	up	0
Peaxi162Scf00074g01038	Unknown protein	0	89.63	89.91	57.28	328.27	417.75	307.15	1dpa morning_vs_bud morning	4.4	2.15	up	0.000125
Peaxi162Scf00074g01129	lysine histidine transporter 1	AT5G40780.2	59.5	43.74	65.81	399.87	585.71	539.73	1dpa morning_vs_bud morning	9	3.17	up	0
Peaxi162Scf00074g01134	COP1-interactive protein 1 [Populus trichocarpa] gb|EEE84295.2| COP1-interactive protein 1 [Populus trichocarpa]	ref|XP_002299490.2|	2477.93	2307.19	2205.7	4509.3	4635.07	4208.65	1dpa morning_vs_bud morning	1.9	0.933	up	0
Peaxi162Scf00074g01141	Nucleoporin seh1	sp|Q5U4Y8|SEH1_XENTR	65.68	60.75	68.24	129.69	111.97	120.73	1dpa morning_vs_bud morning	1.9	0.892	up	1.89e-06
Peaxi162Scf00074g01326	Translation initiation factor IF-2	sp|B8EIA7|IF2_METSB	180.03	193.18	148.67	286.39	276.7	322.24	1dpa morning_vs_bud morning	1.7	0.763	up	7.6e-09
Peaxi162Scf00074g01630	respiratory burst oxidase protein F	AT1G64060.1	70.31	41.31	63.37	187.78	205.64	157.13	1dpa morning_vs_bud morning	3.1	1.64	up	3.9e-09
Peaxi162Scf00074g02028	RING-H2 finger B1A	AT4G00335.1	234.12	206.54	243.72	462.01	480.19	466.05	1dpa morning_vs_bud morning	2.1	1.04	up	0
Peaxi162Scf00074g02031	PLAC8 family protein	AT1G63830.2	10.04	14.58	19.5	94.56	292.85	171.33	1dpa morning_vs_bud morning	13	3.67	up	5.44e-05
Peaxi162Scf00074g02033	GPN-loop GTPase 1 homolog	sp|Q54C25|GPN1_DICDI	227.94	211.4	197.42	316.11	325.15	347.98	1dpa morning_vs_bud morning	1.5	0.631	up	1.8e-09
Peaxi162Scf00074g10019	conserved hypothetical protein [Ricinus communis] gb|EEF37127.1| conserved hypothetical protein [Ricinus communis]	ref|XP_002525299.1|	28.59	27.94	41.43	285.04	296.08	247.67	1dpa morning_vs_bud morning	8.5	3.09	up	0
Peaxi162Scf00075g00020	UPF0160 protein MYG1, mitochondrial	sp|Q641W2|MYG1_RAT	28.59	26.73	28.03	67.54	32.3	46.16	1dpa morning_vs_bud morning	1.7	0.786	up	0.00772
Peaxi162Scf00075g00124	BTB and TAZ domain protein 3	AT1G05690.1	154.53	145.79	119.42	611.96	493.11	482.92	1dpa morning_vs_bud morning	3.8	1.91	up	0
Peaxi162Scf00075g01322	IQ-domain 13	AT3G59690.1	267.34	233.27	290.03	455.25	415.59	482.03	1dpa morning_vs_bud morning	1.7	0.775	up	2.24e-07
Peaxi162Scf00075g01624	PLANT CADMIUM RESISTANCE 2	AT1G14870.1	0.77	1.21	1.22	28.37	58.14	34.62	1dpa morning_vs_bud morning	39	5.28	up	3.33e-05
Peaxi162Scf00075g01626	PLANT CADMIUM RESISTANCE 1	AT1G14880.1	1.55	3.64	1.22	6.75	41.99	25.74	1dpa morning_vs_bud morning	12	3.57	up	0.000708
Peaxi162Scf00075g01933	uridine kinase-like 2	AT3G27190.1	935.7	907.57	935.9	1400.88	1385.67	1381.28	1dpa morning_vs_bud morning	1.5	0.583	up	0
Peaxi162Scf00076g00024	F-box protein	sp|Q9LK24|FB327_ARATH	526.18	592.9	433.83	952.38	1068.06	861.97	1dpa morning_vs_bud morning	1.9	0.891	up	0
Peaxi162Scf00076g00111	CTD small phosphatase-like protein 2	sp|Q54GB2|CTSL2_DICDI	207.07	213.83	175.48	285.04	305.77	309.81	1dpa morning_vs_bud morning	1.5	0.594	up	1.02e-07
Peaxi162Scf00076g00118	Protein of unknown function (DUF3537)	AT1G67570.1	63.36	47.38	41.43	148.6	147.5	163.34	1dpa morning_vs_bud morning	2.9	1.56	up	0
Peaxi162Scf00076g00320	Protein NRT1/ PTR FAMILY 3.1	sp|Q9SX20|PTR18_ARATH	167.67	178.6	148.67	501.18	522.19	588.55	1dpa morning_vs_bud morning	3.2	1.7	up	1.3e-09
Peaxi162Scf00076g00325	Unknown protein	0	472.87	496.92	487.45	914.56	879.64	919.67	1dpa morning_vs_bud morning	1.9	0.901	up	0
Peaxi162Scf00076g00421	DNA gyrase subunit B	sp|P77993|GYRB_THEMA	231.03	233.27	207.17	530.9	489.88	536.18	1dpa morning_vs_bud morning	2.3	1.21	up	0
Peaxi162Scf00076g00528	Chaperone protein ClpB 2	sp|Q8YM56|CLPB2_NOSS1	742.53	752.05	705.58	1059.11	1132.66	1102.54	1dpa morning_vs_bud morning	1.5	0.583	up	1e-10
Peaxi162Scf00076g00617	Transmembrane amino acid transporter family protein	AT2G41190.1	20.86	17.01	28.03	94.56	57.06	73.68	1dpa morning_vs_bud morning	3.4	1.77	up	2.3e-09
Peaxi162Scf00076g00715	Aquaporin SIP1-2	sp|Q9ATM2|SIP12_MAIZE	637.45	307.38	424.08	503.89	596.48	951.63	1dpa morning_vs_bud morning	1.5	0.582	up	0.0103
Peaxi162Scf00076g00919	Glucan endo-1,3-beta-glucosidase 8	sp|Q6NKW9|E138_ARATH	381.7	309.81	382.65	653.84	2007.99	1212.62	1dpa morning_vs_bud morning	3.6	1.85	up	6.61e-05
Peaxi162Scf00076g01048	H/ACA ribonucleoprotein complex subunit 1-like protein 2	sp|Q9FK53|NLAL2_ARATH	55.63	75.33	68.24	132.39	117.36	130.49	1dpa morning_vs_bud morning	1.9	0.957	up	5.5e-09
Peaxi162Scf00076g10023	DNA mismatch repair protein MutL	sp|B9EBI5|MUTL_MACCJ	40.95	43.74	29.25	89.16	69.98	54.15	1dpa morning_vs_bud morning	1.8	0.879	up	0.00092
Peaxi162Scf00077g00117	conserved hypothetical protein [Ricinus communis] gb|EEF40412.1| conserved hypothetical protein [Ricinus communis]	ref|XP_002522008.1|	73.4	64.39	64.59	114.83	117.36	110.08	1dpa morning_vs_bud morning	1.7	0.746	up	5.59e-05
Peaxi162Scf00077g00125	ammonium transporter 1	AT1G64780.1	1.55	1.21	0	102.67	68.91	68.35	1dpa morning_vs_bud morning	78	6.29	up	0
Peaxi162Scf00078g00144	Pentatricopeptide repeat-containing protein	sp|Q9LUL5|PP229_ARATH	13.91	12.15	13.4	33.77	32.3	45.27	1dpa morning_vs_bud morning	2.8	1.5	up	1.83e-06
Peaxi162Scf00078g00146	60S ribosomal export protein NMD3	sp|Q55BF2|NMD3_DICDI	551.68	545.51	500.85	795.68	923.78	800.72	1dpa morning_vs_bud morning	1.6	0.656	up	5e-10
Peaxi162Scf00078g00320	Pentatricopeptide repeat-containing protein	sp|Q9C9I6|PP116_ARATH	32.45	21.87	35.34	79.7	69.98	85.22	1dpa morning_vs_bud morning	2.6	1.38	up	9.15e-08
Peaxi162Scf00078g00338	Protein of unknown function (DUF506)	AT4G32480.1	9.27	6.07	1.22	43.23	40.91	33.73	1dpa morning_vs_bud morning	6.6	2.72	up	6.22e-08
Peaxi162Scf00078g00341	Rieske (2Fe-2S) domain-containing protein	AT1G71500.1	169.21	159.16	120.64	403.92	324.08	294.72	1dpa morning_vs_bud morning	2.3	1.18	up	1.88e-08
Peaxi162Scf00078g00543	Beta-glucosidase, GBA2 type family protein	AT5G49900.1	1318.16	1608.6	1858.39	2057.42	2570.01	2536.2	1dpa morning_vs_bud morning	1.5	0.585	up	3.58e-06
Peaxi162Scf00078g01124	cobalt ion binding	AT1G71310.2	22.41	30.37	23.15	108.07	104.44	111.85	1dpa morning_vs_bud morning	4.3	2.11	up	0
Peaxi162Scf00078g01145	Single-stranded DNA-binding protein WHY2, mitochondrial	sp|Q8VYF7|WHY2_ARATH	75.72	81.4	104.8	190.48	191.65	185.53	1dpa morning_vs_bud morning	2.2	1.13	up	0
Peaxi162Scf00078g01222	Unknown protein	0	87.31	91.12	68.24	249.92	232.56	244.12	1dpa morning_vs_bud morning	2.9	1.55	up	0
Peaxi162Scf00078g01324	Protein of unknown function (DUF3531)	AT4G29400.1	320.66	272.15	259.57	441.74	429.59	475.81	1dpa morning_vs_bud morning	1.6	0.65	up	1e-10
Peaxi162Scf00078g01331	0	0	12.36	18.22	18.28	98.62	113.05	90.55	1dpa morning_vs_bud morning	6.4	2.67	up	0
Peaxi162Scf00078g01332	0	0	16.23	7.29	15.84	77	96.9	94.1	1dpa morning_vs_bud morning	6.6	2.73	up	0
Peaxi162Scf00078g01335	SKP1-like 4	AT1G20140.1	2396.03	2738.5	2388.49	3775.76	4038.59	4319.61	1dpa morning_vs_bud morning	1.6	0.692	up	0
Peaxi162Scf00078g01336	ARM repeat superfamily protein isoform 2 [Theobroma cacao] gb|EOY13964.1| ARM repeat superfamily protein isoform 2 [Theobroma cacao]	ref|XP_007022439.1|	744.07	809.16	781.13	1136.11	1180.03	1170.01	1dpa morning_vs_bud morning	1.5	0.58	up	5.7e-07
Peaxi162Scf00078g01414	Cysteine-rich receptor-like protein kinase 3	sp|Q9CAL2|CRK3_ARATH	318.34	561.31	293.69	2462.69	2851.02	2377.3	1dpa morning_vs_bud morning	6.6	2.72	up	0
Peaxi162Scf00079g00245	Unknown protein	0	84.99	82.62	79.21	232.35	193.8	201.51	1dpa morning_vs_bud morning	2.5	1.34	up	0
Peaxi162Scf00079g01510	FeS cluster assembly protein SufB	sp|P77522|SUFB_ECOLI	1248.62	1139.62	1018.76	2006.09	2103.81	2101.22	1dpa morning_vs_bud morning	1.8	0.863	up	0
Peaxi162Scf00079g01612	Ankyrin repeat family protein	AT3G18670.1	74.95	86.26	85.3	179.67	147.5	139.37	1dpa morning_vs_bud morning	1.9	0.921	up	0.000213
Peaxi162Scf00079g01616	0	0	29.36	32.8	24.37	59.44	57.06	39.95	1dpa morning_vs_bud morning	1.8	0.837	up	0.00348
Peaxi162Scf00080g00064	myb domain protein 21	AT3G27810.1	5674.3	6917.93	6211.3	9072.64	10777.5	8482.99	1dpa morning_vs_bud morning	1.5	0.591429	up	0.02608
Peaxi162Scf00080g00151	0	0	34	38.88	29.25	47.28	63.52	62.14	1dpa morning_vs_bud morning	1.7	0.777	up	0.000408
Peaxi162Scf00081g01225	Syntaxin/t-SNARE family protein	AT1G27700.1	241.84	233.27	216.91	366.09	359.61	329.34	1dpa morning_vs_bud morning	1.5	0.6	up	6.53e-08
Peaxi162Scf00081g01321	Unknown protein	0	122.08	123.93	91.4	530.9	817.19	722.6	1dpa morning_vs_bud morning	6.1	2.62	up	0
Peaxi162Scf00081g01710	interferon-related developmental regulator family protein / IFRD protein family	AT1G27760.3	1578.55	1310.93	1317.33	3773.06	3948.15	3773.67	1dpa morning_vs_bud morning	2.7	1.45	up	0
Peaxi162Scf00081g01812	Sigma factor SigB regulation protein RsbQ	sp|O07015|RSBQ_BACSU	613.49	690.09	725.08	976.7	1052.98	1031.52	1dpa morning_vs_bud morning	1.5	0.595	up	0.000766
Peaxi162Scf00081g02226	GATA type zinc finger transcription factor family protein	AT1G10200.1	37.09	48.6	42.65	249.92	272.4	296.5	1dpa morning_vs_bud morning	6.5	2.69	up	0
Peaxi162Scf00081g02227	DNA mismatch repair protein MSH2	sp|O24617|MSH2_ARATH	159.94	155.51	131.61	302.6	271.32	276.97	1dpa morning_vs_bud morning	1.9	0.915	up	0
Peaxi162Scf00081g02729	Transducin family protein / WD-40 repeat family protein	AT4G07410.1	220.21	247.85	248.6	398.52	330.54	374.61	1dpa morning_vs_bud morning	1.5	0.628	up	7.2e-09
Peaxi162Scf00082g00019	protein arginine methyltransferase 3	AT3G12270.1	101.99	133.64	102.36	298.55	262.71	308.92	1dpa morning_vs_bud morning	2.6	1.37	up	0
Peaxi162Scf00082g00177	conserved hypothetical protein [Ricinus communis] gb|EEF43927.1| conserved hypothetical protein [Ricinus communis]	ref|XP_002518540.1|	56.4	29.16	45.09	114.83	109.82	92.32	1dpa morning_vs_bud morning	2.3	1.23	up	6.2e-09
Peaxi162Scf00082g00217	Cysteine-rich PDZ-binding protein	sp|O70333|CRIPT_MOUSE	261.93	283.08	279.06	463.36	471.58	482.92	1dpa morning_vs_bud morning	1.7	0.788	up	0
Peaxi162Scf00082g01211	Thioredoxin-like protein CXXS1	sp|Q8LDI5|CXXS1_ARATH	32.45	25.51	25.59	97.26	58.14	41.72	1dpa morning_vs_bud morning	2.3	1.2	up	0.000251
Peaxi162Scf00083g00426	Histone-binding protein RBBP4	sp|Q09028|RBBP4_HUMAN	411.83	511.49	478.92	884.84	803.2	861.08	1dpa morning_vs_bud morning	1.8	0.869	up	0
Peaxi162Scf00083g00716	Small nuclear ribonucleoprotein family protein	AT1G20580.1	74.95	70.47	79.21	125.63	120.59	102.09	1dpa morning_vs_bud morning	1.5	0.623	up	0.000273
Peaxi162Scf00083g01117	Translation elongation factor EF1B/ribosomal protein S6 family protein	AT3G18760.1	405.65	455.61	380.21	711.92	639.54	695.97	1dpa morning_vs_bud morning	1.6	0.722	up	5.3e-09
Peaxi162Scf00083g01217	B-box zinc finger family protein	AT2G21320.1	80.36	89.91	71.9	151.3	171.19	163.34	1dpa morning_vs_bud morning	2	1.01	up	3.17e-08
Peaxi162Scf00083g01919	Aldehyde dehydrogenase family 3 member F1	sp|Q70E96|AL3F1_ARATH	78.04	103.27	80.43	1365.76	2112.43	1934.33	1dpa morning_vs_bud morning	21	4.38	up	0
Peaxi162Scf00083g01924	Replication protein A 32 kDa subunit B	sp|Q8LFJ8|RFA2B_ARATH	40.95	47.38	46.31	121.58	101.21	118.95	1dpa morning_vs_bud morning	2.6	1.36	up	0
Peaxi162Scf00084g00028	senescence-associated family protein [Populus trichocarpa] gb|ERP63191.1| senescence-associated family protein [Populus trichocarpa]	ref|XP_006385394.1|	1139.68	978.04	1097.97	1730.5	1585.94	1631.62	1dpa morning_vs_bud morning	1.5	0.621	up	9.45e-05
Peaxi162Scf00084g00084	Pentatricopeptide repeat-containing protein	sp|Q9LN01|PPR21_ARATH	6.18	3.64	3.66	191.83	169.04	91.43	1dpa morning_vs_bud morning	32	5.01	up	0
Peaxi162Scf00084g00099	Phosphoacetylglucosamine mutase	sp|P57750|AGM1_ARATH	17.77	18.22	17.06	43.23	32.3	37.28	1dpa morning_vs_bud morning	2.1	1.08	up	0.000392
Peaxi162Scf00084g00717	Haloacid dehalogenase-like hydrolase (HAD) superfamily protein	AT2G38740.1	1119.59	1050.93	1087.01	2096.6	1807.73	1494.02	1dpa morning_vs_bud morning	1.7	0.727	up	1.03e-06
Peaxi162Scf00084g00718	DYNAMIN-like 1E	AT3G60190.1	28.59	26.73	20.72	106.72	60.29	100.31	1dpa morning_vs_bud morning	3.5	1.79	up	1e-10
Peaxi162Scf00084g00817	Secoisolariciresinol dehydrogenase	sp|Q94KL7|SILD_FORIN	44.81	37.66	60.93	1071.26	820.42	537.07	1dpa morning_vs_bud morning	17	4.08	up	0
Peaxi162Scf00084g00917	UMP-CMP kinase	sp|O04905|KCY_ARATH	28.59	18.22	23.15	170.21	177.65	166	1dpa morning_vs_bud morning	7.2	2.85	up	0
Peaxi162Scf00084g01116	thioredoxin H-type 1	AT3G51030.1	38.63	32.8	32.9	94.56	130.28	103.86	1dpa morning_vs_bud morning	3.1	1.65	up	6e-10
Peaxi162Scf00085g00114	cinnamyl alcohol dehydrogenase 6	AT4G37970.1	10.82	8.5	7.31	33.77	34.45	34.62	1dpa morning_vs_bud morning	3.8	1.92	up	3.68e-06
Peaxi162Scf00085g00530	HVA22 homologue D	AT4G24960.1	217.12	258.78	173.04	468.76	524.34	491.79	1dpa morning_vs_bud morning	2.3	1.19	up	0
Peaxi162Scf00085g00531	kinesin 4	AT5G27000.1	15.45	7.29	13.4	31.07	23.69	45.27	1dpa morning_vs_bud morning	2.7	1.44	up	7.36e-05
Peaxi162Scf00085g01215	1-deoxy-D-xylulose 5-phosphate synthase 1	AT3G21500.2	12052	12680.5	9296.84	41571.2	41337.7	37639	1dpa morning_vs_bud morning	3.5	1.82	up	0
Peaxi162Scf00086g01114	Actin-related protein 2/3 complex subunit 1B, putative isoform 1 [Theobroma cacao] ref|XP_007016872.1| Actin-related protein 2/3 complex subunit 1B, putative isoform 1 [Theobroma cacao] gb|EOY34490.1| Actin-related protein 2/3 complex subunit 1B, putative isoform 1 [Theobroma cacao] gb|EOY34491.1| Actin-related protein 2/3 complex subunit 1B, putative isoform 1 [Theobroma cacao]	ref|XP_007016871.1|	33.22	40.09	41.43	66.19	57.06	77.23	1dpa morning_vs_bud morning	1.8	0.837	up	5.27e-05
Peaxi162Scf00086g01316	conserved hypothetical protein [Ricinus communis] gb|EEF37034.1| conserved hypothetical protein [Ricinus communis]	ref|XP_002525396.1|	16.23	10.93	21.94	32.42	47.37	43.5	1dpa morning_vs_bud morning	2.5	1.34	up	0.000357
Peaxi162Scf00086g01318	Exostosin family protein	AT2G28110.1	140.62	120.28	118.21	770.01	1340.45	1285.41	1dpa morning_vs_bud morning	8.9	3.16	up	0
Peaxi162Scf00086g01414	U3 small nucleolar ribonucleoprotein protein imp4	sp|O13823|IMP4_SCHPO	348.47	298.88	277.84	548.47	565.25	588.55	1dpa morning_vs_bud morning	1.8	0.87	up	0
Peaxi162Scf00086g01511	Digalactosyldiacylglycerol synthase 1, chloroplastic	sp|Q6DW74|DGDG1_LOTJA	460.51	421.59	425.3	759.21	774.13	714.61	1dpa morning_vs_bud morning	1.7	0.78	up	1.33e-06
Peaxi162Scf00086g02615	Protein HIRA	sp|Q652L2|HIRA_ORYSJ	458.96	498.13	441.14	732.19	755.82	714.61	1dpa morning_vs_bud morning	1.6	0.656	up	0
Peaxi162Scf00087g00044	Unknown protein	0	106.63	94.77	80.43	235.06	233.64	217.49	1dpa morning_vs_bud morning	2.4	1.27	up	0
Peaxi162Scf00087g00093	basic helix-loop-helix (bHLH) DNA-binding superfamily protein	AT4G00870.1	115.13	80.19	69.46	199.93	178.73	129.61	1dpa morning_vs_bud morning	1.9	0.924	up	0.00109
Peaxi162Scf00087g00222	with no lysine (K) kinase 6	AT3G18750.1	13.91	6.07	13.4	20.26	38.76	39.06	1dpa morning_vs_bud morning	2.9	1.55	up	0.00286
Peaxi162Scf00087g02112	RNA-binding (RRM/RBD/RNP motifs) family protein	AT3G61860.1	135.22	112.99	160.86	484.97	479.12	444.74	1dpa morning_vs_bud morning	3.4	1.78	up	0
Peaxi162Scf00088g00035	Serine-rich protein-related [Theobroma cacao] gb|EOY31261.1| Serine-rich protein-related [Theobroma cacao]	ref|XP_007013642.1|	224.85	149.44	229.1	457.95	729.98	476.7	1dpa morning_vs_bud morning	2.8	1.46	up	2e-10
Peaxi162Scf00088g00042	serine-rich protein-related	AT5G11090.1	683.03	414.3	477.7	1881.8	1824.96	1336.9	1dpa morning_vs_bud morning	3.2	1.67	up	0
Peaxi162Scf00088g00044	Sterile alpha motif (SAM) domain-containing protein	AT1G80520.1	17	13.36	19.5	45.93	49.53	45.27	1dpa morning_vs_bud morning	2.8	1.49	up	3.69e-06
Peaxi162Scf00088g00076	Unknown protein	0	376.29	331.68	302.22	740.29	680.46	632.94	1dpa morning_vs_bud morning	2	1.01	up	0
Peaxi162Scf00088g00819	phosphate transporter 4	AT5G20380.1	401.01	332.9	299.78	1113.14	1127.27	964.06	1dpa morning_vs_bud morning	3.1	1.62	up	0
Peaxi162Scf00088g01029	Calcium-dependent lipid-binding (CaLB domain) family protein	AT1G05500.1	314.47	325.61	266.88	436.34	486.65	482.03	1dpa morning_vs_bud morning	1.5	0.631	up	0
Peaxi162Scf00088g01225	N-alpha-acetyltransferase 35, NatC auxiliary subunit	sp|Q7T322|NAA35_DANRE	125.94	140.93	140.14	205.34	201.34	199.74	1dpa morning_vs_bud morning	1.5	0.584	up	3.11e-06
Peaxi162Scf00088g01323	DEAD-box ATP-dependent RNA heli1dpae 36	sp|Q9SA27|RH36_ARATH	94.26	126.35	116.99	185.07	142.12	165.11	1dpa morning_vs_bud morning	1.5	0.556	up	0.0005
Peaxi162Scf00088g01332	Small nuclear RNA activating complex (SNAPc), subunit SNAP43 protein	AT3G53270.1	74.18	49.81	81.65	132.39	151.81	119.84	1dpa morning_vs_bud morning	1.9	0.959	up	1.03e-08
Peaxi162Scf00088g01333	Telomere-associated protein RIF1, putative [Theobroma cacao] gb|EOY31164.1| Telomere-associated protein RIF1, putative [Theobroma cacao]	ref|XP_007013545.1|	12.36	8.5	10.97	45.93	29.07	18.64	1dpa morning_vs_bud morning	2.8	1.51	up	0.000583
Peaxi162Scf00089g00063	exocyst subunit exo70 family protein F1	AT5G50380.1	1553.05	1523.55	1202.78	2303.28	2259.93	2244.14	1dpa morning_vs_bud morning	1.6	0.666	up	0
Peaxi162Scf00089g00125	CBS / octicosapeptide/Phox/Bemp1 (PB1) domains-containing protein	AT5G50640.1	220.21	240.56	205.95	437.69	509.27	488.24	1dpa morning_vs_bud morning	2.2	1.11	up	0
Peaxi162Scf00089g00146	armadillo repeat only 4	AT3G26600.1	316.79	343.83	320.5	478.22	499.58	529.08	1dpa morning_vs_bud morning	1.5	0.621	up	0.000932
Peaxi162Scf00089g00228	Unknown protein	0	20.86	14.58	10.97	37.83	32.3	30.18	1dpa morning_vs_bud morning	2	1.03	up	0.000543
Peaxi162Scf00089g00242	Elongator complex protein 3	sp|Q93ZR1|ELP3_ARATH	118.99	153.08	135.27	295.85	302.54	285.84	1dpa morning_vs_bud morning	2.2	1.13	up	0
Peaxi162Scf00089g00326	Nucleic acid-binding, OB-fold-like protein	AT3G48500.1	98.13	102.06	97.49	186.42	123.82	137.6	1dpa morning_vs_bud morning	1.5	0.577	up	0.000598
Peaxi162Scf00089g00622	SNF1-related protein kinase regulatory subunit gamma 1	AT3G48530.1	115.13	140.93	119.42	213.44	183.03	174.88	1dpa morning_vs_bud morning	1.5	0.606	up	0.000761
Peaxi162Scf00089g00625	Oxygen-independent coproporphyrinogen-III oxidase 1	sp|P54304|HEMN_BACSU	30.91	57.1	37.78	98.62	71.06	73.68	1dpa morning_vs_bud morning	2	0.977	up	6.84e-07
Peaxi162Scf00089g00721	Kelch repeat-containing protein 3	sp|Q08979|KEL3_YEAST	160.71	156.73	168.17	252.62	257.32	260.1	1dpa morning_vs_bud morning	1.6	0.667	up	1.61e-06
Peaxi162Scf00089g00930	Adenosylhomocysteinase 1	sp|O23255|SAHH1_ARATH	359.29	414.3	355.84	879.44	1002.38	863.74	1dpa morning_vs_bud morning	2.4	1.29	up	0
Peaxi162Scf00089g01127	31-kDa RNA binding protein	AT4G24770.1	95.04	108.13	106.02	225.6	218.56	249.45	1dpa morning_vs_bud morning	2.3	1.17	up	4e-10
Peaxi162Scf00089g01235	Quinolinate synthase, chloroplastic	sp|Q9FGS4|NADA_ARATH	148.35	166.45	141.36	325.57	342.38	305.37	1dpa morning_vs_bud morning	2.1	1.09	up	4.5e-09
Peaxi162Scf00089g01334	JOKA2 [Nicotiana tabacum]	gb|AEI71779.1|	7510.29	6667.65	7032.64	10899.1	10890.5	10465.2	1dpa morning_vs_bud morning	1.5	0.604	up	0
Peaxi162Scf00089g01341	Unknown protein	0	59.5	108.13	70.68	314.76	301.47	199.74	1dpa morning_vs_bud morning	3.4	1.78	up	0
Peaxi162Scf00089g01432	Octicosapeptide/Phox/Bem1p family protein	AT3G48240.1	355.43	272.15	255.91	545.76	620.16	768.76	1dpa morning_vs_bud morning	2.2	1.13	up	1.36e-05
Peaxi162Scf00089g01433	ferric reduction oxidase 8	AT5G50160.1	119.76	143.36	130.39	268.83	292.85	236.13	1dpa morning_vs_bud morning	2	1.03	up	0
Peaxi162Scf00089g01438	histone deacetylase 6	AT5G63110.1	22.41	20.65	24.37	63.49	69.98	51.49	1dpa morning_vs_bud morning	2.7	1.45	up	2.82e-08
Peaxi162Scf00089g01520	tryptophan aminotransferase related 2	AT4G24670.1	209.39	218.69	203.51	1025.33	865.64	636.49	1dpa morning_vs_bud morning	4	2	up	0
Peaxi162Scf00089g01530	WD-40 repeat family protein / notchless protein, putative	AT5G52820.1	125.17	140.93	113.33	357.99	293.93	308.04	1dpa morning_vs_bud morning	2.5	1.33	up	0
Peaxi162Scf00089g01624	Pentatricopeptide repeat (PPR) superfamily protein	AT1G80550.1	124.4	95.98	126.74	178.32	178.73	177.54	1dpa morning_vs_bud morning	1.5	0.617	up	0.000454
Peaxi162Scf00089g01729	SOUL heme-binding family protein	AT1G17100.1	83.45	81.4	101.15	174.27	157.19	154.46	1dpa morning_vs_bud morning	1.8	0.871	up	2.45e-07
Peaxi162Scf00089g01743	Cysteine-rich receptor-like protein kinase 1	sp|Q9LMB9|CRK1_ARATH	3.86	3.64	3.66	12.16	64.6	47.94	1dpa morning_vs_bud morning	11	3.48	up	0.00112
Peaxi162Scf00089g01844	U3 small nucleolar ribonucleoprotein protein MPP10	sp|O00566|MPP10_HUMAN	245.71	250.28	233.97	467.41	392.98	414.56	1dpa morning_vs_bud morning	1.7	0.8	up	1e-10
Peaxi162Scf00090g00207	ferrochelatase 2	AT2G30390.1	384.01	460.47	414.33	761.91	794.58	699.52	1dpa morning_vs_bud morning	1.8	0.847	up	0
Peaxi162Scf00091g00616	vesicle-associated membrane protein 714	AT5G22360.1	331.47	308.6	288.81	572.78	619.09	578.79	1dpa morning_vs_bud morning	1.9	0.927	up	0
Peaxi162Scf00091g00617	vesicle-associated membrane protein 714	AT5G22360.1	344.61	346.26	320.5	687.61	785.97	652.47	1dpa morning_vs_bud morning	2.1	1.07	up	0
Peaxi162Scf00092g00023	Cytochrome P450 superfamily protein	AT3G28740.1	37.09	24.3	20.72	63.49	53.83	56.81	1dpa morning_vs_bud morning	2.1	1.05	up	0.00265
Peaxi162Scf00092g00119	ATP-dependent RNA heli1dpae, mitochondrial, putative	AT5G39840.1	237.98	187.1	237.63	283.69	370.37	332.89	1dpa morning_vs_bud morning	1.5	0.573	up	5.26e-08
Peaxi162Scf00092g00145	Photosystem I reaction center subunit II	sp|O78502|PSAD_GUITH	13.91	2.43	12.19	58.09	51.68	33.73	1dpa morning_vs_bud morning	4.8	2.26	up	3.17e-07
Peaxi162Scf00092g00512	Transposon MuDR mudrA-like protein, putative [Solanum demissum]	gb|AAT39304.2|	16.23	6.07	10.97	113.48	163.65	68.35	1dpa morning_vs_bud morning	10	3.33	up	1e-10
Peaxi162Scf00092g00515	NAD(P)H-quinone oxidoreductase subunit H, putative isoform 3, partial [Theobroma cacao] gb|EOY05721.1| NAD(P)H-quinone oxidoreductase subunit H, putative isoform 3, partial [Theobroma cacao]	ref|XP_007034795.1|	275.84	323.18	212.04	807.84	747.21	749.23	1dpa morning_vs_bud morning	2.8	1.51	up	0
Peaxi162Scf00092g00620	Pentatricopeptide repeat-containing protein	sp|O23337|PP311_ARATH	19.32	21.87	12.19	33.77	32.3	42.61	1dpa morning_vs_bud morning	2	1.03	up	0.000403
Peaxi162Scf00092g00717	Lactoylglutathione lyase / glyoxalase I family protein	AT2G32090.1	186.98	223.55	215.7	345.83	340.23	337.33	1dpa morning_vs_bud morning	1.6	0.718	up	1.1e-09
Peaxi162Scf00092g01519	late elongated hypocotyl [Nicotiana attenuata]	gb|AFA35964.1|	5869.92	5224.29	4504.01	22992.3	23299.2	21591.8	1dpa morning_vs_bud morning	4.3	2.12	up	0
Peaxi162Scf00092g01520	Homeodomain-like superfamily protein	AT1G01060.1	1023.78	1008.41	854.25	4229.67	4110.73	3999.15	1dpa morning_vs_bud morning	4.3	2.09	up	0
Peaxi162Scf00095g00034	Unknown protein	0	1955.61	1951.21	2080.18	3212.44	3959.99	3941.45	1dpa morning_vs_bud morning	1.9	0.893	up	2.3e-07
Peaxi162Scf00095g00061	transferase, transferring glycosyl groups, putative [Ricinus communis] gb|EEF37643.1| transferase, transferring glycosyl groups, putative [Ricinus communis]	ref|XP_002524800.1|	3.86	3.64	3.66	13.51	68.91	31.07	1dpa morning_vs_bud morning	10	3.35	up	0.000721
Peaxi162Scf00095g00168	translocon at the inner envelope membrane of chloroplasts 110	AT1G06950.1	444.28	572.24	485.01	914.56	777.36	802.49	1dpa morning_vs_bud morning	1.7	0.736	up	0
Peaxi162Scf00095g00213	histidine phosphotransfer protein 6	AT1G80100.1	200.89	236.92	219.35	301.25	317.62	343.54	1dpa morning_vs_bud morning	1.5	0.559	up	0.000106
Peaxi162Scf00095g00220	Protein kinase superfamily protein	AT5G18910.1	0	1.21	2.44	8.11	44.14	24.86	1dpa morning_vs_bud morning	23	4.54	up	0.000337
Peaxi162Scf00095g00414	Pyruvate, phosphate dikinase 2	sp|Q75KR1|PPDK2_ORYSJ	13.91	14.58	18.28	255.32	332.69	341.77	1dpa morning_vs_bud morning	20	4.33	up	0
Peaxi162Scf00095g00921	alpha/beta-Hydrolases superfamily protein	AT3G23600.1	132.9	133.64	125.52	247.21	223.95	161.56	1dpa morning_vs_bud morning	1.6	0.686	up	0.0116
Peaxi162Scf00095g01014	Ribonucleoside-diphosphate reductase subunit M2	sp|P79733|RIR2_DANRE	42.5	42.52	37.78	98.62	90.44	90.55	1dpa morning_vs_bud morning	2.3	1.18	up	7.2e-09
Peaxi162Scf00095g01015	Mediator of RNA polymerase II transcription subunit 33A	sp|Q9LUG9|MD33A_ARATH	88.08	97.2	166.95	665.99	749.36	548.61	1dpa morning_vs_bud morning	5.6	2.49	up	0
Peaxi162Scf00095g10135	Pseudouridine synthase family protein	AT2G30320.1	27.82	19.44	17.06	68.9	75.37	60.36	1dpa morning_vs_bud morning	3.1	1.64	up	1.31e-05
Peaxi162Scf00096g00313	SOUL heme-binding family protein	AT3G10130.1	122.85	138.5	135.27	197.23	245.48	177.54	1dpa morning_vs_bud morning	1.6	0.65	up	6.47e-06
Peaxi162Scf00096g00412	Homeodomain-like superfamily protein	AT3G04030.3	183.89	168.88	225.44	348.53	312.23	304.49	1dpa morning_vs_bud morning	1.7	0.739	up	1.13e-05
Peaxi162Scf00096g01520	tubulin alpha-4 chain	AT1G04820.1	10.82	14.58	10.97	81.05	263.78	149.14	1dpa morning_vs_bud morning	14	3.77	up	5.63e-05
Peaxi162Scf00096g01616	xyloglucan endotransglucosylase/hydrolase 6	AT5G65730.1	10601.7	8498.59	10360.7	27790.7	31186.8	25362	1dpa morning_vs_bud morning	2.9	1.52	up	2.61e-05
Peaxi162Scf00096g01848	GTP-binding protein, HflX	AT3G49725.1	474.42	575.89	478.92	755.15	918.4	778.52	1dpa morning_vs_bud morning	1.6	0.685	up	3.1e-09
Peaxi162Scf00097g00032	Leucine-rich repeat receptor-like protein kinase family protein	AT4G08850.2	10.04	7.29	7.31	64.84	201.34	110.08	1dpa morning_vs_bud morning	15	3.92	up	3.94e-05
Peaxi162Scf00097g00033	Leucine-rich repeat receptor-like protein kinase family protein	AT4G08850.1	30.13	43.74	36.56	216.14	845.19	434.09	1dpa morning_vs_bud morning	14	3.76	up	0.000208
Peaxi162Scf00097g00171	Tetratricopeptide repeat (TPR)-like superfamily protein	AT4G39470.1	102.76	117.85	123.08	298.55	270.24	279.63	1dpa morning_vs_bud morning	2.5	1.31	up	0
Peaxi162Scf00097g01217	40S ribosomal protein S27-2	sp|Q9M2F1|RS272_ARATH	210.16	208.97	196.2	299.9	313.31	325.79	1dpa morning_vs_bud morning	1.5	0.61	up	0.000367
Peaxi162Scf00098g00013	histone deacetylase 8	AT1G08460.1	44.81	26.73	31.68	43.23	68.91	47.05	1dpa morning_vs_bud morning	1.5	0.588	up	0.0142
Peaxi162Scf00098g01531	RING-H2 group F2A	AT5G22000.1	173.08	150.65	166.95	302.6	302.54	253	1dpa morning_vs_bud morning	1.7	0.797	up	3.25e-08
Peaxi162Scf00099g00168	Protein NRT1/ PTR FAMILY 6.2	sp|Q9SZY4|PTR27_ARATH	2899.03	2997.29	2126.49	7789.29	7952.29	7435.48	1dpa morning_vs_bud morning	2.9	1.53	up	3.37e-07
Peaxi162Scf00100g00036	F-box/kelch-repeat protein	sp|Q93W93|FBK22_ARATH	148.35	131.21	154.76	340.43	295.01	281.41	1dpa morning_vs_bud morning	2.1	1.07	up	1.9e-09
Peaxi162Scf00100g01525	embryo defective 1381	AT2G31340.1	160.71	184.67	140.14	324.22	290.7	276.97	1dpa morning_vs_bud morning	1.8	0.873	up	2e-10
Peaxi162Scf00101g00142	ultraviolet-B-repressible protein [Gossypium hirsutum]	gb|AAY21210.1|	27.82	44.95	34.12	99.97	102.28	98.54	1dpa morning_vs_bud morning	2.9	1.52	up	3.5e-09
Peaxi162Scf00101g01910	Cytokinin dehydrogenase 7	sp|Q9FUJ1|CKX7_ARATH	645.95	854.11	547.16	3090.86	3200.94	2901.93	1dpa morning_vs_bud morning	4.5	2.17	up	0
Peaxi162Scf00102g00077	beta-amylase 1	AT3G23920.1	108.17	104.49	132.83	213.44	185.19	149.14	1dpa morning_vs_bud morning	1.6	0.663	up	0.0145
Peaxi162Scf00102g00086	Alcohol dehydrogenase transcription factor Myb/SANT-like family protein	AT2G44730.1	343.06	357.2	327.81	503.89	548.03	552.16	1dpa morning_vs_bud morning	1.6	0.643	up	0.000415
Peaxi162Scf00102g00214	Rho GTPase-activating protein 1	sp|Q9FMR1|RGAP1_ARATH	1704.5	1813.92	1686.57	4147.26	4562.93	3932.57	1dpa morning_vs_bud morning	2.4	1.28	up	0
Peaxi162Scf00102g00633	inositol polyphosphate 5-phosphatase I	AT1G34120.1	0.77	3.64	0	43.23	37.68	39.06	1dpa morning_vs_bud morning	29	4.87	up	1e-10
Peaxi162Scf00102g00720	Haloacid dehalogenase-like hydrolase (HAD) superfamily protein	AT2G38740.1	3.09	1.21	3.66	28.37	68.91	41.72	1dpa morning_vs_bud morning	17	4.11	up	1.61e-05
Peaxi162Scf00102g00734	expansin-like A2	AT4G38400.1	0	0	0	91.86	87.21	126.06	1dpa morning_vs_bud morning	530	9.05	up	0
Peaxi162Scf00102g00844	Peroxidase superfamily protein	AT4G17690.1	6.18	7.29	2.44	27.02	92.59	46.16	1dpa morning_vs_bud morning	10	3.37	up	0.000192
Peaxi162Scf00102g00925	alpha/beta-Hydrolases superfamily protein	AT3G60340.1	107.4	88.69	99.93	189.13	189.49	229.92	1dpa morning_vs_bud morning	2.1	1.04	up	0
Peaxi162Scf00102g01135	AUTOPHAGY 8E	AT2G45170.1	471.32	458.04	426.52	998.31	1167.11	890.38	1dpa morning_vs_bud morning	2.3	1.17	up	0
Peaxi162Scf00102g01138	stress-inducible protein, putative	AT4G12400.2	989.01	1320.65	1124.78	1475.18	1990.76	2680.89	1dpa morning_vs_bud morning	1.8	0.841	up	0.000621
Peaxi162Scf00102g01143	Unknown protein	0	188.53	160.37	179.14	440.39	456.51	460.72	1dpa morning_vs_bud morning	2.6	1.36	up	0
Peaxi162Scf00102g01220	AT hook motif DNA-binding family protein	AT4G22770.1	145.26	132.43	149.89	251.27	287.47	242.35	1dpa morning_vs_bud morning	1.8	0.868	up	1.67e-06
Peaxi162Scf00102g01354	YTH domain-containing protein 2	sp|Q5R746|YTDC2_PONAB	18.54	27.94	26.81	122.93	132.43	111.85	1dpa morning_vs_bud morning	5.1	2.35	up	0
Peaxi162Scf00102g01521	glutathione peroxidase 6	AT4G11600.1	226.39	258.78	231.54	416.08	524.34	541.5	1dpa morning_vs_bud morning	2.1	1.06	up	0
Peaxi162Scf00102g01531	Myosin heavy chain-related protein	AT1G63300.1	115.9	150.65	113.33	470.11	699.84	671.11	1dpa morning_vs_bud morning	4.9	2.28	up	0
Peaxi162Scf00102g01533	glutathione S-transferase THETA 1	AT5G41210.1	67.22	78.97	46.31	717.33	570.64	536.18	1dpa morning_vs_bud morning	9.4	3.24	up	0
Peaxi162Scf00102g01534	rRNA-processing protein UTP23 homolog	sp|Q9BRU9|UTP23_HUMAN	61.04	81.4	51.18	189.13	146.43	185.53	1dpa morning_vs_bud morning	2.7	1.43	up	0
Peaxi162Scf00102g01536	GATA type zinc finger transcription factor family protein	AT2G39900.1	9.27	7.29	12.19	74.3	223.95	122.5	1dpa morning_vs_bud morning	15	3.87	up	0.000338
Peaxi162Scf00102g01550	Nucleic acid-binding, OB-fold-like protein	AT1G12800.1	441.19	471.4	410.67	738.94	699.84	701.29	1dpa morning_vs_bud morning	1.6	0.692	up	0
Peaxi162Scf00102g01614	loricrin-related	AT5G64550.1	203.98	307.38	158.42	440.39	383.29	406.57	1dpa morning_vs_bud morning	1.8	0.879	up	2.02e-06
Peaxi162Scf00102g01634	1-aminocyclopropane-1-carboxylate synthase 9	AT3G49700.1	47.91	149.44	92.61	232.35	257.32	356.86	1dpa morning_vs_bud morning	2.9	1.56	up	1.72e-06
Peaxi162Scf00102g01713	Ethylene-responsive transcription factor ERF061	sp|Q9C7W2|ERF61_ARATH	62.59	144.58	86.52	124.28	171.19	276.97	1dpa morning_vs_bud morning	2	0.973	up	0.0179
Peaxi162Scf00102g01722	Unknown protein	0	1879.89	1857.66	1921.76	2649.11	2851.02	3122.97	1dpa morning_vs_bud morning	1.5	0.608	up	5.24e-07
Peaxi162Scf00102g01734	Protein kinase family protein	AT1G64300.1	1.55	1.21	0	8.11	45.22	31.07	1dpa morning_vs_bud morning	29	4.85	up	0.000131
Peaxi162Scf00102g01743	long-chain acyl-CoA synthetase 2	AT1G49430.1	3.09	2.43	4.87	20.26	35.53	24.86	1dpa morning_vs_bud morning	7.8	2.96	up	0.00494
Peaxi162Scf00103g00024	Pentatricopeptide repeat-containing protein	sp|Q9SVP7|PP307_ARATH	16.23	20.65	9.75	27.02	31.22	28.41	1dpa morning_vs_bud morning	1.9	0.89	up	0.00816
Peaxi162Scf00103g00071	Blue copper protein	sp|Q41001|BCP_PEA	37.09	27.94	25.59	66.19	131.35	126.94	1dpa morning_vs_bud morning	3.6	1.83	up	1e-10
Peaxi162Scf00103g00113	Ankyrin repeat family protein [Theobroma cacao] gb|EOX96534.1| Ankyrin repeat family protein [Theobroma cacao]	ref|XP_007052377.1|	134.44	185.89	136.49	489.03	429.59	405.68	1dpa morning_vs_bud morning	2.9	1.54	up	0
Peaxi162Scf00103g01918	DYNAMIN-like 1E	AT3G60190.1	274.3	196.82	186.45	555.22	558.79	596.54	1dpa morning_vs_bud morning	2.6	1.37	up	0
Peaxi162Scf00104g00187	Eukaryotic translation initiation factor 5	sp|P48724|IF5_PHAVU	2958.53	3011.86	2777.23	4942.94	4803.03	5028.01	1dpa morning_vs_bud morning	1.7	0.756	up	0
Peaxi162Scf00105g00116	rib [Arabidopsis thaliana]	ref|NP_568216.1|	207.85	219.91	232.76	449.85	397.29	430.54	1dpa morning_vs_bud morning	1.9	0.956	up	0
Peaxi162Scf00105g00510	rib [Arabidopsis thaliana]	ref|NP_194874.1|	77.27	95.98	76.77	137.79	121.66	139.37	1dpa morning_vs_bud morning	1.6	0.685	up	4.16e-06
Peaxi162Scf00105g01114	CHY-type/CTCHY-type/RING-type Zinc finger protein	AT5G25560.1	175.39	227.2	201.07	295.85	383.29	498.89	1dpa morning_vs_bud morning	2	0.973	up	1.23e-05
Peaxi162Scf00105g01219	Unknown protein	0	275.07	263.64	257.13	509.29	521.11	573.46	1dpa morning_vs_bud morning	2	1.01	up	0
Peaxi162Scf00105g01225	ArfGap/RecO-like zinc finger domain-containing protein	AT4G32630.1	205.53	172.52	218.13	294.5	334.84	260.99	1dpa morning_vs_bud morning	1.5	0.576	up	0.00359
Peaxi162Scf00105g01426	conserved hypothetical protein [Ricinus communis] gb|EEF45949.1| conserved hypothetical protein [Ricinus communis]	ref|XP_002516608.1|	352.33	368.13	326.59	575.48	658.92	596.54	1dpa morning_vs_bud morning	1.7	0.807	up	0
Peaxi162Scf00105g01445	Ribosomal RNA small subunit methyltransferase NEP1	sp|O35130|NEP1_MOUSE	148.35	130	152.33	275.58	246.56	253	1dpa morning_vs_bud morning	1.8	0.841	up	2e-10
Peaxi162Scf00106g00162	OsJ_09693 [Oryza sativa Japonica Group]	ref|NP_001049198.1|	13.91	27.94	20.72	43.23	32.3	42.61	1dpa morning_vs_bud morning	1.9	0.958	up	0.00351
Peaxi162Scf00106g00208	programmed cell death 2 C-terminal domain-containing protein	AT5G64830.1	61.04	64.39	54.84	129.69	118.43	126.06	1dpa morning_vs_bud morning	2.1	1.05	up	3e-10
Peaxi162Scf00106g01117	Glucan endo-1,3-beta-glucosidase 8	sp|Q6NKW9|E138_ARATH	11.59	20.65	9.75	105.37	291.78	193.52	1dpa morning_vs_bud morning	14	3.82	up	0.000141
Peaxi162Scf00106g01216	violaxanthin de-epoxidase-related	AT2G21860.1	101.99	92.34	86.52	116.18	155.04	146.47	1dpa morning_vs_bud morning	1.5	0.572	up	0.000409
Peaxi162Scf00106g01318	Unknown protein	0	81.9	111.78	97.49	145.9	135.66	153.57	1dpa morning_vs_bud morning	1.5	0.588	up	0.0219
Peaxi162Scf00106g02319	ABC transporter family protein	AT5G09930.1	3225.1	2850.28	2849.13	5923.69	6914.38	5551.76	1dpa morning_vs_bud morning	2.1	1.04	up	0
Peaxi162Scf00107g00162	Protein kinase superfamily protein	AT3G07070.1	30.13	37.66	28.03	56.74	47.37	58.59	1dpa morning_vs_bud morning	1.7	0.773	up	0.00224
Peaxi162Scf00107g00164	EamA-like transporter family	AT3G07080.1	423.42	352.34	403.36	702.47	719.22	736.8	1dpa morning_vs_bud morning	1.8	0.87	up	3e-10
Peaxi162Scf00107g00204	conserved hypothetical protein [Ricinus communis] gb|EEF41248.1| conserved hypothetical protein [Ricinus communis]	ref|XP_002521097.1|	0.77	1.21	0	21.61	36.61	31.96	1dpa morning_vs_bud morning	45	5.48	up	3.21e-07
Peaxi162Scf00107g00211	Unknown protein	0	101.22	102.06	79.21	205.34	186.26	158.9	1dpa morning_vs_bud morning	1.9	0.947	up	3.32e-08
Peaxi162Scf00107g00910	2-oxoglutarate (2OG) and Fe(II)-dependent oxygenase superfamily protein	AT4G10500.1	51	44.95	59.71	447.15	595.4	760.77	1dpa morning_vs_bud morning	12	3.54	up	0
Peaxi162Scf00107g01320	Guanine nucleotide-binding protein-like 3 homolog	sp|Q54KS4|GNL3_DICDI	363.15	393.64	311.97	725.43	620.16	724.37	1dpa morning_vs_bud morning	1.9	0.952	up	0
Peaxi162Scf00107g01914	Cyclin-dependent kinase inhibitor 3	sp|Q9FKB5|KRP3_ARATH	8.5	9.72	18.28	27.02	32.3	25.74	1dpa morning_vs_bud morning	2.4	1.27	up	0.000316
Peaxi162Scf00107g02025	conserved hypothetical protein [Ricinus communis] gb|EEF41240.1| conserved hypothetical protein [Ricinus communis]	ref|XP_002521089.1|	132.13	114.21	152.33	529.55	472.66	387.04	1dpa morning_vs_bud morning	3.5	1.8	up	0
Peaxi162Scf00107g02028	Leucine-rich repeat protein kinase family protein	AT5G48740.1	88.08	149.44	116.99	193.18	192.72	194.41	1dpa morning_vs_bud morning	1.7	0.726	up	0.000442
Peaxi162Scf00108g00012	0	0	24.73	20.65	24.37	86.46	86.13	49.71	1dpa morning_vs_bud morning	3.1	1.64	up	8e-10
Peaxi162Scf00108g00110	Zinc/RING finger protein 3 [Morus notabilis]	gb|EXB87680.1|	208.62	164.02	192.54	489.03	596.48	419	1dpa morning_vs_bud morning	2.6	1.4	up	0
Peaxi162Scf00108g00148	Transcription factor GTE6	AT2G34900.1	91.95	87.48	87.74	152.65	144.27	122.5	1dpa morning_vs_bud morning	1.6	0.636	up	4.42e-05
Peaxi162Scf00108g00410	PHD finger-like domain-containing protein 5A	sp|P0DI19|PHF5A_ARATH	63.36	87.48	60.93	125.63	109.82	101.2	1dpa morning_vs_bud morning	1.6	0.671	up	6.09e-05
Peaxi162Scf00109g00064	cytochrome P450, family 71, subfamily A, polypeptide 19	AT4G13290.1	0.77	0	3.66	140.49	145.35	152.69	1dpa morning_vs_bud morning	110	6.74	up	0
Peaxi162Scf00109g00129	Ribosome biogenesis GTPase A	sp|C5D8U8|RBGA_GEOSW	45.59	46.17	48.74	97.26	86.13	97.65	1dpa morning_vs_bud morning	2	1	up	6.92e-07
Peaxi162Scf00109g00516	Thioredoxin reductase	sp|P51978|TRXB_NEUCR	343.84	302.52	331.46	532.25	597.55	461.61	1dpa morning_vs_bud morning	1.6	0.696	up	6e-10
Peaxi162Scf00110g00028	UDP-Glycosyltransferase superfamily protein	AT2G36770.1	0.77	2.43	1.22	77	69.98	69.24	1dpa morning_vs_bud morning	53	5.72	up	0
Peaxi162Scf00110g00104	Sulfite exporter TauE/SafE family protein	AT2G36630.1	16.23	9.72	30.47	35.12	25.84	41.72	1dpa morning_vs_bud morning	1.9	0.897	up	0.00318
Peaxi162Scf00110g00120	Ankyrin repeat family protein	AT3G09890.1	41.72	31.59	46.31	167.51	147.5	176.65	1dpa morning_vs_bud morning	4.1	2.03	up	0
Peaxi162Scf00110g00146	BURP domain-containing protein	AT5G25610.1	16.23	18.22	17.06	45.93	57.06	37.28	1dpa morning_vs_bud morning	2.7	1.45	up	3.29e-05
Peaxi162Scf00110g00819	Cytochrome P450 superfamily protein	AT3G53130.1	23.95	42.52	41.43	56.74	69.98	68.35	1dpa morning_vs_bud morning	1.9	0.915	up	6.84e-05
Peaxi162Scf00110g01110	F-box protein PP2-A15	sp|Q9LF92|P2A15_ARATH	16.23	18.22	19.5	28.37	48.45	24.86	1dpa morning_vs_bud morning	1.9	0.926	up	0.00177
Peaxi162Scf00110g02022	Ribosome production factor 2 homolog	sp|Q9AWM9|RPF2_ORYSJ	414.92	494.49	377.77	1080.72	976.54	1012.88	1dpa morning_vs_bud morning	2.4	1.25	up	0
Peaxi162Scf00111g00065	Leucine-rich receptor-like protein kinase family protein	AT1G17230.1	186.98	206.54	165.73	335.02	384.37	310.7	1dpa morning_vs_bud morning	1.8	0.88	up	9.12e-06
Peaxi162Scf00111g00148	Plant protein of unknown function (DUF641)	AT1G53380.1	187.76	284.3	314.4	498.48	493.11	677.33	1dpa morning_vs_bud morning	2.1	1.09	up	0.00358
Peaxi162Scf00111g00221	TRNA-methyltransferase [Theobroma cacao] gb|EOX93146.1| TRNA-methyltransferase [Theobroma cacao]	ref|XP_007048989.1|	112.04	93.55	96.27	412.02	447.89	343.54	1dpa morning_vs_bud morning	3.9	1.98	up	0
Peaxi162Scf00111g00231	Cytochrome b561/ferric reductase transmembrane protein family	AT2G30890.1	8.5	6.07	4.87	27.02	100.13	56.81	1dpa morning_vs_bud morning	9.4	3.23	up	0.000909
Peaxi162Scf00111g00527	Translation initiation factor IF-2	sp|Q3MBZ7|IF2_ANAVT	393.29	368.13	339.99	1100.98	1212.33	1011.99	1dpa morning_vs_bud morning	3	1.59	up	0
Peaxi162Scf00111g00540	conserved hypothetical protein [Ricinus communis] gb|EEF37769.1| conserved hypothetical protein [Ricinus communis]	ref|XP_002524561.1|	39.41	35.23	28.03	47.28	78.6	50.6	1dpa morning_vs_bud morning	1.7	0.769	up	0.00581
Peaxi162Scf00111g00715	Peroxisomal (S)-2-hydroxy-acid oxidase	sp|P05414|GOX_SPIOL	7.73	8.5	4.87	129.69	181.96	119.84	1dpa morning_vs_bud morning	20	4.34	up	0
Peaxi162Scf00111g00723	Bystin	sp|Q13895|BYST_HUMAN	186.98	239.35	151.11	364.74	321.92	388.82	1dpa morning_vs_bud morning	1.9	0.902	up	0
Peaxi162Scf00111g00922	gibberellin 2-oxidase	AT1G30040.1	175.39	144.58	101.15	1377.92	1406.13	1074.13	1dpa morning_vs_bud morning	9.1	3.19	up	0
Peaxi162Scf00111g01140	Cytochrome P450 superfamily protein	AT2G26710.1	208.62	172.52	164.51	555.22	511.42	545.94	1dpa morning_vs_bud morning	2.9	1.55	up	0
Peaxi162Scf00111g01144	solanesyl diphosphate synthase 1	AT1G78510.1	1627.23	1630.46	1189.37	1975.02	2621.69	2275.21	1dpa morning_vs_bud morning	1.5	0.628	up	0.0206
Peaxi162Scf00111g01226	Peptide methionine sulfoxide reductase MsrB	sp|Q8DJK9|MSRB_THEEB	814.39	790.93	753.11	1517.06	1637.62	1427.44	1dpa morning_vs_bud morning	1.9	0.957	up	0
Peaxi162Scf00111g01321	NAD(H) kinase 3	AT1G78590.1	20.09	18.22	29.25	47.28	35.53	40.83	1dpa morning_vs_bud morning	1.8	0.879	up	0.00254
Peaxi162Scf00111g01324	trehalose-6-phosphate synthase	AT1G78580.1	26.27	29.16	25.59	56.74	53.83	68.35	1dpa morning_vs_bud morning	2.2	1.15	up	6.39e-05
Peaxi162Scf00111g01423	conserved hypothetical protein [Ricinus communis] gb|EEF37843.1| conserved hypothetical protein [Ricinus communis]	ref|XP_002524516.1|	93.49	77.76	80.43	149.95	164.73	171.33	1dpa morning_vs_bud morning	1.9	0.944	up	1.35e-05
Peaxi162Scf00111g01457	Bifunctional polynucleotide phosphatase/kinase	sp|Q9JLV6|PNKP_MOUSE	46.36	43.74	62.15	70.25	77.52	102.09	1dpa morning_vs_bud morning	1.7	0.741	up	0.000676
Peaxi162Scf00111g01468	Unknown protein	0	1318.16	1467.66	1363.63	2102	2363.29	2241.48	1dpa morning_vs_bud morning	1.6	0.696	up	0
Peaxi162Scf00111g01476	TRICHOME BIREFRINGENCE-LIKE 43	AT2G30900.1	2791.63	3025.23	2757.73	4510.65	4504.79	4400.39	1dpa morning_vs_bud morning	1.6	0.646	up	0
Peaxi162Scf00111g01480	Ubiquitin domain-containing protein	AT1G53400.1	21.63	19.44	18.28	36.47	34.45	41.72	1dpa morning_vs_bud morning	1.9	0.917	up	0.00177
Peaxi162Scf00111g10127	Gb:AAD10662.1, putative isoform 5 [Theobroma cacao] gb|EOY13544.1| Gb:AAD10662.1, putative isoform 5 [Theobroma cacao]	ref|XP_007022019.1|	496.82	479.91	549.6	710.57	778.43	817.58	1dpa morning_vs_bud morning	1.5	0.602	up	0
Peaxi162Scf00112g00095	Pentatricopeptide repeat-containing protein	sp|O49399|PP321_ARATH	18.54	34.02	19.5	47.28	44.14	55.93	1dpa morning_vs_bud morning	2.1	1.07	up	0.000149
Peaxi162Scf00112g00104	Heat stress transcription factor A-4a	sp|O49403|HFA4A_ARATH	112.81	110.56	119.42	148.6	213.18	196.18	1dpa morning_vs_bud morning	1.6	0.714	up	8.84e-06
Peaxi162Scf00114g00001	arogenate dehydratase 6	AT1G08250.1	2382.89	3088.41	4111.62	21368.5	27693	26882.6	1dpa morning_vs_bud morning	7.9	2.99	up	0
Peaxi162Scf00114g00061	C2H2-type zinc finger family protein	AT5G04390.1	1715.31	1631.68	1184.5	3883.84	3677.91	3004.91	1dpa morning_vs_bud morning	2.3	1.22	up	4.39e-06
Peaxi162Scf00114g00117	phosphoglycerate/bisphosphoglycerate mutase family protein	AT5G22620.1	49.45	52.24	56.06	97.26	99.05	87	1dpa morning_vs_bud morning	1.8	0.848	up	2.96e-07
Peaxi162Scf00114g00210	Unknown protein	0	311.38	362.06	304.65	530.9	555.56	504.22	1dpa morning_vs_bud morning	1.6	0.705	up	0
Peaxi162Scf00115g01117	RuBisCO large subunit-binding protein subunit alpha	sp|P08824|RUBA_RICCO	1386.93	2103.08	2014.38	2341.11	2999.6	3182.45	1dpa morning_vs_bud morning	1.6	0.633	up	0.000348
Peaxi162Scf00116g00085	Unknown protein	0	0.77	0	1.22	5.4	33.38	13.32	1dpa morning_vs_bud morning	26	4.69	up	0.000819
Peaxi162Scf00116g00091	neurochondrin family protein	AT4G32050.1	29.36	40.09	30.47	59.44	43.07	71.02	1dpa morning_vs_bud morning	1.8	0.831	up	0.000102
Peaxi162Scf00116g00131	Octicosapeptide/Phox/Bem1p (PB1) domain-containing protein / tetratricopeptide repeat (TPR)-containing protein	AT2G25290.1	390.97	410.65	389.96	497.13	618.01	624.95	1dpa morning_vs_bud morning	1.5	0.55	up	0.00021
Peaxi162Scf00116g00214	damaged DNA binding 2	AT5G58760.1	71.09	108.13	51.18	237.76	165.81	229.03	1dpa morning_vs_bud morning	2.8	1.46	up	1e-10
Peaxi162Scf00116g00510	aberrant lateral root formation 4	AT5G11030.2	64.9	78.97	77.99	131.04	114.13	105.64	1dpa morning_vs_bud morning	1.6	0.667	up	1.44e-05
Peaxi162Scf00116g00915	neurochondrin family protein	AT4G32050.1	38.63	36.45	24.37	74.3	48.45	54.15	1dpa morning_vs_bud morning	1.7	0.783	up	0.000556
Peaxi162Scf00116g01613	Protein NRT1/ PTR FAMILY 8.1	sp|Q9M390|PTR1_ARATH	51.77	36.45	60.93	212.09	251.94	199.74	1dpa morning_vs_bud morning	4.4	2.15	up	0
Peaxi162Scf00117g00005	Unknown protein	0	14.68	9.72	10.97	77	265.94	102.09	1dpa morning_vs_bud morning	13	3.65	up	0.000214
Peaxi162Scf00117g00144	POZ/BTB containin G-protein 1	AT3G61600.1	810.52	855.33	757.98	1413.04	1381.37	1328.91	1dpa morning_vs_bud morning	1.7	0.766	up	0
Peaxi162Scf00117g00318	Unknown protein	0	110.49	147.01	126.74	202.63	187.34	201.51	1dpa morning_vs_bud morning	1.6	0.636	up	1.89e-05
Peaxi162Scf00118g00109	conserved hypothetical protein [Ricinus communis] gb|EEF33486.1| conserved hypothetical protein [Ricinus communis]	ref|XP_002528906.1|	838.34	789.72	903	1130.7	1429.82	1209.07	1dpa morning_vs_bud morning	1.5	0.576	up	1e-10
Peaxi162Scf00119g00023	H/ACA ribonucleoprotein complex subunit 2-like protein	sp|Q9LEY9|NHP2_ARATH	195.48	256.35	177.92	687.61	580.33	577.01	1dpa morning_vs_bud morning	2.9	1.55	up	0
Peaxi162Scf00119g00083	Glutamate--cysteine ligase, chloroplastic	sp|O22493|GSH1_SOLLC	1540.69	1425.14	1445.28	4168.88	3983.68	3626.31	1dpa morning_vs_bud morning	2.7	1.42	up	0
Peaxi162Scf00119g00118	kinetochore protein [Nicotiana sylvestris]	dbj|BAI48087.1|	23.95	27.94	30.47	116.18	106.59	94.1	1dpa morning_vs_bud morning	3.9	1.96	up	0
Peaxi162Scf00119g00121	single-strand DNA-binding protein [Arabidopsis thaliana] dbj|BAB02216.1| unnamed protein product [Arabidopsis thaliana] gb|AEE76119.1| single-strand DNA-binding protein [Arabidopsis thaliana]	ref|NP_188488.1|	36.32	52.24	60.93	117.53	127.05	99.42	1dpa morning_vs_bud morning	2.3	1.23	up	8e-08
Peaxi162Scf00119g00125	Tetraspanin family protein	AT5G46700.1	2.32	2.43	3.66	10.81	38.76	30.18	1dpa morning_vs_bud morning	9.6	3.27	up	0.00088
Peaxi162Scf00119g00129	Acetyl-coenzyme A synthetase	sp|P27550|ACSA_ECOLI	411.83	512.71	450.89	702.47	720.29	752.78	1dpa morning_vs_bud morning	1.6	0.671	up	0
Peaxi162Scf00119g00520	Serine/threonine-protein kinase Rio1	AT2G24990.1	148.35	157.94	145.02	252.62	215.33	237.02	1dpa morning_vs_bud morning	1.6	0.642	up	3.01e-06
Peaxi162Scf00119g00529	glutathione S-transferase THETA 1	AT5G41210.1	150.67	109.35	187.67	222.9	235.79	269.86	1dpa morning_vs_bud morning	1.6	0.707	up	8.21e-06
Peaxi162Scf00119g00619	Phosphopantothenoylcysteine decarboxylase	sp|Q9SWE5|HAL3A_ARATH	88.86	76.54	80.43	128.34	132.43	115.4	1dpa morning_vs_bud morning	1.5	0.599	up	0.000464
Peaxi162Scf00119g00626	AT hook motif DNA-binding family protein	AT1G63470.1	16.23	14.58	15.84	28.37	22.61	26.63	1dpa morning_vs_bud morning	1.6	0.722	up	0.0248
Peaxi162Scf00119g00811	Haloacid dehalogenase-like hydrolase (HAD) superfamily protein	AT4G11570.1	2069.97	2179.62	1565.92	3601.5	3856.63	3305.84	1dpa morning_vs_bud morning	1.8	0.887	up	0
Peaxi162Scf00119g00829	bromo-adjacent homology (BAH) domain-containing protein	AT4G11560.1	257.3	218.69	240.07	391.76	378.99	347.1	1dpa morning_vs_bud morning	1.5	0.629	up	2.5e-09
Peaxi162Scf00119g00942	basic helix-loop-helix (bHLH) DNA-binding superfamily protein	AT5G41315.1	229.48	228.41	277.84	389.06	411.29	373.73	1dpa morning_vs_bud morning	1.6	0.676	up	0.00146
Peaxi162Scf00119g00947	GMP synthase [glutamine-hydrolyzing]	sp|O66601|GUAA_AQUAE	163.8	202.9	184.01	833.51	686.92	728.81	1dpa morning_vs_bud morning	4.1	2.03	up	0
Peaxi162Scf00119g01526	RING/FYVE/PHD zinc finger superfamily protein	AT2G01275.1	61.81	65.61	62.15	98.62	114.13	111.85	1dpa morning_vs_bud morning	1.7	0.786	up	6.42e-06
Peaxi162Scf00119g01535	Sulfhydryl oxidase 1	sp|Q8W4J3|QSOX1_ARATH	556.32	529.72	564.22	814.59	882.87	809.59	1dpa morning_vs_bud morning	1.5	0.602	up	0
Peaxi162Scf00120g00024	fip1 motif-containing protein	AT3G66652.1	8.5	3.64	4.87	21.61	38.76	25.74	1dpa morning_vs_bud morning	4.8	2.26	up	8.02e-07
Peaxi162Scf00120g00102	3-oxo-5-alpha-steroid 4-dehydrogenase family protein [Theobroma cacao] gb|EOY19362.1| 3-oxo-5-alpha-steroid 4-dehydrogenase family protein [Theobroma cacao]	ref|XP_007010552.1|	48.68	38.88	42.65	125.63	75.37	82.56	1dpa morning_vs_bud morning	2.1	1.09	up	7.9e-06
Peaxi162Scf00120g00210	serine carboxypeptidase-like 50	AT1G15000.1	103.54	147.01	127.95	295.85	240.1	223.7	1dpa morning_vs_bud morning	2	1.01	up	0
Peaxi162Scf00120g00813	gamete expressed protein 1	AT5G55490.1	39.41	42.52	30.47	168.86	164.73	206.84	1dpa morning_vs_bud morning	4.8	2.26	up	0
Peaxi162Scf00120g01512	Core-2/I-branching beta-1,6-N-acetylglucosaminyltransferase family protein	AT3G52060.1	647.49	385.14	672.68	3051.68	2196.41	786.51	1dpa morning_vs_bud morning	3.5	1.82	up	6.64e-07
Peaxi162Scf00120g01525	bZIP protein	AT5G04840.1	106.63	102.06	98.71	255.32	177.65	242.35	1dpa morning_vs_bud morning	2.2	1.13	up	0
Peaxi162Scf00121g00119	eukaryotic translation initiation factor 4E	AT4G18040.1	24.73	31.59	19.5	39.18	48.45	41.72	1dpa morning_vs_bud morning	1.7	0.778	up	0.00268
Peaxi162Scf00121g00244	Transmembrane amino acid transporter family protein	AT2G42005.1	82.67	108.13	102.36	263.43	279.93	293.83	1dpa morning_vs_bud morning	2.9	1.54	up	0
Peaxi162Scf00122g01722	Pollen Ole e 1 allergen and extensin family protein	AT1G29140.1	23.18	26.73	18.28	168.86	545.87	271.64	1dpa morning_vs_bud morning	14	3.85	up	0.000189
Peaxi162Scf00122g01723	phosphoenolpyruvate carboxylase 1	AT1G53310.1	608.09	741.12	564.22	2269.51	1610.7	1238.36	1dpa morning_vs_bud morning	2.7	1.42	up	0
Peaxi162Scf00123g00003	Unknown protein	0	193.94	300.09	301	439.04	558.79	579.68	1dpa morning_vs_bud morning	2	0.999	up	1.66e-07
Peaxi162Scf00123g00014	Unknown protein	0	69.54	80.19	58.49	148.6	132.43	151.8	1dpa morning_vs_bud morning	2.1	1.06	up	1e-10
Peaxi162Scf00123g00068	29 kDa ribonucleoprotein A, chloroplastic	sp|Q08935|ROC1_NICSY	152.99	132.43	155.98	217.49	261.63	235.24	1dpa morning_vs_bud morning	1.6	0.694	up	0.000605
Peaxi162Scf00123g00176	Unknown protein	0	13.14	26.73	12.19	70.25	69.98	51.49	1dpa morning_vs_bud morning	3.8	1.91	up	1.2e-09
Peaxi162Scf00123g00214	auxin response factor 16	AT4G30080.1	626.63	727.76	821.35	1500.85	1681.76	1714.17	1dpa morning_vs_bud morning	2.3	1.17	up	0
Peaxi162Scf00123g01127	ABC transporter family protein	AT5G60740.1	6.18	8.5	6.09	12.16	43.07	31.96	1dpa morning_vs_bud morning	4.2	2.08	up	0.00946
Peaxi162Scf00123g01728	RNA polymerase sigma-C factor	sp|Q03066|RPSC_NOSS1	24.73	29.16	25.59	62.14	58.14	40.83	1dpa morning_vs_bud morning	2	1.01	up	0.000111
Peaxi162Scf00124g00110	purine permease 3	AT1G28220.1	26.27	23.08	29.25	1889.91	1477.19	1261.44	1dpa morning_vs_bud morning	59	5.88	up	0
Peaxi162Scf00124g01719	SAUR-like auxin-responsive protein family	AT5G18020.1	27.82	7.29	12.19	64.84	60.29	30.18	1dpa morning_vs_bud morning	3.2	1.68	up	0.00775
Peaxi162Scf00125g00122	ammonium transporter 1	AT4G13510.1	738.67	524.86	586.16	1475.18	1278.01	1216.17	1dpa morning_vs_bud morning	2.1	1.1	up	3.08e-07
Peaxi162Scf00125g01022	beta-amylase 1	AT3G23920.1	9361.59	8332.14	7011.93	21224	27400.2	23230.6	1dpa morning_vs_bud morning	2.9	1.54	up	5e-10
Peaxi162Scf00125g01026	triglyceride lipases	AT4G13550.1	819.8	775.14	754.32	1107.74	1168.19	1162.02	1dpa morning_vs_bud morning	1.5	0.548	up	4.61e-07
Peaxi162Scf00125g01117	Transducin family protein / WD-40 repeat family protein	AT1G04140.2	2090.83	1889.25	1873.02	4703.83	4846.09	4517.57	1dpa morning_vs_bud morning	2.4	1.26	up	0
Peaxi162Scf00125g01318	Haloacid dehalogenase-like hydrolase (HAD) superfamily protein	AT2G33255.1	168.44	131.21	149.89	270.18	234.71	246.78	1dpa morning_vs_bud morning	1.7	0.729	up	3.59e-06
Peaxi162Scf00125g01324	ATP-dependent RNA heli1dpae MAK5	sp|P0CQ90|MAK5_CRYNJ	154.53	182.24	166.95	274.23	239.02	290.28	1dpa morning_vs_bud morning	1.6	0.683	up	4.59e-07
Peaxi162Scf00126g00107	Plant invertase/pectin methylesterase inhibitor superfamily	AT2G26450.1	3.09	12.15	6.09	16.21	66.75	42.61	1dpa morning_vs_bud morning	6	2.59	up	0.00508
Peaxi162Scf00126g00126	Unknown protein	0	1.55	2.43	1.22	4.05	37.68	24.86	1dpa morning_vs_bud morning	13	3.7	up	0.000486
Peaxi162Scf00126g00232	beta-xylosidase 1	AT5G49360.1	734.03	1003.55	1049.23	2107.4	1447.04	1165.57	1dpa morning_vs_bud morning	1.7	0.76	up	0.00631
Peaxi162Scf00126g00526	ATP-dependent RNA heli1dpae DBP10	sp|A4R5B8|DBP10_MAGO7	53.31	44.95	46.31	94.56	99.05	95.87	1dpa morning_vs_bud morning	2	0.987	up	4.41e-07
Peaxi162Scf00126g00623	Unknown protein	0	84.22	102.06	88.96	141.84	163.65	156.24	1dpa morning_vs_bud morning	1.7	0.763	up	2.46e-07
Peaxi162Scf00126g00624	B-box zinc finger family protein	AT1G06040.1	500.69	385.14	294.91	2046.61	2072.59	1714.17	1dpa morning_vs_bud morning	4.9	2.3	up	0
Peaxi162Scf00126g00814	Vacuolar sorting protein 9 domain, putative isoform 2 [Theobroma cacao] gb|EOY04758.1| Vacuolar sorting protein 9 domain, putative isoform 2 [Theobroma cacao]	ref|XP_007033832.1|	12.36	23.08	25.59	31.07	33.38	36.4	1dpa morning_vs_bud morning	1.7	0.78	up	0.0228
Peaxi162Scf00126g00911	MADS box protein [Nicotiana tabacum]	gb|AAO21303.1|	14.68	14.58	17.06	43.23	148.58	97.65	1dpa morning_vs_bud morning	6.3	2.65	up	8.38e-05
Peaxi162Scf00126g01027	50S ribosomal protein L3	sp|Q5NQ64|RL3_ZYMMO	71.09	102.06	74.34	148.6	131.35	141.15	1dpa morning_vs_bud morning	1.7	0.782	up	1.15e-06
Peaxi162Scf00126g01030	[Pyruvate dehydrogenase (acetyl-transferring)] kinase, mitochondrial	sp|Q9SBJ1|PDK_ARATH	318.34	337.76	313.18	861.87	902.25	883.27	1dpa morning_vs_bud morning	2.7	1.45	up	0
Peaxi162Scf00126g01416	30S ribosomal protein S1 homolog A	sp|P73530|RS1A_SYNY3	198.57	153.08	164.51	310.71	300.39	259.21	1dpa morning_vs_bud morning	1.7	0.739	up	2.15e-06
Peaxi162Scf00127g00131	DNA repair protein rhp7, putative [Theobroma cacao] gb|EOY30274.1| DNA repair protein rhp7, putative [Theobroma cacao]	ref|XP_007012655.1|	13.91	12.15	23.15	45.93	30.15	34.62	1dpa morning_vs_bud morning	2.3	1.18	up	0.000111
Peaxi162Scf00127g00132	Pentatricopeptide repeat-containing protein	sp|Q9LN01|PPR21_ARATH	17.77	29.16	29.25	40.53	40.91	39.06	1dpa morning_vs_bud morning	1.6	0.711	up	0.00598
Peaxi162Scf00127g00146	adenylyl cyclase [Nicotiana benthamiana]	gb|ACR77530.1|	277.39	268.5	275.41	445.8	374.68	442.97	1dpa morning_vs_bud morning	1.5	0.62	up	5.49e-08
Peaxi162Scf00127g00166	Cysteine proteinases superfamily protein	AT3G45310.1	1685.18	1669.34	1624.42	4379.62	4499.41	4402.17	1dpa morning_vs_bud morning	2.7	1.42	up	0
Peaxi162Scf00128g00022	ERF61 [Populus angustifolia]	gb|AGA18029.1|	4.64	19.44	13.4	59.44	212.1	144.7	1dpa morning_vs_bud morning	11	3.49	up	0.000172
Peaxi162Scf00128g00023	alanine aminotransferase 2	AT1G72330.1	479.05	450.75	474.04	755.15	749.36	664.9	1dpa morning_vs_bud morning	1.5	0.624	up	8e-10
Peaxi162Scf00128g00024	Unknown protein	0	258.84	194.39	363.15	636.27	540.49	577.9	1dpa morning_vs_bud morning	2.1	1.1	up	9.97e-06
Peaxi162Scf00128g00139	phosphate transporter 2	AT3G26570.2	136.76	153.08	90.18	988.86	997	909.02	1dpa morning_vs_bud morning	7.6	2.92	up	0
Peaxi162Scf00128g00166	BAG family molecular chaperone regulator 5 [Morus notabilis]	gb|EXB40337.1|	34	43.74	12.19	40.53	48.45	182.87	1dpa morning_vs_bud morning	3	1.6	up	0.00198
Peaxi162Scf00128g00219	MAK16 protein-related	AT1G23280.1	200.89	161.59	168.17	390.41	371.45	428.77	1dpa morning_vs_bud morning	2.2	1.16	up	0
Peaxi162Scf00128g00318	chloroplast sensor kinase	AT1G67840.1	200.89	213.83	197.42	332.32	326.23	340.88	1dpa morning_vs_bud morning	1.6	0.71	up	2e-10
Peaxi162Scf00128g00446	dual specificity protein phosphatase 1	AT3G23610.3	421.1	397.29	444.8	670.05	614.78	600.98	1dpa morning_vs_bud morning	1.5	0.575	up	1.14e-08
Peaxi162Scf00128g00449	coilin-like protein, partial [Nicotiana benthamiana]	gb|AHA36703.1|	271.98	273.36	246.16	459.31	402.67	440.31	1dpa morning_vs_bud morning	1.6	0.715	up	9.76e-08
Peaxi162Scf00128g00453	GDSL esterase/lipase	sp|Q9LY84|GDL76_ARATH	64.13	60.75	82.87	201.28	205.64	213.94	1dpa morning_vs_bud morning	3	1.59	up	0
Peaxi162Scf00128g00626	0	0	6.95	10.93	12.19	59.44	215.33	110.96	1dpa morning_vs_bud morning	13	3.69	up	0.000124
Peaxi162Scf00128g00645	COP1-interacting protein 4.1 [Populus trichocarpa] gb|EEF00745.2| COP1-interacting protein 4.1 [Populus trichocarpa]	ref|XP_002314574.2|	95.04	89.91	96.27	255.32	230.41	197.07	1dpa morning_vs_bud morning	2.4	1.27	up	0
Peaxi162Scf00128g00723	response regulator 11	AT1G67710.1	61.04	60.75	51.18	166.16	157.19	163.34	1dpa morning_vs_bud morning	2.8	1.48	up	0
Peaxi162Scf00128g00726	RING/U-box superfamily protein	AT1G13195.1	266.57	257.57	233.97	665.99	762.28	499.78	1dpa morning_vs_bud morning	2.5	1.34	up	0
Peaxi162Scf00128g00729	oligopeptidase, putative [Ricinus communis] gb|EEF47565.1| oligopeptidase, putative [Ricinus communis]	ref|XP_002515011.1|	342.29	275.79	316.84	1261.74	1284.47	934.76	1dpa morning_vs_bud morning	3.7	1.89	up	0
Peaxi162Scf00128g00730	alpha/beta-Hydrolases superfamily protein	AT3G27320.1	21.63	26.73	28.03	54.04	49.53	32.85	1dpa morning_vs_bud morning	1.8	0.835	up	0.00371
Peaxi162Scf00128g00731	Serine/threonine protein phosphatase 2A 59 kDa regulatory subunit B' eta isoform	sp|Q9LU89|2A5N_ARATH	265.02	264.86	248.6	393.11	467.27	506	1dpa morning_vs_bud morning	1.8	0.816	up	1e-10
Peaxi162Scf00128g00732	GDSL-like Lipase/Acylhydrolase superfamily protein	AT3G48460.1	14.68	18.22	21.94	47.28	120.59	83.45	1dpa morning_vs_bud morning	4.6	2.21	up	2.21e-05
Peaxi162Scf00128g01045	FUNCTIONS IN: molecular_function unknown	AT3G01810.1	649.04	696.17	632.46	1156.37	919.48	957.84	1dpa morning_vs_bud morning	1.5	0.616	up	6.43e-06
Peaxi162Scf00128g01050	RNA heli1dpae family protein	AT1G27900.1	202.44	239.35	225.44	730.84	649.23	612.52	1dpa morning_vs_bud morning	3	1.58	up	0
Peaxi162Scf00128g01227	REF/SRPP-like protein	sp|Q9FYF7|Y1736_ARATH	1524.46	1490.75	1545.21	2057.42	2268.54	2340.9	1dpa morning_vs_bud morning	1.5	0.549	up	2.09e-08
Peaxi162Scf00128g01229	HCP-like superfamily protein with MYND-type zinc finger	AT1G67340.1	13.91	9.72	7.31	20.26	34.45	14.2	1dpa morning_vs_bud morning	2.1	1.09	up	0.00635
Peaxi162Scf00128g01327	Chlorophyll a-b binding protein, chloroplastic	sp|P13869|CB12_PETHY	64.9	63.18	74.34	268.83	343.46	225.48	1dpa morning_vs_bud morning	4.1	2.05	up	0
Peaxi162Scf00128g01329	histidine kinase 3	AT1G27320.1	1730.77	1849.16	1613.45	3854.12	4484.33	3799.41	1dpa morning_vs_bud morning	2.3	1.22	up	3.5e-09
Peaxi162Scf00128g01335	Ran BP2/NZF zinc finger-like superfamily protein	AT1G67325.2	447.37	402.15	427.73	683.56	683.69	720.82	1dpa morning_vs_bud morning	1.6	0.706	up	0
Peaxi162Scf00128g01524	glucose-6-phosphate dehydrogenase 2	AT5G13110.1	482.14	592.9	536.19	713.28	811.81	821.13	1dpa morning_vs_bud morning	1.5	0.553	up	1.2e-09
Peaxi162Scf00128g01526	TCP family transcription factor	AT1G69690.1	15.45	23.08	25.59	41.88	76.44	57.7	1dpa morning_vs_bud morning	2.8	1.5	up	8.39e-07
Peaxi162Scf00128g01533	Sphingosine-1-phosphate lyase	sp|Q9C509|SGPL_ARATH	55.63	60.75	73.12	144.55	149.66	183.76	1dpa morning_vs_bud morning	2.6	1.36	up	0
Peaxi162Scf00128g01758	Zinc finger (C3HC4-type RING finger) family protein	AT1G57820.1	16.23	18.22	30.47	85.11	67.83	85.22	1dpa morning_vs_bud morning	3.8	1.92	up	0
Peaxi162Scf00128g01777	conserved hypothetical protein [Ricinus communis] gb|EEF50117.1| conserved hypothetical protein [Ricinus communis]	ref|XP_002512665.1|	320.66	319.53	251.04	790.28	746.13	670.22	1dpa morning_vs_bud morning	2.5	1.3	up	0
Peaxi162Scf00128g10012	MATE efflux family protein	AT3G26590.1	1243.22	1646.26	1353.88	9248.26	8787.78	8307.22	1dpa morning_vs_bud morning	6.2	2.63	up	0
Peaxi162Scf00128g10025	Unknown protein	0	15.45	12.15	10.97	27.02	31.22	38.17	1dpa morning_vs_bud morning	2.5	1.31	up	0.000931
Peaxi162Scf00129g00001	Pentatricopeptide repeat-containing protein	sp|Q9LXF2|PP385_ARATH	9.27	10.93	10.97	31.07	24.76	28.41	1dpa morning_vs_bud morning	2.7	1.45	up	5.03e-05
Peaxi162Scf00129g00011	Dof-type zinc finger DNA-binding family protein	AT1G69570.1	23.95	12.15	10.97	41.88	73.21	56.81	1dpa morning_vs_bud morning	3.6	1.85	up	0.00571
Peaxi162Scf00129g00066	inositol polyphosphate 5-phosphatase I	AT1G34120.2	661.4	677.94	426.52	1068.56	1129.43	806.93	1dpa morning_vs_bud morning	1.7	0.764	up	0.000124
Peaxi162Scf00129g00168	F-box/LRR-repeat protein 4 [Morus notabilis]	gb|EXC20342.1|	23.18	12.15	17.06	44.58	46.3	34.62	1dpa morning_vs_bud morning	2.3	1.21	up	0.000241
Peaxi162Scf00129g00431	TAF5-like RNA polymerase II p300/CBP-associated factor-associated factor 65 kDa subunit 5L [Morus notabilis]	gb|EXC32622.1|	86.54	71.68	84.08	118.88	119.51	130.49	1dpa morning_vs_bud morning	1.5	0.602	up	0.000284
Peaxi162Scf00129g00535	Pectate lyase family protein	AT5G15110.1	8.5	30.37	26.81	182.37	536.18	339.99	1dpa morning_vs_bud morning	16	4.02	up	0.000347
Peaxi162Scf00129g00734	conserved hypothetical protein [Ricinus communis] gb|EEF44967.1| conserved hypothetical protein [Ricinus communis]	ref|XP_002517425.1|	190.08	208.97	118.21	344.48	329.46	217.49	1dpa morning_vs_bud morning	1.7	0.778	up	0.00117
Peaxi162Scf00129g00735	Hop-interacting protein THI043 [Solanum lycopersicum] gb|AEW69804.1| Hop-interacting protein THI043 [Solanum lycopersicum]	ref|NP_001265964.1|	190.08	183.46	142.58	280.99	330.54	306.26	1dpa morning_vs_bud morning	1.8	0.821	up	0
Peaxi162Scf00129g00743	Protein NRT1/ PTR FAMILY 5.8	sp|Q9LFR1|PTR50_ARATH	8.5	13.36	8.53	35.12	35.53	24.86	1dpa morning_vs_bud morning	3.2	1.66	up	0.00123
Peaxi162Scf00129g00925	nodulin MtN21 /EamA-like transporter family protein	AT5G40240.1	6.18	9.72	6.09	41.88	21.53	31.96	1dpa morning_vs_bud morning	4.4	2.13	up	1.86e-07
Peaxi162Scf00129g00940	NHL domain-containing protein	AT1G70280.2	18.54	13.36	9.75	36.47	34.45	23.08	1dpa morning_vs_bud morning	2.1	1.1	up	0.00176
Peaxi162Scf00129g00946	nodulin MtN21 /EamA-like transporter family protein	AT5G40240.1	35.54	20.65	36.56	163.46	204.57	222.82	1dpa morning_vs_bud morning	6.3	2.66	up	0
Peaxi162Scf00129g01036	cyclic nucleotide-gated channel 18	AT5G14870.1	3.09	3.64	3.66	29.72	90.44	68.35	1dpa morning_vs_bud morning	18	4.19	up	1.04e-05
Peaxi162Scf00129g01040	Potassium transporter family protein	AT5G14880.1	311.38	332.9	297.34	541.71	442.51	459.84	1dpa morning_vs_bud morning	1.5	0.615	up	6.13e-05
Peaxi162Scf00129g01043	Homeobox-leucine zipper protein HAT5	sp|Q02283|HAT5_ARATH	365.47	318.32	320.5	737.59	911.94	766.98	1dpa morning_vs_bud morning	2.4	1.26	up	0
Peaxi162Scf00129g01124	Protein farnesyltransferase subunit beta	sp|Q04903|FNTB_PEA	199.35	182.24	174.26	353.94	328.38	326.68	1dpa morning_vs_bud morning	1.8	0.847	up	0
Peaxi162Scf00129g01125	Unknown protein	0	73.4	82.62	53.62	366.09	347.76	341.77	1dpa morning_vs_bud morning	5	2.33	up	0
Peaxi162Scf00129g01228	Proteasome assembly chaperone [Medicago truncatula] ref|XP_003630456.1| Proteasome assembly chaperone [Medicago truncatula] gb|AES72307.1| Proteasome assembly chaperone [Medicago truncatula] gb|AET04932.1| Proteasome assembly chaperone [Medicago truncatula]	ref|XP_003602056.1|	63.36	60.75	64.59	101.32	122.74	95.87	1dpa morning_vs_bud morning	1.7	0.759	up	1.59e-05
Peaxi162Scf00129g01229	Tudor/PWWP/MBT superfamily protein	AT3G27860.1	307.52	329.25	310.75	524.15	551.26	513.99	1dpa morning_vs_bud morning	1.7	0.749	up	0
Peaxi162Scf00129g01231	myb domain protein 21	AT3G27810.1	2820.22	3190.46	2128.93	8630.9	9868.76	7610.36	1dpa morning_vs_bud morning	3.2	1.68	up	0
Peaxi162Scf00129g01321	product [Oryza sativa Japonica Group] dbj|BAF04062.2| [Oryza sativa Japonica Group]	ref|NP_001042148.2|	140.62	139.72	168.17	240.46	262.71	218.38	1dpa morning_vs_bud morning	1.6	0.688	up	4.55e-05
Peaxi162Scf00129g01325	tRNA (adenine(58)-N(1))-methyltransferase catalytic subunit TRM61	sp|P0CS09|TRM61_CRYNB	13.14	19.44	17.06	58.09	32.3	49.71	1dpa morning_vs_bud morning	2.9	1.52	up	1.72e-05
Peaxi162Scf00129g01327	Isocitrate dehydrogenase [NADP]	sp|P50218|IDHC_TOBAC	418.01	439.81	386.3	641.68	671.84	687.98	1dpa morning_vs_bud morning	1.6	0.688	up	0
Peaxi162Scf00129g01334	polyribonucleotide nucleotidyltransferase, putative	AT5G14580.1	86.54	120.28	79.21	160.76	135.66	173.99	1dpa morning_vs_bud morning	1.7	0.725	up	0.000638
Peaxi162Scf00129g01335	Cysteine-rich receptor-like protein kinase 42	sp|Q9FNE1|CRK42_ARATH	17.77	31.59	21.94	35.12	33.38	63.03	1dpa morning_vs_bud morning	2	0.968	up	0.000158
Peaxi162Scf00129g01541	Unknown protein	0	5020.77	4501.4	4212.76	21099.7	16281.4	16953.5	1dpa morning_vs_bud morning	3.9	1.98	up	0
Peaxi162Scf00129g01633	mitochondrial PPR protein [Nicotiana tomentosiformis]	gb|AHG94965.1|	19.32	19.44	12.19	49.98	49.53	44.39	1dpa morning_vs_bud morning	2.8	1.47	up	3.48e-07
Peaxi162Scf00129g01647	Ribosomal RNA-processing protein 8	sp|Q84JC0|RRP8_ARATH	178.49	166.45	173.04	287.74	265.94	297.38	1dpa morning_vs_bud morning	1.6	0.714	up	1.13e-08
Peaxi162Scf00130g00214	ARM repeat superfamily protein, putative isoform 2 [Theobroma cacao] gb|EOY09218.1| ARM repeat superfamily protein, putative isoform 2 [Theobroma cacao]	ref|XP_007028716.1|	104.31	116.64	115.77	287.74	215.33	247.67	1dpa morning_vs_bud morning	2.2	1.16	up	0
Peaxi162Scf00130g00324	Pentatricopeptide repeat-containing protein	sp|Q8RWS8|PP199_ARATH	34.77	40.09	18.28	64.84	64.6	66.58	1dpa morning_vs_bud morning	2.1	1.06	up	6.35e-06
Peaxi162Scf00130g00326	Heat stress transcription factor B-3	sp|O22230|HSFB3_ARATH	0.77	0	0	83.76	86.13	62.14	1dpa morning_vs_bud morning	210	7.68	up	3e-10
Peaxi162Scf00130g00417	Thioredoxin reductase	sp|P51978|TRXB_NEUCR	74.18	131.21	82.87	232.35	125.97	139.37	1dpa morning_vs_bud morning	1.7	0.79	up	0.000524
Peaxi162Scf00130g00620	UDP-Glycosyltransferase superfamily protein	AT5G26310.1	193.94	295.23	213.26	1599.47	1640.85	1303.16	1dpa morning_vs_bud morning	6.5	2.7	up	0
Peaxi162Scf00130g00723	Nucleoporin interacting component (Nup93/Nic96-like) family protein	AT2G41620.1	594.95	663.36	573.97	1006.42	945.32	994.24	1dpa morning_vs_bud morning	1.6	0.687	up	0
Peaxi162Scf00130g00727	UDP-Glycosyltransferase superfamily protein	AT2G36770.1	8.5	8.5	4.87	345.83	321.92	237.91	1dpa morning_vs_bud morning	41	5.34	up	0
Peaxi162Scf00130g00826	Ribosome biogenesis protein BRX1 homolog	sp|Q8UVY2|BRX1_XENLA	303.66	302.52	231.54	493.08	411.29	474.93	1dpa morning_vs_bud morning	1.6	0.713	up	1.02e-07
Peaxi162Scf00130g00920	Uncharacterised protein family UPF0090	AT1G77122.1	18.54	9.72	17.06	59.44	47.37	62.14	1dpa morning_vs_bud morning	3.6	1.86	up	1e-10
Peaxi162Scf00130g00925	IQ-domain 12	AT5G03960.1	5.41	4.86	7.31	20.26	22.61	30.18	1dpa morning_vs_bud morning	4.3	2.09	up	1.97e-05
Peaxi162Scf00131g00029	Unknown protein	0	711.62	804.3	520.35	3851.41	3092.2	2717.29	1dpa morning_vs_bud morning	4.8	2.25	up	0
Peaxi162Scf00131g00715	3-ketoacyl-CoA synthase 2	AT1G04220.1	160.71	184.67	118.21	480.92	661.08	369.29	1dpa morning_vs_bud morning	3.2	1.7	up	7.92e-05
Peaxi162Scf00131g01118	Peroxisomal membrane 22 kDa (Mpv17/PMP22) family protein	AT4G14305.1	544.73	569.81	467.95	915.91	902.25	885.94	1dpa morning_vs_bud morning	1.7	0.769	up	0
Peaxi162Scf00132g00019	ubiquitin-conjugating enzyme 25	AT3G15355.1	259.61	247.85	258.35	402.57	396.21	406.57	1dpa morning_vs_bud morning	1.6	0.653	up	1.8e-09
Peaxi162Scf00132g00026	RING membrane-anchor 1	AT4G03510.1	45.59	59.53	60.93	270.18	422.05	337.33	1dpa morning_vs_bud morning	6.3	2.65	up	0
Peaxi162Scf00132g00085	18.2 kDa class I heat shock protein	sp|P27880|HSP12_MEDSA	39.41	43.74	74.34	1005.07	876.41	962.28	1dpa morning_vs_bud morning	18	4.19	up	0
Peaxi162Scf00132g00138	Cysteine and histidine-rich domain-containing protein RAR1	sp|Q9SE33|RAR1_ARATH	123.63	88.69	140.14	179.67	190.57	152.69	1dpa morning_vs_bud morning	1.5	0.557	up	0.000162
Peaxi162Scf00132g00229	Unknown protein	0	261.93	189.53	182.79	2892.28	3916.93	2822.04	1dpa morning_vs_bud morning	15	3.92	up	0
Peaxi162Scf00132g00233	Serine/threonine protein phosphatase 2A 55 kDa regulatory subunit B beta isoform	sp|A2X2K3|2ABB_ORYSI	398.69	426.45	363.15	892.94	886.1	815.81	1dpa morning_vs_bud morning	2.2	1.12	up	0
Peaxi162Scf00132g00521	Late embryogenesis abundant (LEA) hydroxyproline-rich glycoprotein family	AT1G54540.1	2.32	8.5	7.31	14.86	54.91	30.18	1dpa morning_vs_bud morning	5.7	2.5	up	0.00771
Peaxi162Scf00132g01512	S-adenosyl-L-methionine-dependent methyltransferases superfamily protein	AT4G00750.1	63.36	61.96	62.15	382.3	1178.95	710.17	1dpa morning_vs_bud morning	12	3.6	up	0.000965
Peaxi162Scf00133g00612	Plasma membrane isoform 4 [Theobroma cacao] gb|EOY10146.1| Plasma membrane isoform 4 [Theobroma cacao]	ref|XP_007029644.1|	242.62	262.43	248.6	357.99	431.74	426.99	1dpa morning_vs_bud morning	1.6	0.702	up	0
Peaxi162Scf00133g01415	OsI_17606 [Oryza sativa Indica Group]	emb|CAE03618.3|	14.68	13.36	20.72	36.47	35.53	25.74	1dpa morning_vs_bud morning	2	1	up	0.00227
Peaxi162Scf00134g00614	Tetratricopeptide repeat (TPR)-like superfamily protein	AT2G31240.1	142.17	173.74	115.77	429.59	444.66	428.77	1dpa morning_vs_bud morning	3	1.6	up	0
Peaxi162Scf00134g02023	Aluminium induced protein with YGL and LRDR motifs	AT5G19140.1	2033.65	1637.75	2024.12	6923.36	6056.27	5640.53	1dpa morning_vs_bud morning	3.3	1.71	up	0
Peaxi162Scf00135g00086	2-oxoglutarate (2OG) and Fe(II)-dependent oxygenase superfamily protein	AT1G06620.1	582.59	595.33	399.71	1577.85	1806.65	1432.77	1dpa morning_vs_bud morning	3.1	1.61	up	0
Peaxi162Scf00135g00132	Core-2/I-branching beta-1,6-N-acetylglucosaminyltransferase family protein	AT5G22070.1	1.55	2.43	2.44	10.81	50.6	21.31	1dpa morning_vs_bud morning	13	3.71	up	0.00477
Peaxi162Scf00135g00138	DNAJ homologue 3	AT3G44110.1	1539.15	1714.3	1753.59	2285.72	2643.23	2325.81	1dpa morning_vs_bud morning	1.5	0.537	up	1e-10
Peaxi162Scf00135g00312	threonine aldolase 1	AT1G08630.1	146.81	95.98	125.52	185.07	197.03	182.87	1dpa morning_vs_bud morning	1.5	0.608	up	0.00665
Peaxi162Scf00135g01111	Protein pelota	sp|P48612|PELO_DROME	253.43	202.9	241.29	374.2	372.53	418.11	1dpa morning_vs_bud morning	1.7	0.734	up	0
Peaxi162Scf00136g00620	ferrochelatase 1	AT5G26030.1	3082.93	2948.69	3097.73	5807.52	5627.76	5581.94	1dpa morning_vs_bud morning	1.9	0.898	up	0
Peaxi162Scf00137g00026	alpha/beta-Hydrolases superfamily protein	AT1G11090.1	238.75	242.99	162.08	360.69	385.45	364.85	1dpa morning_vs_bud morning	1.7	0.778	up	4e-10
Peaxi162Scf00138g00041	Uracil permease	sp|Q10279|FUR4_SCHPO	175.39	126.35	173.04	268.83	219.64	213.94	1dpa morning_vs_bud morning	1.5	0.556	up	0.00465
Peaxi162Scf00139g00031	RING/U-box superfamily protein	AT1G72220.1	39.41	34.02	29.25	85.11	78.6	63.92	1dpa morning_vs_bud morning	2.2	1.12	up	4.83e-05
Peaxi162Scf00139g00615	MATE efflux family protein	AT5G65380.1	93.49	74.11	52.4	106.72	104.44	112.74	1dpa morning_vs_bud morning	1.5	0.538	up	0.0158
Peaxi162Scf00139g01321	Unknown protein	0	122.85	114.21	93.83	290.44	346.69	383.49	1dpa morning_vs_bud morning	3.1	1.62	up	0
Peaxi162Scf00140g00065	inositol-pentakisphosphate 2-kinase 1	AT5G42810.1	455.87	436.17	383.86	792.98	829.04	702.18	1dpa morning_vs_bud morning	1.8	0.86	up	0
Peaxi162Scf00140g00066	P-loop containing nucleoside triphosphate hydrolases superfamily protein	AT3G50940.1	20.09	24.3	14.62	16.21	40.91	47.05	1dpa morning_vs_bud morning	1.8	0.855	up	0.0124
Peaxi162Scf00140g00710	Bifunctional nuclease 2	sp|Q93VH2|BBD2_ARATH	1958.7	2086.07	2117.96	2870.66	3375.36	2707.52	1dpa morning_vs_bud morning	1.5	0.539	up	0.00187
Peaxi162Scf00140g01119	Adenine nucleotide alpha hydrolases-like superfamily protein	AT2G47710.1	74.95	110.56	74.34	507.94	527.57	593.88	1dpa morning_vs_bud morning	6.3	2.66	up	0
Peaxi162Scf00140g01128	P-loop containing nucleoside triphosphate hydrolases superfamily protein	AT4G24860.1	302.88	366.92	341.21	672.75	663.23	764.32	1dpa morning_vs_bud morning	2.1	1.06	up	4.63e-08
Peaxi162Scf00140g01133	beta glucosidase 11	AT1G02850.2	28.59	38.88	36.56	68.9	81.83	75.46	1dpa morning_vs_bud morning	2.2	1.15	up	1.25e-06
Peaxi162Scf00140g01134	beta glucosidase 11	AT1G02850.2	61.81	321.96	19.5	268.83	202.41	395.03	1dpa morning_vs_bud morning	2.2	1.11	up	0.00928
Peaxi162Scf00140g01214	Unknown protein	0	177.71	154.3	74.34	182.37	332.69	229.92	1dpa morning_vs_bud morning	1.8	0.87	up	0.0104
Peaxi162Scf00140g01220	beta glucosidase 11	AT1G02850.2	693.85	756.91	612.96	1866.94	1838.95	1845.56	1dpa morning_vs_bud morning	2.7	1.43	up	0
Peaxi162Scf00140g01310	Unknown protein	0	19.32	29.16	25.59	162.11	534.03	291.17	1dpa morning_vs_bud morning	13	3.74	up	0.000315
Peaxi162Scf00140g01342	Plant invertase/pectin methylesterase inhibitor superfamily	AT2G47030.1	90.4	114.21	82.87	652.48	2088.74	1146.04	1dpa morning_vs_bud morning	14	3.76	up	0.00103
Peaxi162Scf00140g01356	conserved hypothetical protein [Ricinus communis] gb|EEF47250.1| conserved hypothetical protein [Ricinus communis]	ref|XP_002515266.1|	71.86	59.53	56.06	172.92	166.88	130.49	1dpa morning_vs_bud morning	2.5	1.3	up	0
Peaxi162Scf00141g00022	Chlorophyll a-b binding protein 6, chloroplastic	sp|Q01667|CAB6_ARATH	205.53	181.03	164.51	522.8	559.87	410.12	1dpa morning_vs_bud morning	2.7	1.43	up	4.82e-07
Peaxi162Scf00141g00076	Pentatricopeptide repeat (PPR) superfamily protein	AT3G09060.1	31.68	42.52	25.59	72.95	68.91	63.03	1dpa morning_vs_bud morning	2.1	1.04	up	3.88e-05
Peaxi162Scf00141g00095	Mitochondrial substrate carrier family protein	AT3G51870.1	23.18	15.79	15.84	56.74	45.22	45.27	1dpa morning_vs_bud morning	2.6	1.36	up	5.32e-07
Peaxi162Scf00141g00122	Mitochondrial uncoupling protein 1	sp|O81845|PUMP1_ARATH	961.97	1093.46	872.53	1818.31	1871.25	1875.74	1dpa morning_vs_bud morning	1.9	0.927	up	0
Peaxi162Scf00141g00216	Unknown protein	0	1068.59	863.83	916.4	2072.28	2068.28	1825.14	1dpa morning_vs_bud morning	2.1	1.06	up	0
Peaxi162Scf00141g00331	Clathrin light chain protein	AT2G40060.1	73.4	46.17	56.06	996.96	1118.66	805.16	1dpa morning_vs_bud morning	16	4.03	up	0
Peaxi162Scf00141g00342	Carbohydrate-binding-like fold	AT5G01260.2	297.48	270.93	196.2	433.64	468.35	362.19	1dpa morning_vs_bud morning	1.6	0.721	up	0.0032
Peaxi162Scf00141g00622	Duplicated homeodomain-like superfamily protein	AT2G38090.1	114.35	105.7	116.99	189.13	229.33	251.22	1dpa morning_vs_bud morning	2	0.994	up	1.28e-05
Peaxi162Scf00141g01221	PHD finger protein ALFIN-LIKE 1	sp|Q9FFF5|ALFL1_ARATH	162.26	182.24	163.29	395.81	456.51	403.91	1dpa morning_vs_bud morning	2.5	1.31	up	0
Peaxi162Scf00145g00811	RNA-binding (RRM/RBD/RNP motifs) family protein with retrovirus zinc finger-like domain	AT5G04280.1	444.28	410.65	441.14	713.28	614.78	614.3	1dpa morning_vs_bud morning	1.5	0.577	up	5e-10
Peaxi162Scf00145g01112	SERINE CARBOXYPEPTIDASE-LIKE 49	AT3G10410.1	2073.83	2473.64	2316.59	3804.13	3809.26	3573.05	1dpa morning_vs_bud morning	1.6	0.706	up	0
Peaxi162Scf00146g00018	Modifier of rudimentary (Mod(r)) protein	AT3G53120.1	157.62	147.01	148.67	210.74	237.94	249.45	1dpa morning_vs_bud morning	1.5	0.626	up	8.07e-08
Peaxi162Scf00146g00084	40S ribosomal protein S14-2	sp|Q9CAX6|RS142_ARATH	582.59	590.47	586.16	1046.95	917.32	1043.06	1dpa morning_vs_bud morning	1.7	0.774	up	1e-10
Peaxi162Scf00146g00411	Protein kinase superfamily protein	AT3G44850.1	326.84	306.17	315.62	451.2	541.57	594.77	1dpa morning_vs_bud morning	1.7	0.747	up	1e-10
Peaxi162Scf00146g00613	Nucleolar protein 10	sp|Q7T0Q5|NOL10_XENLA	265.02	281.87	268.1	557.92	503.88	541.5	1dpa morning_vs_bud morning	2	0.977	up	0
Peaxi162Scf00146g00719	Homeodomain-like superfamily protein	AT3G04030.3	47.13	59.53	46.31	136.44	96.9	136.71	1dpa morning_vs_bud morning	2.4	1.28	up	2.67e-05
Peaxi162Scf00147g00094	Unknown protein	0	12.36	20.65	19.5	39.18	50.6	48.82	1dpa morning_vs_bud morning	2.8	1.46	up	1.06e-06
Peaxi162Scf00147g00511	Phosphoadenosine phosphosulfate reductase	sp|B7VBC3|CYSH_PSEA8	6046.86	7160.92	4686.8	10604.6	7955.52	10671.2	1dpa morning_vs_bud morning	1.6	0.708	up	0.000231
Peaxi162Scf00147g00710	Pectin lyase-like superfamily protein	AT3G16850.1	122.08	148.22	99.93	293.15	283.16	253	1dpa morning_vs_bud morning	2.2	1.16	up	0
Peaxi162Scf00147g01111	Importin subunit alpha	sp|O22478|IMA_SOLLC	878.52	997.48	950.52	1395.48	1499.8	1484.26	1dpa morning_vs_bud morning	1.6	0.635	up	0
Peaxi162Scf00147g01820	Thymidylate kinase	sp|Q54GN2|KTHY_DICDI	20.09	15.79	19.5	43.23	53.83	40.83	1dpa morning_vs_bud morning	2.5	1.3	up	3.05e-06
Peaxi162Scf00147g01822	N-acetyltransferase 9-like protein	sp|A7SLC8|NAT9_NEMVE	70.31	80.19	84.08	182.37	163.65	176.65	1dpa morning_vs_bud morning	2.3	1.17	up	0
Peaxi162Scf00149g00049	ribosomal protein L30 family protein	AT5G55140.1	64.9	54.67	73.12	159.41	147.5	134.04	1dpa morning_vs_bud morning	2.3	1.19	up	6e-10
Peaxi162Scf00149g00117	wall associated kinase-like 1	AT1G16120.1	8.5	3.64	3.66	102.67	67.83	77.23	1dpa morning_vs_bud morning	15	3.86	up	0
Peaxi162Scf00149g00610	Glutathione S-transferase family protein	AT4G19880.1	1470.38	1596.45	1339.26	3069.24	2969.46	2682.67	1dpa morning_vs_bud morning	2	0.984	up	0
Peaxi162Scf00149g00811	phloem protein 2-A1	AT4G19840.1	159.94	164.02	175.48	328.27	297.16	323.13	1dpa morning_vs_bud morning	1.9	0.929	up	0
Peaxi162Scf00149g01016	Cathepsin B-like cysteine proteinase 6	sp|P43510|CPR6_CAEEL	2234.54	2092.15	2221.54	3739.29	3822.18	4016.9	1dpa morning_vs_bud morning	1.8	0.822	up	0
Peaxi162Scf00149g01022	Zinc finger protein ZPR1	sp|Q2TBX0|ZPR1_BOVIN	17.77	21.87	23.15	33.77	47.37	41.72	1dpa morning_vs_bud morning	2	1.01	up	0.000255
Peaxi162Scf00149g01111	SBP (S-ribonuclease binding protein) family protein	AT3G12920.1	27.04	24.3	21.94	175.62	170.11	94.99	1dpa morning_vs_bud morning	6	2.58	up	2e-10
Peaxi162Scf00150g00079	Magnesium transporter MRS2-11, chloroplastic	sp|Q058N4|MRS2B_ARATH	496.82	520	459.42	784.87	992.69	765.21	1dpa morning_vs_bud morning	1.7	0.784	up	1.8e-07
Peaxi162Scf00150g00711	Protein kinase superfamily protein	AT3G44850.1	377.06	393.64	377.77	610.61	640.62	703.96	1dpa morning_vs_bud morning	1.7	0.774	up	0
Peaxi162Scf00151g00077	P-loop containing nucleoside triphosphate hydrolases superfamily protein	AT3G57180.1	135.99	122.71	145.02	208.04	206.72	219.27	1dpa morning_vs_bud morning	1.6	0.652	up	2.56e-06
Peaxi162Scf00152g00028	Zinc-binding dehydrogenase family protein	AT5G16960.1	184.67	182.24	184.01	634.92	514.65	549.49	1dpa morning_vs_bud morning	3.1	1.62	up	0
Peaxi162Scf00152g00029	abscisic acid responsive elements-binding factor 2	AT1G45249.1	475.19	500.56	432.61	817.29	807.5	869.96	1dpa morning_vs_bud morning	1.8	0.825	up	1.22e-05
Peaxi162Scf00152g00111	conserved hypothetical protein [Ricinus communis] gb|EEF35475.1| conserved hypothetical protein [Ricinus communis]	ref|XP_002526903.1|	245.71	219.91	254.69	363.39	339.15	352.42	1dpa morning_vs_bud morning	1.5	0.546	up	7.71e-08
Peaxi162Scf00152g00146	ferredoxin 1	AT1G10960.1	35.54	25.51	35.34	208.04	236.87	164.23	1dpa morning_vs_bud morning	6.3	2.65	up	0
Peaxi162Scf00152g00164	chloride channel C	AT5G49890.1	19.32	17.01	13.4	62.14	68.91	47.94	1dpa morning_vs_bud morning	3.5	1.81	up	2.5e-09
Peaxi162Scf00152g00237	L-tyrosine decarboxylase	AT4G28680.1	51	61.96	29.25	262.07	269.17	133.16	1dpa morning_vs_bud morning	4.7	2.22	up	5.88e-07
Peaxi162Scf00152g00238	L-tyrosine decarboxylase	AT4G28680.1	7.73	13.36	19.5	40.53	55.99	23.08	1dpa morning_vs_bud morning	3	1.59	up	0.00233
Peaxi162Scf00152g00431	GATA type zinc finger transcription factor family protein	AT1G10200.1	22.41	27.94	17.06	166.16	479.12	285.84	1dpa morning_vs_bud morning	14	3.79	up	0.00046
Peaxi162Scf00152g00641	F-box family protein	AT1G23780.1	340.74	297.66	304.65	526.85	560.95	461.61	1dpa morning_vs_bud morning	1.6	0.704	up	0
Peaxi162Scf00152g00734	Unknown protein	0	143.72	139.72	182.79	294.5	269.17	237.02	1dpa morning_vs_bud morning	1.7	0.78	up	4.91e-08
Peaxi162Scf00152g00736	Glutathione-regulated potassium-efflux system protein KefB	sp|B2VK47|KEFB_ERWT9	87.31	80.19	114.55	276.93	341.3	213.05	1dpa morning_vs_bud morning	2.9	1.56	up	0
Peaxi162Scf00152g00737	K+ efflux antiporter 3	AT4G04850.2	30.13	41.31	41.43	87.81	121.66	75.46	1dpa morning_vs_bud morning	2.5	1.35	up	7.53e-07
Peaxi162Scf00152g00738	Glutamyl-tRNA(Gln) amidotransferase subunit A	sp|A9B9W7|GATA_PROM4	162.26	160.37	151.11	264.78	231.48	216.6	1dpa morning_vs_bud morning	1.5	0.581	up	0.000133
Peaxi162Scf00152g01016	Dentin sialoph -related, putative isoform 3 [Theobroma cacao]	ref|XP_007042979.1|	1270.26	1308.5	1115.04	2285.72	2344.99	2244.14	1dpa morning_vs_bud morning	1.9	0.896	up	2e-09
Peaxi162Scf00152g01023	0	0	64.13	63.18	67.02	112.12	88.29	102.97	1dpa morning_vs_bud morning	1.6	0.638	up	8.33e-05
Peaxi162Scf00152g01024	CD2-binding protein-related	AT5G09390.2	340.74	380.28	349.74	597.1	553.41	563.7	1dpa morning_vs_bud morning	1.6	0.682	up	0
Peaxi162Scf00152g01219	Glycine-rich RNA-binding protein 7	sp|Q03250|RBG7_ARATH	276.61	278.22	237.63	445.8	390.83	371.06	1dpa morning_vs_bud morning	1.5	0.597	up	4.92e-08
Peaxi162Scf00152g01220	actin-11	AT3G12110.1	569.45	715.61	604.43	3248.91	2966.23	3075.93	1dpa morning_vs_bud morning	4.9	2.3	up	0
Peaxi162Scf00152g01224	ENTH/ANTH/VHS superfamily protein	AT1G03050.1	11.59	18.22	24.37	70.25	176.57	114.51	1dpa morning_vs_bud morning	6.7	2.75	up	2.28e-05
Peaxi162Scf00152g01338	hydroxyproline-rich glycoprotein family protein	AT3G56590.1	33.22	23.08	26.81	101.32	86.13	58.59	1dpa morning_vs_bud morning	2.9	1.54	up	4.18e-06
Peaxi162Scf00152g01427	Kinetochore protein nuf2 [Morus notabilis]	gb|EXB29028.1|	89.63	103.27	97.49	194.53	129.2	160.68	1dpa morning_vs_bud morning	1.7	0.737	up	9.38e-07
Peaxi162Scf00152g01429	plastid developmental protein DAG, putative	AT1G11430.1	249.57	246.64	263.22	537.66	509.27	513.1	1dpa morning_vs_bud morning	2.1	1.04	up	0
Peaxi162Scf00152g01441	DnaJ protein homolog 1	sp|Q24133|DNAJ1_DROME	1.55	1.21	3.66	25.67	71.06	47.05	1dpa morning_vs_bud morning	23	4.51	up	9.93e-05
Peaxi162Scf00152g01512	DAG protein, chloroplastic	sp|Q38732|DAG_ANTMA	53.31	60.75	48.74	117.53	102.28	105.64	1dpa morning_vs_bud morning	2	0.995	up	2.7e-09
Peaxi162Scf00152g01529	Kinetochore protein nuf2 [Morus notabilis]	gb|EXB29028.1|	105.85	104.49	99.93	231	188.42	199.74	1dpa morning_vs_bud morning	2	0.986	up	0
Peaxi162Scf00152g01635	auxin response factor 11	AT2G46530.3	142.94	148.22	165.73	329.62	396.21	347.1	1dpa morning_vs_bud morning	2.4	1.24	up	0
Peaxi162Scf00153g00816	DNA polymerase delta catalytic subunit	sp|Q9LRE6|DPOD1_ORYSJ	118.22	143.36	125.52	367.44	235.79	290.28	1dpa morning_vs_bud morning	2.3	1.21	up	0
Peaxi162Scf00153g01025	somatic embryogenesis receptor-like kinase 1	AT1G71830.1	3581.29	3228.13	3680.23	5114.51	5260.61	4904.61	1dpa morning_vs_bud morning	1.5	0.542	up	0
Peaxi162Scf00153g01027	ubiquitin-conjugating enzyme 22	AT5G05080.1	1142.77	965.89	1214.96	1793.99	2042.44	1738.14	1dpa morning_vs_bud morning	1.7	0.745	up	0
Peaxi162Scf00153g01844	Unknown protein	0	34.77	36.45	49.96	135.09	122.74	134.04	1dpa morning_vs_bud morning	3.3	1.72	up	0
Peaxi162Scf00154g00026	Mitochondrial transcription termination factor family protein	AT1G21150.1	57.95	53.46	71.9	91.86	82.9	98.54	1dpa morning_vs_bud morning	1.5	0.587	up	0.00192
Peaxi162Scf00154g00814	citrate synthase 3	AT2G42790.1	432.69	449.53	430.17	652.48	734.29	686.2	1dpa morning_vs_bud morning	1.6	0.661	up	9.35e-07
Peaxi162Scf00154g00926	cytochrome P450, family 87, subfamily A, polypeptide 6	AT1G64940.1	1097.95	901.49	937.12	3924.36	4251.77	4582.37	1dpa morning_vs_bud morning	4.3	2.12	up	0
Peaxi162Scf00154g01146	Unknown protein	0	17.77	15.79	13.4	40.53	41.99	34.62	1dpa morning_vs_bud morning	2.4	1.29	up	6.78e-05
Peaxi162Scf00154g01150	cytochrome P450, family 72, subfamily A, polypeptide 15	AT3G14690.1	557.09	424.02	508.16	2872.01	2967.3	2390.61	1dpa morning_vs_bud morning	5.5	2.47	up	0
Peaxi162Scf00155g00007	FAD-binding Berberine family protein	AT4G20840.1	51	65.61	62.15	164.81	275.63	381.72	1dpa morning_vs_bud morning	4.6	2.21	up	0
Peaxi162Scf00155g00315	RuvB-like heli1dpae 2	sp|Q9V3K3|RUVB2_DROME	377.83	390	359.49	847.01	784.89	769.65	1dpa morning_vs_bud morning	2.1	1.09	up	0
Peaxi162Scf00155g00316	Toprim domain-containing protein isoform 4 [Theobroma cacao] gb|EOY25656.1| Toprim domain-containing protein isoform 4 [Theobroma cacao]	ref|XP_007023034.1|	124.4	127.57	119.42	237.76	241.17	188.2	1dpa morning_vs_bud morning	1.8	0.841	up	3.55e-05
Peaxi162Scf00155g01014	cationic amino acid transporter 5	AT2G34960.1	8.5	7.29	2.44	24.32	121.66	81.67	1dpa morning_vs_bud morning	12	3.63	up	0.000446
Peaxi162Scf00156g00015	methylenetetrahydrofolate reductase 2	AT2G44160.1	136.76	223.55	207.17	235.06	318.69	379.94	1dpa morning_vs_bud morning	1.7	0.731	up	0.00167
Peaxi162Scf00156g00017	SKU5 similar 13	AT3G13400.1	6.18	19.44	8.53	102.67	326.23	192.63	1dpa morning_vs_bud morning	18	4.2	up	1.56e-05
Peaxi162Scf00156g00062	Protein kinase superfamily protein	AT3G07070.1	5.41	7.29	4.87	20.26	59.22	36.4	1dpa morning_vs_bud morning	6.6	2.73	up	0.000331
Peaxi162Scf00156g00075	Plant protein of unknown function (DUF946)	AT3G04350.1	154.53	183.46	155.98	272.88	300.39	308.92	1dpa morning_vs_bud morning	1.8	0.84	up	9.84e-05
Peaxi162Scf00156g00214	Eukaryotic translation initiation factor 5B	sp|Q10251|IF2P_SCHPO	114.35	108.13	95.05	189.13	203.49	170.44	1dpa morning_vs_bud morning	1.8	0.813	up	4.96e-08
Peaxi162Scf00156g00312	Eukaryotic aspartyl protease family protein	AT3G02740.1	71.09	98.41	58.49	144.55	122.74	94.99	1dpa morning_vs_bud morning	1.6	0.663	up	0.0071
Peaxi162Scf00156g00313	Protein phosphatase 2C family protein	AT3G02750.1	206.3	267.29	229.1	618.71	581.4	546.83	1dpa morning_vs_bud morning	2.5	1.32	up	0
Peaxi162Scf00156g10012	WRKY DNA-binding protein 2	AT5G56270.1	1.55	4.86	8.53	18.91	51.68	46.16	1dpa morning_vs_bud morning	8.1	3.01	up	0.00239
Peaxi162Scf00157g00065	conserved hypothetical protein [Ricinus communis] gb|EEF34943.1| conserved hypothetical protein [Ricinus communis]	ref|XP_002527451.1|	44.81	55.89	49.96	81.05	124.89	80.78	1dpa morning_vs_bud morning	1.9	0.935	up	0.0027
Peaxi162Scf00157g01313	Major facilitator superfamily protein	AT5G45275.1	762.62	1098.32	1051.67	1950.7	1859.41	1786.08	1dpa morning_vs_bud morning	1.9	0.943	up	0.000566
Peaxi162Scf00157g01525	conserved hypothetical protein [Ricinus communis] gb|EEF37930.1| conserved hypothetical protein [Ricinus communis]	ref|XP_002524490.1|	23.18	19.44	17.06	55.39	49.53	51.49	1dpa morning_vs_bud morning	2.6	1.36	up	3.99e-06
Peaxi162Scf00158g00003	Kelch repeat-containing F-box family protein	AT1G23390.1	247.25	195.61	147.45	7177.33	7196.46	4030.22	1dpa morning_vs_bud morning	31	4.96	up	0
Peaxi162Scf00158g00077	Zinc transporter 10	sp|Q5Z653|ZIP10_ORYSJ	221.75	283.08	155.98	495.78	354.22	337.33	1dpa morning_vs_bud morning	1.8	0.841	up	3.28e-05
Peaxi162Scf00159g00054	Unknown protein	0	193.94	159.16	229.1	903.75	832.27	683.54	1dpa morning_vs_bud morning	4.1	2.05	up	0
Peaxi162Scf00159g00911	mitogen-activated protein kinase 16	AT5G19010.1	11.59	10.93	12.19	37.83	109.82	92.32	1dpa morning_vs_bud morning	6.9	2.79	up	0.00299
Peaxi162Scf00159g01020	P-loop containing nucleoside triphosphate hydrolases superfamily protein	AT2G01460.1	170.76	164.02	138.92	298.55	363.91	354.2	1dpa morning_vs_bud morning	2.1	1.1	up	0
Peaxi162Scf00159g01028	sulfate transporter 91	AT1G23090.1	1301.94	1562.43	1096.76	2819.33	2941.46	2920.58	1dpa morning_vs_bud morning	2.2	1.13	up	0
Peaxi162Scf00159g01110	conserved hypothetical protein [Ricinus communis] gb|EEF36374.1| conserved hypothetical protein [Ricinus communis]	ref|XP_002526034.1|	17.77	8.5	7.31	41.88	54.91	45.27	1dpa morning_vs_bud morning	4	1.99	up	3.9e-09
Peaxi162Scf00159g01112	conserved hypothetical protein [Ricinus communis] gb|EEF36374.1| conserved hypothetical protein [Ricinus communis]	ref|XP_002526034.1|	40.95	34.02	52.4	214.79	219.64	168.67	1dpa morning_vs_bud morning	4.7	2.24	up	0
Peaxi162Scf00160g00002	UDP-Glycosyltransferase superfamily protein	AT2G36780.1	3.09	1.21	1.22	77	75.37	54.15	1dpa morning_vs_bud morning	34	5.07	up	0
Peaxi162Scf00160g00053	Unknown protein	0	336.11	267.29	288.81	464.71	437.13	411.9	1dpa morning_vs_bud morning	1.5	0.552	up	0.000717
Peaxi162Scf00160g00108	BEST Arabidopsis thaliana protein match is: methyltransferases	AT1G58120.1	7.73	3.64	3.66	27.02	82.9	42.61	1dpa morning_vs_bud morning	9.9	3.31	up	0.000372
Peaxi162Scf00160g00119	Peroxisomal membrane 22 kDa (Mpv17/PMP22) family protein	AT5G43140.1	47.91	55.89	49.96	68.9	71.06	86.11	1dpa morning_vs_bud morning	1.5	0.582	up	0.00162
Peaxi162Scf00160g00511	0	0	42.5	30.37	35.34	67.54	60.29	62.14	1dpa morning_vs_bud morning	1.7	0.777	up	0.000254
Peaxi162Scf00160g00629	serine carboxypeptidase-like 2	AT1G73300.1	43.27	38.88	43.87	70.25	64.6	52.38	1dpa morning_vs_bud morning	1.5	0.555	up	0.0231
Peaxi162Scf00160g00714	Lipases,hydrolases, acting on ester bonds isoform 3 [Theobroma cacao] gb|EOY15637.1| Lipases,hydrolases, acting on ester bonds isoform 3 [Theobroma cacao]	ref|XP_007018412.1|	123.63	138.5	136.49	225.6	243.33	248.56	1dpa morning_vs_bud morning	1.8	0.86	up	4e-10
Peaxi162Scf00160g00717	ERD (early-responsive to dehydration stress) family protein	AT4G22120.1	1038.46	978.04	920.06	2439.72	2219.02	2226.38	1dpa morning_vs_bud morning	2.3	1.23	up	0
Peaxi162Scf00160g00829	Inositol-tetrakisphosphate 1-kinase 2	sp|Q9SUG3|ITPK2_ARATH	14.68	9.72	8.53	41.88	92.59	63.03	1dpa morning_vs_bud morning	5.9	2.55	up	7.6e-09
Peaxi162Scf00160g00917	oligopeptide transporter 2	AT1G09930.1	4.64	20.65	9.75	95.91	284.24	193.52	1dpa morning_vs_bud morning	17	4.05	up	7.87e-05
Peaxi162Scf00160g00921	Neurolysin, mitochondrial	sp|P42675|NEUL_RABIT	112.81	127.57	125.52	306.65	246.56	284.07	1dpa morning_vs_bud morning	2.3	1.2	up	0
Peaxi162Scf00160g01119	Unknown protein	0	195.48	273.36	224.23	410.67	333.77	339.99	1dpa morning_vs_bud morning	1.6	0.653	up	7.7e-08
Peaxi162Scf00160g01228	general regulatory factor 2	AT1G78300.1	7.73	12.15	9.75	82.4	273.47	164.23	1dpa morning_vs_bud morning	18	4.14	up	2.21e-05
Peaxi162Scf00160g01418	Protein of unknown function (DUF581)	AT1G78020.1	311.38	274.58	314.4	676.8	643.85	578.79	1dpa morning_vs_bud morning	2.1	1.07	up	0
Peaxi162Scf00160g01521	Unknown protein	0	39.41	40.09	23.15	68.9	68.91	62.14	1dpa morning_vs_bud morning	1.9	0.931	up	1.76e-05
Peaxi162Scf00160g01615	TGACG-sequence-specific DNA-binding protein TGA-1A	sp|P14232|TGA1A_TOBAC	40.95	32.8	25.59	87.81	78.6	71.9	1dpa morning_vs_bud morning	2.3	1.21	up	1.63e-08
Peaxi162Scf00160g01640	Chaperone DnaJ-domain superfamily protein	AT1G77930.1	46.36	35.23	40.21	85.11	64.6	71.02	1dpa morning_vs_bud morning	1.8	0.824	up	7.32e-05
Peaxi162Scf00160g01745	Uncharacterised conserved protein UCP009193	AT4G09830.1	367.02	382.71	421.64	544.41	670.77	566.36	1dpa morning_vs_bud morning	1.5	0.612	up	0
Peaxi162Scf00160g01746	one-helix protein 2	AT1G34000.1	122.85	109.35	108.46	375.55	443.59	271.64	1dpa morning_vs_bud morning	3.2	1.67	up	0
Peaxi162Scf00160g01756	DEAD-box ATP-dependent RNA heli1dpae 39	sp|Q5VRY0|RH39_ORYSJ	156.08	172.52	158.42	252.62	221.79	245.01	1dpa morning_vs_bud morning	1.5	0.565	up	1.42e-05
Peaxi162Scf00161g00046	tonoplast intrinsic protein 4	AT2G25810.1	17	14.58	13.4	276.93	335.92	341.77	1dpa morning_vs_bud morning	21	4.39	up	0
Peaxi162Scf00161g00057	Plant protein of unknown function (DUF828) with plant pleckstrin homology-like region	AT3G22810.1	27.82	49.81	42.65	131.04	146.43	114.51	1dpa morning_vs_bud morning	3.4	1.75	up	0
Peaxi162Scf00161g00089	HCO3- transporter family	AT1G15460.1	6.95	26.73	12.19	98.62	288.55	167.78	1dpa morning_vs_bud morning	12	3.61	up	0.000341
Peaxi162Scf00161g00099	NAD(P)H-quinone oxidoreductase subunit H, putative isoform 1 [Theobroma cacao] ref|XP_007034794.1| NAD(P)H-quinone oxidoreductase subunit H, putative isoform 1 [Theobroma cacao] gb|EOY05719.1| NAD(P)H-quinone oxidoreductase subunit H, putative isoform 1 [Theobroma cacao] gb|EOY05720.1| NAD(P)H-quinone oxidoreductase subunit H, putative isoform 1 [Theobroma cacao]	ref|XP_007034793.1|	2.32	3.64	4.87	49.98	27.99	32.85	1dpa morning_vs_bud morning	11	3.41	up	3.1e-09
Peaxi162Scf00161g00144	Elongation factor Tu	sp|Q0BUQ2|EFTU_GRABC	83.45	89.91	68.24	260.72	211.03	226.37	1dpa morning_vs_bud morning	2.9	1.52	up	0
Peaxi162Scf00161g00512	1dpaein kinase I-like 3	AT4G28880.1	356.97	347.48	327.81	568.73	580.33	482.03	1dpa morning_vs_bud morning	1.6	0.65	up	0
Peaxi162Scf00161g01639	RING/U-box superfamily protein	AT4G03000.1	158.4	160.37	155.98	278.29	219.64	198.85	1dpa morning_vs_bud morning	1.5	0.545	up	0.00124
Peaxi162Scf00162g00092	CBL-interacting protein kinase 20	AT5G45820.1	19.32	27.94	9.75	22.97	92.59	59.48	1dpa morning_vs_bud morning	3.1	1.62	up	0.00844
Peaxi162Scf00163g00215	Threonine dehydratase biosynthetic	sp|P31212|THD1_SOLTU	8.5	21.87	7.31	70.25	242.25	175.77	1dpa morning_vs_bud morning	13	3.7	up	0.000158
Peaxi162Scf00164g00112	Unknown protein	0	0.77	1.21	0	13.51	26.92	26.63	1dpa morning_vs_bud morning	33	5.05	up	0.000141
Peaxi162Scf00164g00413	CBL-interacting protein kinase 1	AT3G17510.1	1080.96	1256.26	1051.67	1969.61	2675.53	2350.66	1dpa morning_vs_bud morning	2.1	1.05	up	0
Peaxi162Scf00164g01133	DNA-directed RNA polymerase II subunit RPB9	sp|Q32P73|RPB9_BOVIN	81.13	70.47	75.55	171.56	162.58	177.54	1dpa morning_vs_bud morning	2.2	1.16	up	0
Peaxi162Scf00164g01526	Ras-related protein Rab-11A	sp|Q5ZJN2|RB11A_CHICK	4.64	6.07	1.22	13.51	33.38	21.31	1dpa morning_vs_bud morning	5.7	2.5	up	0.000264
Peaxi162Scf00165g00078	Unknown protein	0	34.77	49.81	28.03	99.97	114.13	84.33	1dpa morning_vs_bud morning	2.7	1.41	up	5.08e-06
Peaxi162Scf00165g00079	lac1dpae 17	AT5G60020.1	4.64	6.07	2.44	41.88	22.61	21.31	1dpa morning_vs_bud morning	6.4	2.68	up	4.05e-06
Peaxi162Scf00165g00111	myb domain protein 101	AT2G32460.2	421.87	325.61	346.09	688.96	708.45	727.92	1dpa morning_vs_bud morning	1.9	0.951	up	0
Peaxi162Scf00165g00615	Cyclophilin-like peptidyl-prolyl cis-trans isomerase family protein	AT3G63400.1	773.44	663.36	750.67	1168.53	1198.33	1230.37	1dpa morning_vs_bud morning	1.6	0.716	up	0
Peaxi162Scf00165g00821	ATP-dependent zinc metalloprotease FtsH	sp|D0MGU8|FTSH_RHOM4	1974.15	1760.46	1765.78	2819.33	2998.53	2676.45	1dpa morning_vs_bud morning	1.5	0.624	up	0
Peaxi162Scf00165g01210	Unknown protein	0	630.49	590.47	482.57	1391.43	1549.33	1349.32	1dpa morning_vs_bud morning	2.5	1.33	up	0
Peaxi162Scf00165g01219	DUO1-activated unknown 1 [Arabidopsis thaliana] emb|CAB85544.1| putative protein [Arabidopsis thaliana] gb|AED90466.1| DUO1-activated unknown 1 [Arabidopsis thaliana]	ref|NP_195859.1|	5.41	3.64	7.31	20.26	38.76	31.07	1dpa morning_vs_bud morning	5.5	2.46	up	0.00439
Peaxi162Scf00165g01317	actin-11	AT3G12110.1	1.55	9.72	2.44	13.51	46.3	35.51	1dpa morning_vs_bud morning	7.2	2.84	up	0.00976
Peaxi162Scf00165g01320	Protein phosphatase 2C family protein	AT2G46920.1	36.32	38.88	26.81	208.04	189.49	158.9	1dpa morning_vs_bud morning	5.4	2.43	up	0
Peaxi162Scf00165g01826	oxoprolinase 1	AT5G37830.1	581.04	567.38	452.11	801.08	789.2	761.66	1dpa morning_vs_bud morning	1.5	0.552	up	4.09e-05
Peaxi162Scf00165g01846	P-hydroxybenzoic acid efflux pump subunit aaeB [Theobroma cacao] gb|EOY34095.1| P-hydroxybenzoic acid efflux pump subunit aaeB [Theobroma cacao]	ref|XP_007016476.1|	13.91	20.65	14.62	109.42	90.44	52.38	1dpa morning_vs_bud morning	5.1	2.36	up	8.07e-06
Peaxi162Scf00166g00037	conserved hypothetical protein [Ricinus communis] gb|EEF31385.1| conserved hypothetical protein [Ricinus communis]	ref|XP_002530997.1|	140.62	138.5	137.7	191.83	209.95	259.21	1dpa morning_vs_bud morning	1.6	0.679	up	4.65e-08
Peaxi162Scf00166g00045	plastid transcription factor 1	AT3G02150.2	220.98	223.55	185.23	325.57	369.3	304.49	1dpa morning_vs_bud morning	1.6	0.663	up	7.31e-05
Peaxi162Scf00166g00047	Unknown protein	0	3.09	3.64	1.22	16.21	45.22	25.74	1dpa morning_vs_bud morning	11	3.44	up	0.00108
Peaxi162Scf00166g00071	Plant calmodulin-binding protein-related, putative isoform 1 [Theobroma cacao] ref|XP_007032668.1| Plant calmodulin-binding protein-related, putative isoform 1 [Theobroma cacao] ref|XP_007032669.1| Plant calmodulin-binding protein-related, putative isoform 1 [Theobroma cacao] gb|EOY03593.1| Plant calmodulin-binding protein-related, putative isoform 1 [Theobroma cacao] gb|EOY03594.1| Plant calmodu…	ref|XP_007032667.1|	132.9	130	151.11	213.44	235.79	221.04	1dpa morning_vs_bud morning	1.6	0.698	up	0.000402
Peaxi162Scf00166g00210	tRNA (guanine(26)-N(2))-dimethyltransferase	sp|Q3TX08|TRM1_MOUSE	417.24	448.32	381.43	667.34	614.78	684.43	1dpa morning_vs_bud morning	1.6	0.657	up	0
Peaxi162Scf00166g00212	Cytochrome P450 superfamily protein	AT5G05690.1	56.4	66.82	62.15	175.62	159.35	124.28	1dpa morning_vs_bud morning	2.5	1.31	up	0.000284
Peaxi162Scf00166g00341	Protein kinase superfamily protein	AT5G61350.1	5.41	3.64	0	35.12	23.69	27.52	1dpa morning_vs_bud morning	8.5	3.08	up	4.6e-09
Peaxi162Scf00166g00525	glycine-rich RNA-binding protein 3	AT5G61030.1	401.01	407.01	360.71	670.05	720.29	644.48	1dpa morning_vs_bud morning	1.7	0.797	up	0
Peaxi162Scf00166g00526	Ribosome biogenesis protein WDR12 homolog	sp|A8IR43|WDR12_CHLRE	98.13	120.28	108.46	293.15	251.94	296.5	1dpa morning_vs_bud morning	2.6	1.37	up	0
Peaxi162Scf00166g00531	TPX2 (targeting protein for Xklp2) protein family	AT5G15510.1	11.59	9.72	13.4	33.77	20.46	31.96	1dpa morning_vs_bud morning	2.5	1.31	up	8.88e-05
Peaxi162Scf00166g00643	Unknown protein	0	105.08	95.98	98.71	158.06	145.35	136.71	1dpa morning_vs_bud morning	1.5	0.546	up	0.00637
Peaxi162Scf00166g00824	cyclic nucleotide-gated channel 14	AT2G24610.1	232.57	229.63	145.02	272.88	378.99	415.45	1dpa morning_vs_bud morning	1.8	0.813	up	0.0024
Peaxi162Scf00166g00931	chorismate mutase 1	AT3G29200.1	731.71	810.37	1126	1017.23	1441.66	1463.84	1dpa morning_vs_bud morning	1.5	0.559	up	0.00123
Peaxi162Scf00166g01042	Protein kinase superfamily protein	AT1G74330.1	2.32	4.86	6.09	24.32	68.91	48.82	1dpa morning_vs_bud morning	11	3.46	up	9.7e-05
Peaxi162Scf00166g01046	Protein of unknown function (DUF1336)	AT3G29180.1	23.18	10.93	10.97	43.23	138.89	94.99	1dpa morning_vs_bud morning	6.1	2.61	up	0.000886
Peaxi162Scf00166g01051	SPX domain gene 4	AT5G15330.1	14.68	15.79	8.53	32.42	35.53	31.07	1dpa morning_vs_bud morning	2.5	1.32	up	0.000104
Peaxi162Scf00166g01052	Cystathionine gamma-synthase	sp|P56069|METB_HELPY	1272.58	1263.55	1173.53	4659.25	3968.61	3733.72	1dpa morning_vs_bud morning	3.3	1.74	up	0
Peaxi162Scf00167g00513	Iron-sulfur assembly protein IscA, chloroplastic	sp|Q9XIK3|ISCAP_ARATH	314.47	330.47	298.56	701.12	864.57	751.01	1dpa morning_vs_bud morning	2.5	1.3	up	0
Peaxi162Scf00167g00810	alpha/beta-Hydrolases superfamily protein	AT5G51180.1	117.44	86.26	129.17	179.67	178.73	157.13	1dpa morning_vs_bud morning	1.5	0.617	up	9.18e-06
Peaxi162Scf00167g01016	Pectin lyase-like superfamily protein	AT1G69940.1	2.32	4.86	4.87	18.91	46.3	36.4	1dpa morning_vs_bud morning	8.6	3.1	up	0.00466
Peaxi162Scf00168g00213	Heavy metal transport/detoxification superfamily protein	AT4G08570.1	0.77	1.21	0	43.23	32.3	49.71	1dpa morning_vs_bud morning	61	5.94	up	1.63e-07
Peaxi162Scf00168g00410	SAP domain-containing protein	AT4G39680.1	605.77	561.31	584.94	932.12	903.33	853.09	1dpa morning_vs_bud morning	1.5	0.613	up	0
Peaxi162Scf00168g00518	Unknown protein	0	194.71	234.49	202.29	599.8	661.08	622.29	1dpa morning_vs_bud morning	3	1.58	up	0
Peaxi162Scf00169g00012	GPN-loop GTPase 3	sp|Q4V7Z0|GPN3_XENLA	23.95	24.3	31.68	52.69	36.61	39.95	1dpa morning_vs_bud morning	1.6	0.691	up	0.0143
Peaxi162Scf00169g00064	LETM1 and EF-hand domain-containing protein 1, mitochondrial	sp|Q5ZK33|LETM1_CHICK	75.72	85.05	104.8	186.42	178.73	185.53	1dpa morning_vs_bud morning	2.1	1.07	up	6e-10
Peaxi162Scf00169g00086	Pentatricopeptide repeat-containing protein	sp|Q9SVP7|PP307_ARATH	13.91	7.29	23.15	29.72	24.76	34.62	1dpa morning_vs_bud morning	2	1.03	up	0.00103
Peaxi162Scf00169g00223	HXXXD-type acyl-transferase family protein	AT3G26040.1	3.86	2.43	4.87	32.42	93.67	44.39	1dpa morning_vs_bud morning	15	3.93	up	8.15e-05
Peaxi162Scf00169g00319	CCT motif family protein	AT1G04500.1	42.5	49.81	31.68	89.16	92.59	57.7	1dpa morning_vs_bud morning	1.9	0.942	up	0.0101
Peaxi162Scf00169g00512	Thioesterase/thiol ester dehydrase-isomerase superfamily protein	AT2G30720.1	5.41	1.21	2.44	122.93	109.82	138.48	1dpa morning_vs_bud morning	37	5.21	up	0
Peaxi162Scf00169g00629	Zinc-binding dehydrogenase family protein	AT5G16990.1	82.67	76.54	71.9	181.02	162.58	178.43	1dpa morning_vs_bud morning	2.2	1.16	up	0
Peaxi162Scf00169g00923	uridine-ribohydrolase 2	AT1G05620.1	8.5	23.08	9.75	99.97	350.99	200.62	1dpa morning_vs_bud morning	16	3.99	up	2.55e-05
Peaxi162Scf00170g00034	3-ketoacyl-CoA synthase 11	AT2G26640.1	9.27	2.43	8.53	20.26	61.37	31.07	1dpa morning_vs_bud morning	5.5	2.46	up	0.0102
Peaxi162Scf00170g00041	Unknown protein	0	138.31	136.07	107.24	186.42	204.57	183.76	1dpa morning_vs_bud morning	1.5	0.581	up	5.05e-05
Peaxi162Scf00170g00063	Homeodomain-like superfamily protein	AT1G32240.1	20.86	43.74	34.12	64.84	55.99	69.24	1dpa morning_vs_bud morning	2	0.986	up	0.000558
Peaxi162Scf00170g00123	transducin family protein / WD-40 repeat family protein	AT5G05570.2	408.74	436.17	394.83	853.77	708.45	746.57	1dpa morning_vs_bud morning	1.9	0.895	up	0
Peaxi162Scf00170g00322	SOUL heme-binding family protein	AT5G20140.2	230.25	219.91	244.94	412.02	359.61	321.35	1dpa morning_vs_bud morning	1.6	0.65	up	0.000789
Peaxi162Scf00170g00623	conserved hypothetical protein [Ricinus communis] gb|EEF43516.1| conserved hypothetical protein [Ricinus communis]	ref|XP_002518983.1|	14.68	21.87	21.94	98.62	83.98	87.88	1dpa morning_vs_bud morning	4.8	2.25	up	0
Peaxi162Scf00170g00624	Signal recognition particle 43 kDa protein, chloroplastic	sp|O22265|SR43C_ARATH	114.35	170.09	130.39	279.64	225.02	249.45	1dpa morning_vs_bud morning	1.8	0.876	up	4e-10
Peaxi162Scf00171g00028	Unknown protein	0	23.95	35.23	31.68	68.9	63.52	52.38	1dpa morning_vs_bud morning	2.1	1.04	up	1.64e-05
Peaxi162Scf00171g00094	alpha/beta-Hydrolases superfamily protein	AT1G73480.1	16.23	20.65	20.72	25.67	45.22	41.72	1dpa morning_vs_bud morning	2	0.991	up	0.02
Peaxi162Scf00171g00130	CDT1a protein [Zea mays]	gb|ACG24194.1|	52.54	43.74	32.9	66.19	59.22	67.47	1dpa morning_vs_bud morning	1.5	0.548	up	0.0112
Peaxi162Scf00171g00248	ARF-GAP domain 15	AT3G17660.1	6.18	6.07	2.44	21.61	72.14	52.38	1dpa morning_vs_bud morning	9.8	3.3	up	0.000343
Peaxi162Scf00171g00251	Peroxisomal membrane 22 kDa family protein isoform 2 [Theobroma cacao] gb|EOY08717.1| Peroxisomal membrane 22 kDa family protein isoform 2 [Theobroma cacao]	ref|XP_007028215.1|	20.86	20.65	20.72	63.49	59.22	51.49	1dpa morning_vs_bud morning	2.8	1.47	up	2.59e-08
Peaxi162Scf00171g00327	Small nuclear ribonucleoprotein family protein	AT4G30330.1	191.62	204.11	188.89	289.09	295.01	267.2	1dpa morning_vs_bud morning	1.5	0.541	up	4.78e-05
Peaxi162Scf00171g00419	Myb-like DNA-binding protein, putative [Solanum demissum]	gb|AAU90342.2|	1826.58	2059.34	2214.23	5257.7	5704.2	4846.03	1dpa morning_vs_bud morning	2.6	1.37	up	1.36e-06
Peaxi162Scf00171g00533	D-cysteine desulfhydrase	AT1G48420.1	519.23	563.74	539.85	880.79	826.88	738.58	1dpa morning_vs_bud morning	1.5	0.591	up	4.8e-09
Peaxi162Scf00171g00731	product [Oryza sativa Japonica Group] dbj|BAF04510.2| [Oryza sativa Japonica Group]	ref|NP_001042596.2|	34.77	43.74	36.56	81.05	53.83	58.59	1dpa morning_vs_bud morning	1.7	0.743	up	0.000706
Peaxi162Scf00171g00936	Protein of unknown function (DUF760)	AT3G17800.2	2484.11	2355.79	2295.88	3974.35	4925.77	3478.95	1dpa morning_vs_bud morning	1.7	0.794	up	0
Peaxi162Scf00171g01018	Pentatricopeptide repeat-containing protein	sp|Q9LFL5|PP390_ARATH	9.27	17.01	14.62	24.32	36.61	28.41	1dpa morning_vs_bud morning	2.3	1.19	up	0.000328
Peaxi162Scf00171g01029	Polynucleotide adenylyltransferase family protein	AT5G23690.1	31.68	54.67	52.4	87.81	67.83	93.21	1dpa morning_vs_bud morning	1.8	0.883	up	0.000104
Peaxi162Scf00171g01120	basic helix-loop-helix (bHLH) DNA-binding superfamily protein	AT5G50915.1	711.62	654.86	386.3	2420.81	2245.93	1233.92	1dpa morning_vs_bud morning	3.4	1.75	up	1.58e-06
Peaxi162Scf00173g00010	Small nuclear ribonucleoprotein family protein	AT3G11500.1	108.17	119.07	101.15	291.79	289.62	271.64	1dpa morning_vs_bud morning	2.6	1.38	up	0
Peaxi162Scf00173g00025	Ferredoxin-3, chloroplastic	sp|Q9ZQG8|FER3_ARATH	221.75	202.9	180.36	1468.43	1641.92	1595.22	1dpa morning_vs_bud morning	7.7	2.95	up	0
Peaxi162Scf00173g00033	germin-like protein 10	AT3G62020.1	12.36	14.58	6.09	25.67	23.69	31.96	1dpa morning_vs_bud morning	2.4	1.29	up	0.00322
Peaxi162Scf00173g00074	Major facilitator superfamily protein	AT2G16980.2	367.79	498.13	416.77	1600.82	1822.8	1970.72	1dpa morning_vs_bud morning	4.2	2.08	up	0
Peaxi162Scf00173g00083	Zinc finger A20 and AN1 domain-containing stress-associated protein 4	sp|Q9SJM6|SAP4_ARATH	6.95	7.29	4.87	27.02	92.59	71.02	1dpa morning_vs_bud morning	10	3.32	up	0.000477
Peaxi162Scf00173g00217	Unknown protein	0	47.91	37.66	24.37	190.48	199.18	175.77	1dpa morning_vs_bud morning	5	2.33	up	0
Peaxi162Scf00173g00324	Cytochrome c oxidase assembly protein COX15	sp|Q9FKT8|COX15_ARATH	384.01	411.87	366.8	952.38	851.65	901.03	1dpa morning_vs_bud morning	2.3	1.22	up	0
Peaxi162Scf00173g00417	conserved hypothetical protein [Ricinus communis] gb|EEF41201.1| conserved hypothetical protein [Ricinus communis]	ref|XP_002521170.1|	183.89	185.89	197.42	447.15	385.45	442.97	1dpa morning_vs_bud morning	2.3	1.17	up	0
Peaxi162Scf00173g00820	Hippocampus abundant transcript-like protein [Medicago truncatula] gb|AES62023.1| Hippocampus abundant transcript-like protein [Medicago truncatula]	ref|XP_003591772.1|	98.9	104.49	93.83	228.3	183.03	177.54	1dpa morning_vs_bud morning	2	0.976	up	3e-10
Peaxi162Scf00174g00073	Pentatricopeptide repeat (PPR) superfamily protein	AT1G20300.1	74.95	136.07	106.02	198.58	127.05	229.92	1dpa morning_vs_bud morning	1.8	0.832	up	3.67e-05
Peaxi162Scf00174g00103	plastocyanin 1	AT1G76100.1	45.59	42.52	49.96	93.21	104.44	68.35	1dpa morning_vs_bud morning	1.9	0.938	up	9.32e-05
Peaxi162Scf00174g00105	Ornithine decarboxylase	sp|P50134|DCOR_DATST	30.13	40.09	14.62	62.14	173.34	157.13	1dpa morning_vs_bud morning	4.6	2.21	up	1.48e-07
Peaxi162Scf00174g00143	Peroxisome biogenesis protein 19-1	sp|Q9SRQ3|PE191_ARATH	153.76	130	147.45	206.69	234.71	197.07	1dpa morning_vs_bud morning	1.5	0.554	up	2.11e-06
Peaxi162Scf00174g00144	PENTATRICOPEPTIDE REPEAT 596	AT1G80270.1	37.09	53.46	39	95.91	97.98	98.54	1dpa morning_vs_bud morning	2.3	1.19	up	4.96e-07
Peaxi162Scf00174g00314	Nodulin MtN21 /EamA-like transporter family protein	AT5G47470.1	193.17	173.74	125.52	322.87	303.62	373.73	1dpa morning_vs_bud morning	2	1.02	up	0.000266
Peaxi162Scf00174g00813	chloroplastic drought-induced stress protein of 32 kD	AT1G76080.1	44.04	19.44	32.9	190.48	202.41	166.89	1dpa morning_vs_bud morning	5.6	2.48	up	0
Peaxi162Scf00174g01015	Zim17-type zinc finger protein	AT5G27280.1	350.02	291.59	372.9	621.41	676.15	572.57	1dpa morning_vs_bud morning	1.8	0.878	up	0
Peaxi162Scf00174g01113	Mechanosensitive ion channel family protein	AT2G17000.1	91.17	88.69	62.15	326.92	397.29	355.09	1dpa morning_vs_bud morning	4.4	2.15	up	0
Peaxi162Scf00174g01119	tRNA pseudouridine synthase 1	sp|O94396|PUS1_SCHPO	216.35	221.12	236.41	341.78	313.31	335.56	1dpa morning_vs_bud morning	1.5	0.558	up	8.74e-06
Peaxi162Scf00175g00022	Unknown protein	0	214.03	241.78	229.1	422.83	404.83	371.95	1dpa morning_vs_bud morning	1.8	0.809	up	0.00144
Peaxi162Scf00175g00218	Ninja-family protein 2	sp|B1B5D4|NNJA2_WHEAT	20.86	19.44	9.75	16.21	69.98	137.6	1dpa morning_vs_bud morning	4.5	2.16	up	0.000267
Peaxi162Scf00175g00329	ATP-dependent RNA heli1dpae, putative	AT3G26560.1	2.32	4.86	3.66	32.42	19.38	37.28	1dpa morning_vs_bud morning	8.7	3.12	up	1.8e-08
Peaxi162Scf00175g00420	Uncharacterised protein family UPF0090	AT1G69210.1	55.63	47.38	58.49	151.3	156.12	142.03	1dpa morning_vs_bud morning	2.8	1.47	up	0
Peaxi162Scf00175g00428	Ubiquinone biosynthesis protein COQ4 homolog, mitochondrial	sp|Q9ZPR0|COQ4_ARATH	43.27	55.89	53.62	89.16	101.21	78.12	1dpa morning_vs_bud morning	1.8	0.83	up	1.8e-05
Peaxi162Scf00175g00519	6-phosphogluconolactonase 1	AT1G13700.1	3553.48	2932.89	3223.24	5745.38	5774.18	4733.29	1dpa morning_vs_bud morning	1.7	0.743	up	6.37e-05
Peaxi162Scf00175g00525	Squamosa promoter-binding-like protein 6	sp|Q94JW8|SPL6_ARATH	210.94	179.81	203.51	464.71	433.9	397.7	1dpa morning_vs_bud morning	2.2	1.12	up	0
Peaxi162Scf00175g00529	fructokinase-like 2	AT1G69200.1	55.63	63.18	60.93	164.81	97.98	104.75	1dpa morning_vs_bud morning	2	1.03	up	5.8e-05
Peaxi162Scf00175g00918	RING/U-box superfamily protein	AT5G38895.3	48.68	69.25	46.31	45.93	95.82	113.63	1dpa morning_vs_bud morning	1.6	0.666	up	0.0139
Peaxi162Scf00175g00927	Nop14, putative isoform 1 [Theobroma cacao] gb|EOY01623.1| Nop14, putative isoform 1 [Theobroma cacao]	ref|XP_007045791.1|	74.95	111.78	91.4	482.27	416.67	459.84	1dpa morning_vs_bud morning	5	2.31	up	0
Peaxi162Scf00175g01139	HXXXD-type acyl-transferase family protein	AT3G26040.1	84.99	140.93	103.58	221.55	218.56	110.96	1dpa morning_vs_bud morning	1.7	0.743	up	0.00824
Peaxi162Scf00175g10117	sulfotransferase 17	AT1G18590.1	237.98	270.93	182.79	397.16	506.04	432.32	1dpa morning_vs_bud morning	1.9	0.949	up	7.73e-07
Peaxi162Scf00176g00036	Protein of unknown function (DUF506)	AT2G20670.1	193.17	431.31	158.42	1399.53	2285.77	2028.42	1dpa morning_vs_bud morning	7.3	2.87	up	0
Peaxi162Scf00176g00164	C2H2-type zinc finger family protein	AT5G04390.1	7.73	6.07	3.66	37.83	106.59	60.36	1dpa morning_vs_bud morning	12	3.54	up	0.000379
Peaxi162Scf00176g01519	conserved hypothetical protein [Ricinus communis] gb|EEF32786.1| conserved hypothetical protein [Ricinus communis]	ref|XP_002529594.1|	22.41	26.73	14.62	83.76	73.21	79.89	1dpa morning_vs_bud morning	3.7	1.88	up	0
Peaxi162Scf00177g00415	ATPase E1-E2 type family protein / haloacid dehalogenase-like hydrolase family protein	AT1G17500.1	44.04	40.09	36.56	90.51	167.96	135.82	1dpa morning_vs_bud morning	3.3	1.71	up	0.00108
Peaxi162Scf00177g00511	0	0	90.4	78.97	124.3	143.2	148.58	149.14	1dpa morning_vs_bud morning	1.5	0.599	up	4.29e-05
Peaxi162Scf00177g00518	Nuclear pore complex protein Nup107	sp|P57740|NU107_HUMAN	252.66	291.59	257.13	418.78	396.21	445.63	1dpa morning_vs_bud morning	1.6	0.662	up	0
Peaxi162Scf00177g00915	Plasma membrane ATPase 4	sp|Q03194|PMA4_NICPL	42.5	51.03	39	305.3	1044.37	640.93	1dpa morning_vs_bud morning	15	3.91	up	0.000255
Peaxi162Scf00177g01122	Oxysterol-binding protein-related protein 1C	sp|Q8L751|ORP1C_ARATH	2.32	1.21	0	5.4	32.3	14.2	1dpa morning_vs_bud morning	14	3.76	up	0.0011
Peaxi162Scf00177g01228	Tetraspanin family protein	AT5G46700.1	26.27	21.87	20.72	39.18	52.76	78.12	1dpa morning_vs_bud morning	2.5	1.32	up	7.91e-08
Peaxi162Scf00178g00056	Leucine--tRNA ligase	sp|Q2S415|SYL_SALRD	169.21	147.01	184.01	410.67	376.83	337.33	1dpa morning_vs_bud morning	2.2	1.16	up	0
Peaxi162Scf00178g00067	Pentatricopeptide repeat-containing protein	sp|Q9XE98|PP303_ARATH	11.59	14.58	10.97	35.12	34.45	35.51	1dpa morning_vs_bud morning	2.8	1.51	up	5.13e-05
Peaxi162Scf00178g00147	aspartic proteinase A1	AT1G11910.1	13000.1	13530.9	13047.7	20333.7	22800.7	22185.7	1dpa morning_vs_bud morning	1.7	0.723	up	0
Peaxi162Scf00179g00311	Protein of unknown function (DUF789)	AT2G01260.1	410.28	492.06	411.89	678.15	697.68	538.84	1dpa morning_vs_bud morning	1.5	0.543	up	0.000438
Peaxi162Scf00179g00536	Octicosapeptide/Phox/Bem1p family protein	AT2G01190.1	440.42	430.09	411.89	902.4	947.47	1010.22	1dpa morning_vs_bud morning	2.2	1.16	up	0
Peaxi162Scf00179g00544	Elongator complex protein 2	sp|F4I1S7|ELP2_ARATH	199.35	221.12	171.83	282.34	292.85	325.79	1dpa morning_vs_bud morning	1.5	0.61	up	2.43e-07
Peaxi162Scf00180g00010	IQ-domain 13	AT3G59690.1	482.14	501.77	586.16	949.68	1143.42	879.72	1dpa morning_vs_bud morning	1.9	0.924	up	0
Peaxi162Scf00180g00045	RNA-binding ASCH domain protein	AT2G43465.1	64.9	78.97	101.15	114.83	116.28	135.82	1dpa morning_vs_bud morning	1.5	0.625	up	4.31e-05
Peaxi162Scf00180g00063	Unknown protein	0	165.35	131.21	135.27	301.25	307.93	284.96	1dpa morning_vs_bud morning	2	1.03	up	0
Peaxi162Scf00180g00114	Pentatricopeptide repeat-containing protein	sp|Q9LK58|PP225_ARATH	16.23	15.79	12.19	52.69	30.15	35.51	1dpa morning_vs_bud morning	2.6	1.38	up	1.41e-05
Peaxi162Scf00180g00710	B-box zinc finger family protein	AT1G06040.1	2726.73	1954.86	1890.08	9300.94	10810.9	8882.46	1dpa morning_vs_bud morning	4.4	2.14	up	0
Peaxi162Scf00180g00711	Fructokinase-2	sp|Q42896|SCRK2_SOLLC	740.21	541.87	716.55	1490.04	1491.19	1418.57	1dpa morning_vs_bud morning	2.2	1.14	up	0
Peaxi162Scf00180g01013	Far-red impaired responsive (FAR1) family protein	AT3G59470.1	91.17	81.4	86.52	133.74	122.74	145.58	1dpa morning_vs_bud morning	1.5	0.63	up	3.86e-06
Peaxi162Scf00182g00009	RING/U-box superfamily protein	AT3G09770.1	924.88	747.2	860.34	1580.55	1606.39	1562.37	1dpa morning_vs_bud morning	1.9	0.903	up	0
Peaxi162Scf00182g00112	RING/U-box superfamily protein	AT5G60580.1	226.39	195.61	176.7	1831.82	1651.61	1439.87	1dpa morning_vs_bud morning	8.2	3.03	up	0
Peaxi162Scf00183g00421	callose synthase 5	AT2G13680.1	42.5	52.24	47.53	424.18	1110.05	744.79	1dpa morning_vs_bud morning	16	4	up	0.000182
Peaxi162Scf00183g00711	O-Glyc , putative isoform 2, partial [Theobroma cacao]	ref|XP_007047203.1|	390.97	415.51	380.21	664.64	602.94	552.16	1dpa morning_vs_bud morning	1.5	0.613	up	1.98e-08
Peaxi162Scf00183g00923	Inositol-3-phosphate synthase	sp|Q9SSV4|INO1_NICPA	414.92	355.98	215.7	5079.38	10560	9324.54	1dpa morning_vs_bud morning	25	4.66	up	0
Peaxi162Scf00184g00054	Ubiquitin carboxyl-terminal hydrolase family protein	AT4G33495.1	13.91	17.01	18.28	98.62	92.59	99.42	1dpa morning_vs_bud morning	6	2.59	up	0
Peaxi162Scf00184g00144	phosphofructokinase 3	AT4G26270.1	84.22	78.97	63.37	663.29	556.64	561.92	1dpa morning_vs_bud morning	7.8	2.96	up	0
Peaxi162Scf00184g00418	Electron transfer flavoprotein-ubiquinone oxidoreductase, mitochondrial	sp|O22854|ETFQO_ARATH	582.59	606.26	504.51	1111.79	1068.06	1123.84	1dpa morning_vs_bud morning	1.9	0.961	up	0
Peaxi162Scf00184g00513	Protein of unknown function (DUF1336)	AT1G06050.1	64.9	70.47	71.9	174.27	249.79	191.75	1dpa morning_vs_bud morning	3	1.58	up	0
Peaxi162Scf00185g00039	PLATZ transcription factor family protein	AT4G17900.1	652.9	448.32	366.8	2591.03	2801.5	1805.61	1dpa morning_vs_bud morning	4.9	2.29	up	0
Peaxi162Scf00185g00159	cytochrome P450, family 71, subfamily A, polypeptide 24	AT3G48290.2	407.19	516.35	431.39	6142.54	5583.61	4713.76	1dpa morning_vs_bud morning	12	3.6	up	0
Peaxi162Scf00185g00210	Sugar transporter ERD6-like 5	sp|Q3ECP7|ERDL5_ARATH	162.26	138.5	158.42	303.95	297.16	320.46	1dpa morning_vs_bud morning	2	1	up	0
Peaxi162Scf00185g00820	conserved hypothetical protein [Ricinus communis] gb|EEF41607.1| conserved hypothetical protein [Ricinus communis]	ref|XP_002520898.1|	13.14	17.01	7.31	28.37	22.61	28.41	1dpa morning_vs_bud morning	2.1	1.07	up	0.00274
Peaxi162Scf00186g00023	DNA-directed RNA polymerases	AT1G75670.1	135.99	150.65	151.11	264.78	177.65	214.83	1dpa morning_vs_bud morning	1.5	0.583	up	1.57e-06
Peaxi162Scf00186g00042	0	0	73.4	72.9	64.59	120.23	105.51	87.88	1dpa morning_vs_bud morning	1.5	0.559	up	0.012
Peaxi162Scf00186g00048	EamA-like transporter family isoform 1 [Theobroma cacao] gb|EOY29427.1| EamA-like transporter family isoform 1 [Theobroma cacao]	ref|XP_007011808.1|	81.13	92.34	77.99	163.46	158.27	119.84	1dpa morning_vs_bud morning	1.7	0.802	up	2.83e-07
Peaxi162Scf00187g00617	serine-arginine-aspartate-rich protein SHW1 [Arabidopsis thaliana] gb|AEE35000.1| serine-arginine-aspartate-rich protein SHW1 [Arabidopsis thaliana]	ref|NP_564981.1|	35.54	47.38	34.12	75.65	52.76	54.15	1dpa morning_vs_bud morning	1.6	0.634	up	0.00521
Peaxi162Scf00188g00043	S-adenosylmethionine decarboxylase proenzyme	sp|O80402|DCAM_NICSY	18379.3	16892.7	17467.7	26807.2	26505.5	23812.9	1dpa morning_vs_bud morning	1.5	0.548	up	3.5e-09
Peaxi162Scf00188g00428	conserved hypothetical protein [Ricinus communis] gb|EEF47637.1| conserved hypothetical protein [Ricinus communis]	ref|XP_002514531.1|	38.63	35.23	36.56	86.46	67.83	82.56	1dpa morning_vs_bud morning	2.1	1.09	up	8.96e-07
Peaxi162Scf00188g00430	NSP-interacting kinase 1	AT5G16000.1	29.36	24.3	19.5	60.79	72.14	48.82	1dpa morning_vs_bud morning	2.4	1.28	up	6.84e-06
Peaxi162Scf00188g00617	Acyl-CoA N-acyltransferases (NAT) superfamily protein	AT1G26220.1	85.77	75.33	70.68	272.88	248.71	289.39	1dpa morning_vs_bud morning	3.5	1.8	up	0
Peaxi162Scf00188g00814	Transcription initiation factor TFIID subunit 11	sp|Q9M565|TAF11_ARATH	149.9	151.87	145.02	351.23	353.15	352.42	1dpa morning_vs_bud morning	2.4	1.24	up	0
Peaxi162Scf00188g00930	DNA-directed RNA polymerase 1, mitochondrial	sp|Q93Y94|RPOT1_NICSY	142.94	173.74	175.48	349.88	329.46	379.94	1dpa morning_vs_bud morning	2.2	1.12	up	0
Peaxi162Scf00188g00931	HEAT SHOCK PROTEIN 89.1	AT3G07770.1	260.39	274.58	246.16	1095.58	1252.17	1405.25	1dpa morning_vs_bud morning	4.8	2.27	up	0
Peaxi162Scf00188g01015	Pentatricopeptide repeat-containing protein	sp|Q9LFC5|PP360_ARATH	15.45	21.87	18.28	31.07	43.07	32.85	1dpa morning_vs_bud morning	2	0.976	up	0.000989
Peaxi162Scf00188g01023	Unknown protein	0	234.12	234.49	248.6	336.37	382.22	352.42	1dpa morning_vs_bud morning	1.5	0.583	up	2.9e-08
Peaxi162Scf00188g01221	2-oxoglutarate (2OG) and Fe(II)-dependent oxygenase superfamily protein	AT1G52820.1	22.41	19.44	14.62	252.62	389.75	333.78	1dpa morning_vs_bud morning	17	4.1	up	0
Peaxi162Scf00188g01350	2-oxoglutarate (2OG) and Fe(II)-dependent oxygenase superfamily protein	AT1G52820.1	55.63	52.24	63.37	168.86	188.42	176.65	1dpa morning_vs_bud morning	3.1	1.64	up	0
Peaxi162Scf00189g00003	Monothiol glutaredoxin-S5	sp|Q5QLR2|GRXS5_ORYSJ	396.38	622.06	443.58	638.98	751.52	976.48	1dpa morning_vs_bud morning	1.6	0.698	up	0.0128
Peaxi162Scf00189g00020	prohibitin 1	AT4G28510.1	309.84	332.9	319.28	510.64	476.96	431.43	1dpa morning_vs_bud morning	1.5	0.559	up	1.1e-06
Peaxi162Scf00189g00041	Peptidase S41 family protein	AT3G57680.1	1813.44	1155.42	1490.37	1799.4	2353.6	2720.84	1dpa morning_vs_bud morning	1.5	0.624	up	0.000122
Peaxi162Scf00189g00055	UDP-Glycosyltransferase superfamily protein	AT5G65550.1	563.27	527.29	421.64	1350.9	1448.12	1103.43	1dpa morning_vs_bud morning	2.6	1.37	up	3.14e-07
Peaxi162Scf00189g00061	A20/AN1-like zinc finger family protein	AT1G51200.1	443.51	454.39	527.66	645.73	752.59	690.64	1dpa morning_vs_bud morning	1.5	0.557	up	1.1e-08
Peaxi162Scf00189g00130	GTP-binding protein TypA/BipA homolog	sp|O25225|TYPA_HELPY	278.16	346.26	282.72	463.36	422.05	465.16	1dpa morning_vs_bud morning	1.5	0.581	up	3.12e-08
Peaxi162Scf00189g00525	NIMA-related serine/threonine kinase 1	AT1G54510.1	54.09	53.46	59.71	149.95	164.73	163.34	1dpa morning_vs_bud morning	2.9	1.52	up	2.1e-09
Peaxi162Scf00189g00812	TRAM, LAG1 and CLN8 (TLC) lipid-sensing domain containing protein	AT1G35180.1	439.65	355.98	400.93	778.12	962.54	726.15	1dpa morning_vs_bud morning	2.1	1.04	up	0
Peaxi162Scf00189g00816	GTP-binding protein, HflX	AT5G57960.1	72.63	65.61	64.59	113.48	103.36	101.2	1dpa morning_vs_bud morning	1.5	0.626	up	2.32e-05
Peaxi162Scf00189g00919	BEL1-like homeodomain 3	AT1G75410.1	473.64	451.96	550.82	784.87	1340.45	1146.04	1dpa morning_vs_bud morning	2.2	1.15	up	2.27e-06
Peaxi162Scf00189g00922	Cytokinin dehydrogenase 5	sp|Q67YU0|CKX5_ARATH	48.68	49.81	56.06	110.77	111.97	94.1	1dpa morning_vs_bud morning	2.1	1.04	up	0.00272
Peaxi162Scf00190g01010	FAD/NAD(P)-binding oxidoreductase family protein	AT2G35660.1	151.44	112.99	120.64	393.11	357.45	292.06	1dpa morning_vs_bud morning	2.7	1.43	up	2.4e-09
Peaxi162Scf00190g01013	Hyaluronan / mRNA binding family	AT4G17520.1	2674.19	2440.84	2373.87	3818.99	3725.28	3580.15	1dpa morning_vs_bud morning	1.5	0.568	up	0
Peaxi162Scf00191g00212	Unknown protein	0	165.35	121.5	147.45	241.81	302.54	212.16	1dpa morning_vs_bud morning	1.7	0.795	up	0.0013
Peaxi162Scf00191g01112	ARM repeat superfamily protein isoform 1 [Theobroma cacao] gb|EOY30180.1| ARM repeat superfamily protein isoform 1 [Theobroma cacao]	ref|XP_007012561.1|	412.6	485.98	438.7	842.96	676.15	827.35	1dpa morning_vs_bud morning	1.8	0.815	up	0
Peaxi162Scf00191g01212	CBL-interacting protein kinase 9	AT1G01140.1	20.09	30.37	34.12	56.74	90.44	58.59	1dpa morning_vs_bud morning	2.5	1.33	up	1.92e-07
Peaxi162Scf00191g01319	actin depolymerizing factor 11	AT1G01750.1	2.32	4.86	4.87	12.16	58.14	39.95	1dpa morning_vs_bud morning	9.3	3.22	up	0.00302
Peaxi162Scf00191g01425	conserved hypothetical protein [Ricinus communis] gb|EEF50515.1| conserved hypothetical protein [Ricinus communis]	ref|XP_002511846.1|	160.71	161.59	149.89	241.81	236.87	262.76	1dpa morning_vs_bud morning	1.6	0.652	up	1.95e-07
Peaxi162Scf00192g00019	Structural molecule, putative isoform 1 [Theobroma cacao] gb|EOY32416.1| Structural molecule, putative isoform 1 [Theobroma cacao]	ref|XP_007014797.1|	26.27	20.65	19.5	112.12	114.13	89.66	1dpa morning_vs_bud morning	4.6	2.21	up	0
Peaxi162Scf00192g00022	C-1-tetrahydrofolate synthase, cytoplasmic	sp|P27653|C1TC_RAT	920.24	1126.26	926.15	1599.47	1532.1	1516.21	1dpa morning_vs_bud morning	1.6	0.647	up	0
Peaxi162Scf00192g00028	U-box domain-containing protein 42, putative [Theobroma cacao] gb|EOY32442.1| U-box domain-containing protein 42, putative [Theobroma cacao]	ref|XP_007014823.1|	6.95	9.72	4.87	89.16	62.45	60.36	1dpa morning_vs_bud morning	9.8	3.29	up	0
Peaxi162Scf00192g00096	hydroxyproline-rich glycoprotein [Populus trichocarpa] gb|EEF05980.1| hydroxyproline-rich glycoprotein [Populus trichocarpa]	ref|XP_002321853.1|	11.59	9.72	13.4	232.35	191.65	182.87	1dpa morning_vs_bud morning	17	4.12	up	0
Peaxi162Scf00192g00822	alpha-L-fucosidase 1	AT2G28100.1	343.06	311.03	277.84	690.31	733.21	626.73	1dpa morning_vs_bud morning	2.2	1.14	up	2.19e-07
Peaxi162Scf00192g00828	CDGSH iron-sulfur domain-containing protein NEET	sp|Q9FLI7|NEET_ARATH	283.57	300.09	246.16	945.63	1096.05	927.66	1dpa morning_vs_bud morning	3.6	1.84	up	0
Peaxi162Scf00192g00835	Mitochondrial metalloendopeptidase OMA1	sp|P36163|OMA1_YEAST	210.94	195.61	180.36	568.73	570.64	722.6	1dpa morning_vs_bud morning	3.2	1.66	up	0
Peaxi162Scf00192g00922	K+ efflux antiporter 5	AT5G51710.1	849.93	838.32	765.29	1595.41	1725.9	1675.11	1dpa morning_vs_bud morning	2	1.03	up	0
Peaxi162Scf00192g01617	RNA polymerase II, Rpb4, core protein	AT5G62950.1	54.86	52.24	65.81	89.16	79.67	92.32	1dpa morning_vs_bud morning	1.5	0.606	up	0.000311
Peaxi162Scf00192g01619	chlorophyllase 2	AT5G43860.1	27.82	17.01	25.59	58.09	48.45	34.62	1dpa morning_vs_bud morning	1.9	0.954	up	0.000873
Peaxi162Scf00193g00013	Anamorsin homolog	sp|D1I234|DRE2_VITVI	605	659.72	600.78	861.87	937.78	910.79	1dpa morning_vs_bud morning	1.5	0.545	up	0
Peaxi162Scf00193g00094	Pentatricopeptide repeat-containing protein	sp|Q9C6R9|PPR66_ARATH	5.41	6.07	2.44	36.47	38.76	19.53	1dpa morning_vs_bud morning	6.5	2.71	up	8.2e-09
Peaxi162Scf00193g00098	carotenoid cleavage dioxygenase 1	AT3G63520.1	2551.33	1942.71	1097.97	40914.7	47234.6	36090.9	1dpa morning_vs_bud morning	22	4.47	up	0
Peaxi162Scf00193g00617	Unknown protein	0	8.5	4.86	6.09	58.09	169.04	102.09	1dpa morning_vs_bud morning	17	4.07	up	6.31e-05
Peaxi162Scf00194g00018	D111/G-patch domain-containing protein	AT5G26610.1	328.38	269.72	285.16	482.27	464.04	392.37	1dpa morning_vs_bud morning	1.5	0.586	up	3.27e-07
Peaxi162Scf00194g00019	aspartic proteinase A1	AT1G11910.1	1807.26	1598.88	1629.29	4136.45	5001.13	4563.73	1dpa morning_vs_bud morning	2.7	1.44	up	0
Peaxi162Scf00194g00103	Pentatricopeptide repeat-containing protein	sp|Q9M9R6|PPR43_ARATH	10.04	14.58	13.4	39.18	31.22	30.18	1dpa morning_vs_bud morning	2.7	1.42	up	0.000155
Peaxi162Scf00194g00213	phytochrome interacting factor 3	AT1G09530.1	101.22	89.91	63.37	144.55	189.49	119.84	1dpa morning_vs_bud morning	1.8	0.813	up	2.54e-05
Peaxi162Scf00194g00933	Leucine-rich repeat protein kinase family protein	AT1G79620.1	20.09	17.01	37.78	326.92	146.43	83.45	1dpa morning_vs_bud morning	7.5	2.9	up	0
Peaxi162Scf00195g00617	Subtilase family protein	AT5G44530.1	8.5	15.79	3.66	140.49	163.65	158.01	1dpa morning_vs_bud morning	17	4.06	up	0
Peaxi162Scf00196g00078	Eukaryotic aspartyl protease family protein	AT1G03230.1	2.32	17.01	0	21.61	29.07	40.83	1dpa morning_vs_bud morning	4.9	2.3	up	0.00304
Peaxi162Scf00196g00087	dual specificity protein phosphatase 1	AT3G23610.1	86.54	82.62	67.02	117.53	114.13	118.07	1dpa morning_vs_bud morning	1.5	0.553	up	0.000726
Peaxi162Scf00196g00221	Kinase interacting (KIP1-like) family protein	AT2G22560.1	54.09	49.81	46.31	68.9	153.96	124.28	1dpa morning_vs_bud morning	2.3	1.21	up	0.0253
Peaxi162Scf00196g00724	xyloglucan specific endoglucanase inhibitor [Solanum melongena]	gb|ADG23123.1|	33.22	58.32	47.53	118.88	82.9	106.53	1dpa morning_vs_bud morning	2.2	1.15	up	0.0278
Peaxi162Scf00198g00069	60 kDa chaperonin 2	sp|Q8YVS8|CH602_NOSS1	36.32	35.23	23.15	158.06	141.04	157.13	1dpa morning_vs_bud morning	4.7	2.24	up	0
Peaxi162Scf00198g00084	Protein kinase superfamily protein with octicosapeptide/Phox/Bem1p domain	AT2G35050.1	1036.14	1022.99	1017.55	1596.76	1391.06	1533.97	1dpa morning_vs_bud morning	1.5	0.555	up	1.16e-06
Peaxi162Scf00198g00136	Pre-rRNA-processing protein esf1	sp|O74828|ESF1_SCHPO	134.44	133.64	141.36	316.11	301.47	312.47	1dpa morning_vs_bud morning	2.3	1.18	up	0
Peaxi162Scf00198g00412	Zim17-type zinc finger protein	AT1G68730.1	38.63	53.46	54.84	91.86	74.29	71.9	1dpa morning_vs_bud morning	1.6	0.715	up	0.000156
Peaxi162Scf00198g00516	ABC-2 type transporter family protein	AT3G25620.2	0	1.21	2.44	28.37	47.37	26.63	1dpa morning_vs_bud morning	33	5.05	up	8.4e-09
Peaxi162Scf00199g00006	Potassium transporter family protein	AT5G14880.1	227.16	277.01	192.54	297.2	377.91	350.65	1dpa morning_vs_bud morning	1.5	0.562	up	0.000693
Peaxi162Scf00199g00516	Bifunctional purine biosynthesis protein PurH	sp|C1EV67|PUR9_BACC3	139.08	164.02	140.14	316.11	306.85	321.35	1dpa morning_vs_bud morning	2.1	1.1	up	0
Peaxi162Scf00200g00064	Protein kinase superfamily protein	AT5G56460.1	9.27	14.58	9.75	131.04	150.73	138.48	1dpa morning_vs_bud morning	13	3.69	up	0
Peaxi162Scf00200g00072	evolutionarily conserved C-terminal region 2	AT3G13460.4	1923.93	1722.8	1726.78	2620.75	2664.76	2771.44	1dpa morning_vs_bud morning	1.5	0.583	up	0
Peaxi162Scf00201g00004	phytochrome interacting factor 3	AT1G09530.1	44.81	25.51	40.21	144.55	167.96	68.35	1dpa morning_vs_bud morning	3.4	1.77	up	3.16e-06
Peaxi162Scf00201g00231	Chaperone protein ClpB	sp|Q7NFE9|CLPB_GLOVI	17	14.58	19.5	24.32	45.22	19.53	1dpa morning_vs_bud morning	1.7	0.794	up	0.0107
Peaxi162Scf00201g00240	Chaperone protein ClpB	sp|Q7NFE9|CLPB_GLOVI	200.12	267.29	186.45	266.13	396.21	592.99	1dpa morning_vs_bud morning	1.9	0.948	up	5.12e-05
Peaxi162Scf00201g00424	ATP-binding 1dpasette sub-family B member 10, mitochondrial	sp|Q9NRK6|ABCBA_HUMAN	503	402.15	503.29	1072.61	1006.69	1031.52	1dpa morning_vs_bud morning	2.2	1.14	up	0
Peaxi162Scf00201g10021	Chaperone protein ClpB	sp|Q7NFE9|CLPB_GLOVI	649.04	543.08	626.37	911.86	931.32	906.36	1dpa morning_vs_bud morning	1.5	0.593	up	4e-10
Peaxi162Scf00201g10132	S-locus linked F-box protein type-6 [Petunia x hybrida]	dbj|BAJ24878.1|	1.55	2.43	3.66	18.91	97.98	62.14	1dpa morning_vs_bud morning	24	4.59	up	3.36e-05
Peaxi162Scf00202g00057	WRKY DNA-binding protein 69	AT3G58710.2	62.59	70.47	51.18	140.49	127.05	126.06	1dpa morning_vs_bud morning	2.1	1.09	up	3.16e-07
Peaxi162Scf00202g01112	NAD(P)-binding Rossmann-fold superfamily protein	AT4G18810.2	91.95	95.98	91.4	181.02	183.03	164.23	1dpa morning_vs_bud morning	1.9	0.917	up	1.23e-08
Peaxi162Scf00203g00028	Protein of unknown function, DUF593	AT5G06560.1	16.23	14.58	19.5	58.09	128.12	82.56	1dpa morning_vs_bud morning	5.4	2.42	up	0.000517
Peaxi162Scf00203g00033	carotenoid isomerase	AT1G06820.1	560.95	547.94	475.26	978.05	1220.94	1054.6	1dpa morning_vs_bud morning	2.1	1.04	up	0
Peaxi162Scf00203g00044	petin methylesterase inhibitor [Solanum lycopersicum]	gb|AGN92796.1|	6.95	9.72	8.53	48.63	193.8	107.41	1dpa morning_vs_bud morning	14	3.8	up	0.000106
Peaxi162Scf00203g00052	Unknown protein	0	1.55	1.21	9.75	32.42	120.59	57.7	1dpa morning_vs_bud morning	17	4.12	up	3.43e-05
Peaxi162Scf00203g00119	Protein kinase superfamily protein	AT3G20530.1	215.57	178.6	212.04	275.58	468.35	375.5	1dpa morning_vs_bud morning	1.8	0.885	up	0.0135
Peaxi162Scf00203g00126	Unknown protein	0	475.96	589.25	475.26	840.26	761.21	882.39	1dpa morning_vs_bud morning	1.6	0.696	up	0
Peaxi162Scf00203g00128	cardiolipin synthase	AT4G04870.1	50.22	53.46	39	75.65	73.21	74.57	1dpa morning_vs_bud morning	1.6	0.636	up	0.000432
Peaxi162Scf00204g00116	LAG1 longevity assurance homolog 3	AT1G13580.2	1.55	1.21	0	39.18	34.45	29.29	1dpa morning_vs_bud morning	34	5.07	up	2.38e-08
Peaxi162Scf00204g00217	0	sp|P14232.1|TGA1A_TOBAC	160.71	155.51	179.14	295.85	306.85	283.18	1dpa morning_vs_bud morning	1.8	0.84	up	0
Peaxi162Scf00204g00312	Pre T-cell antigen receptor alpha [Theobroma cacao] gb|EOY28350.1| Pre T-cell antigen receptor alpha [Theobroma cacao]	ref|XP_007025728.1|	232.57	253.92	213.26	328.27	342.38	387.93	1dpa morning_vs_bud morning	1.5	0.603	up	3.54e-07
Peaxi162Scf00205g00026	Pentatricopeptide repeat-containing protein	sp|P0C8A0|PP275_ARATH	26.27	24.3	23.15	58.09	73.21	64.8	1dpa morning_vs_bud morning	2.7	1.41	up	3.92e-08
Peaxi162Scf00205g00053	ribose-5-phosphate isomerase 2	AT2G01290.1	17	43.74	20.72	71.6	71.06	115.4	1dpa morning_vs_bud morning	3.3	1.72	up	1.9e-09
Peaxi162Scf00205g00119	Cupredoxin superfamily protein isoform 2 [Theobroma cacao] gb|EOY00929.1| Cupredoxin superfamily protein isoform 2 [Theobroma cacao]	ref|XP_007045097.1|	315.25	319.53	325.37	999.67	998.07	956.95	1dpa morning_vs_bud morning	3.1	1.62	up	0
Peaxi162Scf00205g00619	RING/FYVE/PHD zinc finger superfamily protein	AT2G01275.1	55.63	35.23	59.71	191.83	185.19	213.05	1dpa morning_vs_bud morning	3.9	1.96	up	0
Peaxi162Scf00205g01022	Sec-independent protein translo1dpae protein TatC	sp|P54086|TATC_SYNY3	438.1	485.98	422.86	738.94	737.52	709.28	1dpa morning_vs_bud morning	1.6	0.699	up	0
Peaxi162Scf00205g01127	Phosphatidylserine synthase 2	sp|Q9BVG9|PTSS2_HUMAN	88.08	93.55	95.05	118.88	145.35	162.45	1dpa morning_vs_bud morning	1.6	0.633	up	0.0104
Peaxi162Scf00205g01422	bidirectional amino acid transporter 1	AT2G01170.1	61.81	46.17	47.53	104.02	102.28	83.45	1dpa morning_vs_bud morning	1.8	0.864	up	1.99e-05
Peaxi162Scf00205g01423	bidirectional amino acid transporter 1	AT2G01170.1	21.63	13.36	15.84	37.83	34.45	22.19	1dpa morning_vs_bud morning	1.8	0.81	up	0.00572
Peaxi162Scf00206g00019	Protein of unknown function (DUF789)	AT4G03420.1	74.95	82.62	67.02	97.26	128.12	113.63	1dpa morning_vs_bud morning	1.5	0.602	up	0.000323
Peaxi162Scf00206g01011	Unknown protein	0	116.67	193.18	106.02	456.6	347.76	460.72	1dpa morning_vs_bud morning	3.1	1.61	up	1.71e-08
Peaxi162Scf00207g00018	Pollen Ole e 1 allergen and extensin family protein	AT1G29140.1	23.18	34.02	25.59	172.92	527.57	341.77	1dpa morning_vs_bud morning	13	3.66	up	0.000255
Peaxi162Scf00207g00045	CBL-interacting protein kinase 25	AT5G25110.1	1142.77	1138.41	889.59	2324.9	2528.02	2340.9	1dpa morning_vs_bud morning	2.3	1.18	up	4e-09
Peaxi162Scf00207g00092	F-box/kelch-repeat protein	sp|Q9M8L2|FBK30_ARATH	282.79	116.64	90.18	505.24	580.33	309.81	1dpa morning_vs_bud morning	2.8	1.5	up	0.00106
Peaxi162Scf00207g00113	0	0	2.32	9.72	9.75	172.92	118.43	131.38	1dpa morning_vs_bud morning	21	4.4	up	0
Peaxi162Scf00207g00230	Exostosin family protein	AT5G61840.1	483.69	496.92	580.06	756.5	922.71	913.46	1dpa morning_vs_bud morning	1.7	0.734	up	9.92e-05
Peaxi162Scf00207g00231	ENHANCED DOWNY MILDEW 2	AT5G55390.1	35.54	41.31	39	143.2	134.58	120.73	1dpa morning_vs_bud morning	3.5	1.79	up	0
Peaxi162Scf00207g00254	conserved hypothetical protein [Ricinus communis] gb|EEF51679.1| conserved hypothetical protein [Ricinus communis]	ref|XP_002511077.1|	192.39	165.23	154.76	236.41	272.4	249.45	1dpa morning_vs_bud morning	1.5	0.555	up	1.33e-05
Peaxi162Scf00207g00333	hydroxyproline-rich systemin precursor [Petunia x hybrida]	gb|ABQ45124.1|	63.36	51.03	45.09	131.04	104.44	106.53	1dpa morning_vs_bud morning	2.1	1.09	up	0.000432
Peaxi162Scf00207g00334	4-coumarate:CoA ligase 2	AT3G21240.1	98.9	126.35	101.15	194.53	222.87	296.5	1dpa morning_vs_bud morning	2.2	1.14	up	3.53e-05
Peaxi162Scf00207g00336	Phosphate import ATP-binding protein PstB 1	sp|Q8RCU0|PSTB1_THETN	27.82	31.59	20.72	43.23	48.45	39.06	1dpa morning_vs_bud morning	1.6	0.696	up	0.0125
Peaxi162Scf00207g00338	conserved hypothetical protein [Ricinus communis] gb|EEF33990.1| conserved hypothetical protein [Ricinus communis]	ref|XP_002528397.1|	295.16	229.63	277.84	545.76	635.24	549.49	1dpa morning_vs_bud morning	2.1	1.1	up	0
Peaxi162Scf00207g00428	Magnesium transporter MRS2-1	sp|Q9S9N4|MRS21_ARATH	785.8	891.77	792.1	1327.93	1411.51	1255.23	1dpa morning_vs_bud morning	1.6	0.695	up	0
Peaxi162Scf00207g00442	Oxidoreductase family protein	AT4G09670.1	142.94	126.35	106.02	4133.75	3080.35	2981.83	1dpa morning_vs_bud morning	27	4.76	up	0
Peaxi162Scf00207g00444	cinnamoyl coa reductase 1	AT1G15950.1	1057.78	1465.23	2288.56	4240.47	5707.43	5900.63	1dpa morning_vs_bud morning	3.3	1.72	up	0
Peaxi162Scf00207g00514	Pentatricopeptide repeat (PPR) superfamily protein	AT1G79490.1	54.09	52.24	40.21	158.06	144.27	155.35	1dpa morning_vs_bud morning	3.1	1.63	up	0
Peaxi162Scf00207g00526	DEAD-box ATP-dependent RNA heli1dpae 35	sp|Q9LU46|RH35_ARATH	680.72	618.41	659.27	948.33	989.46	948.97	1dpa morning_vs_bud morning	1.5	0.556	up	0
Peaxi162Scf00207g00538	Tetratricopeptide repeat (TPR)-like superfamily protein	AT1G15290.1	102.76	103.27	92.61	340.43	318.69	293.83	1dpa morning_vs_bud morning	3.2	1.67	up	0
Peaxi162Scf00207g00636	FAR1-related sequence 8	AT1G80010.1	141.4	134.86	129.17	187.78	215.33	208.61	1dpa morning_vs_bud morning	1.5	0.593	up	2.12e-07
Peaxi162Scf00207g00642	alpha/beta-Hydrolases superfamily protein	AT1G52510.1	81.9	72.9	84.08	208.04	215.33	158.9	1dpa morning_vs_bud morning	2.4	1.27	up	0
Peaxi162Scf00207g00645	methyl-CPG-binding domain 10	AT1G15340.1	196.26	183.46	225.44	339.08	423.13	380.83	1dpa morning_vs_bud morning	1.9	0.923	up	0
Peaxi162Scf00207g00735	0	0	57.18	70.47	60.93	124.28	109.82	108.3	1dpa morning_vs_bud morning	1.8	0.865	up	2.26e-05
Peaxi162Scf00207g00749	biotin/lipoyl attachment domain-containing protein	AT3G56130.1	148.35	173.74	166.95	252.62	232.56	246.78	1dpa morning_vs_bud morning	1.5	0.59	up	5.56e-06
Peaxi162Scf00207g00941	Mitochondrial substrate carrier family protein	AT1G79900.1	68.77	55.89	36.56	433.64	513.57	456.28	1dpa morning_vs_bud morning	8.5	3.09	up	0
Peaxi162Scf00207g00944	Unknown protein	0	48.68	47.38	57.28	86.46	104.44	93.21	1dpa morning_vs_bud morning	1.9	0.902	up	1.31e-06
Peaxi162Scf00207g01048	Basic helix-loop-helix DNA-binding superfamily protein isoform 2 [Theobroma cacao] gb|EOY26845.1| Basic helix-loop-helix DNA-binding superfamily protein isoform 2 [Theobroma cacao]	ref|XP_007024223.1|	17	14.58	9.75	28.37	29.07	27.52	1dpa morning_vs_bud morning	2	1.01	up	0.00849
Peaxi162Scf00207g01129	Actin binding family protein, putative isoform 1 [Theobroma cacao] gb|EOY26970.1| Actin binding family protein, putative isoform 1 [Theobroma cacao]	ref|XP_007024348.1|	203.21	178.6	165.73	368.8	353.15	322.24	1dpa morning_vs_bud morning	1.9	0.919	up	0
Peaxi162Scf00207g01228	profilin 5	AT2G19770.1	0.77	4.86	3.66	31.07	69.98	46.16	1dpa morning_vs_bud morning	16	4.04	up	0.000386
Peaxi162Scf00207g01345	1dpaein kinase 1-like protein 2	AT1G72710.1	274.3	264.86	246.16	459.31	530.8	512.21	1dpa morning_vs_bud morning	1.9	0.935	up	0
Peaxi162Scf00207g01354	U-box domain-containing protein kinase family protein	AT4G25160.1	0	0	3.66	24.32	75.37	35.51	1dpa morning_vs_bud morning	41	5.34	up	3.34e-05
Peaxi162Scf00207g01430	PHD finger protein ALFIN-LIKE 5	sp|Q60DW3|ALFL5_ORYSJ	38.63	48.6	47.53	75.65	91.52	71.9	1dpa morning_vs_bud morning	1.8	0.85	up	2.52e-06
Peaxi162Scf00207g01537	WD repeat-containing protein 49 isoform 2 [Theobroma cacao] gb|EOY25704.1| WD repeat-containing protein 49 isoform 2 [Theobroma cacao]	ref|XP_007023082.1|	313.7	257.57	320.5	583.59	524.34	493.57	1dpa morning_vs_bud morning	1.8	0.833	up	0
Peaxi162Scf00207g01541	auxin-repressed protein-like protein [Nicotiana tabacum]	gb|AAO21304.1|	13.14	17.01	17.06	235.06	434.97	245.01	1dpa morning_vs_bud morning	20	4.29	up	0
Peaxi162Scf00207g01542	Ethylene-responsive transcription factor 1	sp|Q6K7E6|ERF1_ORYSJ	3120.79	3265.79	2991.71	7092.22	7473.17	7684.93	1dpa morning_vs_bud morning	2.4	1.25	up	0
Peaxi162Scf00207g01543	alanine aminotransferase 2	AT1G72330.1	2154.96	2227.01	1847.42	4422.85	4071.97	4252.15	1dpa morning_vs_bud morning	2	1.03	up	0
Peaxi162Scf00207g01622	Kelch repeat-containing F-box family protein	AT1G51550.1	136.76	128.78	110.89	306.65	319.77	221.04	1dpa morning_vs_bud morning	2.2	1.15	up	0
Peaxi162Scf00209g00017	Plant protein of unknown function (DUF828) with plant pleckstrin homology-like region	AT4G17350.1	83.45	105.7	93.83	213.44	151.81	221.93	1dpa morning_vs_bud morning	2.1	1.06	up	1.43e-08
Peaxi162Scf00209g00130	conserved hypothetical protein [Ricinus communis] gb|EEF28225.1| conserved hypothetical protein [Ricinus communis]	ref|XP_002534159.1|	87.31	80.19	96.27	233.71	193.8	229.92	1dpa morning_vs_bud morning	2.5	1.32	up	0
Peaxi162Scf00209g00226	Single-stranded DNA-binding protein WHY1, chloroplastic	sp|Q9LL85|WHY1_SOLTU	9.27	19.44	14.62	41.88	54.91	33.73	1dpa morning_vs_bud morning	3.1	1.64	up	3.47e-06
Peaxi162Scf00209g00328	PAS/LOV protein B	AT2G02710.2	203.98	184.67	159.64	826.75	682.61	712.83	1dpa morning_vs_bud morning	4	2.01	up	0
Peaxi162Scf00209g00330	Pectin lyase-like superfamily protein	AT3G27400.1	16.23	34.02	15.84	143.2	457.58	290.28	1dpa morning_vs_bud morning	14	3.76	up	0.000412
Peaxi162Scf00209g00714	glycine-rich protein	AT1G27090.1	60.27	77.76	73.12	108.07	96.9	112.74	1dpa morning_vs_bud morning	1.5	0.608	up	0.0014
Peaxi162Scf00209g00719	thioredoxin 2	AT5G39950.1	161.49	185.89	218.13	452.55	397.29	513.99	1dpa morning_vs_bud morning	2.4	1.28	up	0
Peaxi162Scf00209g00842	Tetratricopeptide repeat (TPR)-like superfamily protein	AT1G27150.1	242.62	233.27	232.76	665.99	678.3	714.61	1dpa morning_vs_bud morning	2.9	1.54	up	0
Peaxi162Scf00209g00937	Protein of unknown function (DUF1336)	AT1G59650.1	1999.65	1669.34	1457.47	3770.36	3418.43	3085.69	1dpa morning_vs_bud morning	2	1	up	0
Peaxi162Scf00209g00940	hipl2 protein precursor	AT5G62630.1	30.13	37.66	28.03	85.11	58.14	51.49	1dpa morning_vs_bud morning	2	1.01	up	4.07e-05
Peaxi162Scf00210g00163	petin methylesterase inhibitor [Solanum lycopersicum]	gb|AGN92796.1|	148.35	140.93	62.15	653.84	1096.05	646.26	1dpa morning_vs_bud morning	6.8	2.77	up	3.3e-09
Peaxi162Scf00211g00058	Digalactosyldiacylglycerol synthase 1, chloroplastic	sp|Q6DW74|DGDG1_LOTJA	654.45	575.89	673.9	803.79	969	1007.55	1dpa morning_vs_bud morning	1.5	0.548	up	2.38e-06
Peaxi162Scf00211g00239	Nuclear transcription factor Y subunit A-2	sp|Q9M9X4|NFYA2_ARATH	1.55	1.21	0	106.72	113.05	124.28	1dpa morning_vs_bud morning	110	6.82	up	0
Peaxi162Scf00211g00312	1dpaein kinase 1	AT4G26100.1	62.59	59.53	45.09	78.35	100.13	97.65	1dpa morning_vs_bud morning	1.6	0.719	up	0.00198
Peaxi162Scf00212g00019	Haloacid dehalogenase-like hydrolase domain-containing protein	sp|Q680K2|GPPL1_ARATH	59.5	69.25	62.15	132.39	120.59	124.28	1dpa morning_vs_bud morning	2	0.988	up	4.12e-08
Peaxi162Scf00212g00310	Peroxidase superfamily protein	AT2G22420.1	11.59	12.15	2.44	21.61	48.45	32.85	1dpa morning_vs_bud morning	3.8	1.94	up	8.47e-07
Peaxi162Scf00213g00942	Unknown protein	0	31.68	29.16	18.28	49.98	67.83	56.81	1dpa morning_vs_bud morning	2.2	1.12	up	1.42e-05
Peaxi162Scf00213g00943	arabinose kinase	AT4G16130.1	1536.05	1555.14	1543.99	3438.04	3475.49	3277.44	1dpa morning_vs_bud morning	2.2	1.14	up	0
Peaxi162Scf00213g01024	Cryptochrome DASH	sp|P77967|CRYD_SYNY3	1039.23	1111.68	1225.93	1722.4	2066.13	1926.34	1dpa morning_vs_bud morning	1.7	0.76	up	3.64e-07
Peaxi162Scf00213g01025	Protein kinase superfamily protein	AT5G50330.1	1279.53	1165.14	1252.74	2218.18	2247.01	2006.23	1dpa morning_vs_bud morning	1.7	0.806	up	0
Peaxi162Scf00213g01313	DDB1- and CUL4-associated factor homolog 1	sp|Q9M086|DCAF1_ARATH	690.76	688.88	703.14	1088.83	1020.68	1043.95	1dpa morning_vs_bud morning	1.5	0.598	up	1e-10
Peaxi162Scf00213g01418	Coiled-coil domain-containing protein 94 homolog	sp|Q54WR5|CCD94_DICDI	151.44	133.64	147.45	266.13	277.78	211.28	1dpa morning_vs_bud morning	1.7	0.788	up	2e-10
Peaxi162Scf00213g01420	Coiled-coil domain-containing protein 94 homolog	sp|Q54WR5|CCD94_DICDI	159.17	161.59	165.73	266.13	255.17	246.78	1dpa morning_vs_bud morning	1.6	0.657	up	1.8e-09
Peaxi162Scf00213g01724	DNA binding	AT3G54280.1	574.09	526.07	527.66	1202.3	1213.41	1086.56	1dpa morning_vs_bud morning	2.1	1.1	up	0
Peaxi162Scf00213g01731	TATA-binding protein-associated factor BTAF1	sp|B5BT18|BTAF1_ARATH	31.68	54.67	29.25	52.69	49.53	63.92	1dpa morning_vs_bud morning	1.5	0.554	up	0.027
Peaxi162Scf00213g01732	TATA-binding protein-associated factor 172	sp|O14981|BTAF1_HUMAN	133.67	174.95	158.42	357.99	344.53	339.11	1dpa morning_vs_bud morning	2.2	1.16	up	3.05e-08
Peaxi162Scf00216g00027	DCD (Development and Cell Death) domain protein	AT5G61910.1	985.92	804.3	871.31	1388.72	1347.99	1346.66	1dpa morning_vs_bud morning	1.5	0.613	up	2e-10
Peaxi162Scf00216g00033	Phosphomethylpyrimidine synthase	sp|Q9KBJ4|THIC_BACHD	22.41	17.01	31.68	1303.62	1206.95	1009.33	1dpa morning_vs_bud morning	50	5.63	up	0
Peaxi162Scf00216g01419	conserved hypothetical protein 9 [Hevea brasiliensis]	gb|ADK13066.1|	17.77	17.01	17.06	124.28	88.29	88.77	1dpa morning_vs_bud morning	5.7	2.51	up	0
Peaxi162Scf00217g00008	UDP-Glycosyltransferase superfamily protein	AT1G22400.1	0	0	0	143.2	244.4	94.99	1dpa morning_vs_bud morning	840	9.71	up	0
Peaxi162Scf00217g00025	NF-kappa-B-activating protein	sp|Q8N5F7|NKAP_HUMAN	538.55	502.99	493.54	770.01	807.5	805.16	1dpa morning_vs_bud morning	1.6	0.633	up	6.1e-09
Peaxi162Scf00217g01216	Bifunctional aspartokinase/homoserine dehydrogenase 1	sp|P27725|AK1H_SERMA	98.9	126.35	93.83	248.57	231.48	229.92	1dpa morning_vs_bud morning	2.2	1.16	up	0
Peaxi162Scf00218g00011	Unknown protein	0	31.68	30.37	34.12	72.95	61.37	53.26	1dpa morning_vs_bud morning	1.9	0.954	up	0.000643
Peaxi162Scf00220g00009	Pre-rRNA-processing protein TSR2, conserved region	AT5G27990.1	199.35	188.32	163.29	280.99	278.86	301.82	1dpa morning_vs_bud morning	1.6	0.64	up	4.56e-06
Peaxi162Scf00220g00211	cytochrome P450, family 98, subfamily A, polypeptide 3	AT2G40890.1	1541.46	1587.94	2226.42	2362.72	3220.32	3069.71	1dpa morning_vs_bud morning	1.6	0.693	up	7.48e-05
Peaxi162Scf00220g00235	proline-rich family protein	AT5G07020.1	462.83	363.27	421.64	748.4	803.2	650.69	1dpa morning_vs_bud morning	1.8	0.817	up	7.27e-06
Peaxi162Scf00220g00237	zinc induced facilitator-like 1	AT5G13750.1	450.46	533.36	559.35	1569.75	1644.08	1597.88	1dpa morning_vs_bud morning	3.1	1.64	up	0
Peaxi162Scf00220g00313	MATH and LRR domain-containing protein PFE0570w, putative isoform 2 [Theobroma cacao] gb|EOY19635.1| MATH and LRR domain-containing protein PFE0570w, putative isoform 2 [Theobroma cacao]	ref|XP_007010825.1|	487.55	393.64	343.65	921.31	878.56	1074.13	1dpa morning_vs_bud morning	2.3	1.23	up	1.8e-08
Peaxi162Scf00220g00314	MATH and LRR domain-containing protein PFE0570w, putative isoform 2 [Theobroma cacao] gb|EOY19635.1| MATH and LRR domain-containing protein PFE0570w, putative isoform 2 [Theobroma cacao]	ref|XP_007010825.1|	223.3	179.81	131.61	337.72	331.61	403.91	1dpa morning_vs_bud morning	2	1	up	0.000276
Peaxi162Scf00222g00058	Unknown protein	0	112.04	57.1	49.96	413.38	472.66	300.05	1dpa morning_vs_bud morning	5.4	2.42	up	3e-10
Peaxi162Scf00222g00064	cAMP-regulated phosphoprotein 19-related protein	AT1G69510.1	21.63	18.22	29.25	58.09	81.83	71.9	1dpa morning_vs_bud morning	3.1	1.63	up	3.96e-08
Peaxi162Scf00222g00119	Unknown protein	0	18.54	8.5	23.15	35.12	53.83	32.85	1dpa morning_vs_bud morning	2.4	1.26	up	1.15e-05
Peaxi162Scf00222g00121	Protein of unknown function (DUF1336)	AT3G29180.1	444.28	399.72	510.6	906.45	1144.5	1039.51	1dpa morning_vs_bud morning	2.3	1.19	up	0
Peaxi162Scf00222g00125	Unknown protein	0	13.14	15.79	24.37	37.83	36.61	24.86	1dpa morning_vs_bud morning	1.9	0.915	up	0.00702
Peaxi162Scf00222g00236	conserved hypothetical protein [Ricinus communis] gb|EEF39975.1| conserved hypothetical protein [Ricinus communis]	ref|XP_002522483.1|	138.31	128.78	130.39	374.2	354.22	327.57	1dpa morning_vs_bud morning	2.6	1.4	up	0
Peaxi162Scf00222g00337	EXS (ERD1/XPR1/SYG1) family protein	AT1G69480.1	13.14	23.08	6.09	67.54	85.06	79.01	1dpa morning_vs_bud morning	5.5	2.46	up	2.72e-06
Peaxi162Scf00222g00614	RNA-binding KH domain-containing protein	AT5G15270.2	517.68	534.58	513.04	744.35	866.72	699.52	1dpa morning_vs_bud morning	1.5	0.561	up	1.1e-09
Peaxi162Scf00222g00624	NAC domain protein,	ref|XP_007046037.1|	22.41	13.36	8.53	140.49	136.74	130.49	1dpa morning_vs_bud morning	8.7	3.12	up	0
Peaxi162Scf00223g00810	TRICHOME BIREFRINGENCE-LIKE 37	AT2G34070.1	142.17	145.79	136.49	740.29	791.35	664.01	1dpa morning_vs_bud morning	5.2	2.37	up	0
Peaxi162Scf00223g01419	Unknown protein	0	4.64	14.58	7.31	21.61	30.15	39.06	1dpa morning_vs_bud morning	3.7	1.89	up	1.26e-06
Peaxi162Scf00223g01422	Unknown protein	0	5.41	14.58	6.09	27.02	36.61	31.96	1dpa morning_vs_bud morning	3.9	1.96	up	2.4e-07
Peaxi162Scf00224g00034	F-box family protein	AT2G27310.1	99.67	109.35	93.83	159.41	231.48	234.36	1dpa morning_vs_bud morning	2.1	1.05	up	0.000783
Peaxi162Scf00224g00119	Protein of unknown function (DUF1022)	AT5G22350.1	335.34	346.26	314.4	505.24	605.09	656.91	1dpa morning_vs_bud morning	1.8	0.832	up	0
Peaxi162Scf00224g00216	Leucine-rich repeat (LRR) family protein	AT5G22320.1	34	32.8	29.25	75.65	58.14	70.13	1dpa morning_vs_bud morning	2.1	1.07	up	3.18e-05
Peaxi162Scf00224g00411	conserved hypothetical protein [Ricinus communis] gb|EEF38579.1| conserved hypothetical protein [Ricinus communis]	ref|XP_002523853.1|	115.9	92.34	42.65	455.25	414.52	371.06	1dpa morning_vs_bud morning	4.9	2.28	up	0
Peaxi162Scf00224g00818	conserved hypothetical protein [Ricinus communis] gb|EEF38590.1| conserved hypothetical protein [Ricinus communis]	ref|XP_002523864.1|	342.29	278.22	226.66	828.1	889.33	679.1	1dpa morning_vs_bud morning	2.8	1.49	up	0
Peaxi162Scf00224g00820	E2F transcription factor 1	AT5G22220.2	129.03	100.84	88.96	237.76	209.95	200.62	1dpa morning_vs_bud morning	2	0.995	up	1e-10
Peaxi162Scf00225g00013	Unknown protein	0	98.13	140.93	120.64	206.69	222.87	197.96	1dpa morning_vs_bud morning	1.8	0.817	up	1.95e-06
Peaxi162Scf00225g00218	60S ribosomal protein L32-1	sp|P49211|RL321_ARATH	141.4	144.58	143.8	271.53	219.64	227.25	1dpa morning_vs_bud morning	1.7	0.738	up	0.000121
Peaxi162Scf00225g00525	sodium hydrogen exchanger 2	AT3G05030.1	7.73	13.36	10.97	151.3	202.41	168.67	1dpa morning_vs_bud morning	17	4.08	up	0
Peaxi162Scf00226g00059	Oxidoreductase family protein	AT4G09670.1	64.9	69.25	47.53	90.51	91.52	94.1	1dpa morning_vs_bud morning	1.5	0.598	up	0.00632
Peaxi162Scf00226g00320	HSP20-like chaperones superfamily protein	AT4G02450.1	185.44	244.21	213.26	326.92	319.77	425.21	1dpa morning_vs_bud morning	1.7	0.745	up	0.000143
Peaxi162Scf00226g00416	Protein kinase superfamily protein	AT1G71810.1	92.72	109.35	132.83	206.69	227.18	184.64	1dpa morning_vs_bud morning	1.9	0.902	up	4e-10
Peaxi162Scf00226g00715	conserved hypothetical protein [Ricinus communis] gb|EEF40753.1| conserved hypothetical protein [Ricinus communis]	ref|XP_002521646.1|	108.17	77.76	91.4	185.07	183.03	176.65	1dpa morning_vs_bud morning	1.9	0.94	up	0
Peaxi162Scf00226g00823	Midasin	sp|Q869L3|MDN1_DICDI	256.52	387.57	299.78	717.33	545.87	667.56	1dpa morning_vs_bud morning	2.1	1.04	up	0
Peaxi162Scf00226g00824	Midasin, putative [Theobroma cacao] gb|EOY27188.1| Midasin, putative [Theobroma cacao]	ref|XP_007024566.1|	6.95	10.93	7.31	21.61	33.38	34.62	1dpa morning_vs_bud morning	3.7	1.88	up	2.92e-06
Peaxi162Scf00227g00048	Integrase-type DNA-binding superfamily protein	AT5G11590.1	139.08	119.07	131.61	302.6	271.32	228.14	1dpa morning_vs_bud morning	2	1.03	up	8.72e-07
Peaxi162Scf00228g00024	Unknown protein	0	0	2.43	4.87	17.56	38.76	27.52	1dpa morning_vs_bud morning	12	3.61	up	0.0014
Peaxi162Scf00228g00028	protein kinase family protein	AT5G54380.1	1.55	1.21	1.22	4.05	41.99	15.09	1dpa morning_vs_bud morning	15	3.93	up	0.00172
Peaxi162Scf00228g00059	Prefoldin subunit 3	sp|P61759|PFD3_MOUSE	277.39	247.85	244.94	362.04	359.61	402.13	1dpa morning_vs_bud morning	1.5	0.541	up	4.84e-07
Peaxi162Scf00228g00735	Translation elongation factor EF1B/ribosomal protein S6 family protein	AT3G17170.1	15.45	29.16	25.59	71.6	37.68	63.92	1dpa morning_vs_bud morning	2.5	1.35	up	1.14e-07
Peaxi162Scf00228g00736	Chaperone DnaJ-domain superfamily protein	AT5G49580.1	535.46	592.9	525.22	971.3	966.85	934.76	1dpa morning_vs_bud morning	1.7	0.798	up	0
Peaxi162Scf00229g01118	50S ribosomal protein L1	sp|Q5LMQ0|RL1_RUEPO	159.94	206.54	171.83	302.6	259.48	265.43	1dpa morning_vs_bud morning	1.5	0.625	up	4.45e-06
Peaxi162Scf00230g00067	Bax inhibitor-1 family protein	AT1G03070.1	1168.27	1289.06	1292.95	2122.26	2573.24	2707.52	1dpa morning_vs_bud morning	2	0.983	up	0
Peaxi162Scf00230g00089	sulfate transporter 3	AT3G51895.1	1532.96	1120.19	1251.52	2243.84	2862.87	3561.5	1dpa morning_vs_bud morning	2.2	1.15	up	9.1e-09
Peaxi162Scf00230g00126	Vicilin	sp|Q43358|VCL_THECC	14.68	15.79	18.28	33.77	35.53	20.42	1dpa morning_vs_bud morning	1.8	0.87	up	0.00828
Peaxi162Scf00230g00137	cysteine-rich protein [Nicotiana tabacum]	gb|AAF19524.1|AF213464_1	11.59	15.79	6.09	121.58	295.01	191.75	1dpa morning_vs_bud morning	18	4.18	up	0.000106
Peaxi162Scf00230g00812	kinase interacting (KIP1-like) family protein	AT1G03080.1	1358.34	1263.55	1256.4	1958.8	1932.62	1769.21	1dpa morning_vs_bud morning	1.5	0.544	up	6.81e-08
Peaxi162Scf00231g00016	Polyol transporter 5	sp|Q8VZ80|PLT5_ARATH	16.23	19.44	14.62	135.09	205.64	148.25	1dpa morning_vs_bud morning	9.8	3.29	up	0
Peaxi162Scf00231g00054	elongation factor Ts family protein	AT4G29060.1	370.88	416.73	342.43	761.91	651.39	637.38	1dpa morning_vs_bud morning	1.8	0.858	up	0
Peaxi162Scf00231g00320	ROP guanine nucleotide exchange factor 5	AT5G05940.1	0.77	2.43	1.22	28.37	89.36	43.5	1dpa morning_vs_bud morning	38	5.25	up	3.08e-06
Peaxi162Scf00231g00322	Major facilitator superfamily protein	AT1G67300.1	347.7	517.57	296.12	595.75	676.15	752.78	1dpa morning_vs_bud morning	1.7	0.805	up	0.000118
Peaxi162Scf00231g00326	0	0	11.59	14.58	14.62	41.88	17.23	24.86	1dpa morning_vs_bud morning	2	1.03	up	0.00306
Peaxi162Scf00231g00333	proteinaceous RNase P 1	AT2G32230.1	27.82	37.66	31.68	94.56	100.13	87.88	1dpa morning_vs_bud morning	2.9	1.55	up	1.42e-08
Peaxi162Scf00231g00615	FCH domain only protein 1 [Theobroma cacao] gb|EOY31830.1| FCH domain only protein 1 [Theobroma cacao]	ref|XP_007014211.1|	17.77	34.02	9.75	195.88	636.31	364.85	1dpa morning_vs_bud morning	19	4.28	up	6.97e-05
Peaxi162Scf00231g00617	NADPH--cytochrome P450 reductase	sp|Q05001|NCPR_CATRO	8343.22	7707.65	9585.65	14800.5	18522	15089.4	1dpa morning_vs_bud morning	1.9	0.917	up	0
Peaxi162Scf00231g10125	Ribosomal RNA processing protein 1 homolog B	sp|Q14684|RRP1B_HUMAN	386.33	364.49	347.31	617.36	537.26	581.45	1dpa morning_vs_bud morning	1.6	0.657	up	1.77e-07
Peaxi162Scf00232g00041	Chaperone DnaJ-domain superfamily protein	AT3G13310.1	74.18	57.1	76.77	144.55	137.81	136.71	1dpa morning_vs_bud morning	2	1.01	up	0.000448
Peaxi162Scf00232g00045	Chaperone DnaJ-domain superfamily protein	AT3G13310.1	45.59	29.16	30.47	82.4	91.52	73.68	1dpa morning_vs_bud morning	2.3	1.22	up	0.00144
Peaxi162Scf00232g00517	ubiquitin-conjugating enzyme 28	AT1G64230.1	705.44	626.91	640.99	963.19	1077.75	916.12	1dpa morning_vs_bud morning	1.5	0.58	up	1.34e-08
Peaxi162Scf00232g00810	WRKY DNA-binding protein 2	AT5G56270.1	304.43	263.64	319.28	1015.88	1141.27	1167.34	1dpa morning_vs_bud morning	3.8	1.91	up	0
Peaxi162Scf00232g01126	NAC domain containing protein 1	AT1G56010.2	89.63	26.73	30.47	494.43	511.42	419	1dpa morning_vs_bud morning	9.3	3.22	up	0
Peaxi162Scf00232g01129	Photosystem II 10 kDa polypeptide, chloroplastic	sp|P06183|PSBR_SOLTU	2075.37	1787.19	1877.89	6597.79	6864.85	4839.81	1dpa morning_vs_bud morning	3.2	1.67	up	0
Peaxi162Scf00233g00038	Peroxisomal membrane protein 11-1	sp|Q10SM7|PX111_ORYSJ	672.99	675.51	627.59	1430.6	1429.82	1368.85	1dpa morning_vs_bud morning	2.1	1.1	up	0
Peaxi162Scf00233g00044	F-box protein PP2-A13	sp|Q9LEX0|P2A13_ARATH	75.72	116.64	98.71	154	204.57	190.86	1dpa morning_vs_bud morning	1.9	0.928	up	0.000865
Peaxi162Scf00233g01013	Elicitor-responsive protein 3	sp|Q25AG5|ERG3_ORYSI	1.55	3.64	0	12.16	34.45	23.97	1dpa morning_vs_bud morning	14	3.78	up	0.000961
Peaxi162Scf00234g00073	actin depolymerizing factor 7	AT4G25590.1	2.32	6.07	4.87	29.72	66.75	36.4	1dpa morning_vs_bud morning	10	3.35	up	0.000952
Peaxi162Scf00234g00413	Cysteine proteinases superfamily protein, putative isoform 3 [Theobroma cacao] gb|EOY22385.1| Cysteine proteinases superfamily protein, putative isoform 3 [Theobroma cacao]	ref|XP_007037884.1|	24.73	47.38	30.47	55.39	66.75	44.39	1dpa morning_vs_bud morning	1.7	0.729	up	0.00274
Peaxi162Scf00234g00713	SPFH/Band 7/PHB domain-containing membrane-associated protein family	AT5G51570.1	17	19.44	19.5	43.23	39.84	45.27	1dpa morning_vs_bud morning	2.3	1.22	up	2.16e-05
Peaxi162Scf00234g00911	Polynucleotide adenylyltransferase family protein	AT5G23690.1	16.23	17.01	13.4	51.33	27.99	24.86	1dpa morning_vs_bud morning	2.1	1.1	up	0.000304
Peaxi162Scf00235g00059	Unknown protein	0	16.23	21.87	13.4	31.07	40.91	22.19	1dpa morning_vs_bud morning	1.8	0.867	up	0.0203
Peaxi162Scf00235g00220	NADH:ubiquinone oxidoreductase, 17.2kDa subunit	AT4G26965.1	135.99	121.5	123.08	259.37	318.69	276.08	1dpa morning_vs_bud morning	2.2	1.16	up	0
Peaxi162Scf00235g00518	small ubiquitin-like modifier 2	AT5G55160.2	570.23	581.96	522.79	851.07	1164.96	973.82	1dpa morning_vs_bud morning	1.8	0.837	up	0
Peaxi162Scf00235g00519	1,4-alpha-glucan-branching enzyme	sp|Q9D6Y9|GLGB_MOUSE	51	54.67	52.4	106.72	85.06	89.66	1dpa morning_vs_bud morning	1.8	0.829	up	0.000385
Peaxi162Scf00235g00521	Adenylyltransferase and sulfurtransferase MOCS3	sp|Q9ZNW0|MOCS3_ARATH	492.96	470.19	441.14	845.66	823.65	785.63	1dpa morning_vs_bud morning	1.7	0.796	up	0
Peaxi162Scf00235g00615	SWIB/MDM2 domain superfamily protein	AT4G26810.1	11.59	9.72	8.53	22.97	33.38	14.2	1dpa morning_vs_bud morning	2.3	1.2	up	0.00428
Peaxi162Scf00235g00620	Protein of unknown function (DUF3537)	AT3G20300.1	1211.54	1234.39	1140.63	2759.89	3668.22	3993.82	1dpa morning_vs_bud morning	2.9	1.54	up	0
Peaxi162Scf00235g00625	Protein of unknown function (DUF3537)	AT3G20300.1	576.41	664.58	533.75	975.35	988.38	1030.63	1dpa morning_vs_bud morning	1.7	0.756	up	1.96e-07
Peaxi162Scf00235g00727	Trigger factor	sp|Q118P4|TIG_TRIEI	77.27	63.18	86.52	114.83	100.13	116.29	1dpa morning_vs_bud morning	1.5	0.543	up	0.000868
Peaxi162Scf00236g00005	Unknown protein	0	6.95	24.3	2.44	183.72	197.03	212.16	1dpa morning_vs_bud morning	18	4.19	up	0
Peaxi162Scf00236g00013	PLATZ transcription factor family protein	AT4G17900.1	386.33	190.75	397.27	593.04	760.13	608.97	1dpa morning_vs_bud morning	2	1.01	up	0.000591
Peaxi162Scf00237g00041	ENTH/ANTH/VHS superfamily protein	AT4G40080.1	41.72	40.09	43.87	140.49	176.57	177.54	1dpa morning_vs_bud morning	4	1.99	up	0
Peaxi162Scf00237g00110	MATE efflux family protein	AT5G65380.1	1285.71	1257.47	924.93	2025	2144.73	2125.19	1dpa morning_vs_bud morning	1.8	0.86	up	0.000165
Peaxi162Scf00237g01510	Homeobox-leucine zipper protein family	AT1G69780.1	395.6	443.46	342.43	924.02	681.53	821.13	1dpa morning_vs_bud morning	2.1	1.04	up	0
Peaxi162Scf00238g00810	Transketolase	AT2G45290.1	107.4	143.36	108.46	291.79	324.08	237.02	1dpa morning_vs_bud morning	2.4	1.25	up	1.51e-07
Peaxi162Scf00239g00098	Protein FLX-like 1	sp|Q93V84|FLXL1_ARATH	344.61	269.72	348.52	511.99	457.58	449.18	1dpa morning_vs_bud morning	1.5	0.544	up	4e-10
Peaxi162Scf00241g00035	P-loop containing nucleoside triphosphate hydrolases superfamily protein	AT3G47450.2	192.39	165.23	157.2	371.5	349.92	345.32	1dpa morning_vs_bud morning	2	1.03	up	0
Peaxi162Scf00241g00319	Haloacid dehalogenase-like hydrolase (HAD) superfamily protein	AT5G51460.2	711.62	778.78	684.86	2015.54	1705.45	1654.7	1dpa morning_vs_bud morning	2.5	1.3	up	0
Peaxi162Scf00241g00624	low psii accumulation2	AT5G51545.1	58.72	46.17	49.96	71.6	124.89	125.17	1dpa morning_vs_bud morning	2.1	1.06	up	5.79e-06
Peaxi162Scf00241g00812	CMV 1a interacting protein 1 [Nicotiana tabacum]	gb|AAR28998.1|	27.82	26.73	18.28	49.98	40.91	27.52	1dpa morning_vs_bud morning	1.6	0.651	up	0.025
Peaxi162Scf00242g00091	Chlorophyll a-b binding protein 16, chloroplastic	sp|P27492|CB21_TOBAC	122.08	47.38	73.12	640.33	680.46	482.92	1dpa morning_vs_bud morning	7.4	2.88	up	0
Peaxi162Scf00244g00029	Cysteine proteinases superfamily protein isoform 1 [Theobroma cacao] gb|EOY19029.1| Cysteine proteinases superfamily protein isoform 1 [Theobroma cacao]	ref|XP_007010219.1|	2624.74	3230.56	2933.21	4333.69	4578	4626.76	1dpa morning_vs_bud morning	1.5	0.624	up	5.12e-06
Peaxi162Scf00244g00074	Unknown protein	0	2.32	2.43	2.44	6.75	20.46	46.16	1dpa morning_vs_bud morning	10	3.39	up	8.91e-06
Peaxi162Scf00244g00413	Seed maturation protein PM36	sp|Q9SWB6|PM36_SOYBN	316.79	324.39	332.68	474.17	513.57	493.57	1dpa morning_vs_bud morning	1.5	0.611	up	0
Peaxi162Scf00244g01214	Suppressor of gene silencing 3, putative [Theobroma cacao] gb|EOY19082.1| Suppressor of gene silencing 3, putative [Theobroma cacao]	ref|XP_007010272.1|	1952.52	1888.03	1808.43	2654.52	3277.38	2954.31	1dpa morning_vs_bud morning	1.6	0.654	up	4.02e-06
Peaxi162Scf00244g01215	pleiotropic drug resistance 11	AT1G66950.1	3.86	2.43	3.66	90.51	130.28	117.18	1dpa morning_vs_bud morning	33	5.06	up	0
Peaxi162Scf00246g00007	BREVIS RADIX-like 4	AT5G20540.1	105.08	126.35	93.83	268.83	404.83	259.21	1dpa morning_vs_bud morning	2.9	1.52	up	9.92e-07
Peaxi162Scf00247g00317	sequence-specific DNA binding transcription factors	AT3G18380.1	60.27	58.32	56.06	98.62	67.83	102.09	1dpa morning_vs_bud morning	1.5	0.617	up	0.000305
Peaxi162Scf00247g00515	Epsin	sp|Q54EH1|EPN_DICDI	435.01	357.2	400.93	641.68	731.06	676.44	1dpa morning_vs_bud morning	1.7	0.776	up	0
Peaxi162Scf00248g00011	conserved hypothetical protein [Ricinus communis] gb|EEF39811.1| conserved hypothetical protein [Ricinus communis]	ref|XP_002522511.1|	58.72	63.18	53.62	109.42	93.67	87.88	1dpa morning_vs_bud morning	1.6	0.714	up	3.1e-05
Peaxi162Scf00248g00013	0	0	136.76	140.93	119.42	199.93	220.72	222.82	1dpa morning_vs_bud morning	1.6	0.698	up	3.1e-09
Peaxi162Scf00250g00029	120 kDa pistil extensin-like protein [Nicotiana tabacum]	gb|AAX82548.1|	623.54	411.87	580.06	1132.05	1169.26	844.22	1dpa morning_vs_bud morning	1.9	0.96	up	0.0036
Peaxi162Scf00251g00071	pleiotropic drug resistance 6	AT2G36380.1	17.77	12.15	24.37	49.98	33.38	61.25	1dpa morning_vs_bud morning	2.7	1.42	up	2.88e-05
Peaxi162Scf00251g00081	Non-specific lipid-transfer protein	sp|Q39950|NLTP_HELAN	10.04	8.5	1.22	414.73	293.93	141.15	1dpa morning_vs_bud morning	41	5.34	up	0
Peaxi162Scf00252g00012	BTB/POZ domain-containing protein	sp|Q9ZUH1|Y2424_ARATH	41.72	36.45	53.62	68.9	88.29	90.55	1dpa morning_vs_bud morning	1.9	0.935	up	1.28e-06
Peaxi162Scf00252g01216	Protein of unknown function DUF829, transmembrane 53	AT5G44250.1	148.35	151.87	140.14	693.01	733.21	710.17	1dpa morning_vs_bud morning	4.9	2.28	up	0
Peaxi162Scf00253g00137	UDP-glucose:glucosyltransferase [Lycium barbarum]	dbj|BAG80553.1|	32.45	38.88	28.03	71.6	100.13	70.13	1dpa morning_vs_bud morning	2.4	1.29	up	0.000197
Peaxi162Scf00253g00622	SKU5 similar 12	AT1G55570.1	31.68	38.88	34.12	214.79	666.46	383.49	1dpa morning_vs_bud morning	12	3.6	up	0.00015
Peaxi162Scf00253g01125	conserved hypothetical protein [Ricinus communis] gb|EEF36362.1| conserved hypothetical protein [Ricinus communis]	ref|XP_002526022.1|	37.09	30.37	37.78	56.74	64.6	60.36	1dpa morning_vs_bud morning	1.7	0.783	up	0.00102
Peaxi162Scf00253g01614	Heavy metal transport/detoxification superfamily protein	AT1G71050.1	0	0	0	29.72	33.38	56.81	1dpa morning_vs_bud morning	210	7.71	up	4.1e-09
Peaxi162Scf00254g00212	Pollen-specific protein C13	sp|P33050|PSC13_MAIZE	30.13	43.74	25.59	225.6	703.07	410.12	1dpa morning_vs_bud morning	13	3.75	up	0.000449
Peaxi162Scf00254g00618	RNA binding protein ELF9 [Arabidopsis thaliana] emb|CAC01867.1| putative protein [Arabidopsis thaliana] gb|AAY25436.1| [Arabidopsis thaliana] dbj|BAF01062.1| hypothetical protein [Arabidopsis thaliana] gb|AED92266.1| RNA binding protein ELF9 [Arabidopsis thaliana]	ref|NP_197130.1|	414.15	372.99	424.08	594.4	607.24	628.5	1dpa morning_vs_bud morning	1.5	0.595	up	0
Peaxi162Scf00255g01121	Protein ApaG	sp|Q0ASF3|APAG_MARMM	169.99	164.02	193.76	282.34	297.16	264.54	1dpa morning_vs_bud morning	1.6	0.679	up	4.05e-06
Peaxi162Scf00257g00118	G-type lectin S-receptor-like serine/threonine-protein kinase	sp|Q9SXB8|Y1133_ARATH	36.32	21.87	15.84	201.28	216.41	308.92	1dpa morning_vs_bud morning	9.6	3.27	up	0
Peaxi162Scf00257g01624	S-locus lectin protein kinase family protein	AT4G27290.1	41.72	48.6	32.9	290.44	305.77	328.45	1dpa morning_vs_bud morning	7.5	2.91	up	0
Peaxi162Scf00257g10112	B-box type zinc finger family protein	AT5G54470.1	491.41	441.03	158.42	784.87	1028.22	1337.78	1dpa morning_vs_bud morning	2.9	1.53	up	4.41e-07
Peaxi162Scf00258g00053	fatty acid desaturase 2	AT3G12120.1	5124.3	4898.68	5803.06	8782.2	9356.26	7909.52	1dpa morning_vs_bud morning	1.6	0.719	up	1.6e-06
Peaxi162Scf00258g00128	squamosa promoter binding protein-like 9	AT2G42200.1	1858.26	1749.53	1835.24	3057.09	3260.16	2890.39	1dpa morning_vs_bud morning	1.7	0.758	up	1.71e-05
Peaxi162Scf00258g00225	myb-like HTH transcriptional regulator family protein	AT5G06800.1	5.41	1.21	4.87	35.12	34.45	23.97	1dpa morning_vs_bud morning	7.6	2.92	up	1.2e-09
Peaxi162Scf00258g00522	Plastid-lipid associated protein PAP / fibrillin family protein	AT2G42130.4	156.08	139.72	125.52	251.27	262.71	206.84	1dpa morning_vs_bud morning	1.7	0.76	up	8.41e-07
Peaxi162Scf00258g00523	Replication factor C subunit 3	sp|Q8VXX4|RFC3_ARATH	57.18	65.61	40.21	89.16	78.6	87.88	1dpa morning_vs_bud morning	1.6	0.64	up	0.00079
Peaxi162Scf00258g00731	zinc ion binding	AT3G54360.1	845.29	863.83	776.26	1359.01	1371.68	1257.89	1dpa morning_vs_bud morning	1.6	0.678	up	0
Peaxi162Scf00259g00009	Ubiquitin carboxyl-terminal hydrolase 13	sp|Q84WU2|UBP13_ARATH	787.34	792.15	782.35	1148.26	1188.64	1174.44	1dpa morning_vs_bud morning	1.5	0.573	up	0
Peaxi162Scf00260g00001	alpha/beta-Hydrolases superfamily protein	AT4G16820.1	98.13	114.21	104.8	294.5	263.78	218.38	1dpa morning_vs_bud morning	2.4	1.29	up	1.53e-06
Peaxi162Scf00261g00181	Abscisic acid receptor PYR1	sp|O49686|PYR1_ARATH	8.5	13.36	7.31	25.67	37.68	29.29	1dpa morning_vs_bud morning	3.2	1.68	up	0.0067
Peaxi162Scf00262g00035	beta glucosidase 46	AT1G61820.1	0.77	2.43	2.44	82.4	41.99	41.72	1dpa morning_vs_bud morning	32	4.99	up	0
Peaxi162Scf00262g00038	Pseudouridine synthase family protein	AT4G21770.1	6.95	10.93	13.4	44.58	32.3	25.74	1dpa morning_vs_bud morning	3.3	1.74	up	1.11e-06
Peaxi162Scf00262g00619	HSP20-like chaperones superfamily protein [Theobroma cacao] gb|EOY28667.1| HSP20-like chaperones superfamily protein [Theobroma cacao]	ref|XP_007026045.1|	34	34.02	42.65	71.6	86.13	56.81	1dpa morning_vs_bud morning	1.9	0.957	up	0.00111
Peaxi162Scf00263g00028	PsbP domain-containing protein 4, chloroplastic	sp|O49292|PPD4_ARATH	602.68	566.17	422.86	1014.53	1054.06	871.73	1dpa morning_vs_bud morning	1.8	0.883	up	1.85e-05
Peaxi162Scf00263g00035	Pentatricopeptide repeat-containing protein	sp|Q9SVP7|PP307_ARATH	15.45	12.15	12.19	60.79	35.53	37.28	1dpa morning_vs_bud morning	3.2	1.7	up	7.06e-07
Peaxi162Scf00263g00127	ATP-dependent rRNA heli1dpae rrp3	sp|A6RW56|RRP3_BOTFB	190.08	216.26	180.36	387.71	321.92	342.66	1dpa morning_vs_bud morning	1.8	0.841	up	0
Peaxi162Scf00263g00516	Pathogen-related protein isoform 1 [Theobroma cacao] gb|EOY16639.1| Pathogen-related protein isoform 1 [Theobroma cacao]	ref|XP_007019414.1|	172.3	155.51	53.62	1764.27	1503.03	1407.91	1dpa morning_vs_bud morning	12	3.6	up	0
Peaxi162Scf00263g01310	Unknown protein	0	4.64	4.86	8.53	58.09	11.84	12.43	1dpa morning_vs_bud morning	4.6	2.19	up	0.00302
Peaxi162Scf00263g01312	Unknown protein	0	3941.36	4118.69	4328.53	7846.03	4935.46	5631.65	1dpa morning_vs_bud morning	1.5	0.572	up	0.0279
Peaxi162Scf00264g00010	Acyl-CoA N-acyltransferases (NAT) superfamily protein	AT2G23060.1	13.91	34.02	21.94	1822.36	1899.25	1532.19	1dpa morning_vs_bud morning	76	6.24	up	0
Peaxi162Scf00264g00024	Phototropic-responsive NPH3 family protein	AT5G67385.1	913.29	953.74	739.7	3931.12	4331.44	4250.37	1dpa morning_vs_bud morning	4.8	2.26	up	0
Peaxi162Scf00264g00117	Acetamidase/Formamidase family protein	AT4G37560.1	440.42	487.2	376.55	2146.58	1952	1682.22	1dpa morning_vs_bud morning	4.4	2.15	up	0
Peaxi162Scf00264g00321	Unknown protein	0	63.36	92.34	74.34	129.69	159.35	167.78	1dpa morning_vs_bud morning	2	1	up	0.00038
Peaxi162Scf00264g00328	conserved hypothetical protein [Ricinus communis] gb|EEF29221.1| conserved hypothetical protein [Ricinus communis]	ref|XP_002533162.1|	201.67	241.78	242.5	309.36	416.67	332	1dpa morning_vs_bud morning	1.5	0.628	up	0.0109
Peaxi162Scf00264g00329	Protein of unknown function (DUF1230)	AT5G67370.1	794.3	724.11	626.37	2373.53	2790.73	2455.41	1dpa morning_vs_bud morning	3.6	1.83	up	0
Peaxi162Scf00264g00415	Sigma factor SigB regulation protein RsbQ	sp|O07015|RSBQ_BACSU	254.21	232.06	263.22	560.62	762.28	577.9	1dpa morning_vs_bud morning	2.5	1.34	up	1.47e-07
Peaxi162Scf00264g00416	Sigma factor SigB regulation protein RsbQ	sp|O07015|RSBQ_BACSU	835.25	1053.36	805.51	1571.1	2160.88	1890.83	1dpa morning_vs_bud morning	2.1	1.06	up	5.47e-06
Peaxi162Scf00264g00511	Importin subunit beta-1	sp|P70168|IMB1_MOUSE	50.22	55.89	53.62	326.92	256.25	302.71	1dpa morning_vs_bud morning	5.6	2.48	up	0
Peaxi162Scf00264g00512	natural resistance-associated macrophage protein 3	AT2G23150.1	607.31	747.2	542.29	1771.03	1734.52	1644.93	1dpa morning_vs_bud morning	2.7	1.44	up	0
Peaxi162Scf00264g00838	1dpaP-like protein	sp|Q8LE26|CSPLA_ARATH	198.57	128.78	176.7	264.78	244.4	233.47	1dpa morning_vs_bud morning	1.5	0.552	up	0.0227
Peaxi162Scf00264g00846	Protein phosphatase 2C family protein	AT3G02750.1	7.73	6.07	1.22	14.86	72.14	42.61	1dpa morning_vs_bud morning	8.5	3.08	up	0.0011
Peaxi162Scf00264g00860	F-box/LRR-repeat protein 3	sp|Q8RWU5|FBL3_ARATH	529.27	532.15	654.4	965.89	812.89	834.45	1dpa morning_vs_bud morning	1.5	0.607	up	0.00417
Peaxi162Scf00266g00081	Unknown protein	0	1383.07	1022.99	1233.24	2553.2	3055.59	2016	1dpa morning_vs_bud morning	2.1	1.06	up	0
Peaxi162Scf00266g00098	MRG family protein isoform 2 [Theobroma cacao] gb|EOX91557.1| MRG family protein isoform 2 [Theobroma cacao]	ref|XP_007047400.1|	145.26	188.32	151.11	231	274.55	258.32	1dpa morning_vs_bud morning	1.6	0.671	up	2.87e-07
Peaxi162Scf00266g00512	myb-like transcription factor family protein	AT1G70000.1	271.98	274.58	252.25	894.3	1007.76	782.96	1dpa morning_vs_bud morning	3.4	1.75	up	0
Peaxi162Scf00267g00018	Calcium-dependent ARF-type GTPase activating protein family	AT4G21160.1	257.3	315.89	283.94	410.67	418.82	440.31	1dpa morning_vs_bud morning	1.5	0.576	up	8.41e-07
Peaxi162Scf00267g00035	Rib L20 [Theobroma cacao]	ref|XP_007023565.1|	67.22	68.04	75.55	121.58	106.59	95.87	1dpa morning_vs_bud morning	1.5	0.614	up	0.000852
Peaxi162Scf00267g01017	Photosystem I reaction center subunit III	sp|Q1XDU4|PSAF_PYRYE	20.09	19.44	34.12	90.51	92.59	56.81	1dpa morning_vs_bud morning	3.3	1.71	up	6.34e-07
Peaxi162Scf00268g00046	myb domain protein 6	AT4G09460.1	38.63	36.45	108.46	386.36	474.81	310.7	1dpa morning_vs_bud morning	6.5	2.69	up	0
Peaxi162Scf00268g00052	Unknown protein	0	45.59	38.88	34.12	56.74	65.68	55.04	1dpa morning_vs_bud morning	1.5	0.552	up	0.00548
Peaxi162Scf00268g00137	Sucrose transport protein	sp|Q03411|SUT_SPIOL	8.5	4.86	3.66	54.04	131.35	90.55	1dpa morning_vs_bud morning	16	4	up	7.93e-05
Peaxi162Scf00268g00613	conserved hypothetical protein [Ricinus communis] ref|XP_004144901.1| PREDICTED: uncharacterized protein LOC101221471 [Cucumis sativus] ref|XP_004153271.1| PREDICTED: uncharacterized protein LOC101206100 [Cucumis sativus] ref|XP_004161015.1| PREDICTED: uncharacterized protein LOC101226661 [Cucumis sativus] gb|EEF48006.1| conserved hypothetical protein [Ricinus communis]	ref|XP_002514410.1|	60.27	55.89	39	116.18	138.89	93.21	1dpa morning_vs_bud morning	2.2	1.14	up	6.1e-09
Peaxi162Scf00268g00911	Leucine-rich receptor-like protein kinase family protein	AT1G72180.1	448.92	490.84	446.01	694.36	695.53	672	1dpa morning_vs_bud morning	1.5	0.573	up	0.012
Peaxi162Scf00268g01130	Unknown protein	0	684.58	780	828.66	1429.25	1568.71	1449.64	1dpa morning_vs_bud morning	1.9	0.962	up	0
Peaxi162Scf00269g00122	HXXXD-type acyl-transferase family protein	AT5G39090.1	775.75	963.46	705.58	7016.57	7440.87	6093.26	1dpa morning_vs_bud morning	8.4	3.07	up	0
Peaxi162Scf00269g01621	Zinc finger and BTB domain-containing protein 11 isoform 1 [Theobroma cacao] gb|EOY17025.1| Zinc finger and BTB domain-containing protein 11 isoform 1 [Theobroma cacao]	ref|XP_007019800.1|	27.04	51.03	32.9	66.19	58.14	55.04	1dpa morning_vs_bud morning	1.6	0.717	up	0.00496
Peaxi162Scf00270g00009	Protein of unknown function (DUF1666)	AT5G39785.1	686.9	628.13	633.68	1806.15	1571.94	1035.96	1dpa morning_vs_bud morning	2.3	1.18	up	2.76e-05
Peaxi162Scf00270g00064	Protein of unknown function, DUF584	AT5G60680.1	60.27	91.12	51.18	245.86	305.77	248.56	1dpa morning_vs_bud morning	4	1.99	up	0
Peaxi162Scf00270g00419	Homeobox-leucine zipper family protein / lipid-binding START domain-containing protein	AT5G60690.1	100.45	87.48	103.58	170.21	155.04	134.93	1dpa morning_vs_bud morning	1.6	0.644	up	3.59e-05
Peaxi162Scf00270g00816	plasma membrane intrinsic protein 2	AT2G37170.1	89.63	75.33	56.06	141.84	144.27	126.94	1dpa morning_vs_bud morning	1.9	0.888	up	0.000709
Peaxi162Scf00270g00822	RING/U-box superfamily protein	AT5G60580.1	135.22	154.3	142.58	244.51	304.7	328.45	1dpa morning_vs_bud morning	2	1.03	up	1.72e-05
Peaxi162Scf00270g00828	YrdC domain-containing protein, mitochondrial	sp|Q86U90|YRDC_HUMAN	35.54	30.37	39	55.39	62.45	55.93	1dpa morning_vs_bud morning	1.7	0.726	up	0.00155
Peaxi162Scf00271g00038	AT hook motif DNA-binding family protein	AT4G22770.1	41.72	46.17	37.78	86.46	101.21	108.3	1dpa morning_vs_bud morning	2.4	1.25	up	4.5e-09
Peaxi162Scf00271g00727	U3 small nucleolar RNA-associated protein 10	sp|Q5B1X5|UTP10_EMENI	133.67	222.34	153.55	463.36	381.14	378.17	1dpa morning_vs_bud morning	2.4	1.27	up	0
Peaxi162Scf00271g00728	HAD superfamily, subfamily IIIB acid phosphatase	AT5G51260.1	57.95	83.83	64.59	141.84	115.2	87.88	1dpa morning_vs_bud morning	1.7	0.741	up	0.00503
Peaxi162Scf00271g00833	Uncharacterised conserved protein (UCP012943)	AT4G25170.1	53.31	49.81	48.74	67.54	75.37	87.88	1dpa morning_vs_bud morning	1.5	0.609	up	0.0058
Peaxi162Scf00271g00837	small G protein family protein / RhoGAP family protein	AT5G61530.2	360.06	336.54	402.14	759.21	713.83	724.37	1dpa morning_vs_bud morning	2	1	up	0
Peaxi162Scf00272g00049	Tetraspanin family protein	AT5G46700.1	92.72	80.19	108.46	158.06	153.96	143.81	1dpa morning_vs_bud morning	1.6	0.694	up	0.000251
Peaxi162Scf00272g00221	Protein kinase superfamily protein	AT2G39190.2	329.93	382.71	346.09	594.4	571.71	549.49	1dpa morning_vs_bud morning	1.6	0.698	up	1.52e-05
Peaxi162Scf00272g00222	Kinase superfamily protein isoform 2 [Theobroma cacao] gb|EOY18613.1| Kinase superfamily protein isoform 2 [Theobroma cacao]	ref|XP_007009803.1|	192.39	233.27	191.32	301.25	330.54	295.61	1dpa morning_vs_bud morning	1.5	0.592	up	7.65e-05
Peaxi162Scf00272g00824	Unknown protein	0	0.77	3.64	2.44	20.26	73.21	42.61	1dpa morning_vs_bud morning	21	4.37	up	9.43e-05
Peaxi162Scf00273g00320	RING/U-box superfamily protein	AT1G05890.2	618.9	606.26	553.25	1187.44	1115.43	1129.17	1dpa morning_vs_bud morning	1.9	0.945	up	0
Peaxi162Scf00273g01016	ARM repeat superfamily protein isoform 1 [Theobroma cacao] gb|EOY32287.1| ARM repeat superfamily protein isoform 1 [Theobroma cacao]	ref|XP_007014668.1|	1804.94	1931.77	1859.61	2849.05	2803.65	3093.68	1dpa morning_vs_bud morning	1.6	0.646	up	0
Peaxi162Scf00273g01119	Molybdenum cofactor sulfurase family protein	AT1G30910.1	780.39	877.19	721.42	1571.1	1637.62	1637.83	1dpa morning_vs_bud morning	2	1.03	up	0
Peaxi162Scf00274g00004	Eukaryotic translation initiation factor 5A-1	sp|Q9AXQ6|IF5A1_SOLLC	3821.59	3659.43	3627.83	5865.61	6439.57	5938.8	1dpa morning_vs_bud morning	1.6	0.715	up	0
Peaxi162Scf00274g00037	Pentatricopeptide repeat-containing protein	sp|A8MQA3|PP330_ARATH	0	0	0	35.12	40.91	49.71	1dpa morning_vs_bud morning	220	7.78	up	1e-10
Peaxi162Scf00274g00051	Geranylgeranyl diphosphate reductase	sp|Q55087|CHLP_SYNY3	3979.22	4276.63	3582.74	7967.61	7117.87	6950.79	1dpa morning_vs_bud morning	1.9	0.896	up	9.8e-09
Peaxi162Scf00274g00119	Protein kinase superfamily protein	AT1G18670.1	225.62	230.84	236.41	362.04	349.92	346.21	1dpa morning_vs_bud morning	1.5	0.611	up	0.00157
Peaxi162Scf00274g00335	Unknown protein	0	78.04	60.75	75.55	197.23	247.63	245.01	1dpa morning_vs_bud morning	3.2	1.68	up	2e-10
Peaxi162Scf00274g00336	Ribosome biogenesis regulatory protein homolog	sp|Q9SH88|RRS1_ARATH	359.29	320.75	359.49	645.73	581.4	708.4	1dpa morning_vs_bud morning	1.9	0.896	up	0
Peaxi162Scf00274g00342	D-ribulose-5-phosphate-3-epimerase	AT5G61410.1	1066.28	1036.35	911.53	1779.13	1919.7	1631.62	1dpa morning_vs_bud morning	1.8	0.821	up	0
Peaxi162Scf00274g00349	zinc finger (C3HC4-type RING finger) family protein	AT1G18660.2	565.59	573.46	438.7	3981.1	4839.63	4691.56	1dpa morning_vs_bud morning	8.6	3.1	up	0
Peaxi162Scf00274g00447	Dof-type zinc finger DNA-binding family protein	AT1G69570.1	2416.12	1388.69	1715.81	5076.68	4594.15	3053.73	1dpa morning_vs_bud morning	2.3	1.2	up	1.34e-06
Peaxi162Scf00274g00827	Unknown protein	0	33.22	47.38	37.78	136.44	127.05	132.27	1dpa morning_vs_bud morning	3.4	1.76	up	1e-10
Peaxi162Scf00274g00834	basic helix-loop-helix (bHLH) DNA-binding superfamily protein	AT3G47640.1	138.31	132.43	179.14	178.32	202.41	287.62	1dpa morning_vs_bud morning	1.5	0.59	up	0.000335
Peaxi162Scf00276g00010	Ser/Thr-rich protein T10 in DGCR region [Theobroma cacao] gb|EOY15289.1| Ser/Thr-rich protein T10 in DGCR region [Theobroma cacao]	ref|XP_007018064.1|	253.43	222.34	252.25	376.9	353.15	368.4	1dpa morning_vs_bud morning	1.5	0.587	up	1.6e-09
Peaxi162Scf00276g00412	myb domain protein 3r-4	AT5G11510.1	27.04	41.31	29.25	324.22	281.01	274.3	1dpa morning_vs_bud morning	9.1	3.19	up	0
Peaxi162Scf00280g00077	Octanoyltransferase	sp|Q31KN6|LIPB_SYNE7	28.59	29.16	23.15	45.93	43.07	45.27	1dpa morning_vs_bud morning	1.6	0.721	up	0.00629
Peaxi162Scf00280g00078	TRNA-processing ribonuclease BN [Theobroma cacao] gb|EOY14652.1| TRNA-processing ribonuclease BN [Theobroma cacao]	ref|XP_007017427.1|	44.04	49.81	30.47	128.34	90.44	98.54	1dpa morning_vs_bud morning	2.5	1.33	up	0
Peaxi162Scf00281g00012	BEST Arabidopsis thaliana protein match is: methyltransferases	AT1G58120.1	16.23	23.08	17.06	83.76	327.31	193.52	1dpa morning_vs_bud morning	11	3.43	up	0.000851
Peaxi162Scf00281g00028	alpha/beta-Hydrolases superfamily protein	AT3G48690.1	3894.22	2754.3	2946.62	6605.9	7578.68	7332.51	1dpa morning_vs_bud morning	2.2	1.16	up	4.09e-06
Peaxi162Scf00281g00042	general regulatory factor 8	AT5G65430.1	1094.86	1301.21	1212.52	2156.04	1942.31	2027.54	1dpa morning_vs_bud morning	1.7	0.769	up	0
Peaxi162Scf00281g00079	conserved hypothetical protein [Ricinus communis] gb|EEF48594.1| conserved hypothetical protein [Ricinus communis]	ref|XP_002514011.1|	216.35	167.66	168.17	248.57	599.71	1121.18	1dpa morning_vs_bud morning	3.6	1.83	up	1.18e-05
Peaxi162Scf00281g00317	RING finger protein 214 isoform 1 [Theobroma cacao] gb|EOY15416.1| RING finger protein 214 isoform 1 [Theobroma cacao]	ref|XP_007018191.1|	955.01	866.26	916.4	1430.6	1564.4	1348.44	1dpa morning_vs_bud morning	1.6	0.664	up	0
Peaxi162Scf00281g00413	Chaperone DnaJ-domain superfamily protein	AT5G16650.1	183.12	148.22	146.23	237.76	312.23	270.75	1dpa morning_vs_bud morning	1.7	0.775	up	4.35e-06
Peaxi162Scf00281g00710	Transcription factor, putative isoform 1 [Theobroma cacao] gb|EOY15400.1| Transcription factor, putative isoform 1 [Theobroma cacao]	ref|XP_007018175.1|	135.22	161.59	151.11	232.35	249.79	236.13	1dpa morning_vs_bud morning	1.6	0.688	up	4.71e-05
Peaxi162Scf00282g00128	[Oryza sativa Japonica Group] dbj|BAF11935.1| [Oryza sativa Japonica Group]	ref|NP_001050021.1|	149.9	212.62	190.1	521.45	409.13	426.99	1dpa morning_vs_bud morning	2.5	1.31	up	0
Peaxi162Scf00282g00132	Pentatricopeptide repeat-containing protein	sp|Q9SVP7|PP307_ARATH	16.23	13.36	13.4	21.61	22.61	28.41	1dpa morning_vs_bud morning	1.7	0.753	up	0.0173
Peaxi162Scf00282g00136	Pseudouridine synthase family protein	AT3G04820.1	76.49	92.34	91.4	140.49	135.66	158.9	1dpa morning_vs_bud morning	1.7	0.766	up	2.48e-07
Peaxi162Scf00282g00618	ankyrin repeat family protein	AT3G04710.3	342.29	371.78	321.72	1078.02	1070.21	1131.83	1dpa morning_vs_bud morning	3.2	1.66	up	0
Peaxi162Scf00282g00619	Protein of unknown function (DUF1685)	AT3G04700.1	1.55	1.21	1.22	9.46	32.3	23.97	1dpa morning_vs_bud morning	16	4.03	up	0.000549
Peaxi162Scf00282g00715	Dual specificity phosphatase Cdc25	sp|Q8GY31|CDC25_ARATH	435.78	388.78	447.23	649.78	593.25	609.86	1dpa morning_vs_bud morning	1.5	0.539	up	1.88e-08
Peaxi162Scf00282g00718	FAD/NAD(P)-binding oxidoreductase family protein	AT3G04650.1	95.04	98.41	80.43	166.16	139.97	149.14	1dpa morning_vs_bud morning	1.7	0.723	up	5.81e-06
Peaxi162Scf00284g00023	Protein NRT1/ PTR FAMILY 5.1	sp|Q8VZR7|PTR30_ARATH	76.49	125.14	79.21	479.57	375.76	292.06	1dpa morning_vs_bud morning	4.1	2.03	up	0
Peaxi162Scf00284g00133	FUNCTIONS IN: molecular_function unknown	AT2G40430.2	482.14	461.68	398.49	791.63	717.06	774.97	1dpa morning_vs_bud morning	1.7	0.759	up	0
Peaxi162Scf00284g00135	Transmembrane amino acid transporter family protein	AT3G56200.1	292.84	252.71	299.78	2111.46	2310.53	1854.43	1dpa morning_vs_bud morning	7.4	2.89	up	0
Peaxi162Scf00284g00136	Ca-2+ dependent nuclease	AT3G56170.1	1271.8	1251.4	1367.29	1825.07	1971.38	1924.56	1dpa morning_vs_bud morning	1.5	0.557	up	8.83e-08
Peaxi162Scf00284g00235	Protein of unknown function (DUF399 and DUF3411)	AT2G40400.1	244.93	292.8	263.22	424.18	426.36	324.9	1dpa morning_vs_bud morning	1.5	0.553	up	0.00346
Peaxi162Scf00284g00521	Ferritin-2, chloroplastic	sp|Q8H1T3|FRI2_TOBAC	848.38	1110.47	935.9	2093.89	1973.54	1976.94	1dpa morning_vs_bud morning	2.1	1.06	up	7e-10
Peaxi162Scf00284g00524	S-adenosyl-L-methionine-dependent methyltransferases superfamily protein	AT3G56080.1	10.04	10.93	8.53	18.91	43.07	52.38	1dpa morning_vs_bud morning	3.9	1.96	up	0.00301
Peaxi162Scf00284g00525	LOB domain-containing protein 4	AT1G31320.1	0	0	0	31.07	34.45	34.62	1dpa morning_vs_bud morning	170	7.44	up	3.1e-09
Peaxi162Scf00284g00620	UDP-glucose pyrophosphorylase 3 isoform 1 [Theobroma cacao] gb|EOY17714.1| UDP-glucose pyrophosphorylase 3 isoform 1 [Theobroma cacao]	ref|XP_007008904.1|	129.03	93.55	140.14	289.09	262.71	251.22	1dpa morning_vs_bud morning	2.2	1.14	up	0
Peaxi162Scf00284g00626	Mad3/BUB1 region 1, putative isoform 1 [Theobroma cacao] gb|EOY17707.1| Mad3/BUB1 region 1, putative isoform 1 [Theobroma cacao]	ref|XP_007008897.1|	13.14	25.51	8.53	40.53	34.45	41.72	1dpa morning_vs_bud morning	2.5	1.33	up	0.000455
Peaxi162Scf00284g01051	2-oxoglutarate and Fe(II)-dependent oxygenase domain-containing protein, putative [Theobroma cacao] gb|EOY17750.1| 2-oxoglutarate and Fe(II)-dependent oxygenase domain-containing protein, putative [Theobroma cacao]	ref|XP_007008940.1|	3.86	4.86	2.44	82.4	105.51	124.28	1dpa morning_vs_bud morning	28	4.81	up	0
Peaxi162Scf00285g00039	Cysteine proteinases superfamily protein	AT3G57810.2	103.54	87.48	98.71	167.51	145.35	140.26	1dpa morning_vs_bud morning	1.5	0.626	up	2.61e-05
Peaxi162Scf00285g00046	Polygalacturonase inhibitor	sp|Q05091|PGIP_PYRCO	186.21	200.47	148.67	2441.08	1739.9	1288.96	1dpa morning_vs_bud morning	10	3.35	up	0
Peaxi162Scf00285g00049	Polygalacturonase inhibitor	sp|Q05091|PGIP_PYRCO	40.95	59.53	43.87	162.11	65.68	73.68	1dpa morning_vs_bud morning	2.1	1.06	up	0.00647
Peaxi162Scf00285g00073	serine acetyltransferase 2	AT3G13110.1	48.68	31.59	23.15	64.84	67.83	51.49	1dpa morning_vs_bud morning	1.7	0.797	up	0.0164
Peaxi162Scf00285g00224	Cornichon family protein	AT3G12180.1	54.09	68.04	53.62	97.26	85.06	96.76	1dpa morning_vs_bud morning	1.6	0.678	up	0.000163
Peaxi162Scf00285g00311	basic helix-loop-helix (bHLH) DNA-binding superfamily protein	AT2G42280.1	88.86	80.19	113.33	163.46	142.12	143.81	1dpa morning_vs_bud morning	1.6	0.671	up	0.00142
Peaxi162Scf00285g00720	cytochrome P450, family 71, subfamily B, polypeptide 35	AT3G26310.1	154.53	177.38	198.63	194.53	356.38	316.03	1dpa morning_vs_bud morning	1.6	0.721	up	0.000166
Peaxi162Scf00285g00821	multidrug resistance-associated protein 3	AT3G13080.1	11.59	9.72	12.19	40.53	29.07	40.83	1dpa morning_vs_bud morning	3.3	1.71	up	4.09e-06
Peaxi162Scf00286g00077	ATP binding microtubule motor family protein	AT2G37420.1	68.77	60.75	47.53	245.86	204.57	144.7	1dpa morning_vs_bud morning	3.3	1.72	up	0
Peaxi162Scf00286g00082	Cysteine proteinase inhibitor 10	sp|A2XS65|CYT10_ORYSI	6.18	3.64	8.53	148.6	142.12	78.12	1dpa morning_vs_bud morning	20	4.32	up	0
Peaxi162Scf00286g00119	sugar porter [Phaseolus vulgaris]	gb|AHA84272.1|	41.72	55.89	46.31	109.42	89.36	90.55	1dpa morning_vs_bud morning	2	1.02	up	1.06e-08
Peaxi162Scf00286g00330	Ribosome biogenesis protein NSA2 homolog	sp|Q54GN8|NSA2_DICDI	434.24	466.54	427.73	792.98	697.68	735.91	1dpa morning_vs_bud morning	1.7	0.744	up	0
Peaxi162Scf00286g00335	Eukaryotic aspartyl protease family protein	AT1G05840.1	118.22	134.86	102.36	270.18	211.03	229.92	1dpa morning_vs_bud morning	2	0.993	up	0
Peaxi162Scf00286g00341	Histone-lysine N-methyltransferase trithorax	sp|Q24742|TRX_DROVI	185.44	198.04	174.26	276.93	281.01	283.18	1dpa morning_vs_bud morning	1.5	0.595	up	1.2e-09
Peaxi162Scf00286g00342	Histone-lysine N-methyltransferase trithorax	sp|Q24742|TRX_DROVI	201.67	168.88	218.13	322.87	264.86	284.07	1dpa morning_vs_bud morning	1.5	0.561	up	0.000222
Peaxi162Scf00286g00443	ATP-dependent DNA heli1dpae 2 subunit KU70	sp|Q9FQ08|KU70_ARATH	134.44	136.07	143.8	228.3	220.72	230.81	1dpa morning_vs_bud morning	1.6	0.719	up	2.5e-09
Peaxi162Scf00286g00448	Ubiquitin carboxyl-terminal hydrolase family protein	AT1G79120.1	45.59	37.66	79.21	66.19	86.13	87	1dpa morning_vs_bud morning	1.5	0.591	up	0.00489
Peaxi162Scf00286g00449	SIGNAL PEPTIDE PEPTIDASE-LIKE 5	AT1G05820.1	3.09	8.5	3.66	24.32	75.37	57.7	1dpa morning_vs_bud morning	10	3.39	up	0.000587
Peaxi162Scf00286g00643	Nucleic acid-binding proteins superfamily isoform 1 [Theobroma cacao] gb|EOY05066.1| Nucleic acid-binding proteins superfamily isoform 1 [Theobroma cacao]	ref|XP_007034140.1|	453.55	346.26	320.5	1091.53	1162.8	867.3	1dpa morning_vs_bud morning	2.8	1.47	up	0
Peaxi162Scf00286g00644	RS21-C6, EAR, NTP pyrophosphohydrolase MazG catalytic core, putative isoform 1 [Theobroma cacao] ref|XP_007034129.1| RS21-C6, EAR, NTP pyrophosphohydrolase MazG catalytic core, putative isoform 1 [Theobroma cacao] gb|EOY05054.1| RS21-C6, EAR, NTP pyrophosphohydrolase MazG catalytic core, putative isoform 1 [Theobroma cacao] gb|EOY05055.1| RS21-C6, EAR, NTP pyrophosphohydrolase MazG catalytic core…	ref|XP_007034128.1|	41.72	52.24	47.53	120.23	87.21	122.5	1dpa morning_vs_bud morning	2.3	1.23	up	4.5e-07
Peaxi162Scf00286g00729	Auxin-responsive family protein	AT3G25290.1	23.18	25.51	24.37	209.39	177.65	135.82	1dpa morning_vs_bud morning	7.2	2.84	up	3e-10
Peaxi162Scf00286g00825	RNA heli1dpae family protein	AT4G18465.1	81.13	99.63	77.99	140.49	143.2	151.8	1dpa morning_vs_bud morning	1.7	0.763	up	1.12e-06
Peaxi162Scf00286g00829	UDP-N-acetylglucosamine--peptide N-acetylglucosaminyltransferase 110 kDa subunit	sp|P56558|OGT1_RAT	1424.02	1308.5	1288.08	1653.5	2321.3	2467.84	1dpa morning_vs_bud morning	1.6	0.681	up	1.44e-05
Peaxi162Scf00286g01035	Protein kinase superfamily protein	AT4G02010.1	691.53	869.91	699.49	1719.7	1807.73	1828.69	1dpa morning_vs_bud morning	2.4	1.25	up	6.4e-09
Peaxi162Scf00286g01040	Tic22-like family protein	AT3G23710.1	212.48	185.89	207.17	364.74	358.53	332	1dpa morning_vs_bud morning	1.7	0.789	up	0
Peaxi162Scf00286g01048	UDP-Glycosyltransferase superfamily protein	AT4G14090.1	1197.63	964.67	892.03	2338.41	2254.55	1534.86	1dpa morning_vs_bud morning	2	1	up	0.000676
Peaxi162Scf00286g10017	Unknown protein	0	107.4	75.33	121.86	167.51	230.41	171.33	1dpa morning_vs_bud morning	1.9	0.896	up	2e-10
Peaxi162Scf00287g00122	LTV1, putative [Theobroma cacao] gb|EOY06396.1| LTV1, putative [Theobroma cacao]	ref|XP_007035470.1|	477.51	407.01	405.8	836.21	686.92	868.18	1dpa morning_vs_bud morning	1.8	0.886	up	2e-10
Peaxi162Scf00287g00136	ATP binding microtubule motor family protein	AT2G21300.1	4.64	12.15	14.62	78.35	226.1	142.03	1dpa morning_vs_bud morning	14	3.84	up	0.000168
Peaxi162Scf00287g00193	auxin response factor 19	AT1G19220.1	18.54	8.5	17.06	78.35	77.52	73.68	1dpa morning_vs_bud morning	5	2.33	up	0
Peaxi162Scf00287g01112	Plasma membrane ATPase 3	sp|Q08436|PMA3_NICPL	180.8	149.44	137.7	274.23	289.62	288.51	1dpa morning_vs_bud morning	1.8	0.849	up	0
Peaxi162Scf00287g01221	Plasma membrane ATPase 1	sp|P22180|PMA1_SOLLC	177.71	227.2	197.42	348.53	330.54	368.4	1dpa morning_vs_bud morning	1.8	0.814	up	0
Peaxi162Scf00287g01631	ATP-dependent RNA heli1dpae, putative	AT3G26560.1	504.55	578.32	586.16	929.42	867.8	854.87	1dpa morning_vs_bud morning	1.6	0.673	up	0
Peaxi162Scf00288g00815	Galactosyltransferase family protein	AT1G77810.2	464.37	320.75	380.21	544.41	665.38	807.82	1dpa morning_vs_bud morning	1.7	0.79	up	3.39e-05
Peaxi162Scf00290g00064	Unknown protein	0	349.24	287.94	229.1	1214.46	1147.73	898.37	1dpa morning_vs_bud morning	3.8	1.91	up	0
Peaxi162Scf00290g00111	Double-strand break repair protein MRE11	sp|Q9XGM2|MRE11_ARATH	98.9	112.99	98.71	166.16	155.04	166	1dpa morning_vs_bud morning	1.6	0.656	up	1.82e-06
Peaxi162Scf00290g00816	Unknown protein	0	132.13	136.07	113.33	240.46	235.79	228.14	1dpa morning_vs_bud morning	1.8	0.875	up	0
Peaxi162Scf00292g00051	GRAS family transcription factor family protein, putative [Theobroma cacao] gb|EOY30935.1| GRAS family transcription factor family protein, putative [Theobroma cacao]	ref|XP_007013316.1|	3.86	3.64	7.31	22.97	36.61	19.53	1dpa morning_vs_bud morning	5.5	2.45	up	4.29e-07
Peaxi162Scf00293g00723	ATP-dependent DNA heli1dpae RecQ	sp|Q9CL21|RECQ_PASMU	35.54	46.17	26.81	56.74	64.6	59.48	1dpa morning_vs_bud morning	1.7	0.742	up	0.00113
Peaxi162Scf00294g00411	AMP-dependent synthetase and ligase family protein	AT1G66120.1	4829.92	5473.36	5538.62	47888	60810.3	54163.8	1dpa morning_vs_bud morning	10	3.36	up	0
Peaxi162Scf00294g00915	26S protease regulatory subunit 6B homolog	sp|P85200|PRS6B_HELAN	176.17	190.75	214.48	339.08	325.15	311.59	1dpa morning_vs_bud morning	1.7	0.754	up	1e-10
Peaxi162Scf00294g00916	26S protease regulatory subunit 6B homolog	sp|P85200|PRS6B_HELAN	200.89	230.84	205.95	347.18	309	318.69	1dpa morning_vs_bud morning	1.5	0.615	up	3e-10
Peaxi162Scf00295g00925	Major facilitator superfamily protein	AT5G10190.1	3.86	2.43	4.87	43.23	36.61	38.17	1dpa morning_vs_bud morning	10	3.39	up	0
Peaxi162Scf00295g01017	Hematological and neurological expressed 1-like protein [Theobroma cacao] gb|EOX92127.1| Hematological and neurological expressed 1-like protein [Theobroma cacao]	ref|XP_007047970.1|	0.77	4.86	0	10.81	52.76	24.86	1dpa morning_vs_bud morning	16	4.03	up	0.000778
Peaxi162Scf00295g01020	Phototropic-responsive NPH3 family protein	AT5G10250.1	139.85	149.44	93.83	390.41	411.29	333.78	1dpa morning_vs_bud morning	2.9	1.56	up	0
Peaxi162Scf00296g00029	2-oxoglutarate (2OG) and Fe(II)-dependent oxygenase superfamily protein	AT1G17010.1	17.77	12.15	14.62	47.28	50.6	47.05	1dpa morning_vs_bud morning	3.2	1.68	up	9.35e-06
Peaxi162Scf00296g00099	dicer-like 2	AT3G03300.1	165.35	183.46	184.01	247.21	273.47	259.21	1dpa morning_vs_bud morning	1.5	0.556	up	0.000155
Peaxi162Scf00296g00721	U4/U6.U5 tri-snRNP-associated protein 1 isoform 1 [Theobroma cacao] ref|XP_007022026.1| U4/U6.U5 tri-snRNP-associated protein 1 isoform 1 [Theobroma cacao] gb|EOY13550.1| U4/U6.U5 tri-snRNP-associated protein 1 isoform 1 [Theobroma cacao] gb|EOY13551.1| U4/U6.U5 tri-snRNP-associated protein 1 isoform 1 [Theobroma cacao]	ref|XP_007022025.1|	1072.46	1010.84	974.89	1716.99	1690.37	1682.22	1dpa morning_vs_bud morning	1.7	0.731	up	0
Peaxi162Scf00296g00910	lecithin:cholesterol acyltransferase 3	AT3G03310.1	244.16	291.59	281.5	574.13	1029.3	1228.59	1dpa morning_vs_bud morning	3.5	1.8	up	0
Peaxi162Scf00297g00107	Double Clp-N motif-containing P-loop nucleoside triphosphate hydrolases superfamily protein	AT5G57710.1	272.75	264.86	271.75	426.88	513.57	526.41	1dpa morning_vs_bud morning	1.8	0.859	up	1.29e-05
Peaxi162Scf00297g01024	diacylglycerol kinase 7	AT4G30340.1	424.19	407.01	491.1	803.79	1074.52	1134.5	1dpa morning_vs_bud morning	2.3	1.19	up	0
Peaxi162Scf00299g00026	conserved hypothetical protein [Ricinus communis] gb|EEF44069.1| conserved hypothetical protein [Ricinus communis]	ref|XP_002518309.1|	13.14	10.93	15.84	29.72	33.38	32.85	1dpa morning_vs_bud morning	2.4	1.27	up	4.58e-05
Peaxi162Scf00299g00310	Pentatricopeptide repeat-containing protein	sp|P0C8A0|PP275_ARATH	21.63	25.51	18.28	62.14	47.37	59.48	1dpa morning_vs_bud morning	2.6	1.37	up	1.46e-06
Peaxi162Scf00299g00335	protein TUNICAMYCIN INDUCED 1 [Arabidopsis thaliana] gb|AAO42078.1| unknown protein [Arabidopsis thaliana] gb|AAO50694.1| unknown protein [Arabidopsis thaliana] gb|AED97909.1| uncharacterized protein [Arabidopsis thaliana]	ref|NP_201256.2|	893.2	693.74	798.19	1427.9	1663.46	1150.48	1dpa morning_vs_bud morning	1.8	0.828	up	1.71e-06
Peaxi162Scf00299g00337	Methylmalonate-semialdehyde dehydrogenase [acylating]	sp|P28810|MMSA_PSEAE	1105.68	1214.95	1280.77	1833.17	1928.32	1759.45	1dpa morning_vs_bud morning	1.5	0.619	up	0
Peaxi162Scf00299g00340	malate dehydrogenase	AT3G47520.1	34.77	24.3	12.19	1379.27	1374.91	1177.11	1dpa morning_vs_bud morning	52	5.71	up	0
Peaxi162Scf00299g00341	Photosystem II reaction center PsbP family protein	AT4G15510.1	67.22	68.04	59.71	182.37	184.11	164.23	1dpa morning_vs_bud morning	2.7	1.44	up	0
Peaxi162Scf00299g00545	GATA transcription factor 24	sp|Q8GXL7|GAT24_ARATH	17	31.59	39	55.39	41.99	42.61	1dpa morning_vs_bud morning	1.6	0.716	up	0.0122
Peaxi162Scf00299g00717	MADS-box transcription factor 47	sp|Q5K4R0|MAD47_ORYSJ	20.86	19.44	20.72	67.54	38.76	59.48	1dpa morning_vs_bud morning	2.7	1.43	up	4.42e-06
Peaxi162Scf00299g00720	Cysteine proteinases superfamily protein	AT1G09730.1	70.31	58.32	77.99	156.7	132.43	85.22	1dpa morning_vs_bud morning	1.8	0.837	up	5.87e-05
Peaxi162Scf00299g01141	Riboflavin biosynthesis protein RibBA	sp|Q0AXM5|RIBBA_SYNWW	1470.38	1217.38	1245.43	2189.81	3004.99	3248.14	1dpa morning_vs_bud morning	2.1	1.1	up	5e-10
Peaxi162Scf00299g01143	HXXXD-type acyl-transferase family protein	AT3G26040.1	32.45	34.02	23.15	63.49	48.45	51.49	1dpa morning_vs_bud morning	1.8	0.851	up	0.00618
Peaxi162Scf00300g00117	SEC14 cytosolic factor family protein / phosphoglyceride transfer family protein	AT4G35750.1	180.8	338.97	123.08	487.67	574.94	336.44	1dpa morning_vs_bud morning	2.2	1.12	up	0.0202
Peaxi162Scf00300g00827	Polyketide cyclase/dehydrase and lipid transport superfamily protein	AT1G64720.1	78.04	63.18	70.68	171.56	261.63	141.15	1dpa morning_vs_bud morning	2.7	1.43	up	1e-10
Peaxi162Scf00300g00849	CTC-interacting domain 11	AT1G32790.2	182.35	208.97	202.29	318.81	350.99	364.85	1dpa morning_vs_bud morning	1.7	0.805	up	0.000191
Peaxi162Scf00301g00122	Integrase-type DNA-binding superfamily protein	AT5G11590.1	13.14	17.01	17.06	52.69	45.22	39.06	1dpa morning_vs_bud morning	2.9	1.55	up	0.000294
Peaxi162Scf00301g00417	tRNA/rRNA methyltransferase (SpoU) family protein	AT4G17610.1	137.53	157.94	151.11	345.83	272.4	260.99	1dpa morning_vs_bud morning	2	0.974	up	0
Peaxi162Scf00301g01111	Decapping nuclease rai1	sp|Q5AYW6|DXO_EMENI	366.24	372.99	388.74	684.91	698.76	656.91	1dpa morning_vs_bud morning	1.8	0.857	up	0
Peaxi162Scf00303g00092	Unknown protein	0	6.95	7.29	6.09	85.11	93.67	85.22	1dpa morning_vs_bud morning	13	3.7	up	0
Peaxi162Scf00304g00053	RING/U-box superfamily protein	AT3G10910.1	93.49	70.47	67.02	272.88	376.83	303.6	1dpa morning_vs_bud morning	4.1	2.04	up	0
Peaxi162Scf00304g00081	0	ref|NP_187678.1|	322.2	338.97	320.5	540.36	565.25	577.9	1dpa morning_vs_bud morning	1.7	0.783	up	0
Peaxi162Scf00304g00832	Hydroxyacylglutathione hydrolase-like protein	sp|Q5ZLY2|HAGHL_CHICK	683.03	705.89	649.52	1491.39	1407.21	1332.46	1dpa morning_vs_bud morning	2.1	1.05	up	0
Peaxi162Scf00304g01113	ubiquinol-cytochrome C chaperone family protein	AT5G51220.1	364.7	308.6	400.93	655.19	602.94	616.07	1dpa morning_vs_bud morning	1.7	0.799	up	0
Peaxi162Scf00304g01114	0	0	143.72	148.22	140.14	256.67	259.48	257.44	1dpa morning_vs_bud morning	1.8	0.841	up	0
Peaxi162Scf00305g00613	senescence-associated family protein	AT1G66330.1	1017.6	1033.92	1013.89	2310.04	2165.18	1812.71	1dpa morning_vs_bud morning	2.1	1.04	up	0
Peaxi162Scf00305g00815	Cytochrome P450 superfamily protein	AT2G26710.1	54.86	63.18	62.15	139.14	115.2	102.09	1dpa morning_vs_bud morning	2	0.983	up	5.15e-05
Peaxi162Scf00306g00059	AUTOPHAGY 8E	AT2G45170.1	339.2	270.93	318.06	422.83	511.42	474.93	1dpa morning_vs_bud morning	1.5	0.599	up	6.13e-07
Peaxi162Scf00307g00074	F-box/kelch-repeat protein	sp|Q9C6Z0|FBK17_ARATH	511.5	490.84	469.17	1333.34	1182.18	1111.42	1dpa morning_vs_bud morning	2.5	1.3	up	0
Peaxi162Scf00307g01422	U3 small nucleolar RNA-associated protein 6 homolog	sp|Q9NYH9|UTP6_HUMAN	62.59	95.98	56.06	175.62	141.04	188.2	1dpa morning_vs_bud morning	2.4	1.25	up	0
Peaxi162Scf00307g01423	B-cell receptor-associated 31-like	AT5G42570.1	180.8	195.61	153.55	389.06	261.63	315.14	1dpa morning_vs_bud morning	1.8	0.862	up	4.16e-05
Peaxi162Scf00309g00015	Restriction endonuclease, type II-like superfamily protein	AT4G30870.1	20.86	10.93	13.4	45.93	52.76	50.6	1dpa morning_vs_bud morning	3.2	1.66	up	1.88e-08
Peaxi162Scf00309g00016	Crossover junction endonuclease MUS81	sp|Q5W9E7|MUS81_ARATH	12.36	14.58	10.97	18.91	27.99	30.18	1dpa morning_vs_bud morning	2.1	1.05	up	0.00705
Peaxi162Scf00309g00036	Plant calmodulin-binding protein-related, putative isoform 1 [Theobroma cacao] ref|XP_007008804.1| Plant calmodulin-binding protein-related, putative isoform 1 [Theobroma cacao] ref|XP_007008805.1| Plant calmodulin-binding protein-related, putative isoform 1 [Theobroma cacao] ref|XP_007008806.1| Plant calmodulin-binding protein-related, putative isoform 1 [Theobroma cacao] gb|EOY17613.1| Plant ca…	ref|XP_007008803.1|	56.4	53.46	39	2199.26	2115.66	1728.38	1dpa morning_vs_bud morning	40	5.33	up	0
Peaxi162Scf00309g00082	rib L7Ae/L30e/S12e/Gadd45 [Populus trichocarpa]	ref|XP_002320256.1|	51.77	53.46	48.74	124.28	96.9	125.17	1dpa morning_vs_bud morning	2.3	1.17	up	0
Peaxi162Scf00309g00414	0	0	522.32	511.49	493.54	791.63	792.43	712.83	1dpa morning_vs_bud morning	1.5	0.584	up	0
Peaxi162Scf00309g00623	Protoporphyrinogen oxidase	sp|P56601|PPOX_MYXXA	207.85	216.26	212.04	287.74	310.08	354.2	1dpa morning_vs_bud morning	1.5	0.599	up	0
Peaxi162Scf00310g00046	Pentatricopeptide repeat (PPR) superfamily protein	AT1G77405.1	27.04	32.8	24.37	35.12	43.07	48.82	1dpa morning_vs_bud morning	1.5	0.621	up	0.0109
Peaxi162Scf00310g00419	Cyclin A1	AT1G44110.1	14.68	9.72	8.53	135.09	99.05	89.66	1dpa morning_vs_bud morning	9.3	3.22	up	0
Peaxi162Scf00310g00420	DPP6 N-terminal domain-like protein	AT1G21680.1	91.95	89.91	87.74	198.58	136.74	128.72	1dpa morning_vs_bud morning	1.7	0.772	up	0.000716
Peaxi162Scf00310g00614	Mitochondrial transcription termination factor family protein isoform 1 [Theobroma cacao] gb|EOY17193.1| Mitochondrial transcription termination factor family protein isoform 1 [Theobroma cacao]	ref|XP_007019968.1|	81.13	77.76	67.02	156.7	142.12	125.17	1dpa morning_vs_bud morning	1.9	0.9	up	0.000692
Peaxi162Scf00311g00133	Major facilitator superfamily protein	AT2G39210.1	255.75	552.8	224.23	1006.42	915.17	805.16	1dpa morning_vs_bud morning	2.7	1.41	up	0
Peaxi162Scf00312g00017	ent-kaurenoic acid hydroxylase 2	AT2G32440.1	227.16	256.35	185.23	693.01	738.6	383.49	1dpa morning_vs_bud morning	2.7	1.44	up	0.00138
Peaxi162Scf00312g00053	Protein NRT1/ PTR FAMILY 7.3	sp|Q9LQL2|PTR14_ARATH	25.5	14.58	29.25	774.07	553.41	599.21	1dpa morning_vs_bud morning	27	4.78	up	0
Peaxi162Scf00312g00220	Cytochrome P450 superfamily protein	AT3G44970.1	1882.98	1810.28	1529.37	4778.13	5436.11	3595.24	1dpa morning_vs_bud morning	2.6	1.4	up	1.82e-06
Peaxi162Scf00312g00313	cytochrome P450, family 88, subfamily A, polypeptide 3	AT1G05160.1	118.22	109.35	107.24	168.86	211.03	143.81	1dpa morning_vs_bud morning	1.5	0.632	up	9.5e-06
Peaxi162Scf00312g00610	Ribose-phosphate pyrophosphokinase 1	sp|Q9XG98|KPRS1_SPIOL	224.85	242.99	255.91	583.59	593.25	552.16	1dpa morning_vs_bud morning	2.4	1.26	up	0
Peaxi162Scf00312g00614	inositol polyphosphate 5-phosphatase I	AT1G34120.1	25.5	17.01	13.4	51.33	91.52	169.55	1dpa morning_vs_bud morning	5.5	2.47	up	1.52e-05
Peaxi162Scf00313g00074	Calcium-binding EF-hand family protein	AT2G43290.1	122.08	161.59	108.46	293.15	312.23	295.61	1dpa morning_vs_bud morning	2.3	1.21	up	0
Peaxi162Scf00313g00210	Two-component response regulator-like APRR5	sp|Q6LA42|APRR5_ARATH	655.22	569.81	638.56	1118.54	970.08	1011.99	1dpa morning_vs_bud morning	1.7	0.734	up	0.00559
Peaxi162Scf00314g00023	uvrB/uvrC motif-containing protein	AT2G03390.1	149.9	170.09	134.05	275.58	242.25	247.67	1dpa morning_vs_bud morning	1.7	0.75	up	2.5e-09
Peaxi162Scf00314g00026	Serine/threonine-protein phosphatase 6 regulatory ankyrin repeat subunit A	sp|O15084|ANR28_HUMAN	96.58	121.5	71.9	187.78	180.88	146.47	1dpa morning_vs_bud morning	1.8	0.818	up	3.73e-08
Peaxi162Scf00314g00086	4-coumarate:CoA ligase 2	AT3G21240.1	63.36	53.46	87.74	748.4	1266.16	2074.59	1dpa morning_vs_bud morning	20	4.33	up	0
Peaxi162Scf00314g00093	Fatty acid hydroxylase superfamily	AT5G57800.1	282.02	195.61	262	1421.15	1169.26	1241.02	1dpa morning_vs_bud morning	5.2	2.37	up	0
Peaxi162Scf00314g00118	soluble N-ethylmaleimide-sensitive factor adaptor protein 30	AT1G13890.1	5.41	8.5	6.09	43.23	142.12	84.33	1dpa morning_vs_bud morning	14	3.76	up	0.000148
Peaxi162Scf00314g00225	zinc finger (Ran-binding) family protein	AT1G48570.1	61.81	82.62	65.81	298.55	233.64	254.77	1dpa morning_vs_bud morning	3.8	1.91	up	0
Peaxi162Scf00314g00327	Bifunctional inhibitor/lipid-transfer protein/seed storage 2S albumin superfamily protein	AT1G18280.1	1.55	1.21	0	13.51	47.37	37.28	1dpa morning_vs_bud morning	34	5.07	up	0.000175
Peaxi162Scf00314g00515	ATPase WRNIP1	sp|Q8CG07|WRIP1_RAT	31.68	27.94	24.37	63.49	55.99	66.58	1dpa morning_vs_bud morning	2.2	1.13	up	1.1e-05
Peaxi162Scf00314g00539	auxin response factor 2	AT5G62000.1	383.24	365.7	400.93	932.12	925.94	765.21	1dpa morning_vs_bud morning	2.3	1.19	up	0
Peaxi162Scf00314g00750	succinate dehydrogenase assembly factor 2 [Arabidopsis thaliana] gb|AED96026.1| succinate dehydrogenase assembly factor 2 [Arabidopsis thaliana]	ref|NP_001190509.1|	1951.75	1789.62	1954.66	3824.4	4097.81	3788.76	1dpa morning_vs_bud morning	2.1	1.04	up	0
Peaxi162Scf00314g00751	Sucrose nonfermenting 4-like protein	sp|Q944A6|SNF4_ARATH	14.68	21.87	18.28	60.79	67.83	61.25	1dpa morning_vs_bud morning	3.6	1.83	up	0
Peaxi162Scf00314g00827	uridylyltransferase-related	AT1G16880.1	40.95	23.08	40.21	124.28	156.12	88.77	1dpa morning_vs_bud morning	3.5	1.8	up	1e-10
Peaxi162Scf00314g00830	U2 small nuclear ribonucleoprotein A	AT1G09760.1	161.49	165.23	164.51	268.83	225.02	248.56	1dpa morning_vs_bud morning	1.5	0.593	up	1.53e-06
Peaxi162Scf00314g00937	Ribulose bisphosphate carboxylase/oxygenase activase, chloroplast precursor, putative [Ricinus communis] gb|EEF49281.1| Ribulose bisphosphate carboxylase/oxygenase activase, chloroplast precursor, putative [Ricinus communis]	ref|XP_002512778.1|	12.36	2.43	3.66	152.65	142.12	119.84	1dpa morning_vs_bud morning	20	4.29	up	0
Peaxi162Scf00314g00938	conserved hypothetical protein [Ricinus communis] gb|EEF49280.1| conserved hypothetical protein [Ricinus communis]	ref|XP_002512777.1|	115.13	93.55	77.99	403.92	356.38	211.28	1dpa morning_vs_bud morning	3.4	1.75	up	3.19e-07
Peaxi162Scf00314g00943	Fatty acid hydroxylase superfamily	AT5G57800.1	2187.41	1929.34	2149.64	3254.32	4509.1	3569.49	1dpa morning_vs_bud morning	1.8	0.855	up	4.9e-09
Peaxi162Scf00314g01032	conserved hypothetical protein [Ricinus communis] gb|EEF49255.1| conserved hypothetical protein [Ricinus communis]	ref|XP_002512752.1|	522.32	473.83	545.94	688.96	865.64	762.55	1dpa morning_vs_bud morning	1.5	0.589	up	9.15e-08
Peaxi162Scf00314g01041	AP2-like ethylene-responsive transcription factor	sp|Q94AN4|AP2L1_ARATH	27.04	31.59	31.68	232.35	361.76	219.27	1dpa morning_vs_bud morning	9.1	3.18	up	0
Peaxi162Scf00315g00039	Protein kinase superfamily protein	AT1G79600.1	1071.68	1165.14	1006.58	1793.99	1854.03	1751.46	1dpa morning_vs_bud morning	1.7	0.735	up	0
Peaxi162Scf00315g00073	ribonuclease 2	AT2G39780.1	361.61	366.92	428.95	611.96	620.16	610.75	1dpa morning_vs_bud morning	1.6	0.674	up	2.88e-07
Peaxi162Scf00315g00813	EF-hand domain-containing protein 1, putative [Theobroma cacao] gb|EOY32080.1| EF-hand domain-containing protein 1, putative [Theobroma cacao]	ref|XP_007014461.1|	108.95	131.21	102.36	190.48	262.71	238.79	1dpa morning_vs_bud morning	2	1.02	up	1.27e-08
Peaxi162Scf00315g01119	formin homology5	AT5G54650.1	0.77	2.43	0	9.46	48.45	21.31	1dpa morning_vs_bud morning	25	4.67	up	0.000198
Peaxi162Scf00316g00086	Plant protein of unknown function (DUF828) with plant pleckstrin homology-like region	AT3G22810.1	1745.45	1734.95	1701.19	6555.92	5248.77	5492.28	1dpa morning_vs_bud morning	3.3	1.74	up	0
Peaxi162Scf00316g00087	Bax inhibitor-1 family protein	AT1G03070.1	7.73	3.64	6.09	31.07	90.44	50.6	1dpa morning_vs_bud morning	9.8	3.29	up	0.00108
Peaxi162Scf00316g00521	Early light-induced protein, chloroplastic	sp|P11432|ELI_PEA	4528.58	3389.71	4556.41	10847.7	10261.7	8925.07	1dpa morning_vs_bud morning	2.4	1.27	up	0
Peaxi162Scf00317g00023	Ornithine aminotransferase	sp|Q92413|OAT_EMENI	882.38	883.27	845.72	1475.18	1518.11	1391.05	1dpa morning_vs_bud morning	1.7	0.747	up	0
Peaxi162Scf00317g00118	Peroxisomal (S)-2-hydroxy-acid oxidase	sp|P05414|GOX_SPIOL	350.02	291.59	333.9	502.53	474.81	466.94	1dpa morning_vs_bud morning	1.5	0.561	up	5.97e-05
Peaxi162Scf00318g00210	Mitochondrial substrate carrier family protein	AT3G53940.1	64.13	57.1	63.37	99.97	111.97	119.84	1dpa morning_vs_bud morning	1.8	0.85	up	5.86e-07
Peaxi162Scf00318g00323	Protein kinase superfamily protein	AT2G37840.1	129.03	70.47	114.55	166.16	165.81	142.92	1dpa morning_vs_bud morning	1.5	0.569	up	0.000715
Peaxi162Scf00319g00058	Unknown protein	0	43.27	34.02	63.37	110.77	107.67	82.56	1dpa morning_vs_bud morning	2.1	1.1	up	2.42e-05
Peaxi162Scf00319g00522	Calcium-dependent lipid-binding (CaLB domain) family protein	AT2G33320.1	0.77	1.21	2.44	20.26	63.52	33.73	1dpa morning_vs_bud morning	28	4.79	up	5.04e-05
Peaxi162Scf00319g00811	Protein of unknown function (DUF810)	AT2G33420.1	7.73	24.3	15.84	86.46	234.71	151.8	1dpa morning_vs_bud morning	9.9	3.31	up	0.0028
Peaxi162Scf00319g00915	Survival of motor neuron protein-interacting protein [Medicago truncatula] gb|AES63082.1| Survival of motor neuron protein-interacting protein [Medicago truncatula]	ref|XP_003592831.1|	52.54	46.17	48.74	118.88	100.13	104.75	1dpa morning_vs_bud morning	2.2	1.12	up	7e-10
Peaxi162Scf00320g00013	Plant invertase/pectin methylesterase inhibitor superfamily	AT2G26450.1	6.95	29.16	13.4	125.63	394.06	243.23	1dpa morning_vs_bud morning	16	3.96	up	1.44e-06
Peaxi162Scf00320g00020	phosphatidylinositol-4-phosphate 5-kinase family protein	AT3G14270.1	836.02	877.19	681.21	1180.69	1261.86	1218.83	1dpa morning_vs_bud morning	1.5	0.612	up	6.71e-06
Peaxi162Scf00320g00071	conserved hypothetical protein [Ricinus communis] gb|EEF36137.1| conserved hypothetical protein [Ricinus communis]	ref|XP_002526240.1|	611.18	515.14	492.32	1469.78	1454.58	869.96	1dpa morning_vs_bud morning	2.3	1.23	up	7.1e-05
Peaxi162Scf00320g00120	Leucine-rich repeat protein kinase family protein	AT5G35390.1	11.59	19.44	12.19	93.21	307.93	182.87	1dpa morning_vs_bud morning	14	3.76	up	0.000223
Peaxi162Scf00320g00121	Unknown protein	0	756.44	784.86	628.81	1654.85	1653.77	1524.2	1dpa morning_vs_bud morning	2.2	1.15	up	0
Peaxi162Scf00320g00212	auxin response factor 19	AT1G19220.1	1315.85	1173.64	952.96	3610.95	3895.39	2828.25	1dpa morning_vs_bud morning	3	1.58	up	0
Peaxi162Scf00320g00316	Arginine decarboxylase	sp|P21885|SPEA_BACSU	13.14	10.93	14.62	4025.68	3156.8	2774.1	1dpa morning_vs_bud morning	260	8.01	up	0
Peaxi162Scf00322g01519	cytochrome P450, family 718	AT2G42850.1	26.27	31.59	36.56	182.37	114.13	183.76	1dpa morning_vs_bud morning	5.1	2.36	up	4e-09
Peaxi162Scf00323g00042	Protein of unknown function, DUF617	AT2G21990.1	3.86	6.07	3.66	17.56	45.22	33.73	1dpa morning_vs_bud morning	7.2	2.84	up	0.00496
Peaxi162Scf00323g00052	stress enhanced protein 2	AT2G21970.1	644.4	405.79	486.23	1988.52	2076.9	1932.55	1dpa morning_vs_bud morning	3.9	1.96	up	0
Peaxi162Scf00324g00049	heavy metal ATPase [Nicotiana tabacum] emb|CCQ77798.1| heavy metal ATPase [Nicotiana tabacum]	emb|CCQ77797.1|	373.2	479.91	442.36	687.61	597.55	653.36	1dpa morning_vs_bud morning	1.5	0.585	up	0.000209
Peaxi162Scf00324g00731	U3 small nucleolar RNA-associated protein 25	sp|B8LVD6|UTP25_TALSN	110.49	122.71	123.08	299.9	258.4	261.88	1dpa morning_vs_bud morning	2.3	1.21	up	0
Peaxi162Scf00325g00004	indole-3-butyric acid response 10	AT4G14430.1	165.35	133.64	127.95	233.71	180.88	212.16	1dpa morning_vs_bud morning	1.5	0.546	up	0.021
Peaxi162Scf00325g00093	60S ribosomal export protein NMD3	sp|Q55BF2|NMD3_DICDI	179.26	232.06	174.26	428.24	367.14	391.48	1dpa morning_vs_bud morning	2	1.02	up	0
Peaxi162Scf00327g00612	UDP-sulfoquinovose synthase, chloroplastic	sp|Q84KI6|SQD1_SPIOL	537.77	540.65	510.6	953.74	1052.98	1035.96	1dpa morning_vs_bud morning	1.9	0.938	up	0
Peaxi162Scf00327g00616	alpha/beta-Hydrolases superfamily protein	AT5G11910.1	116.67	88.69	90.18	191.83	176.57	211.28	1dpa morning_vs_bud morning	1.9	0.958	up	1.14e-07
Peaxi162Scf00328g00103	armadillo repeat only 2	AT5G66200.1	605	758.13	612.96	991.56	942.09	1094.55	1dpa morning_vs_bud morning	1.5	0.618	up	6.36e-05
Peaxi162Scf00328g00108	Ferredoxin--NADP reductase	sp|Q55318|FENR_SYNY3	40.95	30.37	48.74	167.51	144.27	123.39	1dpa morning_vs_bud morning	3.6	1.85	up	0
Peaxi162Scf00328g00218	Eukaryotic aspartyl protease family protein	AT4G35880.1	490.64	450.75	428.95	2331.65	2355.75	2358.65	1dpa morning_vs_bud morning	5.1	2.36	up	0
Peaxi162Scf00328g00717	histidine kinase 1	AT2G17820.1	20.86	25.51	24.37	71.6	34.45	48.82	1dpa morning_vs_bud morning	2.2	1.13	up	0.00202
Peaxi162Scf00328g00723	Senescence/dehydration-associated protein-related	AT2G17840.1	1.55	2.43	3.66	36.47	66.75	37.28	1dpa morning_vs_bud morning	19	4.25	up	4.09e-06
Peaxi162Scf00329g00011	Leucine-rich repeat receptor-like protein kinase family protein	AT4G08850.1	165.35	171.31	175.48	264.78	237.94	247.67	1dpa morning_vs_bud morning	1.5	0.551	up	1.11e-05
Peaxi162Scf00329g00024	dihydroflavonol 4-reductase-like1	AT4G35420.1	102.76	105.7	82.87	133.74	150.73	153.57	1dpa morning_vs_bud morning	1.5	0.588	up	0.00114
Peaxi162Scf00329g00097	Pentatricopeptide repeat (PPR-like) superfamily protein	AT5G13770.1	300.57	218.69	188.89	620.06	572.79	434.98	1dpa morning_vs_bud morning	2.3	1.2	up	0.00044
Peaxi162Scf00329g00212	Intermembrane space import and assembly protein 40, mitochondrial precursor, putative [Ricinus communis] gb|EEF49653.1| Intermembrane space import and assembly protein 40, mitochondrial precursor, putative [Ricinus communis]	ref|XP_002513150.1|	24.73	37.66	36.56	59.44	47.37	77.23	1dpa morning_vs_bud morning	1.9	0.944	up	0.000125
Peaxi162Scf00329g00317	Transcription elongation factor SPT4 homolog 2	sp|Q94C60|SPT42_ARATH	155.31	114.21	131.61	191.83	234.71	197.96	1dpa morning_vs_bud morning	1.5	0.619	up	6.81e-07
[truncated: 1,580 more rows]

## Sheet: morning down
			Normalized counts
Gene	description	Blast Hit	bud1_10 (Buds morning)	bud2_10 (Buds morning)	bud3_10 (Buds morning)	1dpa1_10 (1dpa morning)	1dpa2_10 (1dpa morning)	1dpa3_10 (1dpa morning)	Comparison	FoldChange	log2FoldChange	Direction	pvalue
Peaxi162Scf00353g00023	TGACG-sequence-specific DNA-binding protein TGA-2.1, putative [Theobroma cacao] gb|EOX92701.1| TGACG-sequence-specific DNA-binding protein TGA-2.1, putative [Theobroma cacao]	ref|XP_007048544.1|	86.54	38.88	17.06	0	0	0	1dpa morning_vs_bud morning	-9900000000	-33.2	down	0
Peaxi162Scf00347g00004	Unknown protein	0	4857.73	3039.81	5363.14	0	0	1.78	1dpa morning_vs_bud morning	-6200	-12.6	down	0
Peaxi162Scf00052g01013	Pectin lyase-like superfamily protein	AT4G13710.1	808.98	786.07	873.75	0	0	0	1dpa morning_vs_bud morning	-4100	-12	down	0
Peaxi162Scf00213g00153	Bifunctional inhibitor/lipid-transfer protein/seed storage 2S albumin superfamily protein	AT2G45180.1	3391.22	2293.83	3029.48	0	0	1.78	1dpa morning_vs_bud morning	-4100	-12	down	0
Peaxi162Scf00141g00059	glycerol-3-phosphate acyltransferase 6	AT2G38110.1	2939.98	2201.49	2856.44	1.35	0	0.89	1dpa morning_vs_bud morning	-3800	-11.9	down	0
Peaxi162Scf00235g00085	Unknown protein	0	704.67	589.25	627.59	0	0	0	1dpa morning_vs_bud morning	-3100	-11.6	down	0
Peaxi162Scf00647g00010	0	0	3021.11	2103.08	3819.15	0	2.15	0.89	1dpa morning_vs_bud morning	-2900	-11.5	down	0
Peaxi162Scf00052g01011	Pectin lyase-like superfamily protein	AT4G13710.1	8717.19	7509.62	9512.53	2.7	4.31	3.55	1dpa morning_vs_bud morning	-2400	-11.2	down	0
Peaxi162Scf00030g00816	RNA-binding (RRM/RBD/RNP motifs) family protein	AT1G78260.1	467.46	295.23	550.82	0	0	0	1dpa morning_vs_bud morning	-2200	-11.1	down	2.7e-09
Peaxi162Scf00033g03015	HAD superfamily, subfamily IIIB acid phosphatase	AT1G04040.1	485.23	431.31	443.58	0	0	0	1dpa morning_vs_bud morning	-2200	-11.1	down	0
Peaxi162Scf00058g00138	Pectin lyase-like superfamily protein	AT1G48100.1	5117.35	3853.83	3289.05	1.35	1.08	4.44	1dpa morning_vs_bud morning	-1700	-10.7	down	0
Peaxi162Scf00007g00122	allene oxide synthase	AT5G42650.1	1529.1	1722.8	1470.87	1.35	1.08	0.89	1dpa morning_vs_bud morning	-1400	-10.5	down	0
Peaxi162Scf00038g01135	GDSL esterase/lipase	sp|Q9FFC6|GDL78_ARATH	10648.9	8606.72	11191.8	6.75	10.77	5.33	1dpa morning_vs_bud morning	-1400	-10.4	down	0
Peaxi162Scf00043g02712	Leucine-rich receptor-like protein kinase family protein	AT1G08590.1	914.83	991.4	1127.22	2.7	0	0	1dpa morning_vs_bud morning	-1400	-10.5	down	0
Peaxi162Scf00274g00624	Gibberellin-regulated family protein	AT1G74670.1	596.5	495.7	472.82	0	1.08	0	1dpa morning_vs_bud morning	-1400	-10.4	down	0
Peaxi162Scf01333g00114	Xyloglucan galactosyltransferase KATAMARI1 homolog	sp|Q8H038|KATAM_ORYSJ	279.7	325.61	279.06	0	0	0	1dpa morning_vs_bud morning	-1400	-10.5	down	0
Peaxi162Scf00008g00817	O-acyltransferase (WSD1-like) family protein	AT5G53390.1	239.53	196.82	301	0	0	0	1dpa morning_vs_bud morning	-1300	-10.3	down	0
Peaxi162Scf00978g00116	Bifunctional inhibitor/lipid-transfer protein/seed storage 2S albumin superfamily protein	AT3G43720.1	2837.22	2885.51	3524.24	2.7	4.31	0.89	1dpa morning_vs_bud morning	-1300	-10.3	down	0
Peaxi162Scf00020g02335	Pollen Ole e 1 allergen and extensin family protein [Theobroma cacao] gb|EOY03810.1| Pollen Ole e 1 allergen and extensin family protein [Theobroma cacao]	ref|XP_007032884.1|	14903.9	14245.3	15801.8	16.21	16.15	6.21	1dpa morning_vs_bud morning	-1200	-10.2	down	0
Peaxi162Scf00320g00715	Phospholipase A2 family protein	AT2G06925.1	233.34	211.4	240.07	0	0	0	1dpa morning_vs_bud morning	-1200	-10.2	down	0
Peaxi162Scf00057g00011	ABC-2 type transporter family protein	AT5G52860.1	412.6	442.24	449.67	0	0	0.89	1dpa morning_vs_bud morning	-1100	-10.1	down	0
Peaxi162Scf00016g01142	long-chain acyl-CoA synthetase 2	AT1G49430.1	1296.53	929.44	1383.13	1.35	1.08	1.78	1dpa morning_vs_bud morning	-840	-9.72	down	0
Peaxi162Scf00025g00291	leucine-rich repeat/extensin 2	AT1G62440.1	2357.4	2151.68	2969.77	1.35	6.46	1.78	1dpa morning_vs_bud morning	-780	-9.6	down	0
Peaxi162Scf00921g00257	Endoglucanase 11	sp|O48766|GUN11_ARATH	154.53	142.15	163.29	0	0	0	1dpa morning_vs_bud morning	-770	-9.58	down	0
Peaxi162Scf00983g00418	cinnamyl alcohol dehydrogenase 9	AT4G39330.1	1401.61	1476.17	1511.09	2.7	2.15	1.78	1dpa morning_vs_bud morning	-680	-9.41	down	0
Peaxi162Scf00057g00227	HXXXD-type acyl-transferase family protein	AT5G23940.1	2335.76	1724.02	2847.91	2.7	5.38	2.66	1dpa morning_vs_bud morning	-640	-9.33	down	0
Peaxi162Scf00034g00049	Transducin/WD40 repeat-like superfamily protein	AT3G50390.1	237.21	183.46	274.19	0	0	0.89	1dpa morning_vs_bud morning	-590	-9.21	down	0
Peaxi162Scf00037g01418	Epoxide hydrolase 3	sp|Q9H6B9|EPHX3_HUMAN	391.74	317.1	476.48	1.35	0	0.89	1dpa morning_vs_bud morning	-550	-9.11	down	0
Peaxi162Scf00208g00005	RNA-binding (RRM/RBD/RNP motifs) family protein	AT3G54770.1	366.24	206.54	575.19	0	1.08	0.89	1dpa morning_vs_bud morning	-540	-9.07	down	0
Peaxi162Scf00241g00054	Plant invertase/pectin methylesterase inhibitor superfamily protein	AT5G51520.1	859.2	749.63	1135.75	2.7	1.08	1.78	1dpa morning_vs_bud morning	-500	-8.98	down	0
Peaxi162Scf00362g00962	proline-rich protein 4	AT4G38770.1	454288	412601	571603	917.26	927.01	1084.79	1dpa morning_vs_bud morning	-490	-8.94	down	0
Peaxi162Scf00002g00123	Bifunctional inhibitor/lipid-transfer protein/seed storage 2S albumin superfamily protein	AT1G62500.1	83.45	80.19	123.08	0	0	0	1dpa morning_vs_bud morning	-480	-8.9	down	0
Peaxi162Scf00159g01111	MLP-like protein 43	AT1G70890.1	89.63	108.13	85.3	0	0	0	1dpa morning_vs_bud morning	-470	-8.88	down	0
Peaxi162Scf01310g00029	Pentatricopeptide repeat-containing protein	sp|Q84J71|PP161_ARATH	185.44	216.26	151.11	1.35	0	0	1dpa morning_vs_bud morning	-470	-8.88	down	0
Peaxi162Scf00021g00132	FASCICLIN-like arabinogalactan protein 8	AT2G45470.1	858.43	922.15	1065.07	1.35	1.08	3.55	1dpa morning_vs_bud morning	-440	-8.79	down	0
Peaxi162Scf00558g00316	Protein of unknown function (DUF506)	AT1G62420.1	10.04	221.12	19.5	0	0	0	1dpa morning_vs_bud morning	-420	-8.7	down	1.48e-06
Peaxi162Scf00688g00223	GDSL esterase/lipase	sp|Q9SF78|GDL29_ARATH	276.61	236.92	253.47	0	1.08	0.89	1dpa morning_vs_bud morning	-360	-8.49	down	0
Peaxi162Scf00129g01122	carbonic anhydrase 1	AT3G01500.2	261.93	250.28	246.16	0	1.08	0.89	1dpa morning_vs_bud morning	-350	-8.47	down	0
Peaxi162Scf00140g01336	Endoglucanase 17	sp|O81416|GUN17_ARATH	1209.99	918.5	1174.75	1.35	4.31	3.55	1dpa morning_vs_bud morning	-340	-8.43	down	0
Peaxi162Scf00235g00517	Endoglucanase 11	sp|O48766|GUN11_ARATH	67.99	49.81	84.08	0	0	0	1dpa morning_vs_bud morning	-340	-8.39	down	8e-10
Peaxi162Scf00899g00410	GDSL esterase/lipase	sp|Q9FK75|GDL82_ARATH	111.26	94.77	176.7	0	0	0.89	1dpa morning_vs_bud morning	-330	-8.35	down	0
Peaxi162Scf00037g01115	formin homolog 6	AT5G67470.1	57.18	52.24	80.43	0	0	0	1dpa morning_vs_bud morning	-320	-8.3	down	0
Peaxi162Scf00071g01911	GDSL esterase/lipase	sp|Q9SVU5|GDL67_ARATH	1106.45	961.03	1250.3	2.7	6.46	1.78	1dpa morning_vs_bud morning	-310	-8.27	down	0
Peaxi162Scf00206g00311	expansin B3	AT4G28250.1	1397.75	1053.36	1525.71	5.4	2.15	5.33	1dpa morning_vs_bud morning	-310	-8.27	down	0
Peaxi162Scf03779g00017	Encodes a protein wh whose expression is responsive to nematode infection, putative [Theobroma cacao]	ref|XP_007045105.1|	43.27	57.1	88.96	0	0	0	1dpa morning_vs_bud morning	-310	-8.29	down	0
Peaxi162Scf00191g10112	Plant invertase/pectin methylesterase inhibitor superfamily protein	AT5G20740.1	114.35	95.98	137.7	0	0	0.89	1dpa morning_vs_bud morning	-300	-8.22	down	1e-10
Peaxi162Scf00281g00082	Protein kinase superfamily protein	AT1G28390.1	126.72	88.69	130.39	0	0	0.89	1dpa morning_vs_bud morning	-300	-8.21	down	0
Peaxi162Scf00434g00337	receptor like protein 50	AT4G13920.1	40.95	40.09	102.36	0	0	0	1dpa morning_vs_bud morning	-300	-8.25	down	1e-10
Peaxi162Scf01184g00015	2-oxoisovalerate dehydrogenase subunit alpha 1, mitochondrial	sp|Q9LPL5|ODBA1_ARATH	500.69	517.57	587.37	0	3.23	1.78	1dpa morning_vs_bud morning	-300	-8.24	down	0
Peaxi162Scf00230g00038	chlorophyllase 1	AT1G19670.1	193.94	224.77	214.48	1.35	1.08	0	1dpa morning_vs_bud morning	-290	-8.19	down	0
Peaxi162Scf00131g00101	F-box family protein with a domain of unknown function (DUF295)	AT4G22030.1	62.59	54.67	49.96	0	0	0	1dpa morning_vs_bud morning	-280	-8.12	down	4.3e-09
Peaxi162Scf00618g00342	calmodulin-binding family protein [Populus trichocarpa] gb|EEF06124.1| calmodulin-binding family protein [Populus trichocarpa]	ref|XP_002321997.1|	358.52	403.36	422.86	0	1.08	2.66	1dpa morning_vs_bud morning	-280	-8.12	down	0
Peaxi162Scf00643g00012	Bifunctional inhibitor/lipid-transfer protein/seed storage 2S albumin superfamily protein	AT2G45180.1	287.43	284.3	319.28	0	1.08	1.78	1dpa morning_vs_bud morning	-280	-8.14	down	0
Peaxi162Scf00016g01824	Unknown protein	0	69.54	40.09	52.4	0	0	0	1dpa morning_vs_bud morning	-270	-8.08	down	0.00313
Peaxi162Scf00236g00024	basic helix-loop-helix (bHLH) DNA-binding superfamily protein	AT1G72210.1	3510.21	3797.94	3655.85	9.46	10.77	18.64	1dpa morning_vs_bud morning	-270	-8.08	down	0
Peaxi162Scf00261g00157	Cysteine proteinases superfamily protein	AT3G19400.1	352.33	326.82	472.82	1.35	2.15	0.89	1dpa morning_vs_bud morning	-270	-8.06	down	0
Peaxi162Scf00420g00642	Pollen Ole e 1 allergen and extensin family protein	AT5G41050.1	174.62	202.9	194.98	0	2.15	0	1dpa morning_vs_bud morning	-270	-8.06	down	0
Peaxi162Scf01481g00033	conserved hypothetical protein [Ricinus communis] gb|EEF52840.1| conserved hypothetical protein [Ricinus communis]	ref|XP_002510653.1|	85.77	99.63	126.74	0	0	0.89	1dpa morning_vs_bud morning	-270	-8.06	down	1e-10
Peaxi162Scf00049g00149	NAD(P)-binding Rossmann-fold superfamily protein	AT3G50560.1	52.54	38.88	65.81	0	0	0	1dpa morning_vs_bud morning	-260	-8.03	down	2e-10
Peaxi162Scf00129g00314	ABC transporter B family member 19	sp|Q9LJX0|AB19B_ARATH	428.83	477.48	486.23	1.35	0	3.55	1dpa morning_vs_bud morning	-260	-8.03	down	0
Peaxi162Scf00064g00911	SKU5 similar 5	AT1G76160.1	951.92	698.6	1218.62	1.35	6.46	3.55	1dpa morning_vs_bud morning	-250	-7.94	down	0
Peaxi162Scf00089g00126	non-specific phospholipase C6	AT3G48610.1	549.36	630.56	689.74	2.7	1.08	3.55	1dpa morning_vs_bud morning	-250	-7.97	down	0
Peaxi162Scf00774g00122	expansin A4	AT2G39700.1	95.04	70.47	125.52	1.35	0	0	1dpa morning_vs_bud morning	-250	-7.96	down	4e-10
Peaxi162Scf00316g00055	caffeoyl-CoA 3-O-methyltransferase	AT1G67980.1	496.05	171.31	605.65	1.35	2.15	1.78	1dpa morning_vs_bud morning	-240	-7.89	down	0
Peaxi162Scf00714g00016	Pathogenesis-related thaumatin superfamily protein	AT1G75050.1	1566.19	1861.31	1799.9	6.75	7.54	7.1	1dpa morning_vs_bud morning	-240	-7.93	down	0
Peaxi162Scf00921g00242	Glucan endo-1,3-beta-glucosidase 3	sp|Q9ZU91|E133_ARATH	84.99	83.83	110.89	0	1.08	0	1dpa morning_vs_bud morning	-240	-7.9	down	2e-10
Peaxi162Scf00834g00013	Protein of unknown function, DUF584	AT4G21970.1	84.99	86.26	97.49	1.35	0	0	1dpa morning_vs_bud morning	-230	-7.84	down	1e-10
Peaxi162Scf00735g00516	basic helix-loop-helix (bHLH) DNA-binding superfamily protein	AT1G68810.1	42.5	34.02	56.06	0	0	0	1dpa morning_vs_bud morning	-220	-7.78	down	2e-10
Peaxi162Scf00013g00332	Gibberellin-regulated family protein	AT1G74670.1	183.89	91.12	166.95	0	0	1.78	1dpa morning_vs_bud morning	-210	-7.74	down	2.5e-09
Peaxi162Scf00042g02726	Auxin transporter-like protein 2	sp|Q9S836|LAX2_ARATH	71.86	52.24	118.21	1.35	0	0	1dpa morning_vs_bud morning	-210	-7.69	down	1.4e-09
Peaxi162Scf00392g00316	AP2/B3-like transcriptional factor family protein, putative isoform 3 [Theobroma cacao] gb|EOY14623.1| AP2/B3-like transcriptional factor family protein, putative isoform 3 [Theobroma cacao]	ref|XP_007017398.1|	80.36	69.25	90.18	0	1.08	0	1dpa morning_vs_bud morning	-210	-7.68	down	5.54e-08
Peaxi162Scf00451g00939	IQ-domain 30	AT1G18840.1	357.74	365.7	376.55	1.35	1.08	2.66	1dpa morning_vs_bud morning	-210	-7.69	down	0
Peaxi162Scf00944g00026	Pectin lyase-like superfamily protein	AT5G19730.1	307.52	304.95	299.78	1.35	2.15	0.89	1dpa morning_vs_bud morning	-210	-7.73	down	0
Peaxi162Scf00334g00114	S-adenosyl-L-methionine-dependent methyltransferases superfamily protein	AT4G01240.1	65.68	88.69	82.87	0	0	0.89	1dpa morning_vs_bud morning	-200	-7.66	down	5e-10
Peaxi162Scf00380g00814	Eukaryotic aspartyl protease family protein	AT1G25510.1	1720.72	1950	2436.02	13.51	6.46	10.65	1dpa morning_vs_bud morning	-200	-7.66	down	0
Peaxi162Scf01238g00223	Non-specific lipid-transfer protein 2	sp|Q03461|NLTP2_TOBAC	2430.8	1700.93	2131.36	13.51	9.69	10.65	1dpa morning_vs_bud morning	-190	-7.54	down	0
Peaxi162Scf00015g00525	gibberellin 3-oxidase 1	AT1G15550.1	624.31	353.55	415.55	4.05	3.23	0.89	1dpa morning_vs_bud morning	-180	-7.5	down	0
Peaxi162Scf00075g01235	formin homology 1	AT3G25500.1	65.68	65.61	80.43	1.35	0	0	1dpa morning_vs_bud morning	-180	-7.5	down	4.9e-09
Peaxi162Scf00157g00415	cellulose synthase-like A3	AT1G23480.1	1209.99	1112.9	1196.68	4.05	6.46	8.88	1dpa morning_vs_bud morning	-180	-7.46	down	0
Peaxi162Scf00013g00047	Leucine-rich receptor-like protein kinase family protein	AT2G26330.1	64.9	65.61	64.59	0	0	0.89	1dpa morning_vs_bud morning	-170	-7.38	down	1e-09
Peaxi162Scf00077g00077	Leucine-rich receptor-like protein kinase family protein	AT1G08590.1	147.58	204.11	205.95	0	2.15	0.89	1dpa morning_vs_bud morning	-170	-7.44	down	0
Peaxi162Scf00328g00619	Protein of unknown function (DUF630 and DUF632)	AT1G02110.1	64.9	66.82	70.68	1.35	0	0	1dpa morning_vs_bud morning	-170	-7.43	down	1.6e-09
Peaxi162Scf00842g00426	Protein NRT1/ PTR FAMILY 6.1	sp|Q9LYR6|PTR49_ARATH	267.34	239.35	446.01	4.05	0	1.78	1dpa morning_vs_bud morning	-170	-7.45	down	0
Peaxi162Scf00058g00294	Heat shock protein DnaJ with tetratricopeptide repeat	AT4G02100.1	22.41	36.45	39	0	0	0	1dpa morning_vs_bud morning	-160	-7.33	down	4.4e-09
Peaxi162Scf00128g00544	sieve element occlusion c [Solanum phureja]	gb|ADN32812.1|	20.86	43.74	32.9	0	0	0	1dpa morning_vs_bud morning	-160	-7.33	down	4.95e-08
Peaxi162Scf00209g00086	Protein kinase superfamily protein	AT1G69910.1	31.68	38.88	25.59	0	0	0	1dpa morning_vs_bud morning	-160	-7.32	down	3.16e-08
Peaxi162Scf00548g00221	HXXXD-type acyl-transferase family protein	AT3G26040.1	86.54	128.78	125.52	0	1.08	0.89	1dpa morning_vs_bud morning	-160	-7.32	down	2e-10
Peaxi162Scf00740g00112	IQ-domain 21	AT3G49260.1	809.75	561.31	862.78	4.05	5.38	4.44	1dpa morning_vs_bud morning	-160	-7.32	down	0
Peaxi162Scf00001g00481	SPX (SYG1/Pho81/XPR1) domain-containing protein	AT1G02860.1	23.95	38.88	26.81	0	0	0	1dpa morning_vs_bud morning	-150	-7.21	down	1.25e-08
Peaxi162Scf00065g01429	Fatty acid hydroxylase superfamily	AT1G02205.3	270.43	372.99	346.09	1.35	3.23	1.78	1dpa morning_vs_bud morning	-150	-7.26	down	0
Peaxi162Scf00128g00175	0	0	53.31	58.32	63.37	0	1.08	0	1dpa morning_vs_bud morning	-150	-7.22	down	3.1e-09
Peaxi162Scf00196g01022	Heavy metal transport/detoxification superfamily protein	AT3G06130.1	2600.78	2805.32	3116.01	13.51	16.15	26.63	1dpa morning_vs_bud morning	-150	-7.19	down	0
Peaxi162Scf00392g00516	alpha/beta-Hydrolases superfamily protein	AT5G09430.1	35.54	14.58	36.56	0	0	0	1dpa morning_vs_bud morning	-150	-7.18	down	5.53e-08
Peaxi162Scf00920g00026	Concanavalin A-like lectin protein kinase family protein	AT5G06740.1	29.36	19.44	39	0	0	0	1dpa morning_vs_bud morning	-150	-7.19	down	3.75e-08
Peaxi162Scf00152g00935	ABC-2 type transporter family protein	AT3G21090.1	34.77	26.73	23.15	0	0	0	1dpa morning_vs_bud morning	-140	-7.14	down	0.00205
Peaxi162Scf00380g00056	Disease resistance protein (CC-NBS-LRR class) family	AT5G35450.1	48.68	29.16	6.09	0	0	0	1dpa morning_vs_bud morning	-140	-7.13	down	1.58e-05
Peaxi162Scf00457g00052	RING/U-box superfamily protein	AT4G30400.1	214.8	232.06	146.23	0	2.15	1.78	1dpa morning_vs_bud morning	-140	-7.13	down	0
Peaxi162Scf01220g00002	Unknown protein	0	369.33	738.69	339.99	1.35	2.15	6.21	1dpa morning_vs_bud morning	-140	-7.11	down	0
Peaxi162Scf00001g00371	Endoglucanase 17	sp|O81416|GUN17_ARATH	147.58	159.16	124.3	1.35	0	1.78	1dpa morning_vs_bud morning	-130	-7.07	down	0
Peaxi162Scf00006g00031	FASCICLIN-like arabinogalactan 1	AT5G55730.1	326.84	300.09	350.96	2.7	3.23	1.78	1dpa morning_vs_bud morning	-130	-7.02	down	0
Peaxi162Scf00027g00214	tetratricopetide-repeat thioredoxin-like 1	AT1G53300.1	360.06	349.91	294.91	5.4	1.08	1.78	1dpa morning_vs_bud morning	-130	-7.05	down	0
Peaxi162Scf00047g01225	Chalcone synthase A	sp|P08894|CHSA_PETHY	7102.32	5517.09	6203.98	45.93	53.83	43.5	1dpa morning_vs_bud morning	-130	-7.04	down	0
Peaxi162Scf00073g01424	Ethylene-responsive transcription factor SHINE 3	sp|Q3E958|SHN3_ARATH	267.34	252.71	321.72	4.05	1.08	1.78	1dpa morning_vs_bud morning	-130	-7.02	down	0
Peaxi162Scf00132g00074	Unknown protein	0	28.59	27.94	19.5	0	0	0	1dpa morning_vs_bud morning	-130	-6.99	down	1.21e-06
Peaxi162Scf00166g00423	serine carboxypeptidase-like 25	AT3G02110.1	700.03	554.02	743.36	2.7	7.54	4.44	1dpa morning_vs_bud morning	-130	-7.06	down	0
Peaxi162Scf00258g00617	2-oxoglutarate (2OG) and Fe(II)-dependent oxygenase superfamily protein	AT4G03070.1	197.03	130	106.02	1.35	1.08	0.89	1dpa morning_vs_bud morning	-130	-7.06	down	3e-09
Peaxi162Scf00262g01014	MATE efflux family protein	AT3G21690.1	107.4	92.34	84.08	1.35	1.08	0	1dpa morning_vs_bud morning	-130	-7.05	down	0
Peaxi162Scf00338g00230	Polygalacturonase-1 non-catalytic subunit beta	sp|Q40161|GP1_SOLLC	3256.78	3680.09	4092.12	16.21	16.15	54.15	1dpa morning_vs_bud morning	-130	-6.98	down	0
Peaxi162Scf00362g00841	Pathogenesis-related thaumatin superfamily protein	AT4G38660.1	34	53.46	60.93	0	1.08	0	1dpa morning_vs_bud morning	-130	-6.97	down	1.23e-08
Peaxi162Scf00377g00043	GATA transcription factor 2	AT2G45050.1	226.39	217.48	248.6	1.35	0	3.55	1dpa morning_vs_bud morning	-130	-7.03	down	0
Peaxi162Scf00451g00075	Transmembrane amino acid transporter family protein	AT5G15240.1	28.59	26.73	20.72	0	0	0	1dpa morning_vs_bud morning	-130	-6.99	down	3.06e-07
Peaxi162Scf00610g00115	Cysteine proteinase inhibitor 5	sp|Q41916|CYT5_ARATH	38.63	42.52	68.24	1.35	0	0	1dpa morning_vs_bud morning	-130	-6.99	down	2.17e-07
Peaxi162Scf00755g00009	Alcohol-forming fatty acyl-CoA reductase	sp|Q9XGY7|FAR_SIMCH	220.21	223.55	253.47	0	1.08	3.55	1dpa morning_vs_bud morning	-130	-7.05	down	0
Peaxi162Scf00002g00813	SKU5 similar 2	AT5G51480.1	1011.42	987.76	1236.9	14.86	5.38	7.99	1dpa morning_vs_bud morning	-120	-6.86	down	0
Peaxi162Scf00047g01322	Pectin lyase-like superfamily protein	AT4G13710.1	341.52	249.07	270.53	0	1.08	5.33	1dpa morning_vs_bud morning	-120	-6.89	down	0
Peaxi162Scf00130g01126	0	0	2226.04	2038.69	2471.36	12.16	21.53	21.31	1dpa morning_vs_bud morning	-120	-6.91	down	0
Peaxi162Scf00137g00062	Unknown protein	0	618.13	563.74	806.73	2.7	4.31	7.99	1dpa morning_vs_bud morning	-120	-6.96	down	0
Peaxi162Scf00183g00068	methyl esterase 10	AT3G50440.1	51	38.88	54.84	0	1.08	0	1dpa morning_vs_bud morning	-120	-6.95	down	2.45e-08
Peaxi162Scf00271g00022	Leucine-rich repeat protein kinase family protein	AT4G22730.1	1148.95	1415.42	1255.18	10.81	9.69	10.65	1dpa morning_vs_bud morning	-120	-6.94	down	0
Peaxi162Scf00430g00311	Integrase-type DNA-binding superfamily protein	AT5G25190.1	98.9	57.1	90.18	0	1.08	0.89	1dpa morning_vs_bud morning	-120	-6.86	down	2.5e-08
Peaxi162Scf00845g00122	arabinogalactan-protein [Nicotiana alata]	gb|AAB35284.1|	265.8	239.35	269.31	4.05	1.08	1.78	1dpa morning_vs_bud morning	-120	-6.9	down	0
Peaxi162Scf00020g00718	glycerol-3-phosphate acyltransferase 4	AT1G01610.1	1767.08	1613.46	2202.04	20.26	20.46	10.65	1dpa morning_vs_bud morning	-110	-6.79	down	0
Peaxi162Scf00037g00333	Plant invertase/pectin methylesterase inhibitor superfamily	AT3G10720.2	76.49	60.75	88.96	1.35	0	0.89	1dpa morning_vs_bud morning	-110	-6.72	down	1.4e-09
Peaxi162Scf00082g00118	Eukaryotic aspartyl protease family protein	AT5G07030.1	234.12	229.63	252.25	2.7	1.08	2.66	1dpa morning_vs_bud morning	-110	-6.8	down	0
Peaxi162Scf00129g00321	transcription factor style2.1 [Solanum lycopersicum] ref|XP_006338463.1| PREDICTED: transcription factor bHLH135-like [Solanum tuberosum] gb|ABX82930.1| transcription factor style2.1 [Solanum lycopersicum] gb|ABX82931.1| transcription factor style2.1 [Solanum pennellii] gb|ABX82932.1| transcription factor style2.1 [Solanum lycopersicum] gb|ABX82933.1| transcription factor style2.1 [Solanum pennel…	ref|NP_001234290.1|	263.48	284.3	311.97	2.7	4.31	0.89	1dpa morning_vs_bud morning	-110	-6.81	down	0
Peaxi162Scf00350g00013	GATA transcription factor 2	AT2G45050.1	363.92	178.6	717.77	2.7	2.15	6.21	1dpa morning_vs_bud morning	-110	-6.77	down	0
Peaxi162Scf00420g00335	Ankyrin repeat family protein	AT3G01750.1	192.39	174.95	119.42	2.7	2.15	0	1dpa morning_vs_bud morning	-110	-6.8	down	0
Peaxi162Scf00444g00857	tubulin beta chain 2	AT5G62690.1	51.77	44.95	34.12	0	0	0.89	1dpa morning_vs_bud morning	-110	-6.81	down	2.62e-07
Peaxi162Scf00515g00313	ovate family protein 7	AT2G18500.1	39.41	37.66	54.84	1.35	0	0	1dpa morning_vs_bud morning	-110	-6.81	down	7.19e-08
Peaxi162Scf00538g00520	proline-rich protein 4	AT4G38770.1	120.54	80.19	176.7	4.05	0	0	1dpa morning_vs_bud morning	-110	-6.8	down	0
Peaxi162Scf00540g00518	pleiotropic drug resistance 3	AT2G29940.1	1121.91	685.23	1035.83	8.11	10.77	6.21	1dpa morning_vs_bud morning	-110	-6.84	down	0
Peaxi162Scf00550g00440	Long-chain-alcohol oxidase FAO1	sp|B5WWZ8|FAO1_LOTJA	1511.33	1790.84	1734.09	8.11	19.38	19.53	1dpa morning_vs_bud morning	-110	-6.72	down	0
Peaxi162Scf00588g00051	HXXXD-type acyl-transferase family protein	AT3G26040.1	428.83	530.93	506.95	1.35	5.38	5.33	1dpa morning_vs_bud morning	-110	-6.84	down	0
Peaxi162Scf00678g00016	Translation initiation factor SUI1 family protein	AT5G54760.1	28.59	9.72	30.47	0	0	0	1dpa morning_vs_bud morning	-110	-6.84	down	0.00895
Peaxi162Scf00075g01548	UDP-Glycosyltransferase superfamily protein	AT4G15480.1	101.99	103.27	123.08	0	2.15	0.89	1dpa morning_vs_bud morning	-100	-6.68	down	0
Peaxi162Scf00118g00042	Pectinacetylesterase family protein	AT4G19420.1	1243.99	1360.75	1579.33	6.75	19.38	15.09	1dpa morning_vs_bud morning	-100	-6.64	down	0
Peaxi162Scf00393g00032	UDP-Glycosyltransferase superfamily protein	AT5G49690.1	66.45	47.38	104.8	0	0	1.78	1dpa morning_vs_bud morning	-100	-6.7	down	6e-09
Peaxi162Scf00451g00816	Unknown protein	0	27.04	23.08	9.75	0	0	0	1dpa morning_vs_bud morning	-100	-6.64	down	6.85e-05
Peaxi162Scf00517g00317	GDSL esterase/lipase	sp|Q9SVU5|GDL67_ARATH	633.58	635.42	849.38	6.75	7.54	6.21	1dpa morning_vs_bud morning	-100	-6.7	down	0
Peaxi162Scf00546g00324	Heavy metal transport/detoxification superfamily protein	AT3G24450.1	275.07	253.92	229.1	1.35	5.38	0.89	1dpa morning_vs_bud morning	-100	-6.65	down	0
Peaxi162Scf00818g00319	RING/U-box superfamily protein	AT4G10150.1	38.63	41.31	41.43	0	0	0.89	1dpa morning_vs_bud morning	-100	-6.7	down	2.74e-07
Peaxi162Scf00039g01625	NAD(P)-binding Rossmann-fold superfamily protein	AT5G02540.1	526.96	488.41	622.71	5.4	3.23	7.99	1dpa morning_vs_bud morning	-96	-6.59	down	0
Peaxi162Scf00021g00218	TCP family transcription factor	AT2G45680.1	39.41	23.08	48.74	1.35	0	0	1dpa morning_vs_bud morning	-95	-6.57	down	2.9e-07
Peaxi162Scf00111g00526	1dpaP-like protein	sp|A7QBZ2|CSPLA_VITVI	577.95	567.38	703.14	6.75	9.69	3.55	1dpa morning_vs_bud morning	-95	-6.57	down	0
Peaxi162Scf00179g00543	RING/U-box superfamily protein	AT1G73760.1	31.68	35.23	45.09	0	1.08	0	1dpa morning_vs_bud morning	-95	-6.57	down	7.96e-08
Peaxi162Scf00099g00191	Late embryogenesis abundant hydroxyproline-rich glycoprotein family, putative [Theobroma cacao] gb|EOX95792.1| Late embryogenesis abundant hydroxyproline-rich glycoprotein family, putative [Theobroma cacao]	ref|XP_007051635.1|	73.4	63.18	134.05	0	0	2.66	1dpa morning_vs_bud morning	-94	-6.56	down	0.000497
Peaxi162Scf00225g00017	FASCICLIN-like arabinogalactan 1	AT5G55730.1	1312.76	1150.56	1402.63	17.56	10.77	14.2	1dpa morning_vs_bud morning	-92	-6.52	down	0
Peaxi162Scf00136g00222	Bifunctional inhibitor/lipid-transfer protein/seed storage 2S albumin superfamily protein	AT2G45180.1	4330.78	4090.74	4408.96	51.33	54.91	37.28	1dpa morning_vs_bud morning	-89	-6.48	down	0
Peaxi162Scf00745g00719	Fatty acid hydroxylase superfamily	AT1G02205.2	103.54	120.28	151.11	1.35	2.15	0.89	1dpa morning_vs_bud morning	-87	-6.44	down	0
Peaxi162Scf02063g00003	0	0	1302.71	1459.16	1219.84	9.46	16.15	20.42	1dpa morning_vs_bud morning	-86	-6.43	down	0
Peaxi162Scf00620g00814	Glucose-methanol-choline (GMC) oxidoreductase family protein	AT1G12570.1	1065.5	1112.9	1484.28	16.21	15.07	12.43	1dpa morning_vs_bud morning	-85	-6.41	down	0
Peaxi162Scf00054g02318	Plant invertase/pectin methylesterase inhibitor superfamily protein	AT5G62350.1	207.85	216.26	456.98	1.35	3.23	5.33	1dpa morning_vs_bud morning	-84	-6.39	down	0
Peaxi162Scf00160g00833	HXXXD-type acyl-transferase family protein	AT1G24430.1	280.48	294.02	320.5	1.35	6.46	2.66	1dpa morning_vs_bud morning	-83	-6.38	down	0
Peaxi162Scf00130g00063	UDP-Glycosyltransferase superfamily protein	AT2G36780.1	490.64	387.57	391.18	1.35	6.46	7.1	1dpa morning_vs_bud morning	-82	-6.35	down	0
Peaxi162Scf00016g00355	beta-galactosidase 3	AT4G36360.1	3403.58	3472.33	3618.08	25.67	54.91	47.94	1dpa morning_vs_bud morning	-81	-6.34	down	0
Peaxi162Scf00074g00227	alpha/beta-Hydrolases superfamily protein	AT4G24140.1	84.22	72.9	106.02	2.7	0	0.89	1dpa morning_vs_bud morning	-81	-6.34	down	0
Peaxi162Scf00366g00529	lac1dpae 11	AT5G03260.1	20.09	26.73	47.53	1.35	0	0	1dpa morning_vs_bud morning	-80	-6.32	down	2.22e-06
Peaxi162Scf00133g01414	Defence response isoform 1 [Theobroma cacao] gb|EOX92285.1| Defence response isoform 1 [Theobroma cacao]	ref|XP_007048128.1|	46.36	20.65	25.59	0	0	0.89	1dpa morning_vs_bud morning	-79	-6.31	down	0.000279
Peaxi162Scf00189g00124	Basic-leucine zipper (bZIP) transcription factor family protein	AT2G42380.2	1696	1483.46	1681.69	10.81	27.99	21.31	1dpa morning_vs_bud morning	-79	-6.31	down	0
Peaxi162Scf00104g01410	Non-specific lipid-transfer protein 2	sp|P86809|NLTP2_APIGA	34	34.02	20.72	1.35	0	0	1dpa morning_vs_bud morning	-76	-6.25	down	9.98e-07
Peaxi162Scf00011g01411	Unknown protein	0	33.22	23.08	30.47	1.35	0	0	1dpa morning_vs_bud morning	-75	-6.23	down	2.71e-07
Peaxi162Scf00335g00116	Unknown protein	0	26.27	29.16	31.68	0	1.08	0	1dpa morning_vs_bud morning	-75	-6.22	down	7.15e-06
Peaxi162Scf00789g00411	cellulose synthase-like A3	AT1G23480.1	2980.94	3376.35	3936.14	43.23	46.3	47.94	1dpa morning_vs_bud morning	-75	-6.22	down	0
Peaxi162Scf00314g00643	Zinc finger (C3HC4-type RING finger) family protein	AT1G57820.1	45.59	65.61	46.31	0	1.08	0.89	1dpa morning_vs_bud morning	-74	-6.21	down	5.68e-08
Peaxi162Scf00550g00550	O-acyltransferase (WSD1-like) family protein	AT5G53390.1	258.07	239.35	290.03	4.05	3.23	3.55	1dpa morning_vs_bud morning	-73	-6.19	down	0
Peaxi162Scf00275g00115	pleiotropic drug resistance 4	AT2G26910.1	4004.71	3353.27	4571.04	59.44	57.06	49.71	1dpa morning_vs_bud morning	-72	-6.17	down	0
Peaxi162Scf00005g04017	conserved hypothetical protein [Ricinus communis] gb|EEF37137.1| conserved hypothetical protein [Ricinus communis]	ref|XP_002525171.1|	256.52	234.49	269.31	2.7	6.46	1.78	1dpa morning_vs_bud morning	-71	-6.14	down	0
Peaxi162Scf00094g00912	UDP-Glycosyltransferase superfamily protein	AT2G36780.1	1545.33	1417.85	1496.46	17.56	17.23	26.63	1dpa morning_vs_bud morning	-71	-6.15	down	0
Peaxi162Scf00503g00220	Protein kinase superfamily protein	AT4G02630.1	434.24	436.17	432.61	9.46	5.38	4.44	1dpa morning_vs_bud morning	-71	-6.15	down	0
Peaxi162Scf00732g00317	Non-specific lipid-transfer protein	sp|Q39950|NLTP_HELAN	807.43	871.12	676.33	5.4	16.15	11.54	1dpa morning_vs_bud morning	-71	-6.14	down	0
Peaxi162Scf00052g01815	Unknown protein	0	40.95	52.24	57.28	0	2.15	0	1dpa morning_vs_bud morning	-70	-6.12	down	1.5e-06
Peaxi162Scf00271g00055	Cytosolic sulfotransferase 5	sp|Q9M1V2|SOT5_ARATH	55.63	48.6	123.08	1.35	2.15	0	1dpa morning_vs_bud morning	-70	-6.12	down	1e-10
Peaxi162Scf00683g00016	conserved hypothetical protein [Ricinus communis] gb|EEF29257.1| conserved hypothetical protein [Ricinus communis]	ref|XP_002533130.1|	2453.21	2308.41	2829.63	32.42	33.38	41.72	1dpa morning_vs_bud morning	-70	-6.13	down	0
Peaxi162Scf00777g00049	Unknown protein	0	22.41	19.44	40.21	0	0	0.89	1dpa morning_vs_bud morning	-70	-6.13	down	0.000411
Peaxi162Scf01662g00013	NAD(P)-binding Rossmann-fold superfamily protein	AT3G51680.1	27.04	25.51	29.25	0	1.08	0	1dpa morning_vs_bud morning	-70	-6.13	down	0.00785
Peaxi162Scf00518g00317	glycosylphosphatidylinositol-anchored lipid protein transfer 1	AT1G27950.1	536.23	417.94	564.22	6.75	12.92	2.66	1dpa morning_vs_bud morning	-69	-6.11	down	0
Peaxi162Scf00620g00014	Leucine-rich receptor-like protein kinase family protein	AT3G28040.1	84.22	91.12	123.08	2.7	0	1.78	1dpa morning_vs_bud morning	-69	-6.11	down	0
Peaxi162Scf00919g00022	Polygalacturonase [Morus notabilis]	gb|EXB56004.1|	1259.44	934.3	1007.8	6.75	17.23	21.31	1dpa morning_vs_bud morning	-69	-6.11	down	0
Peaxi162Scf00862g00111	Aldehyde dehydrogenase family 3 member F1	sp|Q70E96|AL3F1_ARATH	254.98	216.26	259.57	5.4	1.08	4.44	1dpa morning_vs_bud morning	-68	-6.09	down	0
Peaxi162Scf01007g00013	UPF0329 protein ECU01_0100/ECU01_1510/ECU08_0030, putative isoform 1 [Theobroma cacao] gb|EOY05482.1| UPF0329 protein ECU01_0100/ECU01_1510/ECU08_0030, putative isoform 1 [Theobroma cacao]	ref|XP_007034556.1|	192.39	153.08	163.29	1.35	5.38	0.89	1dpa morning_vs_bud morning	-68	-6.08	down	0
Peaxi162Scf00173g00321	TRICHOME BIREFRINGENCE-LIKE 36	AT3G54260.1	251.12	218.69	249.82	4.05	2.15	4.44	1dpa morning_vs_bud morning	-67	-6.07	down	0
Peaxi162Scf00254g00136	HXXXD-type acyl-transferase family protein	AT1G65450.1	11841.8	12731.5	12913.7	159.41	225.02	173.99	1dpa morning_vs_bud morning	-67	-6.07	down	0
Peaxi162Scf00984g00116	Lactoylglutathione lyase / glyoxalase I family protein	AT1G80160.1	35.54	23.08	19.5	1.35	0	0	1dpa morning_vs_bud morning	-67	-6.06	down	0.00439
Peaxi162Scf00231g00216	Unknown protein	0	97.36	92.34	93.83	1.35	1.08	1.78	1dpa morning_vs_bud morning	-66	-6.05	down	0
Peaxi162Scf00111g00009	Unknown protein	0	28.59	49.81	60.93	0	0	1.78	1dpa morning_vs_bud morning	-65	-6.03	down	7.36e-08
Peaxi162Scf00422g00065	Pollen Ole e 1 allergen and extensin family protein	AT4G08685.1	6600.86	4892.61	8270.76	32.42	78.6	191.75	1dpa morning_vs_bud morning	-65	-6.02	down	0
Peaxi162Scf00010g00342	Eukaryotic aspartyl protease family protein	AT3G52500.1	319.88	353.55	420.42	9.46	3.23	5.33	1dpa morning_vs_bud morning	-63	-5.98	down	0
Peaxi162Scf00088g00818	2-oxoglutarate (2OG) and Fe(II)-dependent oxygenase superfamily protein	AT5G20400.1	95.04	76.54	92.61	0	0	3.55	1dpa morning_vs_bud morning	-63	-5.97	down	0
Peaxi162Scf00276g00413	Sulfite exporter TauE/SafE family protein	AT2G25737.1	1216.17	1337.66	1306.36	20.26	21.53	20.42	1dpa morning_vs_bud morning	-62	-5.95	down	0
Peaxi162Scf00683g00428	Pathogenesis-related thaumatin superfamily protein	AT1G73620.1	25.5	18.22	29.25	0	0	0.89	1dpa morning_vs_bud morning	-62	-5.96	down	1.14e-05
Peaxi162Scf00007g02519	Unknown protein	0	34	20.65	15.84	0	1.08	0	1dpa morning_vs_bud morning	-61	-5.93	down	5.29e-06
Peaxi162Scf00770g00126	Long-chain-fatty-acid--CoA ligase 5	sp|O88813|ACSL5_RAT	3612.97	3152.8	3631.48	64.84	55.99	49.71	1dpa morning_vs_bud morning	-61	-5.94	down	0
Peaxi162Scf00128g01525	11-beta-hydroxysteroid dehydrogenase 1B	sp|P0DKC6|HSD1B_ARATH	231.03	269.72	264.44	2.7	5.38	4.44	1dpa morning_vs_bud morning	-60	-5.91	down	0
Peaxi162Scf00135g01012	GRF1-INTERACTING FACTOR 1 family protein [Populus trichocarpa] gb|ERP48776.1| GRF1-INTERACTING FACTOR 1 family protein [Populus trichocarpa]	ref|XP_006370979.1|	68.77	53.46	69.46	0	2.15	0.89	1dpa morning_vs_bud morning	-60	-5.9	down	2e-10
Peaxi162Scf00437g00053	alpha/beta-Hydrolases superfamily protein	AT1G19190.1	127.49	127.57	119.42	0	2.15	3.55	1dpa morning_vs_bud morning	-60	-5.9	down	0
Peaxi162Scf00057g00183	Unknown protein	0	88.08	71.68	25.59	0	1.08	1.78	1dpa morning_vs_bud morning	-59	-5.88	down	8.6e-09
Peaxi162Scf00128g00642	Pectin lyase-like superfamily protein	AT5G63180.1	11415.3	12568.7	10801.8	75.65	232.56	280.52	1dpa morning_vs_bud morning	-59	-5.88	down	0
Peaxi162Scf00140g01335	Plant invertase/pectin methylesterase inhibitor superfamily	AT4G02300.1	109.72	88.69	116.99	0	2.15	2.66	1dpa morning_vs_bud morning	-59	-5.89	down	0
Peaxi162Scf00071g00212	Pectinacetylesterase family protein	AT3G05910.1	95.81	110.56	103.58	0	2.15	2.66	1dpa morning_vs_bud morning	-58	-5.86	down	0
Peaxi162Scf00635g00021	armadillo repeat only 2	AT5G66200.1	57.18	49.81	82.87	1.35	1.08	0.89	1dpa morning_vs_bud morning	-58	-5.87	down	4.22e-08
Peaxi162Scf00966g00004	GDSL esterase/lipase	sp|Q9FJ45|GDL83_ARATH	110.49	138.5	123.08	1.35	2.15	2.66	1dpa morning_vs_bud morning	-58	-5.85	down	0
Peaxi162Scf00126g00626	Integral membrane HRF1 family protein	AT3G59500.1	88.08	77.76	77.99	2.7	0	1.78	1dpa morning_vs_bud morning	-57	-5.83	down	0
Peaxi162Scf01447g00015	Heavy metal transport/detoxification superfamily protein	AT4G27590.1	78.81	46.17	56.06	0	1.08	1.78	1dpa morning_vs_bud morning	-57	-5.84	down	2.3e-09
Peaxi162Scf00015g00523	alpha/beta-Hydrolases superfamily protein	AT1G80280.1	241.07	201.68	274.19	4.05	3.23	5.33	1dpa morning_vs_bud morning	-56	-5.81	down	0
Peaxi162Scf00117g00314	Glucan endo-1,3-beta-glucosidase 11	sp|Q8L868|E1311_ARATH	571.77	545.51	811.6	9.46	10.77	14.2	1dpa morning_vs_bud morning	-56	-5.8	down	0
Peaxi162Scf00288g01010	histidine kinase 5	AT5G10720.1	120.54	80.19	96.27	1.35	1.08	2.66	1dpa morning_vs_bud morning	-56	-5.8	down	0
Peaxi162Scf00327g00912	nucleosome assembly protein 1	AT2G19480.3	27.04	21.87	15.84	0	0	0.89	1dpa morning_vs_bud morning	-56	-5.8	down	4.4e-06
Peaxi162Scf00329g00716	Leucine-rich repeat protein kinase family protein	AT1G10850.1	200.89	189.53	212.04	5.4	3.23	2.66	1dpa morning_vs_bud morning	-56	-5.8	down	0
Peaxi162Scf00015g00142	0	0	33.22	41.31	42.65	0	0	1.78	1dpa morning_vs_bud morning	-55	-5.79	down	3.76e-07
Peaxi162Scf00016g02931	Glycosyl hydrolase family 10 protein	AT4G33860.1	90.4	54.67	74.34	0	1.08	2.66	1dpa morning_vs_bud morning	-55	-5.78	down	2.17e-05
Peaxi162Scf00074g00926	Endoglucanase 6	sp|Q42059|GUN6_ARATH	16824	16061.7	17501.8	275.58	364.99	288.51	1dpa morning_vs_bud morning	-54	-5.76	down	0
Peaxi162Scf00393g00107	proline rich protein [Solanum lycopersicum]	emb|CAA40361.1|	238.75	354.77	152.33	2.7	5.38	5.33	1dpa morning_vs_bud morning	-54	-5.76	down	0
Peaxi162Scf00458g00318	Remorin family protein	AT1G45207.2	649.04	274.58	403.36	4.05	8.61	11.54	1dpa morning_vs_bud morning	-54	-5.75	down	0
Peaxi162Scf00518g00430	caffeoyl-CoA 3-O-methyltransferase	AT1G67980.1	54.09	23.08	36.56	0	2.15	0	1dpa morning_vs_bud morning	-53	-5.73	down	8.42e-07
Peaxi162Scf00904g00413	Leucine-rich repeat protein kinase family protein	AT4G23740.1	125.94	114.21	160.86	4.05	3.23	0.89	1dpa morning_vs_bud morning	-53	-5.73	down	0
Peaxi162Scf01333g00014	ethylene-responsive-element-binding factor 7 [Petunia x hybrida]	gb|ADP37422.1|	205.53	176.17	207.17	6.75	1.08	3.55	1dpa morning_vs_bud morning	-53	-5.74	down	0
Peaxi162Scf00002g00042	Plant invertase/pectin methylesterase inhibitor superfamily protein	AT5G62350.1	59.5	48.6	58.49	2.7	0	0.89	1dpa morning_vs_bud morning	-52	-5.69	down	1e-10
Peaxi162Scf00047g02325	Unknown protein	0	36.32	53.46	23.15	1.35	1.08	0	1dpa morning_vs_bud morning	-52	-5.69	down	9.16e-07
Peaxi162Scf00958g00512	Protein of unknown function (DUF1264)	AT5G45690.1	56.4	32.8	75.55	0	1.08	1.78	1dpa morning_vs_bud morning	-52	-5.7	down	1.35e-08
Peaxi162Scf00054g00234	EXORDIUM like 3	AT5G51550.1	306.75	324.39	368.02	1.35	7.54	9.76	1dpa morning_vs_bud morning	-51	-5.66	down	0
Peaxi162Scf00091g00622	Pollen Ole e 1 allergen and extensin family protein	AT2G27385.1	1551.51	1303.64	1813.3	32.42	32.3	26.63	1dpa morning_vs_bud morning	-51	-5.68	down	0
Peaxi162Scf00166g01118	myb domain protein 16	AT5G15310.1	174.62	128.78	184.01	2.7	4.31	2.66	1dpa morning_vs_bud morning	-51	-5.66	down	0
Peaxi162Scf01667g00005	Bifunctional inhibitor/lipid-transfer protein/seed storage 2S albumin superfamily protein	AT2G10940.1	193714	169141	239159	2847.7	4274.38	4703.99	1dpa morning_vs_bud morning	-51	-5.67	down	0
Peaxi162Scf00034g00512	Dynein light chain type 1 family protein	AT3G16120.1	55.63	48.6	54.84	1.35	1.08	0.89	1dpa morning_vs_bud morning	-50	-5.63	down	6e-10
Peaxi162Scf00038g01643	Beta-fructofuranosidase, insoluble isoenzyme 1	sp|P26792|INV1_DAUCA	91.17	127.57	101.15	0	4.31	1.78	1dpa morning_vs_bud morning	-50	-5.64	down	0
Peaxi162Scf00255g00124	Protein kinase superfamily protein	AT1G62400.1	60.27	47.38	52.4	1.35	1.08	0.89	1dpa morning_vs_bud morning	-50	-5.63	down	1.39e-07
Peaxi162Scf00575g00079	phytochrome kinase substrate 4	AT5G04190.1	472.1	530.93	397.27	6.75	12.92	7.99	1dpa morning_vs_bud morning	-50	-5.65	down	0
Peaxi162Scf00120g00018	Protein kinase superfamily protein	AT1G23540.1	780.39	867.48	804.29	12.16	9.69	26.63	1dpa morning_vs_bud morning	-49	-5.6	down	0
Peaxi162Scf00129g00418	IQ-domain 31	AT1G74690.1	1075.55	956.17	1223.49	18.91	22.61	23.97	1dpa morning_vs_bud morning	-49	-5.62	down	0
Peaxi162Scf00253g00324	Pectin lyase-like superfamily protein	AT5G04310.1	123.63	123.93	168.17	2.7	2.15	3.55	1dpa morning_vs_bud morning	-49	-5.6	down	0
Peaxi162Scf00327g00121	Fatty acid desaturase 3	sp|A4IFP3|FADS3_BOVIN	292.84	295.23	301	2.7	6.46	7.99	1dpa morning_vs_bud morning	-49	-5.62	down	0
Peaxi162Scf00589g00001	cell wall / vacuolar inhibitor of fructosidase 2	AT5G64620.1	306.75	325.61	359.49	2.7	6.46	9.76	1dpa morning_vs_bud morning	-49	-5.61	down	0
Peaxi162Scf00815g00243	UDP-Glycosyltransferase superfamily protein	AT2G36780.1	295.93	202.9	176.7	4.05	7.54	2.66	1dpa morning_vs_bud morning	-49	-5.6	down	0
Peaxi162Scf00004g00351	cytochrome P450, family 71, subfamily A, polypeptide 20	AT4G13310.1	29.36	27.94	46.31	1.35	0	0.89	1dpa morning_vs_bud morning	-48	-5.58	down	1.61e-06
Peaxi162Scf00011g01219	Lactoylglutathione lyase / glyoxalase I family protein	AT1G80160.1	295.16	275.79	444.8	1.35	4.31	14.2	1dpa morning_vs_bud morning	-48	-5.58	down	0
Peaxi162Scf00102g01420	Ethylene-responsive transcription factor ERF025	sp|Q9FJ90|ERF25_ARATH	47.91	24.3	75.55	0	0	2.66	1dpa morning_vs_bud morning	-48	-5.59	down	1.2e-06
Peaxi162Scf00244g00062	Cytochrome P450 superfamily protein	AT3G10560.1	3913.54	3099.34	4210.33	112.12	54.91	72.79	1dpa morning_vs_bud morning	-47	-5.56	down	0
Peaxi162Scf00523g00634	Phosphate transporter PHO1 homolog 10	sp|Q6R8G0|PHO1A_ARATH	55.63	38.88	58.49	2.7	0	0.89	1dpa morning_vs_bud morning	-47	-5.56	down	1e-09
Peaxi162Scf01205g00184	Potassium transporter family protein	AT4G23640.1	1162.09	1052.15	1119.91	21.61	31.22	18.64	1dpa morning_vs_bud morning	-47	-5.55	down	0
Peaxi162Scf00500g00115	PLATZ transcription factor family protein	AT2G27930.1	219.44	206.54	214.48	4.05	4.31	5.33	1dpa morning_vs_bud morning	-46	-5.53	down	0
Peaxi162Scf01175g00018	GATA transcription factor 11	AT1G08010.1	775.75	738.69	1161.34	18.91	12.92	25.74	1dpa morning_vs_bud morning	-46	-5.53	down	0
Peaxi162Scf01276g00003	HXXXD-type acyl-transferase family protein	AT3G26040.1	93.49	138.5	110.89	0	4.31	2.66	1dpa morning_vs_bud morning	-46	-5.53	down	0
Peaxi162Scf00071g00830	3-hydroxyisobutyryl-coenzyme A hydrolase, putative, expressed [Oryza sativa Japonica Group] gb|ABG21949.1| 3-hydroxyisobutyryl-coenzyme A hydrolase, putative, expressed [Oryza sativa Japonica Group] gb|ABG21950.1| 3-hydroxyisobutyryl-coenzyme A hydrolase, putative, expressed [Oryza sativa Japonica Group] gb|ABG21951.1| 3-hydroxyisobutyryl-coenzyme A hydrolase, putative, expressed [Oryza sativa Ja…	gb|ABA97000.2|	295.16	273.36	459.42	13.51	5.38	5.33	1dpa morning_vs_bud morning	-45	-5.48	down	0
Peaxi162Scf00160g00837	Branched-chain-amino-acid aminotransferase 6	sp|Q9LPM9|BCAT6_ARATH	236.43	290.37	293.69	4.05	5.38	7.99	1dpa morning_vs_bud morning	-45	-5.5	down	0
Peaxi162Scf00610g00348	1dpaP-like protein	sp|A7Q6G6|CSPL9_VITVI	158.4	117.85	154.76	2.7	2.15	4.44	1dpa morning_vs_bud morning	-45	-5.49	down	0
Peaxi162Scf00128g00216	0	0	44.81	34.02	63.37	0	2.15	0.89	1dpa morning_vs_bud morning	-44	-5.46	down	6e-10
Peaxi162Scf00161g00119	Stellacyanin, putative isoform 1 [Theobroma cacao] gb|EOY23922.1| Stellacyanin, putative isoform 1 [Theobroma cacao]	ref|XP_007039421.1|	717.8	801.87	751.89	18.91	15.07	17.75	1dpa morning_vs_bud morning	-44	-5.46	down	0
Peaxi162Scf00595g00426	aspartate aminotransferase 1	AT2G30970.1	40.95	44.95	53.62	0	0	2.66	1dpa morning_vs_bud morning	-44	-5.47	down	1.74e-08
Peaxi162Scf00362g00038	ROP guanine nucleotide exchange factor 5	AT5G05940.1	463.6	427.66	527.66	14.86	9.69	9.76	1dpa morning_vs_bud morning	-43	-5.41	down	0
Peaxi162Scf00411g00062	3-ketoacyl-CoA synthase 3	AT1G07720.1	6437.06	5690.83	5505.72	116.18	146.43	145.58	1dpa morning_vs_bud morning	-43	-5.43	down	0
Peaxi162Scf00802g00014	FASCICLIN-like arabinogalactan 2	AT4G12730.1	2756.09	2568.41	3752.12	56.74	34.45	125.17	1dpa morning_vs_bud morning	-42	-5.39	down	2e-10
Peaxi162Scf00024g00157	Ethylene receptor 2	sp|Q0WPQ2|ETR2_ARATH	23.95	15.79	7.31	0	1.08	0	1dpa morning_vs_bud morning	-41	-5.34	down	0.0019
Peaxi162Scf00103g02126	Fatty acid hydroxylase superfamily	AT1G02205.3	2250.77	1556.35	2509.13	45.93	52.76	53.26	1dpa morning_vs_bud morning	-41	-5.37	down	0
Peaxi162Scf00103g02127	Fatty acid hydroxylase superfamily	AT1G02205.1	4191.7	3201.4	4819.63	91.86	96.9	110.08	1dpa morning_vs_bud morning	-41	-5.35	down	0
Peaxi162Scf00334g00111	SAUR-like auxin-responsive protein family	AT1G29510.1	27.04	36.45	23.15	0	0	1.78	1dpa morning_vs_bud morning	-41	-5.37	down	8.81e-06
Peaxi162Scf00380g00099	Disease resistance protein (CC-NBS-LRR class) family	AT5G35450.1	40.95	38.88	49.96	0	2.15	0.89	1dpa morning_vs_bud morning	-41	-5.34	down	7.4e-09
Peaxi162Scf00628g00516	EPIDERMAL PATTERNING FACTOR-like protein 2	sp|Q9T068|EPFL2_ARATH	31.68	31.59	24.37	1.35	0	0.89	1dpa morning_vs_bud morning	-41	-5.35	down	2.03e-06
Peaxi162Scf00783g00133	Bifunctional inhibitor/lipid-transfer protein/seed storage 2S albumin superfamily protein	AT3G22600.1	44.04	44.95	42.65	1.35	0	1.78	1dpa morning_vs_bud morning	-41	-5.37	down	5.89e-07
Peaxi162Scf00141g00032	ATP binding protein, putative [Ricinus communis] gb|EEF35528.1| ATP binding protein, putative [Ricinus communis]	ref|XP_002526897.1|	45.59	52.24	30.47	1.35	1.08	0.89	1dpa morning_vs_bud morning	-40	-5.31	down	1.12e-08
Peaxi162Scf00610g00346	4-coumarate:CoA ligase 2	AT3G21240.1	426.51	442.24	517.91	10.81	12.92	10.65	1dpa morning_vs_bud morning	-40	-5.33	down	0
Peaxi162Scf00037g00018	Protein kinase superfamily protein	AT1G54820.1	769.57	716.82	644.65	22.97	10.77	20.42	1dpa morning_vs_bud morning	-39	-5.3	down	0
Peaxi162Scf00314g00426	Leucine-rich repeat protein kinase family protein	AT5G16590.1	559.41	493.27	666.58	21.61	9.69	14.2	1dpa morning_vs_bud morning	-39	-5.28	down	0
Peaxi162Scf00740g00137	ABL interactor-like protein 3	AT5G24310.1	139.85	127.57	190.1	2.7	7.54	1.78	1dpa morning_vs_bud morning	-39	-5.27	down	0
Peaxi162Scf00777g00521	myb domain protein 94	AT3G47600.1	244.93	228.41	240.07	6.75	3.23	7.99	1dpa morning_vs_bud morning	-39	-5.3	down	0
Peaxi162Scf00017g02339	nucleobase-ascorbate transporter 7	AT1G60030.1	1096.41	931.87	1207.65	29.72	24.76	31.07	1dpa morning_vs_bud morning	-38	-5.24	down	0
Peaxi162Scf00108g00089	serine carboxypeptidase-like 28	AT2G35770.1	94.26	44.95	96.27	6.75	0	0	1dpa morning_vs_bud morning	-38	-5.23	down	0.000145
Peaxi162Scf00128g00133	MATE efflux family protein	AT5G38030.1	48.68	37.66	35.34	0	3.23	0	1dpa morning_vs_bud morning	-38	-5.24	down	5.74e-08
Peaxi162Scf00420g00447	Leucine-rich repeat protein kinase family protein	AT5G14210.1	328.38	400.93	420.42	9.46	12.92	7.99	1dpa morning_vs_bud morning	-38	-5.25	down	0
Peaxi162Scf00689g00336	nucleobase-ascorbate transporter 7	AT1G60030.1	45.59	34.02	41.43	1.35	2.15	0	1dpa morning_vs_bud morning	-38	-5.23	down	1.26e-08
Peaxi162Scf00818g00018	Pentatricopeptide repeat-containing protein	sp|Q9SX45|PPR75_ARATH	4850.78	5034.76	6011.44	99.97	99.05	215.71	1dpa morning_vs_bud morning	-38	-5.26	down	0
Peaxi162Scf00007g00638	SKU5 similar 5	AT1G76160.1	492.19	461.68	593.47	8.11	14	18.64	1dpa morning_vs_bud morning	-37	-5.2	down	0
Peaxi162Scf00023g00239	ribonuclease 1	AT2G02990.1	191.62	137.29	185.23	4.05	5.38	4.44	1dpa morning_vs_bud morning	-37	-5.21	down	0
Peaxi162Scf00074g01824	Pectin lyase-like superfamily protein	AT4G23500.1	408.74	496.92	378.99	8.11	12.92	13.32	1dpa morning_vs_bud morning	-37	-5.19	down	0
Peaxi162Scf00152g01526	Lactoylglutathione lyase / glyoxalase I family protein	AT1G80160.1	78.81	97.2	158.42	0	1.08	7.1	1dpa morning_vs_bud morning	-37	-5.21	down	1e-10
Peaxi162Scf00393g00092	hero resistance protein 1 homologue [Solanum lycopersicum] emb|CAD29725.1| hero resistance protein 1 homologue [Solanum lycopersicum]	ref|NP_001234836.1|	219.44	184.67	215.7	9.46	6.46	1.78	1dpa morning_vs_bud morning	-37	-5.22	down	0
Peaxi162Scf00408g00088	Plant protein of unknown function (DUF946)	AT2G44260.1	414.15	398.5	430.17	12.16	17.23	5.33	1dpa morning_vs_bud morning	-37	-5.2	down	0
Peaxi162Scf00416g00419	Cytochrome P450 superfamily protein	AT5G08250.1	354.65	397.29	428.95	10.81	9.69	11.54	1dpa morning_vs_bud morning	-37	-5.2	down	0
Peaxi162Scf00475g00519	Protein kinase superfamily protein	AT2G44830.1	52.54	59.53	48.74	0	4.31	0	1dpa morning_vs_bud morning	-37	-5.22	down	1e-10
Peaxi162Scf01350g00122	Cysteine-rich repeat secretory protein 60	sp|Q0WPN8|CRR60_ARATH	144.49	130	115.77	2.7	5.38	2.66	1dpa morning_vs_bud morning	-37	-5.19	down	0
Peaxi162Scf00185g00071	UDP-Glycosyltransferase superfamily protein	AT3G11340.1	298.25	289.16	240.07	4.05	6.46	11.54	1dpa morning_vs_bud morning	-36	-5.15	down	0
Peaxi162Scf00251g00053	RING/U-box superfamily protein	AT3G56580.2	29.36	36.45	48.74	0	2.15	0.89	1dpa morning_vs_bud morning	-36	-5.15	down	2.56e-08
Peaxi162Scf00271g00057	Ethylene-responsive transcription factor 2	sp|Q9LW50|ERF2_NICSY	163.8	285.51	160.86	1.35	5.38	9.76	1dpa morning_vs_bud morning	-36	-5.16	down	3.1e-09
Peaxi162Scf00017g00614	Major pollen allergen Bet v 1-B	sp|P45431|BEV1B_BETPN	605	534.58	593.47	16.21	14	19.53	1dpa morning_vs_bud morning	-35	-5.11	down	0
Peaxi162Scf00034g01013	auxin-induced protein 13	AT2G33310.2	34	51.03	24.37	0	2.15	0.89	1dpa morning_vs_bud morning	-35	-5.11	down	1.24e-05
Peaxi162Scf00092g00152	Unknown protein	0	129.03	142.15	146.23	4.05	5.38	2.66	1dpa morning_vs_bud morning	-35	-5.14	down	0
Peaxi162Scf00232g00023	Domain of unknown function (DUF2431)	AT1G55790.1	764.16	964.67	853.03	17.56	36.61	20.42	1dpa morning_vs_bud morning	-35	-5.11	down	0
Peaxi162Scf00258g00820	homeobox-leucine zipper protein 3	AT3G60390.1	23.18	27.94	24.37	0	1.08	0.89	1dpa morning_vs_bud morning	-35	-5.13	down	1.46e-06
Peaxi162Scf00354g00026	cytidine deaminase 1	AT2G19570.1	1330.53	1317.01	1753.59	41.88	37.68	47.94	1dpa morning_vs_bud morning	-35	-5.11	down	0
Peaxi162Scf00449g00215	BTB and TAZ domain protein 4	AT5G67480.2	27.04	15.79	32.9	2.7	0	0	1dpa morning_vs_bud morning	-35	-5.12	down	4.32e-06
Peaxi162Scf00535g00616	Phototropic-responsive NPH3 family protein	AT5G66560.1	31.68	15.79	68.24	1.35	2.15	0	1dpa morning_vs_bud morning	-35	-5.12	down	3.13e-05
Peaxi162Scf00716g00032	Unknown protein	0	200.12	262.43	324.15	4.05	9.69	7.99	1dpa morning_vs_bud morning	-35	-5.13	down	0
Peaxi162Scf00003g00429	C2 calcium/lipid-binding plant phosphoribosyltransferase family protein	AT5G06850.1	41.72	51.03	54.84	2.7	1.08	0.89	1dpa morning_vs_bud morning	-34	-5.07	down	2.52e-08
Peaxi162Scf00117g01123	PA-domain containing subtilase family protein [Theobroma cacao] gb|EOY24994.1| PA-domain containing subtilase family protein [Theobroma cacao]	ref|XP_007040493.1|	894.74	778.78	658.05	31.07	22.61	16.87	1dpa morning_vs_bud morning	-34	-5.07	down	0
Peaxi162Scf00298g00021	Leucine-rich repeat (LRR) family protein	AT4G29240.1	183.12	210.19	192.54	6.75	5.38	5.33	1dpa morning_vs_bud morning	-34	-5.09	down	0
Peaxi162Scf00349g00711	calmodulin-binding family protein	AT3G13600.1	16.23	58.32	140.14	1.35	1.08	3.55	1dpa morning_vs_bud morning	-34	-5.07	down	0
Peaxi162Scf00457g00003	hypersensitive response assisting protein [Capsicum annuum]	gb|AAD50436.1|	78.04	58.32	48.74	4.05	0	1.78	1dpa morning_vs_bud morning	-34	-5.09	down	5e-10
Peaxi162Scf01164g00024	FASCICLIN-like arabinogalactan 1	AT5G55730.1	226.39	235.7	272.97	6.75	6.46	7.99	1dpa morning_vs_bud morning	-34	-5.1	down	0
Peaxi162Scf00117g01132	Endoglucanase 6	sp|Q42059|GUN6_ARATH	18593.4	15201.5	13040.4	367.44	728.91	319.58	1dpa morning_vs_bud morning	-33	-5.05	down	0
Peaxi162Scf00332g00746	Integrase-type DNA-binding superfamily protein	AT1G15360.1	135.22	153.08	225.44	2.7	6.46	6.21	1dpa morning_vs_bud morning	-33	-5.03	down	0
Peaxi162Scf00467g00920	3-ketoacyl-CoA synthase 11	AT2G26640.1	28.59	42.52	69.46	1.35	1.08	1.78	1dpa morning_vs_bud morning	-33	-5.03	down	6e-09
Peaxi162Scf00526g00719	lipid binding protein, putative [Ricinus communis] gb|EEF40736.1| lipid binding protein, putative [Ricinus communis]	ref|XP_002521629.1|	636.67	581.96	552.03	17.56	21.53	14.2	1dpa morning_vs_bud morning	-33	-5.06	down	0
Peaxi162Scf00701g00032	UDP-Glycosyltransferase superfamily protein	AT2G36970.1	122.08	211.4	148.67	2.7	6.46	5.33	1dpa morning_vs_bud morning	-33	-5.03	down	0
Peaxi162Scf01363g00023	Unknown protein	0	67.22	97.2	116.99	0	2.15	5.33	1dpa morning_vs_bud morning	-33	-5.06	down	0
Peaxi162Scf00047g10224	glycine rich protein-interacting protein [Nicotiana tabacum]	gb|AAY43976.1|	1549.96	1473.74	1269.8	48.63	46.3	39.06	1dpa morning_vs_bud morning	-32	-5.01	down	0
Peaxi162Scf00100g00081	Bifunctional inhibitor/lipid-transfer protein/seed storage 2S albumin superfamily protein	AT2G44300.1	229.48	147.01	209.6	4.05	8.61	5.33	1dpa morning_vs_bud morning	-32	-5.01	down	0
Peaxi162Scf00305g00005	Leucine-rich repeat protein kinase family protein	AT5G16590.1	986.69	948.88	1219.84	28.37	21.53	47.05	1dpa morning_vs_bud morning	-32	-5	down	0
Peaxi162Scf00394g01016	Frigida-like protein	AT5G27220.1	129.81	103.27	141.36	2.7	2.15	6.21	1dpa morning_vs_bud morning	-32	-5.01	down	0
Peaxi162Scf00475g00117	uclacyanin 3	AT3G60280.1	51	29.16	57.28	0	1.08	2.66	1dpa morning_vs_bud morning	-32	-5.02	down	4e-10
Peaxi162Scf00559g00421	Long-chain-fatty-acid--AMP ligase FadD28	sp|B2HIM0|FAA28_MYCMM	100.45	349.91	63.37	13.51	2.15	0.89	1dpa morning_vs_bud morning	-32	-5.02	down	1.86e-07
Peaxi162Scf00809g00432	Tryptophan/tyrosine permease [Theobroma cacao] gb|EOY18632.1| Tryptophan/tyrosine permease [Theobroma cacao]	ref|XP_007009822.1|	42.5	31.59	60.93	1.35	1.08	1.78	1dpa morning_vs_bud morning	-32	-4.98	down	1.4e-09
Peaxi162Scf00074g02011	Disease resistance protein (TIR-NBS class)	AT4G23440.1	112.04	92.34	127.95	2.7	3.23	4.44	1dpa morning_vs_bud morning	-31	-4.96	down	0
Peaxi162Scf00111g01478	BES1/BZR1 homolog 4	AT1G78700.1	27.04	15.79	25.59	2.7	0	0	1dpa morning_vs_bud morning	-31	-4.96	down	1.59e-05
Peaxi162Scf00222g00034	ribonuclease 1	AT2G02990.1	74.18	68.04	91.4	1.35	2.15	3.55	1dpa morning_vs_bud morning	-31	-4.96	down	0
Peaxi162Scf00285g00432	squalene synthase 1	AT4G34640.1	64.13	58.32	75.55	1.35	3.23	1.78	1dpa morning_vs_bud morning	-31	-4.94	down	0
Peaxi162Scf00003g02638	LOB domain-containing protein 38	AT3G49940.1	38.63	23.08	34.12	1.35	0	1.78	1dpa morning_vs_bud morning	-30	-4.91	down	4.33e-07
Peaxi162Scf00020g00076	cytochrome P450, family 86, subfamily A, polypeptide 2	AT4G00360.1	82.67	63.18	147.45	4.05	2.15	3.55	1dpa morning_vs_bud morning	-30	-4.92	down	0
Peaxi162Scf00030g00252	Unknown protein	0	5734.71	5018.96	6473.3	29.72	88.29	453.62	1dpa morning_vs_bud morning	-30	-4.91	down	0
Peaxi162Scf00064g00199	0	0	27.82	19.44	18.28	1.35	0	0.89	1dpa morning_vs_bud morning	-30	-4.92	down	0.000694
Peaxi162Scf00129g00631	Pathogenesis-related thaumatin superfamily protein	AT5G40020.1	23.95	15.79	25.59	1.35	0	0.89	1dpa morning_vs_bud morning	-30	-4.93	down	2.26e-05
Peaxi162Scf00171g00239	GRAM domain-containing protein / ABA-responsive protein-related	AT5G08350.1	129.03	149.44	180.36	0	4.31	9.76	1dpa morning_vs_bud morning	-30	-4.91	down	0
Peaxi162Scf00188g00119	HXXXD-type acyl-transferase family protein	AT3G26040.1	51	38.88	40.21	2.7	2.15	0	1dpa morning_vs_bud morning	-30	-4.9	down	5.4e-09
Peaxi162Scf00217g00621	Glutamyl-tRNA(Gln) amidotransferase subunit A	sp|B0K3S3|GATA_THEPX	73.4	77.76	75.55	2.7	4.31	0.89	1dpa morning_vs_bud morning	-30	-4.9	down	0
Peaxi162Scf00224g00819	Ovate family protein	AT2G36026.1	117.44	143.36	125.52	4.05	2.15	6.21	1dpa morning_vs_bud morning	-30	-4.91	down	0
Peaxi162Scf00226g00411	Oxidoreductase family protein	AT4G09670.1	220.21	251.49	237.63	6.75	6.46	9.76	1dpa morning_vs_bud morning	-30	-4.92	down	0
Peaxi162Scf00252g00119	Reticulon family protein	AT5G58000.1	164.58	128.78	149.89	0	6.46	7.1	1dpa morning_vs_bud morning	-30	-4.92	down	0
Peaxi162Scf00853g00423	cyclin p4	AT2G44740.1	618.13	479.91	561.78	20.26	17.23	18.64	1dpa morning_vs_bud morning	-30	-4.89	down	0
Peaxi162Scf00015g00460	Protein of unknown function, DUF642	AT5G11420.1	289.75	221.12	357.06	8.11	6.46	14.2	1dpa morning_vs_bud morning	-29	-4.88	down	0
Peaxi162Scf00102g01437	Dehydration-responsive element-binding protein 1F	sp|Q9LN86|DRE1F_ARATH	377.83	233.27	461.86	0	4.31	31.96	1dpa morning_vs_bud morning	-29	-4.85	down	1.06e-08
Peaxi162Scf00487g00064	UDP-Glycosyltransferase superfamily protein	AT5G54010.1	608.09	574.67	675.11	25.67	18.3	20.42	1dpa morning_vs_bud morning	-29	-4.87	down	0
Peaxi162Scf00549g00430	Phosphatidylinositol 3,4,5-trisphosphate 3-phosphatase and dual-specificity protein phosphatase PTEN	sp|Q8T9S7|PTEN_DICDI	212.48	208.97	175.48	8.11	8.61	4.44	1dpa morning_vs_bud morning	-29	-4.87	down	0
Peaxi162Scf00563g00520	Zinc finger family protein isoform 2 [Theobroma cacao] gb|EOY29057.1| Zinc finger family protein isoform 2 [Theobroma cacao]	ref|XP_007026435.1|	84.99	78.97	90.18	4.05	3.23	1.78	1dpa morning_vs_bud morning	-29	-4.88	down	0
Peaxi162Scf00828g00210	ARM repeat superfamily protein, putative isoform 4 [Theobroma cacao] gb|EOY00284.1| ARM repeat superfamily protein, putative isoform 4 [Theobroma cacao]	ref|XP_007044452.1|	582.59	652.43	476.48	24.32	17.23	17.75	1dpa morning_vs_bud morning	-29	-4.87	down	0
Peaxi162Scf00038g02121	Subtilase family protein	AT3G14240.1	452.01	439.81	500.85	17.56	11.84	19.53	1dpa morning_vs_bud morning	-28	-4.83	down	0
Peaxi162Scf00040g00138	Alcohol-forming fatty acyl-CoA reductase	sp|Q9XGY7|FAR_SIMCH	2535.88	2784.67	3050.2	95.91	113.05	86.11	1dpa morning_vs_bud morning	-28	-4.83	down	0
Peaxi162Scf00262g01013	0	0	39.41	26.73	23.15	0	2.15	0.89	1dpa morning_vs_bud morning	-28	-4.82	down	1.2e-07
Peaxi162Scf00284g00025	transcription regulators	AT3G56220.1	28.59	27.94	32.9	0	1.08	1.78	1dpa morning_vs_bud morning	-28	-4.82	down	8.47e-07
Peaxi162Scf00286g00326	Leucine-rich repeat receptor-like protein kinase family protein	AT3G24240.1	863.84	970.75	837.19	31.07	38.76	24.86	1dpa morning_vs_bud morning	-28	-4.83	down	0
Peaxi162Scf00382g00313	Alpha-glucosidase	sp|O04893|AGLU_SPIOL	10765.5	11115.6	10458.2	403.92	406.98	355.09	1dpa morning_vs_bud morning	-28	-4.8	down	0
Peaxi162Scf00988g00033	Protein kinase superfamily protein	AT2G45590.1	30.91	27.94	30.47	1.35	2.15	0	1dpa morning_vs_bud morning	-28	-4.79	down	1.15e-07
Peaxi162Scf01302g00032	RING/FYVE/PHD zinc finger superfamily protein	AT5G05830.1	132.13	178.6	164.51	6.75	3.23	7.1	1dpa morning_vs_bud morning	-28	-4.79	down	0
Peaxi162Scf00013g00321	UDP-D-glucuronate 4-epimerase 3	AT4G00110.1	706.21	626.91	588.59	16.21	27.99	26.63	1dpa morning_vs_bud morning	-27	-4.73	down	0
Peaxi162Scf00020g00611	plasma membrane intrinsic protein 1	AT4G23400.1	165.35	166.45	143.8	2.7	3.23	10.65	1dpa morning_vs_bud morning	-27	-4.74	down	0
Peaxi162Scf00038g01535	Protein kinase superfamily protein	AT5G56890.1	301.34	250.28	358.27	10.81	7.54	15.09	1dpa morning_vs_bud morning	-27	-4.74	down	0
Peaxi162Scf00145g00109	Cysteine proteinases superfamily protein	AT3G45310.1	51	54.67	65.81	1.35	2.15	2.66	1dpa morning_vs_bud morning	-27	-4.74	down	0
Peaxi162Scf00182g00014	FASCICLIN-like arabinogalactan-protein 12	AT5G60490.1	26.27	19.44	10.97	1.35	0	0.89	1dpa morning_vs_bud morning	-27	-4.74	down	2.6e-05
Peaxi162Scf00253g00722	conserved hypothetical protein [Ricinus communis] gb|EEF50077.1| conserved hypothetical protein [Ricinus communis]	ref|XP_002512625.1|	218.66	227.2	299.78	10.81	8.61	8.88	1dpa morning_vs_bud morning	-27	-4.73	down	0
Peaxi162Scf00450g00853	early nodulin-like protein 9	AT3G20570.1	176.94	136.07	218.13	8.11	8.61	3.55	1dpa morning_vs_bud morning	-27	-4.76	down	0
Peaxi162Scf00542g00315	Two-component response regulator-like APRR5	sp|Q6LA42|APRR5_ARATH	6108.68	8089.15	11746.3	367.44	269.17	326.68	1dpa morning_vs_bud morning	-27	-4.75	down	0
[truncated: 4,169 more rows]

## Sheet: evening up
			Normalized counts
[truncated: 4,215 more rows]

## Sheet: evening down
			Normalized counts
[truncated: 4,960 more rows]
