# Supplementary material for: Developmental and temporal changes in petunia petal transcriptome reveal scent-repressing plant-specific RING–kinase–WD40 protein
Source: Front Plant Sci. 2023 Jun 8;14:1180899. doi: 10.3389/fpls.2023.1180899 (PMC10286513; doi:10.3389/fpls.2023.1180899)
Supplement: Supplementary file 3 [file Table_3.xlsx]

## Sheet: 1DPA vs. bud DEGs
1DPA vs. bud DEGs
"up" higher mRNA level in 1DPA petals than in buds
"down" lower mRNA level in 1DPA petals than in buds					higher at 1DPA ( morning and/or evening)	lower at 1DPA ( morning and/or evening)		At homologs
Morning up	Morning down	Evening up	Evening down		upregulated genes	downregulated genes		upregulated genes	downregulated genes	Morning DEGs		Evening DEGs
Peaxi162Scf00000g00252	Peaxi162Scf00353g00023	Peaxi162Scf00320g00316	Peaxi162Scf00236g00024		Peaxi162Scf00000g00013	Peaxi162Scf00000g00285		AT5G67370	ATCG00800	Peaxi162Scf00000g00252		Peaxi162Scf00320g00316
Peaxi162Scf00000g00303	Peaxi162Scf00347g00004	Peaxi162Scf00157g01411	Peaxi162Scf00141g00059		Peaxi162Scf00000g00022	Peaxi162Scf00000g00335		AT5G67100	AT5G67470	Peaxi162Scf00000g00303		Peaxi162Scf00157g01411
Peaxi162Scf00000g00314	Peaxi162Scf00052g01013	Peaxi162Scf00020g00174	Peaxi162Scf00189g00124		Peaxi162Scf00000g00252	Peaxi162Scf00000g00522		AT5G67030	AT5G67360	Peaxi162Scf00000g00314		Peaxi162Scf00020g00174
Peaxi162Scf00000g00394	Peaxi162Scf00213g00153	Peaxi162Scf00381g00221	Peaxi162Scf00117g01132		Peaxi162Scf00000g00303	Peaxi162Scf00000g00682		AT5G66900	AT5G66680	Peaxi162Scf00000g00394		Peaxi162Scf00381g00221
Peaxi162Scf00000g00412	Peaxi162Scf00141g00059	Peaxi162Scf00128g01753	Peaxi162Scf00069g01927		Peaxi162Scf00000g00314	Peaxi162Scf00000g00728		AT5G66840	AT5G66631	Peaxi162Scf00000g00412		Peaxi162Scf00128g01753
Peaxi162Scf00000g00504	Peaxi162Scf00235g00085	Peaxi162Scf00906g00019	Peaxi162Scf00254g00136		Peaxi162Scf00000g00394	Peaxi162Scf00000g00832		AT5G66820	AT5G66530	Peaxi162Scf00000g00504		Peaxi162Scf00906g00019
Peaxi162Scf00000g00523	Peaxi162Scf00647g00010	Peaxi162Scf00045g00726	Peaxi162Scf00647g00010		Peaxi162Scf00000g00412	Peaxi162Scf00000g02517		AT5G66750	AT5G66330	Peaxi162Scf00000g00523		Peaxi162Scf00045g00726
Peaxi162Scf00000g00582	Peaxi162Scf00052g01011	Peaxi162Scf00072g01013	Peaxi162Scf00710g00528		Peaxi162Scf00000g00504	Peaxi162Scf00000g05119		AT5G66550	AT5G66280	Peaxi162Scf00000g00582		Peaxi162Scf00072g01013
Peaxi162Scf00000g00791	Peaxi162Scf00030g00816	Peaxi162Scf00274g00037	Peaxi162Scf00052g01011		Peaxi162Scf00000g00523	Peaxi162Scf00000g76016		AT5G66310	AT5G65980	Peaxi162Scf00000g00791		Peaxi162Scf00274g00037
Peaxi162Scf00000g02614	Peaxi162Scf00033g03015	Peaxi162Scf00533g00001	Peaxi162Scf00208g00005		Peaxi162Scf00000g00571	Peaxi162Scf00001g00026		AT5G66010	AT5G65810	Peaxi162Scf00000g02614		Peaxi162Scf00533g00001
Peaxi162Scf00000g03511	Peaxi162Scf00058g00138	Peaxi162Scf01517g00010	Peaxi162Scf00241g00054		Peaxi162Scf00000g00582	Peaxi162Scf00001g00104		AT5G65730	AT5G65760	Peaxi162Scf00000g03511		Peaxi162Scf01517g00010
Peaxi162Scf00000g03512	Peaxi162Scf00007g00122	Peaxi162Scf00253g01614	Peaxi162Scf00166g01118		Peaxi162Scf00000g00791	Peaxi162Scf00001g00123		AT5G65430	AT5G65700	Peaxi162Scf00000g03512		Peaxi162Scf00253g01614
Peaxi162Scf00000g04012	Peaxi162Scf00038g01135	Peaxi162Scf00271g00062	Peaxi162Scf00274g00624		Peaxi162Scf00000g00801	Peaxi162Scf00001g00294		AT5G65280	AT5G65270	Peaxi162Scf00000g04012		Peaxi162Scf00271g00062
Peaxi162Scf00000g06812	Peaxi162Scf00043g02712	Peaxi162Scf00211g00239	Peaxi162Scf00347g00004		Peaxi162Scf00000g02614	Peaxi162Scf00001g00306		AT5G65200	AT5G65260	Peaxi162Scf00000g06812		Peaxi162Scf00211g00239
Peaxi162Scf00000g07614	Peaxi162Scf00274g00624	Peaxi162Scf00452g00412	Peaxi162Scf00043g02712		Peaxi162Scf00000g03511	Peaxi162Scf00001g00315		AT5G65140	AT5G65020	Peaxi162Scf00000g07614		Peaxi162Scf00452g00412
Peaxi162Scf00000g51016	Peaxi162Scf01333g00114	Peaxi162Scf00026g00245	Peaxi162Scf00052g01013		Peaxi162Scf00000g03512	Peaxi162Scf00001g00333		AT5G64970	AT5G64860	Peaxi162Scf00000g51016		Peaxi162Scf00026g00245
Peaxi162Scf00000g61010	Peaxi162Scf00008g00817	Peaxi162Scf00386g00921	Peaxi162Scf00244g00062		Peaxi162Scf00000g04012	Peaxi162Scf00001g00371		AT5G64790	AT5G64740	Peaxi162Scf00000g61010		Peaxi162Scf00386g00921
Peaxi162Scf00001g00006	Peaxi162Scf00978g00116	Peaxi162Scf00324g00088	Peaxi162Scf00016g02216		Peaxi162Scf00000g05114	Peaxi162Scf00001g00402		AT5G64580	AT5G64700	Peaxi162Scf00001g00006		Peaxi162Scf00324g00088
Peaxi162Scf00001g00023	Peaxi162Scf00020g02335	Peaxi162Scf00942g00131	Peaxi162Scf00213g00153		Peaxi162Scf00000g05840	Peaxi162Scf00001g00403		AT5G64300	AT5G64440	Peaxi162Scf00001g00023		Peaxi162Scf00942g00131
Peaxi162Scf00001g00028	Peaxi162Scf00320g00715	Peaxi162Scf00962g00019	Peaxi162Scf00777g00521		Peaxi162Scf00000g06812	Peaxi162Scf00001g00481		AT5G64260	AT5G64330	Peaxi162Scf00001g00028		Peaxi162Scf00962g00019
Peaxi162Scf00001g00033	Peaxi162Scf00057g00011	Peaxi162Scf00001g00471	Peaxi162Scf00034g00049		Peaxi162Scf00000g07614	Peaxi162Scf00001g00565		AT5G64230	AT5G64150	Peaxi162Scf00001g00033		Peaxi162Scf00001g00471
Peaxi162Scf00001g00126	Peaxi162Scf00016g01142	Peaxi162Scf00128g00166	Peaxi162Scf00196g01022		Peaxi162Scf00000g08420	Peaxi162Scf00001g00582		AT5G64170	AT5G63640	Peaxi162Scf00001g00126		Peaxi162Scf00128g00166
Peaxi162Scf00001g00129	Peaxi162Scf00025g00291	Peaxi162Scf00299g00345	Peaxi162Scf00235g00085		Peaxi162Scf00000g51016	Peaxi162Scf00001g01039		AT5G63930	AT5G63380	Peaxi162Scf00001g00129		Peaxi162Scf00299g00345
Peaxi162Scf00001g00212	Peaxi162Scf00921g00257	Peaxi162Scf00003g02544	Peaxi162Scf00314g00534		Peaxi162Scf00000g58015	Peaxi162Scf00001g03324		AT5G63830	AT5G63220	Peaxi162Scf00001g00212		Peaxi162Scf00003g02544
Peaxi162Scf00001g00282	Peaxi162Scf00983g00418	Peaxi162Scf00124g00110	Peaxi162Scf00548g00028		Peaxi162Scf00000g61010	Peaxi162Scf00001g04022		AT5G63670	AT5G63135	Peaxi162Scf00001g00282		Peaxi162Scf00124g00110
Peaxi162Scf00001g00351	Peaxi162Scf00057g00227	Peaxi162Scf00546g00115	Peaxi162Scf00047g00128		Peaxi162Scf00001g00006	Peaxi162Scf00001g05617		AT5G63620	AT5G63060	Peaxi162Scf00001g00351		Peaxi162Scf00546g00115
Peaxi162Scf00001g00369	Peaxi162Scf00034g00049	Peaxi162Scf00002g02218	Peaxi162Scf00074g00926		Peaxi162Scf00001g00023	Peaxi162Scf00001g40023		AT5G63540	AT5G62940	Peaxi162Scf00001g00369		Peaxi162Scf00002g02218
Peaxi162Scf00001g00392	Peaxi162Scf00037g01418	Peaxi162Scf00109g00064	Peaxi162Scf00130g01126		Peaxi162Scf00001g00028	Peaxi162Scf00002g00075		AT5G62640	AT5G62880	Peaxi162Scf00001g00392		Peaxi162Scf00109g00064
Peaxi162Scf00001g00412	Peaxi162Scf00208g00005	Peaxi162Scf00003g04130	Peaxi162Scf00362g00962		Peaxi162Scf00001g00033	Peaxi162Scf00002g00332		AT5G62620	AT5G62610	Peaxi162Scf00001g00412		Peaxi162Scf00003g04130
Peaxi162Scf00001g00418	Peaxi162Scf00241g00054	Peaxi162Scf00025g00337	Peaxi162Scf00206g00311		Peaxi162Scf00001g00036	Peaxi162Scf00002g00492		AT5G62600	AT5G62580	Peaxi162Scf00001g00418		Peaxi162Scf00025g00337
Peaxi162Scf00001g00427	Peaxi162Scf00362g00962	Peaxi162Scf00264g00010	Peaxi162Scf00921g00257		Peaxi162Scf00001g00057	Peaxi162Scf00002g00813		AT5G62290	AT5G62500	Peaxi162Scf00001g00427		Peaxi162Scf00264g00010
Peaxi162Scf00001g00482	Peaxi162Scf00002g00123	Peaxi162Scf00530g00117	Peaxi162Scf00978g00116		Peaxi162Scf00001g00110	Peaxi162Scf00002g00815		AT5G62200	AT5G62220	Peaxi162Scf00001g00482		Peaxi162Scf00530g00117
Peaxi162Scf00001g00571	Peaxi162Scf00159g01111	Peaxi162Scf00648g00024	Peaxi162Scf01333g00114		Peaxi162Scf00001g00126	Peaxi162Scf00002g02319		AT5G62130	AT5G61540	Peaxi162Scf00001g00571		Peaxi162Scf00648g00024
Peaxi162Scf00001g00608	Peaxi162Scf01310g00029	Peaxi162Scf00918g00415	Peaxi162Scf00008g00817		Peaxi162Scf00001g00129	Peaxi162Scf00002g02718		AT5G61710	AT5G61440	Peaxi162Scf00001g00608		Peaxi162Scf00918g00415
Peaxi162Scf00001g03323	Peaxi162Scf00021g00132	Peaxi162Scf00891g00125	Peaxi162Scf00073g01424		Peaxi162Scf00001g00212	Peaxi162Scf00002g02826		AT5G61670	AT5G61250	Peaxi162Scf00001g03323		Peaxi162Scf00891g00125
Peaxi162Scf00001g03514	Peaxi162Scf00558g00316	Peaxi162Scf00016g01820	Peaxi162Scf00074g00227		Peaxi162Scf00001g00222	Peaxi162Scf00002g03316		AT5G61410	AT5G61040	Peaxi162Scf00001g03514		Peaxi162Scf00016g01820
Peaxi162Scf00001g04232	Peaxi162Scf00688g00223	Peaxi162Scf00658g00811	Peaxi162Scf00137g00062		Peaxi162Scf00001g00262	Peaxi162Scf00002g03915		AT5G61150	AT5G60970	Peaxi162Scf00001g04232		Peaxi162Scf00658g00811
Peaxi162Scf00001g49024	Peaxi162Scf00129g01122	Peaxi162Scf00657g00058	Peaxi162Scf00620g00814		Peaxi162Scf00001g00263	Peaxi162Scf00002g04713		AT5G60990	AT5G60860	Peaxi162Scf00001g49024		Peaxi162Scf00657g00058
Peaxi162Scf00002g00017	Peaxi162Scf00140g01336	Peaxi162Scf00362g01047	Peaxi162Scf00173g00321		Peaxi162Scf00001g00282	Peaxi162Scf00003g00362		AT5G60910	AT5G60370	Peaxi162Scf00002g00017		Peaxi162Scf00362g01047
Peaxi162Scf00002g00037	Peaxi162Scf00235g00517	Peaxi162Scf00445g00020	Peaxi162Scf00332g00746		Peaxi162Scf00001g00322	Peaxi162Scf00003g00429		AT5G60850	AT5G60335	Peaxi162Scf00002g00037		Peaxi162Scf00445g00020
Peaxi162Scf00002g00116	Peaxi162Scf00899g00410	Peaxi162Scf00516g00124	Peaxi162Scf00714g00016		Peaxi162Scf00001g00351	Peaxi162Scf00003g00514		AT5G60680	AT5G60020	Peaxi162Scf00002g00116		Peaxi162Scf00516g00124
Peaxi162Scf00002g00172	Peaxi162Scf00037g01115	Peaxi162Scf00648g00023	Peaxi162Scf00842g00426		Peaxi162Scf00001g00369	Peaxi162Scf00003g00536		AT5G60450	AT5G59350	Peaxi162Scf00002g00172		Peaxi162Scf00648g00023
Peaxi162Scf00002g00349	Peaxi162Scf00071g01911	Peaxi162Scf01560g00009	Peaxi162Scf00013g00332		Peaxi162Scf00001g00392	Peaxi162Scf00003g00611		AT5G59400	AT5G59160	Peaxi162Scf00002g00349		Peaxi162Scf01560g00009
Peaxi162Scf00002g00372	Peaxi162Scf00206g00311	Peaxi162Scf00154g01024	Peaxi162Scf00058g00138		Peaxi162Scf00001g00412	Peaxi162Scf00003g00717		AT5G59140	AT5G58700	Peaxi162Scf00002g00372		Peaxi162Scf00154g01024
Peaxi162Scf00002g00383	Peaxi162Scf03779g00017	Peaxi162Scf00326g00711	Peaxi162Scf00071g01911		Peaxi162Scf00001g00418	Peaxi162Scf00003g01121		AT5G58800	AT5G58610	Peaxi162Scf00002g00383		Peaxi162Scf00326g00711
Peaxi162Scf00002g00416	Peaxi162Scf00191g10112	Peaxi162Scf00340g00812	Peaxi162Scf00329g00716		Peaxi162Scf00001g00427	Peaxi162Scf00003g01122		AT5G58740	AT5G58250	Peaxi162Scf00002g00416		Peaxi162Scf00340g00812
Peaxi162Scf00002g00510	Peaxi162Scf00281g00082	Peaxi162Scf00376g00013	Peaxi162Scf00128g00642		Peaxi162Scf00001g00471	Peaxi162Scf00003g01226		AT5G58370	AT5G58000	Peaxi162Scf00002g00510		Peaxi162Scf00376g00013
Peaxi162Scf00002g00522	Peaxi162Scf00434g00337	Peaxi162Scf00993g00033	Peaxi162Scf00983g00418		Peaxi162Scf00001g00482	Peaxi162Scf00003g01338		AT5G58350	AT5G57410	Peaxi162Scf00002g00522		Peaxi162Scf00993g00033
Peaxi162Scf00002g00912	Peaxi162Scf01184g00015	Peaxi162Scf00008g00386	Peaxi162Scf00030g00816		Peaxi162Scf00001g00511	Peaxi162Scf00003g01822		AT5G58050	AT5G56890	Peaxi162Scf00002g00912		Peaxi162Scf00008g00386
Peaxi162Scf00002g00920	Peaxi162Scf00230g00038	Peaxi162Scf00519g00066	Peaxi162Scf00420g00642		Peaxi162Scf00001g00523	Peaxi162Scf00003g02043		AT5G57960	AT5G56350	Peaxi162Scf00002g00920		Peaxi162Scf00519g00066
Peaxi162Scf00002g02218	Peaxi162Scf00131g00101	Peaxi162Scf01060g00147	Peaxi162Scf00006g00031		Peaxi162Scf00001g00571	Peaxi162Scf00003g02634		AT5G57710	AT5G56210	Peaxi162Scf00002g02218		Peaxi162Scf01060g00147
Peaxi162Scf00002g03614	Peaxi162Scf00618g00342	Peaxi162Scf01969g00022	Peaxi162Scf00057g00011		Peaxi162Scf00001g00603	Peaxi162Scf00003g02636		AT5G57670	AT5G56170	Peaxi162Scf00002g03614		Peaxi162Scf01969g00022
Peaxi162Scf00002g10416	Peaxi162Scf00643g00012	Peaxi162Scf00691g00043	Peaxi162Scf00064g00911		Peaxi162Scf00001g00608	Peaxi162Scf00003g02638		AT5G57660	AT5G55500	Peaxi162Scf00002g10416		Peaxi162Scf00691g00043
Peaxi162Scf00003g00002	Peaxi162Scf00016g01824	Peaxi162Scf00016g01639	Peaxi162Scf00077g00077		Peaxi162Scf00001g03323	Peaxi162Scf00003g02841		AT5G57655	AT5G55280	Peaxi162Scf00003g00002		Peaxi162Scf00016g01639
Peaxi162Scf00003g00079	Peaxi162Scf00236g00024	Peaxi162Scf00016g01819	Peaxi162Scf00546g00324		Peaxi162Scf00001g03514	Peaxi162Scf00003g02932		AT5G57360	AT5G55230	Peaxi162Scf00003g00079		Peaxi162Scf00016g01819
Peaxi162Scf00003g00115	Peaxi162Scf00261g00157	Peaxi162Scf00033g01513	Peaxi162Scf00001g00371		Peaxi162Scf00001g04232	Peaxi162Scf00003g03237		AT5G57345	AT5G55180	Peaxi162Scf00003g00115		Peaxi162Scf00033g01513
Peaxi162Scf00003g00183	Peaxi162Scf00420g00642	Peaxi162Scf00450g00004	Peaxi162Scf01184g00015		Peaxi162Scf00001g42030	Peaxi162Scf00003g03625		AT5G57040	AT5G53890	Peaxi162Scf00003g00183		Peaxi162Scf00450g00004
Peaxi162Scf00003g00203	Peaxi162Scf01481g00033	Peaxi162Scf00951g00333	Peaxi162Scf00899g00410		Peaxi162Scf00001g49024	Peaxi162Scf00003g03626		AT5G57035	AT5G52860	Peaxi162Scf00003g00203		Peaxi162Scf00951g00333
Peaxi162Scf00003g00219	Peaxi162Scf00049g00149	Peaxi162Scf00193g00098	Peaxi162Scf00025g00291		Peaxi162Scf00002g00017	Peaxi162Scf00003g03636		AT5G56460	AT5G52540	Peaxi162Scf00003g00219		Peaxi162Scf00193g00098
Peaxi162Scf00003g00253	Peaxi162Scf00129g00314	Peaxi162Scf00209g00838	Peaxi162Scf00714g00621		Peaxi162Scf00002g00037	Peaxi162Scf00003g03733		AT5G56270	AT5G51890	Peaxi162Scf00003g00253		Peaxi162Scf00209g00838
Peaxi162Scf00003g00357	Peaxi162Scf00064g00911	Peaxi162Scf00262g00035	Peaxi162Scf00005g04017		Peaxi162Scf00002g00107	Peaxi162Scf00003g03748		AT5G55820	AT5G51830	Peaxi162Scf00003g00357		Peaxi162Scf00262g00035
Peaxi162Scf00003g00367	Peaxi162Scf00089g00126	Peaxi162Scf00016g01036	Peaxi162Scf00502g00011		Peaxi162Scf00002g00116	Peaxi162Scf00003g04241		AT5G55610	AT5G51820	Peaxi162Scf00003g00367		Peaxi162Scf00016g01036
Peaxi162Scf00003g00384	Peaxi162Scf00774g00122	Peaxi162Scf00204g00116	Peaxi162Scf00548g00221		Peaxi162Scf00002g00172	Peaxi162Scf00003g04334		AT5G55490	AT5G51750	Peaxi162Scf00003g00384		Peaxi162Scf00204g00116
Peaxi162Scf00003g00421	Peaxi162Scf00316g00055	Peaxi162Scf00119g00067	Peaxi162Scf00039g01625		Peaxi162Scf00002g00216	Peaxi162Scf00003g04427		AT5G55220	AT5G51690	Peaxi162Scf00003g00421		Peaxi162Scf00119g00067
Peaxi162Scf00003g00461	Peaxi162Scf00714g00016	Peaxi162Scf00025g02219	Peaxi162Scf00328g00619		Peaxi162Scf00002g00311	Peaxi162Scf00003g04533		AT5G55160	AT5G51520	Peaxi162Scf00003g00461		Peaxi162Scf00025g02219
Peaxi162Scf00003g00482	Peaxi162Scf00921g00242	Peaxi162Scf00349g00043	Peaxi162Scf00015g00525		Peaxi162Scf00002g00313	Peaxi162Scf00003g04538		AT5G55130	AT5G51430	Peaxi162Scf00003g00482		Peaxi162Scf00349g00043
Peaxi162Scf00003g00510	Peaxi162Scf00834g00013	Peaxi162Scf00892g00114	Peaxi162Scf00191g10112		Peaxi162Scf00002g00349	Peaxi162Scf00003g04712		AT5G54930	AT5G51350	Peaxi162Scf00003g00510		Peaxi162Scf00892g00114
Peaxi162Scf00003g01126	Peaxi162Scf00735g00516	Peaxi162Scf00013g00726	Peaxi162Scf00224g00819		Peaxi162Scf00002g00372	Peaxi162Scf00003g04840		AT5G54910	AT5G51190	Peaxi162Scf00003g01126		Peaxi162Scf00013g00726
Peaxi162Scf00003g01433	Peaxi162Scf00013g00332	Peaxi162Scf00102g00212	Peaxi162Scf00065g01429		Peaxi162Scf00002g00383	Peaxi162Scf00003g05030		AT5G54840	AT5G51050	Peaxi162Scf00003g01433		Peaxi162Scf00102g00212
Peaxi162Scf00003g01632	Peaxi162Scf00042g02726	Peaxi162Scf00111g00922	Peaxi162Scf00393g00032		Peaxi162Scf00002g00416	Peaxi162Scf00003g05246		AT5G54470	AT5G50840	Peaxi162Scf00003g01632		Peaxi162Scf00111g00922
Peaxi162Scf00003g01934	Peaxi162Scf00392g00316	Peaxi162Scf00232g01126	Peaxi162Scf00038g01135		Peaxi162Scf00002g00510	Peaxi162Scf00003g05363		AT5G54270	AT5G50375	Peaxi162Scf00003g01934		Peaxi162Scf00232g01126
Peaxi162Scf00003g02218	Peaxi162Scf00451g00939	Peaxi162Scf00286g00729	Peaxi162Scf00420g00335		Peaxi162Scf00002g00514	Peaxi162Scf00003g05369		AT5G54160	AT5G50260	Peaxi162Scf00003g02218		Peaxi162Scf00286g00729
Peaxi162Scf00003g02334	Peaxi162Scf00944g00026	Peaxi162Scf00618g00532	Peaxi162Scf00282g00014		Peaxi162Scf00002g00522	Peaxi162Scf00004g00019		AT5G53800	AT5G50180	Peaxi162Scf00003g02334		Peaxi162Scf00618g00532
Peaxi162Scf00003g02427	Peaxi162Scf00334g00114	Peaxi162Scf00825g00003	Peaxi162Scf00021g01720		Peaxi162Scf00002g00549	Peaxi162Scf00004g00041		AT5G53170	AT5G50150	Peaxi162Scf00003g02427		Peaxi162Scf00825g00003
Peaxi162Scf00003g02440	Peaxi162Scf00380g00814	Peaxi162Scf00840g00021	Peaxi162Scf00075g01548		Peaxi162Scf00002g00912	Peaxi162Scf00004g00283		AT5G53130	AT5G49980	Peaxi162Scf00003g02440		Peaxi162Scf00840g00021
Peaxi162Scf00003g02441	Peaxi162Scf01238g00223	Peaxi162Scf01261g00011	Peaxi162Scf00007g00122		Peaxi162Scf00002g00920	Peaxi162Scf00004g00351		AT5G52950	AT5G49800	Peaxi162Scf00003g02441		Peaxi162Scf01261g00011
Peaxi162Scf00003g02544	Peaxi162Scf00015g00525	Peaxi162Scf00013g00440	Peaxi162Scf00033g03015		Peaxi162Scf00002g01616	Peaxi162Scf00004g00419		AT5G52660	AT5G49760	Peaxi162Scf00003g02544		Peaxi162Scf00013g00440
Peaxi162Scf00003g02838	Peaxi162Scf00075g01235	Peaxi162Scf00286g00082	Peaxi162Scf00207g00747		Peaxi162Scf00002g01621	Peaxi162Scf00004g01917		AT5G52520	AT5G49555	Peaxi162Scf00003g02838		Peaxi162Scf00286g00082
Peaxi162Scf00003g03027	Peaxi162Scf00157g00415	Peaxi162Scf00647g00518	Peaxi162Scf00451g00939		Peaxi162Scf00002g02218	Peaxi162Scf00004g02724		AT5G52510	AT5G49430	Peaxi162Scf00003g03027		Peaxi162Scf00647g00518
Peaxi162Scf00003g03540	Peaxi162Scf00013g00047	Peaxi162Scf00695g00009	Peaxi162Scf00517g00422		Peaxi162Scf00002g03614	Peaxi162Scf00004g02916		AT5G52190	AT5G49130	Peaxi162Scf00003g03540		Peaxi162Scf00695g00009
Peaxi162Scf00003g03546	Peaxi162Scf00077g00077	Peaxi162Scf00102g00825	Peaxi162Scf00774g00122		Peaxi162Scf00002g10416	Peaxi162Scf00004g03212		AT5G52030	AT5G49010	Peaxi162Scf00003g03546		Peaxi162Scf00102g00825
Peaxi162Scf00003g03547	Peaxi162Scf00328g00619	Peaxi162Scf00119g00051	Peaxi162Scf00129g00321		Peaxi162Scf00003g00002	Peaxi162Scf00004g03213		AT5G51970	AT5G48660	Peaxi162Scf00003g03547		Peaxi162Scf00119g00051
Peaxi162Scf00003g03637	Peaxi162Scf00842g00426	Peaxi162Scf00257g00118	Peaxi162Scf00921g00242		Peaxi162Scf00003g00069	Peaxi162Scf00004g03412		AT5G51680	AT5G48460	Peaxi162Scf00003g03637		Peaxi162Scf00257g00118
Peaxi162Scf00003g03739	Peaxi162Scf00058g00294	Peaxi162Scf00732g00048	Peaxi162Scf00234g00811		Peaxi162Scf00003g00079	Peaxi162Scf00004g04116		AT5G51570	AT5G48300	Peaxi162Scf00003g03739		Peaxi162Scf00732g00048
Peaxi162Scf00003g03740	Peaxi162Scf00128g00544	Peaxi162Scf00394g00524	Peaxi162Scf00942g00001		Peaxi162Scf00003g00115	Peaxi162Scf00004g04219		AT5G51040	AT5G47920	Peaxi162Scf00003g03740		Peaxi162Scf00394g00524
Peaxi162Scf00003g03944	Peaxi162Scf00209g00086	Peaxi162Scf00836g00311	Peaxi162Scf00361g00101		Peaxi162Scf00003g00147	Peaxi162Scf00004g04521		AT5G51020	AT5G47850	Peaxi162Scf00003g03944		Peaxi162Scf00836g00311
Peaxi162Scf00003g03945	Peaxi162Scf00548g00221	Peaxi162Scf01110g00313	Peaxi162Scf01667g00005		Peaxi162Scf00003g00183	Peaxi162Scf00004g04525		AT5G50970	AT5G47520	Peaxi162Scf00003g03945		Peaxi162Scf01110g00313
Peaxi162Scf00003g04331	Peaxi162Scf00740g00112	Peaxi162Scf00423g00137	Peaxi162Scf00057g00227		Peaxi162Scf00003g00203	Peaxi162Scf00005g00229		AT5G50530	AT5G47180	Peaxi162Scf00003g04331		Peaxi162Scf00423g00137
Peaxi162Scf00003g04349	Peaxi162Scf00001g00481	Peaxi162Scf00284g01051	Peaxi162Scf00304g00013		Peaxi162Scf00003g00219	Peaxi162Scf00005g00322		AT5G50400	AT5G46700	Peaxi162Scf00003g04349		Peaxi162Scf00284g01051
Peaxi162Scf00003g04426	Peaxi162Scf00065g01429	Peaxi162Scf00439g00064	Peaxi162Scf00323g00620		Peaxi162Scf00003g00236	Peaxi162Scf00005g00388		AT5G50380	AT5G46690	Peaxi162Scf00003g04426		Peaxi162Scf00439g00064
Peaxi162Scf00003g04511	Peaxi162Scf00128g00175	Peaxi162Scf00223g01010	Peaxi162Scf00393g00092		Peaxi162Scf00003g00251	Peaxi162Scf00005g00394		AT5G50320	AT5G46230	Peaxi162Scf00003g04511		Peaxi162Scf00223g01010
Peaxi162Scf00003g04711	Peaxi162Scf00196g01022	Peaxi162Scf00918g00052	Peaxi162Scf01350g00122		Peaxi162Scf00003g00253	Peaxi162Scf00005g00439		AT5G50160	AT5G45780	Peaxi162Scf00003g04711		Peaxi162Scf00918g00052
Peaxi162Scf00003g04741	Peaxi162Scf00392g00516	Peaxi162Scf01022g00322	Peaxi162Scf00032g00921		Peaxi162Scf00003g00306	Peaxi162Scf00005g00455		AT5G50010	AT5G45650	Peaxi162Scf00003g04741		Peaxi162Scf01022g00322
Peaxi162Scf00003g05023	Peaxi162Scf00920g00026	Peaxi162Scf00013g01231	Peaxi162Scf00020g02335		Peaxi162Scf00003g00357	Peaxi162Scf00005g00612		AT5G49900	AT5G45420	Peaxi162Scf00003g05023		Peaxi162Scf00013g01231
Peaxi162Scf00003g05025	Peaxi162Scf00152g00935	Peaxi162Scf00169g00512	Peaxi162Scf00288g01010		Peaxi162Scf00003g00367	Peaxi162Scf00005g04017		AT5G49890	AT5G44730	Peaxi162Scf00003g05025		Peaxi162Scf00169g00512
Peaxi162Scf00003g05131	Peaxi162Scf00380g00056	Peaxi162Scf00566g00051	Peaxi162Scf00129g00314		Peaxi162Scf00003g00384	Peaxi162Scf00005g04417		AT5G49880	AT5G44680	Peaxi162Scf00003g05131		Peaxi162Scf00566g00051
Peaxi162Scf00003g05355	Peaxi162Scf00457g00052	Peaxi162Scf01416g00119	Peaxi162Scf00140g01335		Peaxi162Scf00003g00421	Peaxi162Scf00005g04914		AT5G49710	AT5G44670	Peaxi162Scf00003g05355		Peaxi162Scf01416g00119
Peaxi162Scf00003g05358	Peaxi162Scf01220g00002	Peaxi162Scf00030g00011	Peaxi162Scf00157g00415		Peaxi162Scf00003g00461	Peaxi162Scf00006g00031		AT5G49580	AT5G43940	Peaxi162Scf00003g05358		Peaxi162Scf00030g00011
Peaxi162Scf00003g05368	Peaxi162Scf00001g00371	Peaxi162Scf00618g00123	Peaxi162Scf00860g00018		Peaxi162Scf00003g00473	Peaxi162Scf00006g00087		AT5G49360	AT5G43810	Peaxi162Scf00003g05368		Peaxi162Scf00618g00123
Peaxi162Scf00003g05373	Peaxi162Scf00006g00031	Peaxi162Scf00413g00063	Peaxi162Scf01310g00029		Peaxi162Scf00003g00482	Peaxi162Scf00006g00249		AT5G49180	AT5G43050	Peaxi162Scf00003g05373		Peaxi162Scf00413g00063
Peaxi162Scf00003g05376	Peaxi162Scf00027g00214	Peaxi162Scf01216g00054	Peaxi162Scf00380g00814		Peaxi162Scf00003g00510	Peaxi162Scf00006g00414		AT5G48820	AT5G43020	Peaxi162Scf00003g05376		Peaxi162Scf01216g00054
Peaxi162Scf00003g10415	Peaxi162Scf00047g01225	Peaxi162Scf00429g00017	Peaxi162Scf00588g00051		Peaxi162Scf00003g01126	Peaxi162Scf00006g00421		AT5G48740	AT5G42790	Peaxi162Scf00003g10415		Peaxi162Scf00429g00017
Peaxi162Scf00004g00138	Peaxi162Scf00073g01424	Peaxi162Scf00222g00624	Peaxi162Scf00188g00119		Peaxi162Scf00003g01433	Peaxi162Scf00006g00511		AT5G48730	AT5G42680	Peaxi162Scf00004g00138		Peaxi162Scf00222g00624
Peaxi162Scf00004g00434	Peaxi162Scf00132g00074	Peaxi162Scf00013g00437	Peaxi162Scf00332g00018		Peaxi162Scf00003g01629	Peaxi162Scf00006g00522		AT5G48480	AT5G42660	Peaxi162Scf00004g00434		Peaxi162Scf00013g00437
Peaxi162Scf00004g00448	Peaxi162Scf00166g00423	Peaxi162Scf00823g00003	Peaxi162Scf00384g00069		Peaxi162Scf00003g01630	Peaxi162Scf00006g00524		AT5G48030	AT5G42650	Peaxi162Scf00004g00448		Peaxi162Scf00823g00003
Peaxi162Scf00004g01611	Peaxi162Scf00258g00617	Peaxi162Scf00016g02023	Peaxi162Scf00635g00021		Peaxi162Scf00003g01632	Peaxi162Scf00006g02613		AT5G47450	AT5G42240	Peaxi162Scf00004g01611		Peaxi162Scf00016g02023
Peaxi162Scf00004g02330	Peaxi162Scf00262g01014	Peaxi162Scf00110g00028	Peaxi162Scf01205g00184		Peaxi162Scf00003g01934	Peaxi162Scf00006g02614		AT5G46280	AT5G42140	Peaxi162Scf00004g02330		Peaxi162Scf00110g00028
Peaxi162Scf00004g03918	Peaxi162Scf00338g00230	Peaxi162Scf00515g10013	Peaxi162Scf00314g00643		Peaxi162Scf00003g02039	Peaxi162Scf00006g03411		AT5G46180	AT5G42090	Peaxi162Scf00004g03918		Peaxi162Scf00515g10013
Peaxi162Scf00004g04011	Peaxi162Scf00362g00841	Peaxi162Scf01015g00013	Peaxi162Scf00688g00223		Peaxi162Scf00003g02218	Peaxi162Scf00007g00122		AT5G45820	AT5G41950	Peaxi162Scf00004g04011		Peaxi162Scf01015g00013
Peaxi162Scf00004g04119	Peaxi162Scf00377g00043	Peaxi162Scf01190g00006	Peaxi162Scf00166g00423		Peaxi162Scf00003g02334	Peaxi162Scf00007g00127		AT5G45290	AT5G41620	Peaxi162Scf00004g04119		Peaxi162Scf01190g00006
Peaxi162Scf00004g04121	Peaxi162Scf00451g00075	Peaxi162Scf00299g00347	Peaxi162Scf00377g00043		Peaxi162Scf00003g02427	Peaxi162Scf00007g00131		AT5G45140	AT5G41460	Peaxi162Scf00004g04121		Peaxi162Scf00299g00347
Peaxi162Scf00004g04124	Peaxi162Scf00610g00115	Peaxi162Scf00312g00614	Peaxi162Scf00430g00311		Peaxi162Scf00003g02440	Peaxi162Scf00007g00179		AT5G45110	AT5G41330	Peaxi162Scf00004g04124		Peaxi162Scf00312g00614
Peaxi162Scf00004g04126	Peaxi162Scf00755g00009	Peaxi162Scf00618g00219	Peaxi162Scf00643g00012		Peaxi162Scf00003g02441	Peaxi162Scf00007g00224		AT5G44785	AT5G40610	Peaxi162Scf00004g04126		Peaxi162Scf00618g00219
Peaxi162Scf00004g04619	Peaxi162Scf00002g00813	Peaxi162Scf01208g00143	Peaxi162Scf00263g00614		Peaxi162Scf00003g02544	Peaxi162Scf00007g00252		AT5G44750	AT5G40440	Peaxi162Scf00004g04619		Peaxi162Scf01208g00143
Peaxi162Scf00005g00472	Peaxi162Scf00047g01322	Peaxi162Scf01226g00004	Peaxi162Scf00179g00543		Peaxi162Scf00003g02545	Peaxi162Scf00007g00287		AT5G44635	AT5G40140	Peaxi162Scf00005g00472		Peaxi162Scf01226g00004
Peaxi162Scf00005g04211	Peaxi162Scf00130g01126	Peaxi162Scf01294g00031	Peaxi162Scf00230g00038		Peaxi162Scf00003g02550	Peaxi162Scf00007g00638		AT5G44250	AT5G40020	Peaxi162Scf00005g04211		Peaxi162Scf01294g00031
Peaxi162Scf00005g04212	Peaxi162Scf00137g00062	Peaxi162Scf00064g00333	Peaxi162Scf00919g00022		Peaxi162Scf00003g02635	Peaxi162Scf00007g00828		AT5G44210	AT5G39660	Peaxi162Scf00005g04212		Peaxi162Scf00064g00333
Peaxi162Scf00005g04612	Peaxi162Scf00183g00068	Peaxi162Scf00332g00756	Peaxi162Scf02063g00003		Peaxi162Scf00003g02838	Peaxi162Scf00007g00832		AT5G44070	AT5G39250	Peaxi162Scf00005g04612		Peaxi162Scf00332g00756
Peaxi162Scf00005g05112	Peaxi162Scf00271g00022	Peaxi162Scf00422g00916	Peaxi162Scf00016g01142		Peaxi162Scf00003g02840	Peaxi162Scf00007g00930		AT5G43700	AT5G38630	Peaxi162Scf00005g05112		Peaxi162Scf00422g00916
Peaxi162Scf00006g00149	Peaxi162Scf00430g00311	Peaxi162Scf00460g00052	Peaxi162Scf00140g01336		Peaxi162Scf00003g03027	Peaxi162Scf00007g00934		AT5G43150	AT5G37000	Peaxi162Scf00006g00149		Peaxi162Scf00460g00052
Peaxi162Scf00006g00210	Peaxi162Scf00845g00122	Peaxi162Scf00322g01519	Peaxi162Scf00217g00621		Peaxi162Scf00003g03540	Peaxi162Scf00007g01343		AT5G42340	AT5G36890	Peaxi162Scf00006g00210		Peaxi162Scf00322g01519
Peaxi162Scf00006g00389	Peaxi162Scf00020g00718	Peaxi162Scf01051g00002	Peaxi162Scf00089g00126		Peaxi162Scf00003g03546	Peaxi162Scf00007g02310		AT5G42300	AT5G36700	Peaxi162Scf00006g00389		Peaxi162Scf01051g00002
Peaxi162Scf00006g00402	Peaxi162Scf00037g00333	Peaxi162Scf00244g01215	Peaxi162Scf00525g00089		Peaxi162Scf00003g03547	Peaxi162Scf00007g02536		AT5G42270	AT5G36290	Peaxi162Scf00006g00402		Peaxi162Scf00244g01215
Peaxi162Scf00006g00426	Peaxi162Scf00082g00118	Peaxi162Scf00257g10112	Peaxi162Scf00111g00009		Peaxi162Scf00003g03637	Peaxi162Scf00007g02727		AT5G41860	AT5G35730	Peaxi162Scf00006g00426		Peaxi162Scf00257g10112
Peaxi162Scf00006g00525	Peaxi162Scf00129g00321	Peaxi162Scf00073g02339	Peaxi162Scf00159g01111		Peaxi162Scf00003g03639	Peaxi162Scf00007g02853		AT5G41800	AT5G35630	Peaxi162Scf00006g00525		Peaxi162Scf00073g02339
Peaxi162Scf00006g00715	Peaxi162Scf00350g00013	Peaxi162Scf00284g00412	Peaxi162Scf00281g00003		Peaxi162Scf00003g03734	Peaxi162Scf00008g00817		AT5G41315	AT5G35360	Peaxi162Scf00006g00715		Peaxi162Scf00284g00412
Peaxi162Scf00006g02411	Peaxi162Scf00420g00335	Peaxi162Scf01060g00008	Peaxi162Scf00944g00026		Peaxi162Scf00003g03739	Peaxi162Scf00008g01716		AT5G41210	AT5G32450	Peaxi162Scf00006g02411		Peaxi162Scf01060g00008
Peaxi162Scf00006g03910	Peaxi162Scf00444g00857	Peaxi162Scf00408g00521	Peaxi162Scf01007g00013		Peaxi162Scf00003g03740	Peaxi162Scf00008g01926		AT5G40720	AT5G32440	Peaxi162Scf00006g03910		Peaxi162Scf00408g00521
Peaxi162Scf00006g04217	Peaxi162Scf00515g00313	Peaxi162Scf00878g00026	Peaxi162Scf00017g02339		Peaxi162Scf00003g03752	Peaxi162Scf00008g02420		AT5G40470	AT5G28840	Peaxi162Scf00006g04217		Peaxi162Scf00878g00026
Peaxi162Scf00007g00011	Peaxi162Scf00538g00520	Peaxi162Scf01133g00016	Peaxi162Scf00021g00218		Peaxi162Scf00003g03944	Peaxi162Scf00008g02424		AT5G40380	AT5G28830	Peaxi162Scf00007g00011		Peaxi162Scf01133g00016
Peaxi162Scf00007g00012	Peaxi162Scf00540g00518	Peaxi162Scf01010g00129	Peaxi162Scf00089g01325		Peaxi162Scf00003g03945	Peaxi162Scf00008g03325		AT5G40340	AT5G28640	Peaxi162Scf00007g00012		Peaxi162Scf01010g00129
Peaxi162Scf00007g00033	Peaxi162Scf00550g00440	Peaxi162Scf00130g00326	Peaxi162Scf00284g00224		Peaxi162Scf00003g04130	Peaxi162Scf00008g04614		AT5G39960	AT5G27950	Peaxi162Scf00007g00033		Peaxi162Scf00130g00326
Peaxi162Scf00007g00072	Peaxi162Scf00588g00051	Peaxi162Scf00216g00033	Peaxi162Scf00332g00021		Peaxi162Scf00003g04231	Peaxi162Scf00009g00007		AT5G39940	AT5G27920	Peaxi162Scf00007g00072		Peaxi162Scf00216g00033
Peaxi162Scf00007g00141	Peaxi162Scf00678g00016	Peaxi162Scf00249g00719	Peaxi162Scf00378g00113		Peaxi162Scf00003g04331	Peaxi162Scf00009g00023		AT5G39840	AT5G27820	Peaxi162Scf00007g00141		Peaxi162Scf00249g00719
Peaxi162Scf00007g00185	Peaxi162Scf00075g01548	Peaxi162Scf01258g00119	Peaxi162Scf00789g00411		Peaxi162Scf00003g04349	Peaxi162Scf00009g00047		AT5G39380	AT5G27550	Peaxi162Scf00007g00185		Peaxi162Scf01258g00119
Peaxi162Scf00007g00222	Peaxi162Scf00118g00042	Peaxi162Scf00017g02418	Peaxi162Scf00487g00064		Peaxi162Scf00003g04426	Peaxi162Scf00009g00061		AT5G38840	AT5G27290	Peaxi162Scf00007g00222		Peaxi162Scf00017g02418
Peaxi162Scf00007g00429	Peaxi162Scf00393g00032	Peaxi162Scf00045g00023	Peaxi162Scf00128g00133		Peaxi162Scf00003g04511	Peaxi162Scf00009g00113		AT5G38720	AT5G27220	Peaxi162Scf00007g00429		Peaxi162Scf00045g00023
Peaxi162Scf00007g01112	Peaxi162Scf00451g00816	Peaxi162Scf00496g00003	Peaxi162Scf00160g00833		Peaxi162Scf00003g04536	Peaxi162Scf00009g00162		AT5G38530	AT5G26940	Peaxi162Scf00007g01112		Peaxi162Scf00496g00003
Peaxi162Scf00007g01414	Peaxi162Scf00517g00317	Peaxi162Scf00875g00019	Peaxi162Scf00228g00322		Peaxi162Scf00003g04539	Peaxi162Scf00009g00318		AT5G37630	AT5G25770	Peaxi162Scf00007g01414		Peaxi162Scf00875g00019
Peaxi162Scf00007g01510	Peaxi162Scf00546g00324	Peaxi162Scf00036g10015	Peaxi162Scf00350g00013		Peaxi162Scf00003g04711	Peaxi162Scf00009g00329		AT5G37370	AT5G25610	Peaxi162Scf00007g01510		Peaxi162Scf00036g10015
Peaxi162Scf00007g01610	Peaxi162Scf00818g00319	Peaxi162Scf00083g01919	Peaxi162Scf01220g00002		Peaxi162Scf00003g04741	Peaxi162Scf00009g00422		AT5G36950	AT5G25590	Peaxi162Scf00007g01610		Peaxi162Scf00083g01919
Peaxi162Scf00007g01729	Peaxi162Scf00039g01625	Peaxi162Scf00248g00212	Peaxi162Scf00021g00132		Peaxi162Scf00003g04827	Peaxi162Scf00009g00526		AT5G36110	AT5G25265	Peaxi162Scf00007g01729		Peaxi162Scf00248g00212
Peaxi162Scf00007g01730	Peaxi162Scf00021g00218	Peaxi162Scf00386g00313	Peaxi162Scf00275g00115		Peaxi162Scf00003g04830	Peaxi162Scf00009g01011		AT5G35960	AT5G25080	Peaxi162Scf00007g01730		Peaxi162Scf00386g00313
Peaxi162Scf00007g01734	Peaxi162Scf00111g00526	Peaxi162Scf01328g00009	Peaxi162Scf00451g00059		Peaxi162Scf00003g05023	Peaxi162Scf00009g01526		AT5G35690	AT5G24830	Peaxi162Scf00007g01734		Peaxi162Scf01328g00009
Peaxi162Scf00007g01817	Peaxi162Scf00179g00543	Peaxi162Scf00002g00017	Peaxi162Scf00777g00049		Peaxi162Scf00003g05025	Peaxi162Scf00009g01530		AT5G35520	AT5G24800	Peaxi162Scf00007g01817		Peaxi162Scf00002g00017
Peaxi162Scf00007g01823	Peaxi162Scf00099g00191	Peaxi162Scf00071g01213	Peaxi162Scf00041g00165		Peaxi162Scf00003g05131	Peaxi162Scf00009g01531		AT5G35390	AT5G24500	Peaxi162Scf00007g01823		Peaxi162Scf00071g01213
Peaxi162Scf00007g02726	Peaxi162Scf00225g00017	Peaxi162Scf00236g00005	Peaxi162Scf00045g01928		Peaxi162Scf00003g05135	Peaxi162Scf00009g01535		AT5G35100	AT5G23940	Peaxi162Scf00007g02726		Peaxi162Scf00236g00005
Peaxi162Scf00007g02845	Peaxi162Scf00136g00222	Peaxi162Scf00367g00062	Peaxi162Scf00111g01478		Peaxi162Scf00003g05315	Peaxi162Scf00009g01927		AT5G27600	AT5G22400	Peaxi162Scf00007g02845		Peaxi162Scf00367g00062
Peaxi162Scf00007g10126	Peaxi162Scf00745g00719	Peaxi162Scf00002g00116	Peaxi162Scf00131g00101		Peaxi162Scf00003g05351	Peaxi162Scf00010g00022		AT5G27460	AT5G22280	Peaxi162Scf00007g10126		Peaxi162Scf00002g00116
Peaxi162Scf00007g10129	Peaxi162Scf02063g00003	Peaxi162Scf00139g00016	Peaxi162Scf00209g00086		Peaxi162Scf00003g05355	Peaxi162Scf00010g00342		AT5G27320	AT5G21070	Peaxi162Scf00007g10129		Peaxi162Scf00139g00016
Peaxi162Scf00008g00033	Peaxi162Scf00620g00814	Peaxi162Scf00950g00007	Peaxi162Scf00300g00076		Peaxi162Scf00003g05358	Peaxi162Scf00010g03410		AT5G27280	AT5G20970	Peaxi162Scf00008g00033		Peaxi162Scf00950g00007
Peaxi162Scf00008g00417	Peaxi162Scf00054g02318	Peaxi162Scf00174g00813	Peaxi162Scf00392g00516		Peaxi162Scf00003g05368	Peaxi162Scf00011g00031		AT5G26830	AT5G20740	Peaxi162Scf00008g00417		Peaxi162Scf00174g00813
Peaxi162Scf00008g01622	Peaxi162Scf00160g00833	Peaxi162Scf00695g00008	Peaxi162Scf01447g00015		Peaxi162Scf00003g05373	Peaxi162Scf00011g00157		AT5G26800	AT5G20410	Peaxi162Scf00008g01622		Peaxi162Scf00695g00008
Peaxi162Scf00008g02027	Peaxi162Scf00130g00063	Peaxi162Scf00002g00920	Peaxi162Scf00020g00718		Peaxi162Scf00003g05376	Peaxi162Scf00011g00239		AT5G26770	AT5G20400	Peaxi162Scf00008g02027		Peaxi162Scf00002g00920
Peaxi162Scf00008g02124	Peaxi162Scf00016g00355	Peaxi162Scf00244g00074	Peaxi162Scf00444g00239		Peaxi162Scf00003g05382	Peaxi162Scf00011g00321		AT5G26742	AT5G20320	Peaxi162Scf00008g02124		Peaxi162Scf00244g00074
Peaxi162Scf00008g02423	Peaxi162Scf00074g00227	Peaxi162Scf00303g00092	Peaxi162Scf00004g00019		Peaxi162Scf00003g10415	Peaxi162Scf00011g00526		AT5G26330	AT5G20270	Peaxi162Scf00008g02423		Peaxi162Scf00303g00092
Peaxi162Scf00008g03420	Peaxi162Scf00366g00529	Peaxi162Scf01115g00115	Peaxi162Scf00052g01815		Peaxi162Scf00004g00117	Peaxi162Scf00011g00533		AT5G26250	AT5G19980	Peaxi162Scf00008g03420		Peaxi162Scf01115g00115
Peaxi162Scf00008g03714	Peaxi162Scf00133g01414	Peaxi162Scf00225g00525	Peaxi162Scf00071g00830		Peaxi162Scf00004g00138	Peaxi162Scf00011g00743		AT5G26030	AT5G19500	Peaxi162Scf00008g03714		Peaxi162Scf00225g00525
Peaxi162Scf00008g03717	Peaxi162Scf00189g00124	Peaxi162Scf00196g00078	Peaxi162Scf00235g00517		Peaxi162Scf00004g00434	Peaxi162Scf00011g00750		AT5G25930	AT5G19420	Peaxi162Scf00008g03717		Peaxi162Scf00196g00078
Peaxi162Scf00008g03911	Peaxi162Scf00104g01410	Peaxi162Scf00176g00036	Peaxi162Scf00392g00316		Peaxi162Scf00004g00448	Peaxi162Scf00011g01126		AT5G25900	AT5G19190	Peaxi162Scf00008g03911		Peaxi162Scf00176g00036
Peaxi162Scf00008g04311	Peaxi162Scf00011g01411	Peaxi162Scf00314g00937	Peaxi162Scf00538g00520		Peaxi162Scf00004g01611	Peaxi162Scf00011g01219		AT5G25630	AT5G19160	Peaxi162Scf00008g04311		Peaxi162Scf00314g00937
Peaxi162Scf00008g04610	Peaxi162Scf00335g00116	Peaxi162Scf00166g01119	Peaxi162Scf01164g00024		Peaxi162Scf00004g01813	Peaxi162Scf00011g01325		AT5G25560	AT5G18900	Peaxi162Scf00008g04610		Peaxi162Scf00166g01119
Peaxi162Scf00009g00019	Peaxi162Scf00789g00411	Peaxi162Scf01158g00313	Peaxi162Scf02754g00016		Peaxi162Scf00004g01817	Peaxi162Scf00011g01411		AT5G25540	AT5G18460	Peaxi162Scf00009g00019		Peaxi162Scf01158g00313
Peaxi162Scf00009g00024	Peaxi162Scf00314g00643	Peaxi162Scf00295g00925	Peaxi162Scf00013g00047		Peaxi162Scf00004g02316	Peaxi162Scf00011g01423		AT5G25320	AT5G18070	Peaxi162Scf00009g00024		Peaxi162Scf00295g00925
Peaxi162Scf00009g00051	Peaxi162Scf00550g00550	Peaxi162Scf00757g00220	Peaxi162Scf00026g00187		Peaxi162Scf00004g02330	Peaxi162Scf00011g01528		AT5G25110	AT5G17420	Peaxi162Scf00009g00051		Peaxi162Scf00757g00220
Peaxi162Scf00009g00074	Peaxi162Scf00275g00115	Peaxi162Scf00003g02840	Peaxi162Scf00037g00018		Peaxi162Scf00004g02527	Peaxi162Scf00011g01534		AT5G24910	AT5G17410	Peaxi162Scf00009g00074		Peaxi162Scf00003g02840
Peaxi162Scf00009g00112	Peaxi162Scf00005g04017	Peaxi162Scf00034g01413	Peaxi162Scf00118g00042		Peaxi162Scf00004g02625	Peaxi162Scf00012g00008		AT5G24680	AT5G17380	Peaxi162Scf00009g00112		Peaxi162Scf00034g01413
Peaxi162Scf00009g00246	Peaxi162Scf00094g00912	Peaxi162Scf00095g00414	Peaxi162Scf00128g01525		Peaxi162Scf00004g02628	Peaxi162Scf00012g00153		AT5G24650	AT5G16990	Peaxi162Scf00009g00246		Peaxi162Scf00095g00414
Peaxi162Scf00009g00299	Peaxi162Scf00503g00220	Peaxi162Scf00104g00810	Peaxi162Scf00152g00935		Peaxi162Scf00004g02825	Peaxi162Scf00012g00179		AT5G24460	AT5G16715	Peaxi162Scf00009g00299		Peaxi162Scf00104g00810
Peaxi162Scf00009g00336	Peaxi162Scf00732g00317	Peaxi162Scf00957g00328	Peaxi162Scf00252g00921		Peaxi162Scf00004g03812	Peaxi162Scf00012g00249		AT5G23890	AT5G16660	Peaxi162Scf00009g00336		Peaxi162Scf00957g00328
Peaxi162Scf00009g00423	Peaxi162Scf00052g01815	Peaxi162Scf00034g00143	Peaxi162Scf00606g00073		Peaxi162Scf00004g03918	Peaxi162Scf00012g01927		AT5G23860	AT5G16490	Peaxi162Scf00009g00423		Peaxi162Scf00034g00143
Peaxi162Scf00009g00521	Peaxi162Scf00271g00055	Peaxi162Scf00149g00117	Peaxi162Scf00083g01219		Peaxi162Scf00004g04011	Peaxi162Scf00013g00047		AT5G23710	AT5G16440	Peaxi162Scf00009g00521		Peaxi162Scf00149g00117
Peaxi162Scf00009g00529	Peaxi162Scf00683g00016	Peaxi162Scf00178g00039	Peaxi162Scf00276g00413		Peaxi162Scf00004g04119	Peaxi162Scf00013g00051		AT5G23230	AT5G16390	Peaxi162Scf00009g00529		Peaxi162Scf00178g00039
Peaxi162Scf00009g00811	Peaxi162Scf00777g00049	Peaxi162Scf00295g01020	Peaxi162Scf00295g00097		Peaxi162Scf00004g04121	Peaxi162Scf00013g00223		AT5G23050	AT5G16300	Peaxi162Scf00009g00811		Peaxi162Scf00295g01020
Peaxi162Scf00009g00812	Peaxi162Scf01662g00013	Peaxi162Scf00560g00223	Peaxi162Scf00444g00126		Peaxi162Scf00004g04124	Peaxi162Scf00013g00321		AT5G22620	AT5G16290	Peaxi162Scf00009g00812		Peaxi162Scf00560g00223
Peaxi162Scf00009g00813	Peaxi162Scf00518g00317	Peaxi162Scf00833g00055	Peaxi162Scf00595g00427		Peaxi162Scf00004g04126	Peaxi162Scf00013g00332		AT5G22350	AT5G16150	Peaxi162Scf00009g00813		Peaxi162Scf00833g00055
Peaxi162Scf00009g02022	Peaxi162Scf00620g00014	Peaxi162Scf01090g00004	Peaxi162Scf00828g00210		Peaxi162Scf00004g04217	Peaxi162Scf00013g00533		AT5G21482	AT5G15930	Peaxi162Scf00009g02022		Peaxi162Scf01090g00004
Peaxi162Scf00009g02419	Peaxi162Scf00919g00022	Peaxi162Scf01141g00126	Peaxi162Scf00004g00351		Peaxi162Scf00004g04221	Peaxi162Scf00013g00635		AT5G21140	AT5G15780	Peaxi162Scf00009g02419		Peaxi162Scf01141g00126
Peaxi162Scf00010g00091	Peaxi162Scf00862g00111	Peaxi162Scf00009g01816	Peaxi162Scf00014g00165		Peaxi162Scf00004g04520	Peaxi162Scf00013g00645		AT5G21090	AT5G15740	Peaxi162Scf00010g00091		Peaxi162Scf00009g01816
Peaxi162Scf00010g00309	Peaxi162Scf01007g00013	Peaxi162Scf00129g00946	Peaxi162Scf00027g00214		Peaxi162Scf00004g04618	Peaxi162Scf00013g00734		AT5G21080	AT5G15710	Peaxi162Scf00010g00309		Peaxi162Scf00129g00946
Peaxi162Scf00010g00814	Peaxi162Scf00173g00321	Peaxi162Scf00130g00727	Peaxi162Scf00040g00138		Peaxi162Scf00004g04619	Peaxi162Scf00013g00937		AT5G20660	AT5G15650	Peaxi162Scf00010g00814		Peaxi162Scf00130g00727
Peaxi162Scf00010g03010	Peaxi162Scf00254g00136	Peaxi162Scf00674g00022	Peaxi162Scf00047g01322		Peaxi162Scf00005g00472	Peaxi162Scf00013g01234		AT5G20650	AT5G15630	Peaxi162Scf00010g03010		Peaxi162Scf00674g00022
Peaxi162Scf00010g03311	Peaxi162Scf00984g00116	Peaxi162Scf00714g00330	Peaxi162Scf00100g00081		Peaxi162Scf00005g03811	Peaxi162Scf00013g03331		AT5G20110	AT5G15310	Peaxi162Scf00010g03311		Peaxi162Scf00714g00330
Peaxi162Scf00011g00030	Peaxi162Scf00231g00216	Peaxi162Scf00129g00011	Peaxi162Scf00108g00089		Peaxi162Scf00005g04210	Peaxi162Scf00014g00010		AT5G19770	AT5G15230	Peaxi162Scf00011g00030		Peaxi162Scf00129g00011
Peaxi162Scf00011g00092	Peaxi162Scf00111g00009	Peaxi162Scf00290g00811	Peaxi162Scf00118g00310		Peaxi162Scf00005g04211	Peaxi162Scf00014g00041		AT5G19740	AT5G15210	Peaxi162Scf00011g00092		Peaxi162Scf00290g00811
Peaxi162Scf00011g00159	Peaxi162Scf00422g00065	Peaxi162Scf00540g00525	Peaxi162Scf00120g00018		Peaxi162Scf00005g04212	Peaxi162Scf00014g00085		AT5G19350	AT5G14800	Peaxi162Scf00011g00159		Peaxi162Scf00540g00525
Peaxi162Scf00011g00282	Peaxi162Scf00010g00342	Peaxi162Scf00917g00047	Peaxi162Scf00129g01122		Peaxi162Scf00005g04413	Peaxi162Scf00014g00165		AT5G19140	AT5G14790	Peaxi162Scf00011g00282		Peaxi162Scf00917g00047
Peaxi162Scf00011g00427	Peaxi162Scf00088g00818	Peaxi162Scf01089g00028	Peaxi162Scf00262g01014		Peaxi162Scf00005g04511	Peaxi162Scf00014g00294		AT5G18820	AT5G14780	Peaxi162Scf00011g00427		Peaxi162Scf01089g00028
Peaxi162Scf00011g00627	Peaxi162Scf00276g00413	Peaxi162Scf00161g00046	Peaxi162Scf00683g00016		Peaxi162Scf00005g04612	Peaxi162Scf00014g00414		AT5G18660	AT5G14620	Peaxi162Scf00011g00627		Peaxi162Scf00161g00046
Peaxi162Scf00011g00819	Peaxi162Scf00683g00428	Peaxi162Scf00001g00262	Peaxi162Scf00037g01418		Peaxi162Scf00005g04714	Peaxi162Scf00014g00614		AT5G18400	AT5G14550	Peaxi162Scf00011g00819		Peaxi162Scf00001g00262
Peaxi162Scf00011g00934	Peaxi162Scf00007g02519	Peaxi162Scf00016g02329	Peaxi162Scf00038g01643		Peaxi162Scf00005g05110	Peaxi162Scf00014g00715		AT5G18170	AT5G13710	Peaxi162Scf00011g00934		Peaxi162Scf00016g02329
Peaxi162Scf00011g00938	Peaxi162Scf00770g00126	Peaxi162Scf00058g00206	Peaxi162Scf00071g00212		Peaxi162Scf00005g05112	Peaxi162Scf00014g00924		AT5G17690	AT5G13500	Peaxi162Scf00011g00938		Peaxi162Scf00058g00206
Peaxi162Scf00011g00939	Peaxi162Scf00128g01525	Peaxi162Scf00449g00610	Peaxi162Scf00362g00038		Peaxi162Scf00006g00092	Peaxi162Scf00014g01418		AT5G17640	AT5G13460	Peaxi162Scf00011g00939		Peaxi162Scf00449g00610
Peaxi162Scf00011g01221	Peaxi162Scf00135g01012	Peaxi162Scf00700g00533	Peaxi162Scf00444g00524		Peaxi162Scf00006g00099	Peaxi162Scf00014g01720		AT5G17540	AT5G13220	Peaxi162Scf00011g01221		Peaxi162Scf00700g00533
Peaxi162Scf00011g01318	Peaxi162Scf00437g00053	Peaxi162Scf00164g01110	Peaxi162Scf00739g00324		Peaxi162Scf00006g00149	Peaxi162Scf00015g00013		AT5G17270	AT5G13140	Peaxi162Scf00011g01318		Peaxi162Scf00164g01110
Peaxi162Scf00011g01628	Peaxi162Scf00057g00183	Peaxi162Scf00165g00079	Peaxi162Scf03779g00017		Peaxi162Scf00006g00210	Peaxi162Scf00015g00024		AT5G16680	AT5G13100	Peaxi162Scf00011g01628		Peaxi162Scf00165g00079
Peaxi162Scf00011g01635	Peaxi162Scf00128g00642	Peaxi162Scf00314g00086	Peaxi162Scf00016g01824		Peaxi162Scf00006g00386	Peaxi162Scf00015g00025		AT5G16340	AT5G12470	Peaxi162Scf00011g01635		Peaxi162Scf00314g00086
Peaxi162Scf00011g01641	Peaxi162Scf00140g01335	Peaxi162Scf00953g00001	Peaxi162Scf00103g02127		Peaxi162Scf00006g00389	Peaxi162Scf00015g00027		AT5G16260	AT5G12330	Peaxi162Scf00011g01641		Peaxi162Scf00953g00001
Peaxi162Scf00011g01832	Peaxi162Scf00071g00212	Peaxi162Scf01100g00009	Peaxi162Scf00129g00228		Peaxi162Scf00006g00402	Peaxi162Scf00015g00038		AT5G15550	AT5G12260	Peaxi162Scf00011g01832		Peaxi162Scf01100g00009
Peaxi162Scf00011g01847	Peaxi162Scf00635g00021	Peaxi162Scf01216g00007	Peaxi162Scf00130g00063		Peaxi162Scf00006g00416	Peaxi162Scf00015g00040		AT5G15330	AT5G12110	Peaxi162Scf00011g01847		Peaxi162Scf01216g00007
Peaxi162Scf00011g01924	Peaxi162Scf00966g00004	Peaxi162Scf00069g02247	Peaxi162Scf00132g00074		Peaxi162Scf00006g00426	Peaxi162Scf00015g00059		AT5G15110	AT5G11790	Peaxi162Scf00011g01924		Peaxi162Scf00069g02247
Peaxi162Scf00011g02118	Peaxi162Scf00126g00626	Peaxi162Scf00403g00524	Peaxi162Scf00316g00055		Peaxi162Scf00006g00525	Peaxi162Scf00015g00135		AT5G14970	AT5G11530	Peaxi162Scf00011g02118		Peaxi162Scf00403g00524
Peaxi162Scf00011g02911	Peaxi162Scf01447g00015	Peaxi162Scf01461g00029	Peaxi162Scf00075g01421		Peaxi162Scf00006g00715	Peaxi162Scf00015g00141		AT5G14880	AT5G11460	Peaxi162Scf00011g02911		Peaxi162Scf01461g00029
Peaxi162Scf00012g00141	Peaxi162Scf00015g00523	Peaxi162Scf01544g00022	Peaxi162Scf00104g01410		Peaxi162Scf00006g00717	Peaxi162Scf00015g00142		AT5G14870	AT5G11420	Peaxi162Scf00012g00141		Peaxi162Scf01544g00022
Peaxi162Scf00012g01425	Peaxi162Scf00117g00314	Peaxi162Scf00001g00263	Peaxi162Scf00232g00023		Peaxi162Scf00006g02411	Peaxi162Scf00015g00234		AT5G14760	AT5G11390	Peaxi162Scf00012g01425		Peaxi162Scf00001g00263
Peaxi162Scf00012g01522	Peaxi162Scf00288g01010	Peaxi162Scf00691g00215	Peaxi162Scf00244g01120		Peaxi162Scf00006g03625	Peaxi162Scf00015g00237		AT5G14710	AT5G11350	Peaxi162Scf00012g01522		Peaxi162Scf00691g00215
Peaxi162Scf00012g02522	Peaxi162Scf00327g00912	Peaxi162Scf00916g00134	Peaxi162Scf00619g00092		Peaxi162Scf00006g03910	Peaxi162Scf00015g00247		AT5G14320	AT5G11310	Peaxi162Scf00012g02522		Peaxi162Scf00916g00134
Peaxi162Scf00012g02523	Peaxi162Scf00329g00716	Peaxi162Scf00185g00039	Peaxi162Scf00003g04918		Peaxi162Scf00006g04217	Peaxi162Scf00015g00272		AT5G14220	AT5G11260	Peaxi162Scf00012g02523		Peaxi162Scf00185g00039
Peaxi162Scf00012g03212	Peaxi162Scf00015g00142	Peaxi162Scf00222g00058	Peaxi162Scf00015g00142		Peaxi162Scf00007g00011	Peaxi162Scf00015g00310		AT5G13720	AT5G10840	Peaxi162Scf00012g03212		Peaxi162Scf00222g00058
Peaxi162Scf00013g00007	Peaxi162Scf00016g02931	Peaxi162Scf00263g00516	Peaxi162Scf00092g00115		Peaxi162Scf00007g00012	Peaxi162Scf00015g00330		AT5G13420	AT5G10790	Peaxi162Scf00013g00007		Peaxi162Scf00263g00516
Peaxi162Scf00013g00052	Peaxi162Scf00074g00926	Peaxi162Scf00491g00067	Peaxi162Scf00128g00168		Peaxi162Scf00007g00033	Peaxi162Scf00015g00460		AT5G13410	AT5G10720	Peaxi162Scf00013g00052		Peaxi162Scf00491g00067
Peaxi162Scf00013g00059	Peaxi162Scf00393g00107	Peaxi162Scf00620g00623	Peaxi162Scf00183g00068		Peaxi162Scf00007g00072	Peaxi162Scf00015g00523		AT5G13110	AT5G10480	Peaxi162Scf00013g00059		Peaxi162Scf00620g00623
Peaxi162Scf00013g00084	Peaxi162Scf00458g00318	Peaxi162Scf00017g00033	Peaxi162Scf00191g01323		Peaxi162Scf00007g00141	Peaxi162Scf00015g00525		AT5G12180	AT5G10290	Peaxi162Scf00013g00084		Peaxi162Scf00017g00033
Peaxi162Scf00013g00135	Peaxi162Scf00518g00430	Peaxi162Scf00025g00011	Peaxi162Scf00207g00532		Peaxi162Scf00007g00157	Peaxi162Scf00015g00812		AT5G12000	AT5G10260	Peaxi162Scf00013g00135		Peaxi162Scf00025g00011
Peaxi162Scf00013g00139	Peaxi162Scf00904g00413	Peaxi162Scf00060g00512	Peaxi162Scf00440g00059		Peaxi162Scf00007g00182	Peaxi162Scf00015g00843		AT5G11910	AT5G10240	Peaxi162Scf00013g00139		Peaxi162Scf00060g00512
Peaxi162Scf00013g00227	Peaxi162Scf01333g00014	Peaxi162Scf00159g00048	Peaxi162Scf00451g00816		Peaxi162Scf00007g00185	Peaxi162Scf00015g00937		AT5G11860	AT5G10200	Peaxi162Scf00013g00227		Peaxi162Scf00159g00048
Peaxi162Scf00013g00253	Peaxi162Scf00002g00042	Peaxi162Scf00207g01345	Peaxi162Scf00500g00067		Peaxi162Scf00007g00222	Peaxi162Scf00015g00943		AT5G11680	AT5G10160	Peaxi162Scf00013g00253		Peaxi162Scf00207g01345
Peaxi162Scf00013g00333	Peaxi162Scf00047g02325	Peaxi162Scf00294g00411	Peaxi162Scf00517g00317		Peaxi162Scf00007g00285	Peaxi162Scf00015g01033		AT5G11240	AT5G10080	Peaxi162Scf00013g00333		Peaxi162Scf00294g00411
Peaxi162Scf00013g00429	Peaxi162Scf00958g00512	Peaxi162Scf00377g00029	Peaxi162Scf00550g00440		Peaxi162Scf00007g00315	Peaxi162Scf00015g01043		AT5G11060	AT5G09995	Peaxi162Scf00013g00429		Peaxi162Scf00377g00029
Peaxi162Scf00013g00738	Peaxi162Scf00054g00234	Peaxi162Scf00421g00826	Peaxi162Scf00610g00115		Peaxi162Scf00007g00318	Peaxi162Scf00015g01118		AT5G10770	AT5G09960	Peaxi162Scf00013g00738		Peaxi162Scf00421g00826
Peaxi162Scf00013g00829	Peaxi162Scf00091g00622	Peaxi162Scf00783g00036	Peaxi162Scf00620g00014		Peaxi162Scf00007g00429	Peaxi162Scf00015g01412		AT5G10650	AT5G09810	Peaxi162Scf00013g00829		Peaxi162Scf00783g00036
Peaxi162Scf00013g00912	Peaxi162Scf00166g01118	Peaxi162Scf00876g00316	Peaxi162Scf00862g00111		Peaxi162Scf00007g01112	Peaxi162Scf00015g01516		AT5G09830	AT5G08580	Peaxi162Scf00013g00912		Peaxi162Scf00876g00316
Peaxi162Scf00013g00939	Peaxi162Scf01667g00005	Peaxi162Scf01082g00018	Peaxi162Scf00920g00026		Peaxi162Scf00007g01414	Peaxi162Scf00015g01517		AT5G09770	AT5G08130	Peaxi162Scf00013g00939		Peaxi162Scf01082g00018
Peaxi162Scf00013g00945	Peaxi162Scf00034g00512	Peaxi162Scf01231g00214	Peaxi162Scf00984g00116		Peaxi162Scf00007g01415	Peaxi162Scf00015g01914		AT5G09620	AT5G08020	Peaxi162Scf00013g00945		Peaxi162Scf01231g00214
Peaxi162Scf00013g01020	Peaxi162Scf00038g01643	Peaxi162Scf01327g00137	Peaxi162Scf00020g02134		Peaxi162Scf00007g01510	Peaxi162Scf00015g02216		AT5G09590	AT5G07920	Peaxi162Scf00013g01020		Peaxi162Scf01327g00137
Peaxi162Scf00013g01114	Peaxi162Scf00255g00124	Peaxi162Scf00026g01920	Peaxi162Scf00049g00149		Peaxi162Scf00007g01610	Peaxi162Scf00015g02219		AT5G09420	AT5G07740	Peaxi162Scf00013g01114		Peaxi162Scf00026g01920
Peaxi162Scf00013g01227	Peaxi162Scf00575g00079	Peaxi162Scf00185g00159	Peaxi162Scf00152g01127		Peaxi162Scf00007g01729	Peaxi162Scf00015g02411		AT5G08610	AT5G07590	Peaxi162Scf00013g01227		Peaxi162Scf00185g00159
Peaxi162Scf00013g01411	Peaxi162Scf00120g00018	Peaxi162Scf00006g00389	Peaxi162Scf00457g00052		Peaxi162Scf00007g01730	Peaxi162Scf00015g10132		AT5G08310	AT5G07030	Peaxi162Scf00013g01411		Peaxi162Scf00006g00389
Peaxi162Scf00013g03018	Peaxi162Scf00129g00418	Peaxi162Scf00017g00161	Peaxi162Scf00550g00550		Peaxi162Scf00007g01734	Peaxi162Scf00016g00025		AT5G07730	AT5G05480	Peaxi162Scf00013g03018		Peaxi162Scf00017g00161
Peaxi162Scf00013g03019	Peaxi162Scf00253g00324	Peaxi162Scf00017g03265	Peaxi162Scf00691g00320		Peaxi162Scf00007g01817	Peaxi162Scf00016g00062		AT5G06860	AT5G05365	Peaxi162Scf00013g03019		Peaxi162Scf00017g03265
Peaxi162Scf00013g03226	Peaxi162Scf00327g00121	Peaxi162Scf00038g02344	Peaxi162Scf00845g00122		Peaxi162Scf00007g01823	Peaxi162Scf00016g00102		AT5G06610	AT5G05270	Peaxi162Scf00013g03226		Peaxi162Scf00038g02344
Peaxi162Scf00013g03444	Peaxi162Scf00589g00001	Peaxi162Scf00064g00535	Peaxi162Scf01667g00009		Peaxi162Scf00007g02516	Peaxi162Scf00016g00114		AT5G06370	AT5G05010	Peaxi162Scf00013g03444		Peaxi162Scf00064g00535
Peaxi162Scf00014g00021	Peaxi162Scf00815g00243	Peaxi162Scf00110g00146	Peaxi162Scf00015g00460		Peaxi162Scf00007g02726	Peaxi162Scf00016g00150		AT5G05200	AT5G04820	Peaxi162Scf00014g00021		Peaxi162Scf00110g00146
Peaxi162Scf00014g00212	Peaxi162Scf00004g00351	Peaxi162Scf00200g00064	Peaxi162Scf00026g01511		Peaxi162Scf00007g02826	Peaxi162Scf00016g00349		AT5G05080	AT5G04660	Peaxi162Scf00014g00212		Peaxi162Scf00200g00064
Peaxi162Scf00014g00217	Peaxi162Scf00011g01219	Peaxi162Scf00408g00023	Peaxi162Scf00037g00333		Peaxi162Scf00007g02845	Peaxi162Scf00016g00355		AT5G05000	AT5G04500	Peaxi162Scf00014g00217		Peaxi162Scf00408g00023
Peaxi162Scf00014g00926	Peaxi162Scf00102g01420	Peaxi162Scf00715g00216	Peaxi162Scf00071g00210		Peaxi162Scf00007g02858	Peaxi162Scf00016g00411		AT5G04840	AT5G04310	Peaxi162Scf00014g00926		Peaxi162Scf00715g00216
Peaxi162Scf00014g01318	Peaxi162Scf00244g00062	Peaxi162Scf00740g00548	Peaxi162Scf00128g00544		Peaxi162Scf00007g10126	Peaxi162Scf00016g00426		AT5G04390	AT5G04260	Peaxi162Scf00014g01318		Peaxi162Scf00740g00548
Peaxi162Scf00014g01621	Peaxi162Scf00523g00634	Peaxi162Scf00784g00010	Peaxi162Scf00129g01336		Peaxi162Scf00007g10129	Peaxi162Scf00016g00625		AT5G04380	AT5G04160	Peaxi162Scf00014g01621		Peaxi162Scf00784g00010
Peaxi162Scf00014g01819	Peaxi162Scf01205g00184	Peaxi162Scf00942g00122	Peaxi162Scf00132g00419		Peaxi162Scf00008g00033	Peaxi162Scf00016g00734		AT5G04250	AT5G04020	Peaxi162Scf00014g01819		Peaxi162Scf00942g00122
Peaxi162Scf00015g00015	Peaxi162Scf00500g00115	Peaxi162Scf00036g00711	Peaxi162Scf00135g01012		Peaxi162Scf00008g00386	Peaxi162Scf00016g00737		AT5G04130	AT5G03980	Peaxi162Scf00015g00015		Peaxi162Scf00036g00711
Peaxi162Scf00015g00033	Peaxi162Scf01175g00018	Peaxi162Scf00066g00422	Peaxi162Scf00252g00119		Peaxi162Scf00008g00417	Peaxi162Scf00016g00825		AT5G04040	AT5G03780	Peaxi162Scf00015g00033		Peaxi162Scf00066g00422
Peaxi162Scf00015g00037	Peaxi162Scf01276g00003	Peaxi162Scf00107g00910	Peaxi162Scf00362g00841		Peaxi162Scf00008g00438	Peaxi162Scf00016g00826		AT5G03870	AT5G03670	Peaxi162Scf00015g00037		Peaxi162Scf00107g00910
Peaxi162Scf00015g00041	Peaxi162Scf00071g00830	Peaxi162Scf00058g00514	Peaxi162Scf00364g00127		Peaxi162Scf00008g01622	Peaxi162Scf00016g00836		AT5G03720	AT5G03260	Peaxi162Scf00015g00041		Peaxi162Scf00058g00514
Peaxi162Scf00015g00145	Peaxi162Scf00160g00837	Peaxi162Scf00071g00030	Peaxi162Scf00380g00099		Peaxi162Scf00008g02025	Peaxi162Scf00016g00840		AT5G03455	AT5G03120	Peaxi162Scf00015g00145		Peaxi162Scf00071g00030
Peaxi162Scf00015g00178	Peaxi162Scf00610g00348	Peaxi162Scf00198g00516	Peaxi162Scf01238g00223		Peaxi162Scf00008g02027	Peaxi162Scf00016g00932		AT5G03290	AT5G02390	Peaxi162Scf00015g00178		Peaxi162Scf00198g00516
Peaxi162Scf00015g00241	Peaxi162Scf00128g00216	Peaxi162Scf00299g00340	Peaxi162Scf00003g02638		Peaxi162Scf00008g02124	Peaxi162Scf00016g00939		AT5G02810	AT5G02270	Peaxi162Scf00015g00241		Peaxi162Scf00299g00340
Peaxi162Scf00015g00308	Peaxi162Scf00161g00119	Peaxi162Scf01312g00039	Peaxi162Scf00081g01322		Peaxi162Scf00008g02125	Peaxi162Scf00016g00944		AT5G02380	AT5G01930	Peaxi162Scf00015g00308		Peaxi162Scf01312g00039
Peaxi162Scf00015g00309	Peaxi162Scf00595g00426	Peaxi162Scf01969g00025	Peaxi162Scf00094g00912		Peaxi162Scf00008g02216	Peaxi162Scf00016g01142		AT5G02130	AT5G01340	Peaxi162Scf00015g00309		Peaxi162Scf01969g00025
Peaxi162Scf00015g00327	Peaxi162Scf00362g00038	Peaxi162Scf00016g00087	Peaxi162Scf00103g02126		Peaxi162Scf00008g02423	Peaxi162Scf00016g01220		AT5G01950	AT5G01020	Peaxi162Scf00015g00327		Peaxi162Scf00016g00087
Peaxi162Scf00015g00339	Peaxi162Scf00411g00062	Peaxi162Scf00132g00085	Peaxi162Scf00166g01215		Peaxi162Scf00008g02524	Peaxi162Scf00016g01335		AT5G01720	AT4G39830	Peaxi162Scf00015g00339		Peaxi162Scf00132g00085
Peaxi162Scf00015g00456	Peaxi162Scf00802g00014	Peaxi162Scf00158g00003	Peaxi162Scf00225g00017		Peaxi162Scf00008g02527	Peaxi162Scf00016g01531		AT5G01410	AT4G39710	Peaxi162Scf00015g00456		Peaxi162Scf00158g00003
Peaxi162Scf00015g00527	Peaxi162Scf00024g00157	Peaxi162Scf00459g00122	Peaxi162Scf00314g00426		Peaxi162Scf00008g02716	Peaxi162Scf00016g01636		AT4G40080	AT4G39660	Peaxi162Scf00015g00527		Peaxi162Scf00459g00122
Peaxi162Scf00015g00530	Peaxi162Scf00103g02126	Peaxi162Scf01108g00327	Peaxi162Scf00403g00718		Peaxi162Scf00008g03417	Peaxi162Scf00016g01744		AT4G40060	AT4G39210	Peaxi162Scf00015g00530		Peaxi162Scf01108g00327
Peaxi162Scf00015g00720	Peaxi162Scf00103g02127	Peaxi162Scf00009g00024	Peaxi162Scf00444g00857		Peaxi162Scf00008g03420	Peaxi162Scf00016g01824		AT4G39110	AT4G39170	Peaxi162Scf00015g00720		Peaxi162Scf00009g00024
Peaxi162Scf00015g00816	Peaxi162Scf00334g00111	Peaxi162Scf00036g00321	Peaxi162Scf00038g01522		Peaxi162Scf00008g03516	Peaxi162Scf00016g01946		AT4G38960	AT4G39050	Peaxi162Scf00015g00816		Peaxi162Scf00036g00321
Peaxi162Scf00015g00824	Peaxi162Scf00380g00099	Peaxi162Scf00051g01310	Peaxi162Scf00059g00716		Peaxi162Scf00008g03526	Peaxi162Scf00016g02128		AT4G38810	AT4G38660	Peaxi162Scf00015g00824		Peaxi162Scf00051g01310
Peaxi162Scf00015g01035	Peaxi162Scf00628g00516	Peaxi162Scf00165g00078	Peaxi162Scf00081g00064		Peaxi162Scf00008g03714	Peaxi162Scf00016g02216		AT4G38800	AT4G38640	Peaxi162Scf00015g01035		Peaxi162Scf00165g00078
Peaxi162Scf00015g01614	Peaxi162Scf00783g00133	Peaxi162Scf00222g00125	Peaxi162Scf00207g00839		Peaxi162Scf00008g03717	Peaxi162Scf00016g02249		AT4G38620	AT4G38520	Peaxi162Scf00015g01614		Peaxi162Scf00222g00125
Peaxi162Scf00015g01616	Peaxi162Scf00141g00032	Peaxi162Scf00575g00001	Peaxi162Scf00307g00117		Peaxi162Scf00008g03911	Peaxi162Scf00016g02254		AT4G38580	AT4G38500	Peaxi162Scf00015g01616		Peaxi162Scf00575g00001
Peaxi162Scf00015g02223	Peaxi162Scf00610g00346	Peaxi162Scf00610g00354	Peaxi162Scf00367g00092		Peaxi162Scf00008g04010	Peaxi162Scf00016g02512		AT4G38190	AT4G38430	Peaxi162Scf00015g02223		Peaxi162Scf00610g00354
Peaxi162Scf00015g02321	Peaxi162Scf00037g00018	Peaxi162Scf00739g00034	Peaxi162Scf00422g00065		Peaxi162Scf00008g04011	Peaxi162Scf00016g02620		AT4G38060	AT4G38370	Peaxi162Scf00015g02321		Peaxi162Scf00739g00034
Peaxi162Scf00015g02916	Peaxi162Scf00314g00426	Peaxi162Scf00312g00053	Peaxi162Scf00424g00018		Peaxi162Scf00008g04311	Peaxi162Scf00016g02623		AT4G37930	AT4G38240	Peaxi162Scf00015g02916		Peaxi162Scf00312g00053
Peaxi162Scf00016g00013	Peaxi162Scf00740g00137	Peaxi162Scf00496g00025	Peaxi162Scf00541g00329		Peaxi162Scf00008g04610	Peaxi162Scf00016g02743		AT4G37920	AT4G38040	Peaxi162Scf00016g00013		Peaxi162Scf00496g00025
Peaxi162Scf00016g00036	Peaxi162Scf00777g00521	Peaxi162Scf00572g00811	Peaxi162Scf01125g00411		Peaxi162Scf00009g00019	Peaxi162Scf00016g02931		AT4G37560	AT4G37750	Peaxi162Scf00016g00036		Peaxi162Scf00572g00811
Peaxi162Scf00016g00045	Peaxi162Scf00017g02339	Peaxi162Scf00603g00005	Peaxi162Scf01327g00130		Peaxi162Scf00009g00024	Peaxi162Scf00016g03211		AT4G37510	AT4G36360	Peaxi162Scf00016g00045		Peaxi162Scf00603g00005
Peaxi162Scf00016g00136	Peaxi162Scf00108g00089	Peaxi162Scf00788g00033	Peaxi162Scf00016g00355		Peaxi162Scf00009g00026	Peaxi162Scf00016g03341		AT4G37470	AT4G36180	Peaxi162Scf00016g00136		Peaxi162Scf00788g00033
Peaxi162Scf00016g00151	Peaxi162Scf00128g00133	Peaxi162Scf00833g00411	Peaxi162Scf00019g00159		Peaxi162Scf00009g00027	Peaxi162Scf00016g03349		AT4G37300	AT4G35880	Peaxi162Scf00016g00151		Peaxi162Scf00833g00411
Peaxi162Scf00016g00152	Peaxi162Scf00420g00447	Peaxi162Scf00876g00021	Peaxi162Scf00038g00845		Peaxi162Scf00009g00051	Peaxi162Scf00016g03350		AT4G37260	AT4G35780	Peaxi162Scf00016g00152		Peaxi162Scf00876g00021
Peaxi162Scf00016g00164	Peaxi162Scf00689g00336	Peaxi162Scf00928g00224	Peaxi162Scf00102g01865		Peaxi162Scf00009g00074	Peaxi162Scf00016g03464		AT4G37210	AT4G35730	Peaxi162Scf00016g00164		Peaxi162Scf00928g00224
Peaxi162Scf00016g00187	Peaxi162Scf00818g00018	Peaxi162Scf00944g00138	Peaxi162Scf00136g00222		Peaxi162Scf00009g00081	Peaxi162Scf00017g00315		AT4G37080	AT4G35360	Peaxi162Scf00016g00187		Peaxi162Scf00944g00138
Peaxi162Scf00016g00203	Peaxi162Scf00007g00638	Peaxi162Scf00003g02218	Peaxi162Scf00137g00510		Peaxi162Scf00009g00112	Peaxi162Scf00017g00324		AT4G36990	AT4G35335	Peaxi162Scf00016g00203		Peaxi162Scf00003g02218
Peaxi162Scf00016g00233	Peaxi162Scf00023g00239	Peaxi162Scf00014g00030	Peaxi162Scf00154g00934		Peaxi162Scf00009g00114	Peaxi162Scf00017g00412		AT4G36920	AT4G35270	Peaxi162Scf00016g00233		Peaxi162Scf00014g00030
Peaxi162Scf00016g00236	Peaxi162Scf00074g01824	Peaxi162Scf00030g01517	Peaxi162Scf00304g00616		Peaxi162Scf00009g00132	Peaxi162Scf00017g00614		AT4G36760	AT4G35220	Peaxi162Scf00016g00236		Peaxi162Scf00030g01517
Peaxi162Scf00016g00251	Peaxi162Scf00152g01526	Peaxi162Scf00073g02335	Peaxi162Scf00338g00230		Peaxi162Scf00009g00163	Peaxi162Scf00017g00615		AT4G36250	AT4G34980	Peaxi162Scf00016g00251		Peaxi162Scf00073g02335
Peaxi162Scf00016g00288	Peaxi162Scf00393g00092	Peaxi162Scf00074g00155	Peaxi162Scf00421g00330		Peaxi162Scf00009g00221	Peaxi162Scf00017g02016		AT4G35750	AT4G34960	Peaxi162Scf00016g00288		Peaxi162Scf00074g00155
Peaxi162Scf00016g00358	Peaxi162Scf00408g00088	Peaxi162Scf00105g01114	Peaxi162Scf00689g00323		Peaxi162Scf00009g00246	Peaxi162Scf00017g02115		AT4G35740	AT4G34530	Peaxi162Scf00016g00358		Peaxi162Scf00105g01114
Peaxi162Scf00016g00423	Peaxi162Scf00416g00419	Peaxi162Scf00132g00229	Peaxi162Scf00845g00014		Peaxi162Scf00009g00299	Peaxi162Scf00017g02219		AT4G35160	AT4G34500	Peaxi162Scf00016g00423		Peaxi162Scf00132g00229
Peaxi162Scf00016g00516	Peaxi162Scf00475g00519	Peaxi162Scf00212g00310	Peaxi162Scf00940g00038		Peaxi162Scf00009g00336	Peaxi162Scf00017g02231		AT4G34610	AT4G34480	Peaxi162Scf00016g00516		Peaxi162Scf00212g00310
Peaxi162Scf00016g00526	Peaxi162Scf01350g00122	Peaxi162Scf00362g00255	Peaxi162Scf01363g00023		Peaxi162Scf00009g00351	Peaxi162Scf00017g02337		AT4G34350	AT4G34320	Peaxi162Scf00016g00526		Peaxi162Scf00362g00255
Peaxi162Scf00016g00623	Peaxi162Scf00185g00071	Peaxi162Scf00420g00827	Peaxi162Scf00956g00411		Peaxi162Scf00009g00423	Peaxi162Scf00017g02339		AT4G34310	AT4G34150	Peaxi162Scf00016g00623		Peaxi162Scf00420g00827
Peaxi162Scf00016g00829	Peaxi162Scf00251g00053	Peaxi162Scf00438g00511	Peaxi162Scf01205g00119		Peaxi162Scf00009g00434	Peaxi162Scf00017g02521		AT4G34050	AT4G33860	Peaxi162Scf00016g00829		Peaxi162Scf00438g00511
Peaxi162Scf00016g00831	Peaxi162Scf00271g00057	Peaxi162Scf00450g00422	Peaxi162Scf00147g00176		Peaxi162Scf00009g00519	Peaxi162Scf00017g02623		AT4G33950	AT4G33580	Peaxi162Scf00016g00831		Peaxi162Scf00450g00422
Peaxi162Scf00016g01036	Peaxi162Scf00017g00614	Peaxi162Scf00714g00524	Peaxi162Scf00207g01052		Peaxi162Scf00009g00521	Peaxi162Scf00017g02640		AT4G33920	AT4G33520	Peaxi162Scf00016g01036		Peaxi162Scf00714g00524
Peaxi162Scf00016g01127	Peaxi162Scf00034g01013	Peaxi162Scf00790g00013	Peaxi162Scf00000g00285		Peaxi162Scf00009g00529	Peaxi162Scf00017g02833		AT4G33495	AT4G33110	Peaxi162Scf00016g01127		Peaxi162Scf00790g00013
Peaxi162Scf00016g01134	Peaxi162Scf00092g00152	Peaxi162Scf01070g00128	Peaxi162Scf00009g00047		Peaxi162Scf00009g00624	Peaxi162Scf00017g02836		AT4G33480	AT4G32530	Peaxi162Scf00016g01134		Peaxi162Scf01070g00128
Peaxi162Scf00016g01355	Peaxi162Scf00232g00023	Peaxi162Scf00078g01140	Peaxi162Scf00839g00013		Peaxi162Scf00009g00811	Peaxi162Scf00017g02838		AT4G33270	AT4G32410	Peaxi162Scf00016g01355		Peaxi162Scf00078g01140
Peaxi162Scf00016g01526	Peaxi162Scf00258g00820	Peaxi162Scf00207g00334	Peaxi162Scf00192g00824		Peaxi162Scf00009g00812	Peaxi162Scf00017g02912		AT4G33030	AT4G31590	Peaxi162Scf00016g01526		Peaxi162Scf00207g00334
Peaxi162Scf00016g01538	Peaxi162Scf00354g00026	Peaxi162Scf00309g00036	Peaxi162Scf00366g00529		Peaxi162Scf00009g00813	Peaxi162Scf00017g03131		AT4G33010	AT4G31560	Peaxi162Scf00016g01538		Peaxi162Scf00309g00036
Peaxi162Scf00016g01634	Peaxi162Scf00449g00215	Peaxi162Scf00330g00810	Peaxi162Scf00280g00051		Peaxi162Scf00009g01232	Peaxi162Scf00017g03137		AT4G32750	AT4G31480	Peaxi162Scf00016g01634		Peaxi162Scf00330g00810
Peaxi162Scf00016g01639	Peaxi162Scf00535g00616	Peaxi162Scf00424g00814	Peaxi162Scf00030g00252		Peaxi162Scf00009g01815	Peaxi162Scf00017g03139		AT4G32250	AT4G31020	Peaxi162Scf00016g01639		Peaxi162Scf00424g00814
Peaxi162Scf00016g01731	Peaxi162Scf00716g00032	Peaxi162Scf00439g00037	Peaxi162Scf00523g00634		Peaxi162Scf00009g01816	Peaxi162Scf00017g03211		AT4G32175	AT4G30993	Peaxi162Scf00016g01731		Peaxi162Scf00439g00037
Peaxi162Scf00016g01739	Peaxi162Scf00003g00429	Peaxi162Scf00474g00727	Peaxi162Scf00732g00317		Peaxi162Scf00009g01818	Peaxi162Scf00017g03259		AT4G31390	AT4G30900	Peaxi162Scf00016g01739		Peaxi162Scf00474g00727
Peaxi162Scf00016g01819	Peaxi162Scf00117g01123	Peaxi162Scf00740g00554	Peaxi162Scf00814g00227		Peaxi162Scf00009g02022	Peaxi162Scf00017g03268		AT4G31080	AT4G30650	Peaxi162Scf00016g01819		Peaxi162Scf00740g00554
Peaxi162Scf00016g01820	Peaxi162Scf00298g00021	Peaxi162Scf00744g00338	Peaxi162Scf00079g00614		Peaxi162Scf00009g02419	Peaxi162Scf00017g03286		AT4G30920	AT4G30610	Peaxi162Scf00016g01820		Peaxi162Scf00744g00338
Peaxi162Scf00016g01822	Peaxi162Scf00349g00711	Peaxi162Scf01105g00008	Peaxi162Scf00005g00394		Peaxi162Scf00009g03018	Peaxi162Scf00019g00012		AT4G30870	AT4G30440	Peaxi162Scf00016g01822		Peaxi162Scf01105g00008
Peaxi162Scf00016g01936	Peaxi162Scf00457g00003	Peaxi162Scf01302g00031	Peaxi162Scf00320g00715		Peaxi162Scf00010g00091	Peaxi162Scf00019g00016		AT4G30480	AT4G30020	Peaxi162Scf00016g01936		Peaxi162Scf01302g00031
Peaxi162Scf00016g02023	Peaxi162Scf01164g00024	Peaxi162Scf01312g00068	Peaxi162Scf00411g00062		Peaxi162Scf00010g00283	Peaxi162Scf00019g00128		AT4G30340	AT4G29950	Peaxi162Scf00016g02023		Peaxi162Scf01312g00068
Peaxi162Scf00016g02034	Peaxi162Scf00117g01132	Peaxi162Scf00002g00037	Peaxi162Scf00895g00019		Peaxi162Scf00010g00309	Peaxi162Scf00019g00154		AT4G30150	AT4G29240	Peaxi162Scf00016g02034		Peaxi162Scf00002g00037
Peaxi162Scf00016g02234	Peaxi162Scf00332g00746	Peaxi162Scf00012g00231	Peaxi162Scf00045g00226		Peaxi162Scf00010g00610	Peaxi162Scf00019g00159		AT4G30110	AT4G28760	Peaxi162Scf00016g02234		Peaxi162Scf00012g00231
Peaxi162Scf00016g02329	Peaxi162Scf00467g00920	Peaxi162Scf00045g02523	Peaxi162Scf01333g10016		Peaxi162Scf00010g00814	Peaxi162Scf00019g00174		AT4G29910	AT4G28650	Peaxi162Scf00016g02329		Peaxi162Scf00045g02523
Peaxi162Scf00016g02336	Peaxi162Scf00526g00719	Peaxi162Scf00057g00427	Peaxi162Scf00323g00521		Peaxi162Scf00010g03010	Peaxi162Scf00019g00315		AT4G29850	AT4G28250	Peaxi162Scf00016g02336		Peaxi162Scf00057g00427
Peaxi162Scf00016g02435	Peaxi162Scf00701g00032	Peaxi162Scf00067g00252	Peaxi162Scf00516g00333		Peaxi162Scf00010g03311	Peaxi162Scf00019g01111		AT4G29310	AT4G28100	Peaxi162Scf00016g02435		Peaxi162Scf00067g00252
Peaxi162Scf00016g02441	Peaxi162Scf01363g00023	Peaxi162Scf00231g00433	Peaxi162Scf00271g00022		Peaxi162Scf00011g00030	Peaxi162Scf00019g02116		AT4G29210	AT4G28088	Peaxi162Scf00016g02441		Peaxi162Scf00231g00433
Peaxi162Scf00016g02624	Peaxi162Scf00047g10224	Peaxi162Scf00570g00069	Peaxi162Scf00305g00099		Peaxi162Scf00011g00092	Peaxi162Scf00020g00076		AT4G29070	AT4G28000	Peaxi162Scf00016g02624		Peaxi162Scf00570g00069
Peaxi162Scf00016g02740	Peaxi162Scf00100g00081	Peaxi162Scf00688g00011	Peaxi162Scf00046g00524		Peaxi162Scf00011g00155	Peaxi162Scf00020g00139		AT4G28590	AT4G27810	Peaxi162Scf00016g02740		Peaxi162Scf00688g00011
Peaxi162Scf00016g02810	Peaxi162Scf00305g00005	Peaxi162Scf00711g00530	Peaxi162Scf00393g00107		Peaxi162Scf00011g00159	Peaxi162Scf00020g00154		AT4G28550	AT4G27060	Peaxi162Scf00016g02810		Peaxi162Scf00711g00530
Peaxi162Scf00016g02933	Peaxi162Scf00394g01016	Peaxi162Scf00740g00045	Peaxi162Scf00408g00846		Peaxi162Scf00011g00238	Peaxi162Scf00020g00184		AT4G28025	AT4G26900	Peaxi162Scf00016g02933		Peaxi162Scf00740g00045
Peaxi162Scf00016g03127	Peaxi162Scf00475g00117	Peaxi162Scf00945g00023	Peaxi162Scf00694g00022		Peaxi162Scf00011g00243	Peaxi162Scf00020g00221		AT4G27940	AT4G26890	Peaxi162Scf00016g03127		Peaxi162Scf00945g00023
Peaxi162Scf00016g03133	Peaxi162Scf00559g00421	Peaxi162Scf01086g00015	Peaxi162Scf00099g00191		Peaxi162Scf00011g00263	Peaxi162Scf00020g00236		AT4G27650	AT4G26550	Peaxi162Scf00016g03133		Peaxi162Scf01086g00015
Peaxi162Scf00016g03241	Peaxi162Scf00809g00432	Peaxi162Scf01287g00012	Peaxi162Scf00141g00032		Peaxi162Scf00011g00282	Peaxi162Scf00020g00511		AT4G27390	AT4G25960	Peaxi162Scf00016g03241		Peaxi162Scf01287g00012
Peaxi162Scf00016g03253	Peaxi162Scf00074g02011	Peaxi162Scf01416g00118	Peaxi162Scf00755g00009		Peaxi162Scf00011g00292	Peaxi162Scf00020g00516		AT4G27360	AT4G25840	Peaxi162Scf00016g03253		Peaxi162Scf01416g00118
Peaxi162Scf00016g03328	Peaxi162Scf00111g01478	Peaxi162Scf00073g02028	Peaxi162Scf00015g00937		Peaxi162Scf00011g00425	Peaxi162Scf00020g00526		AT4G26965	AT4G25280	Peaxi162Scf00016g03328		Peaxi162Scf00073g02028
Peaxi162Scf00016g03348	Peaxi162Scf00222g00034	Peaxi162Scf00183g00923	Peaxi162Scf00904g00413		Peaxi162Scf00011g00427	Peaxi162Scf00020g00611		AT4G26860	AT4G25160	Peaxi162Scf00016g03348		Peaxi162Scf00183g00923
Peaxi162Scf00016g03449	Peaxi162Scf00285g00432	Peaxi162Scf00207g00113	Peaxi162Scf00014g00041		Peaxi162Scf00011g00428	Peaxi162Scf00020g00718		AT4G26850	AT4G24780	Peaxi162Scf00016g03449		Peaxi162Scf00207g00113
Peaxi162Scf00016g03462	Peaxi162Scf00003g02638	Peaxi162Scf00211g00144	Peaxi162Scf00618g00342		Peaxi162Scf00011g00534	Peaxi162Scf00020g00814		AT4G26780	AT4G24760	Peaxi162Scf00016g03462		Peaxi162Scf00211g00144
Peaxi162Scf00016g10134	Peaxi162Scf00020g00076	Peaxi162Scf00362g00342	Peaxi162Scf00683g00428		Peaxi162Scf00011g00627	Peaxi162Scf00020g01119		AT4G26500	AT4G24610	Peaxi162Scf00016g10134		Peaxi162Scf00362g00342
Peaxi162Scf00017g00002	Peaxi162Scf00030g00252	Peaxi162Scf00479g00065	Peaxi162Scf00518g00430		Peaxi162Scf00011g00742	Peaxi162Scf00020g01226		AT4G26240	AT4G24580	Peaxi162Scf00017g00002		Peaxi162Scf00479g00065
Peaxi162Scf00017g00015	Peaxi162Scf00064g00199	Peaxi162Scf00485g00109	Peaxi162Scf00037g01115		Peaxi162Scf00011g00819	Peaxi162Scf00020g01516		AT4G26140	AT4G24290	Peaxi162Scf00017g00015		Peaxi162Scf00485g00109
Peaxi162Scf00017g00033	Peaxi162Scf00129g00631	Peaxi162Scf00608g00922	Peaxi162Scf00047g10224		Peaxi162Scf00011g00933	Peaxi162Scf00020g02024		AT4G26060	AT4G24240	Peaxi162Scf00017g00033		Peaxi162Scf00608g00922
Peaxi162Scf00017g00161	Peaxi162Scf00171g00239	Peaxi162Scf00648g00001	Peaxi162Scf00285g00432		Peaxi162Scf00011g00934	Peaxi162Scf00020g02134		AT4G25590	AT4G24230	Peaxi162Scf00017g00161		Peaxi162Scf00648g00001
Peaxi162Scf00017g00211	Peaxi162Scf00188g00119	Peaxi162Scf00694g00317	Peaxi162Scf00271g00055		Peaxi162Scf00011g00938	Peaxi162Scf00020g02136		AT4G25450	AT4G24140	Peaxi162Scf00017g00211		Peaxi162Scf00694g00317
Peaxi162Scf00017g00238	Peaxi162Scf00217g00621	Peaxi162Scf00761g00018	Peaxi162Scf00339g00086		Peaxi162Scf00011g00939	Peaxi162Scf00020g02234		AT4G24770	AT4G24060	Peaxi162Scf00017g00238		Peaxi162Scf00761g00018
Peaxi162Scf00017g00248	Peaxi162Scf00224g00819	Peaxi162Scf00000g51016	Peaxi162Scf00408g00234		Peaxi162Scf00011g00941	Peaxi162Scf00020g02235		AT4G24210	AT4G23900	Peaxi162Scf00017g00248		Peaxi162Scf00000g51016
Peaxi162Scf00017g00256	Peaxi162Scf00226g00411	Peaxi162Scf00065g01127	Peaxi162Scf00431g00618		Peaxi162Scf00011g00942	Peaxi162Scf00020g02335		AT4G24170	AT4G23820	Peaxi162Scf00017g00256		Peaxi162Scf00065g01127
Peaxi162Scf00017g00318	Peaxi162Scf00252g00119	Peaxi162Scf00072g00411	Peaxi162Scf00131g00081		Peaxi162Scf00011g01221	Peaxi162Scf00021g00132		AT4G24020	AT4G23760	Peaxi162Scf00017g00318		Peaxi162Scf00072g00411
Peaxi162Scf00017g02121	Peaxi162Scf00853g00423	Peaxi162Scf00123g00176	Peaxi162Scf00263g00072		Peaxi162Scf00011g01318	Peaxi162Scf00021g00192		AT4G23860	AT4G23740	Peaxi162Scf00017g02121		Peaxi162Scf00123g00176
Peaxi162Scf00017g02122	Peaxi162Scf00015g00460	Peaxi162Scf00128g01418	Peaxi162Scf00500g00115		Peaxi162Scf00011g01537	Peaxi162Scf00021g00218		AT4G23850	AT4G23500	Peaxi162Scf00017g02122		Peaxi162Scf00128g01418
Peaxi162Scf00017g02214	Peaxi162Scf00102g01437	Peaxi162Scf00175g00329	Peaxi162Scf01114g00116		Peaxi162Scf00011g01538	Peaxi162Scf00021g00235		AT4G22920	AT4G23470	Peaxi162Scf00017g02214		Peaxi162Scf00175g00329
Peaxi162Scf00017g02227	Peaxi162Scf00487g00064	Peaxi162Scf00205g00619	Peaxi162Scf00037g00425		Peaxi162Scf00011g01619	Peaxi162Scf00021g00529		AT4G22890	AT4G23440	Peaxi162Scf00017g02227		Peaxi162Scf00205g00619
Peaxi162Scf00017g02228	Peaxi162Scf00549g00430	Peaxi162Scf00223g01419	Peaxi162Scf00088g00818		Peaxi162Scf00011g01628	Peaxi162Scf00021g00718		AT4G22570	AT4G22930	Peaxi162Scf00017g02228		Peaxi162Scf00223g01419
Peaxi162Scf00017g02418	Peaxi162Scf00563g00520	Peaxi162Scf00734g00029	Peaxi162Scf00770g00126		Peaxi162Scf00011g01635	Peaxi162Scf00021g00721		AT4G22260	AT4G22730	Peaxi162Scf00017g02418		Peaxi162Scf00734g00029
Peaxi162Scf00017g02427	Peaxi162Scf00828g00210	Peaxi162Scf01073g00018	Peaxi162Scf03596g00005		Peaxi162Scf00011g01641	Peaxi162Scf00021g00921		AT4G22220	AT4G22200	Peaxi162Scf00017g02427		Peaxi162Scf01073g00018
Peaxi162Scf00017g02715	Peaxi162Scf00038g02121	Peaxi162Scf01803g00004	Peaxi162Scf00740g00137		Peaxi162Scf00011g01832	Peaxi162Scf00021g01412		AT4G22140	AT4G22130	Peaxi162Scf00017g02715		Peaxi162Scf01803g00004
Peaxi162Scf00017g02914	Peaxi162Scf00040g00138	Peaxi162Scf00003g00079	Peaxi162Scf00895g00113		Peaxi162Scf00011g01847	Peaxi162Scf00021g01715		AT4G21870	AT4G22120	Peaxi162Scf00017g02914		Peaxi162Scf00003g00079
Peaxi162Scf00017g03030	Peaxi162Scf00262g01013	Peaxi162Scf00007g00157	Peaxi162Scf00774g00314		Peaxi162Scf00011g01924	Peaxi162Scf00021g01720		AT4G21865	AT4G21790	Peaxi162Scf00017g03030		Peaxi162Scf00007g00157
Peaxi162Scf00017g03039	Peaxi162Scf00284g00025	Peaxi162Scf00016g00233	Peaxi162Scf00357g00077		Peaxi162Scf00011g02118	Peaxi162Scf00021g01817		AT4G21800	AT4G21620	Peaxi162Scf00017g03039		Peaxi162Scf00016g00233
Peaxi162Scf00017g03133	Peaxi162Scf00286g00326	Peaxi162Scf00038g01039	Peaxi162Scf00420g00447		Peaxi162Scf00011g02911	Peaxi162Scf00021g02414		AT4G21720	AT4G21500	Peaxi162Scf00017g03133		Peaxi162Scf00038g01039
Peaxi162Scf00017g03135	Peaxi162Scf00382g00313	Peaxi162Scf00066g01121	Peaxi162Scf00450g00859		Peaxi162Scf00012g00141	Peaxi162Scf00022g00098		AT4G21350	AT4G21450	Peaxi162Scf00017g03135		Peaxi162Scf00066g01121
Peaxi162Scf00017g03265	Peaxi162Scf00988g00033	Peaxi162Scf00074g00364	Peaxi162Scf00013g01119		Peaxi162Scf00012g00231	Peaxi162Scf00022g00217		AT4G19880	AT4G21150	Peaxi162Scf00017g03265		Peaxi162Scf00074g00364
Peaxi162Scf00017g03267	Peaxi162Scf01302g00032	Peaxi162Scf00080g00811	Peaxi162Scf00058g00294		Peaxi162Scf00012g01425	Peaxi162Scf00022g00277		AT4G19170	AT4G20940	Peaxi162Scf00017g03267		Peaxi162Scf00080g00811
Peaxi162Scf00017g03272	Peaxi162Scf00013g00321	Peaxi162Scf00128g01327	Peaxi162Scf00119g10131		Peaxi162Scf00012g01522	Peaxi162Scf00023g00112		AT4G19160	AT4G20760	Peaxi162Scf00017g03272		Peaxi162Scf00128g01327
Peaxi162Scf00018g00105	Peaxi162Scf00020g00611	Peaxi162Scf00134g02023	Peaxi162Scf00209g00020		Peaxi162Scf00012g02522	Peaxi162Scf00023g00239		AT4G19150	AT4G20720	Peaxi162Scf00018g00105		Peaxi162Scf00134g02023
Peaxi162Scf00019g00006	Peaxi162Scf00038g01535	Peaxi162Scf00141g00330	Peaxi162Scf00001g00403		Peaxi162Scf00012g02523	Peaxi162Scf00023g00825		AT4G18810	AT4G20150	Peaxi162Scf00019g00006		Peaxi162Scf00141g00330
Peaxi162Scf00019g00013	Peaxi162Scf00145g00109	Peaxi162Scf00173g00033	Peaxi162Scf00114g00035		Peaxi162Scf00012g03212	Peaxi162Scf00023g01214		AT4G18530	AT4G20090	Peaxi162Scf00019g00013		Peaxi162Scf00173g00033
Peaxi162Scf00019g00037	Peaxi162Scf00182g00014	Peaxi162Scf00209g00842	Peaxi162Scf00028g00421		Peaxi162Scf00013g00007	Peaxi162Scf00024g00105		AT4G18490	AT4G19985	Peaxi162Scf00019g00037		Peaxi162Scf00209g00842
Peaxi162Scf00019g00104	Peaxi162Scf00253g00722	Peaxi162Scf00223g01422	Peaxi162Scf00042g01312		Peaxi162Scf00013g00031	Peaxi162Scf00024g00165		AT4G18465	AT4G19420	Peaxi162Scf00019g00104		Peaxi162Scf00223g01422
Peaxi162Scf00019g00219	Peaxi162Scf00450g00853	Peaxi162Scf00382g00026	Peaxi162Scf00045g00821		Peaxi162Scf00013g00052	Peaxi162Scf00024g01616		AT4G18230	AT4G19380	Peaxi162Scf00019g00219		Peaxi162Scf00382g00026
Peaxi162Scf00019g00237	Peaxi162Scf00542g00315	Peaxi162Scf00442g00620	Peaxi162Scf00045g01645		Peaxi162Scf00013g00059	Peaxi162Scf00024g01815		AT4G18010	AT4G19180	Peaxi162Scf00019g00237		Peaxi162Scf00442g00620
Peaxi162Scf00019g00321	Peaxi162Scf00807g00024	Peaxi162Scf00521g00028	Peaxi162Scf00054g02318		Peaxi162Scf00013g00084	Peaxi162Scf00025g00006		AT4G17900	AT4G19010	Peaxi162Scf00019g00321		Peaxi162Scf00521g00028
Peaxi162Scf00019g02117	Peaxi162Scf00152g01127	Peaxi162Scf00624g00067	Peaxi162Scf00535g00616		Peaxi162Scf00013g00122	Peaxi162Scf00025g00286		AT4G17840	AT4G19006	Peaxi162Scf00019g02117		Peaxi162Scf00624g00067
Peaxi162Scf00019g02120	Peaxi162Scf00919g00048	Peaxi162Scf00732g00024	Peaxi162Scf00007g00828		Peaxi162Scf00013g00134	Peaxi162Scf00025g00291		AT4G17830	AT4G18820	Peaxi162Scf00019g02120		Peaxi162Scf00732g00024
Peaxi162Scf00020g00013	Peaxi162Scf00956g00411	Peaxi162Scf00774g00121	Peaxi162Scf00515g00313		Peaxi162Scf00013g00135	Peaxi162Scf00025g00313		AT4G17620	AT4G18800	Peaxi162Scf00020g00013		Peaxi162Scf00774g00121
Peaxi162Scf00020g00082	Peaxi162Scf00003g03636	Peaxi162Scf00780g00005	Peaxi162Scf00789g00061		Peaxi162Scf00013g00139	Peaxi162Scf00025g00711		AT4G17350	AT4G18780	Peaxi162Scf00020g00082		Peaxi162Scf00780g00005
Peaxi162Scf00020g00088	Peaxi162Scf00016g02128	Peaxi162Scf01039g00226	Peaxi162Scf00009g00329		Peaxi162Scf00013g00201	Peaxi162Scf00025g01520		AT4G17230	AT4G18370	Peaxi162Scf00020g00088		Peaxi162Scf01039g00226
Peaxi162Scf00020g00192	Peaxi162Scf00021g01720	Peaxi162Scf00000g00791	Peaxi162Scf00054g00234		Peaxi162Scf00013g00227	Peaxi162Scf00025g02112		AT4G17090	AT4G18130	Peaxi162Scf00020g00192		Peaxi162Scf00000g00791
Peaxi162Scf00020g00229	Peaxi162Scf00022g00277	Peaxi162Scf00001g00006	Peaxi162Scf00286g00326		Peaxi162Scf00013g00229	Peaxi162Scf00025g02322		AT4G16820	AT4G18020	Peaxi162Scf00020g00229		Peaxi162Scf00001g00006
Peaxi162Scf00020g00322	Peaxi162Scf00128g01749	Peaxi162Scf00017g03258	Peaxi162Scf00688g00432		Peaxi162Scf00013g00253	Peaxi162Scf00025g02430		AT4G16566	AT4G17940	Peaxi162Scf00020g00322		Peaxi162Scf00017g03258
Peaxi162Scf00020g00723	Peaxi162Scf00152g00433	Peaxi162Scf00037g01622	Peaxi162Scf01256g00017		Peaxi162Scf00013g00304	Peaxi162Scf00025g02433		AT4G16563	AT4G17910	Peaxi162Scf00020g00723		Peaxi162Scf00037g01622
Peaxi162Scf00020g00913	Peaxi162Scf00174g00065	Peaxi162Scf00047g00074	Peaxi162Scf00853g00423		Peaxi162Scf00013g00333	Peaxi162Scf00025g02922		AT4G16520	AT4G17720	Peaxi162Scf00020g00913		Peaxi162Scf00047g00074
Peaxi162Scf00020g00914	Peaxi162Scf00191g01426	Peaxi162Scf00059g00194	Peaxi162Scf00945g00005		Peaxi162Scf00013g00341	Peaxi162Scf00025g02924		AT4G16490	AT4G17690	Peaxi162Scf00020g00914		Peaxi162Scf00059g00194
Peaxi162Scf00020g01234	Peaxi162Scf00207g01052	Peaxi162Scf00074g01129	Peaxi162Scf01163g00021		Peaxi162Scf00013g00429	Peaxi162Scf00025g03021		AT4G16380	AT4G17600	Peaxi162Scf00020g01234		Peaxi162Scf00074g01129
Peaxi162Scf00020g01714	Peaxi162Scf00401g00018	Peaxi162Scf00088g00035	Peaxi162Scf01269g00017		Peaxi162Scf00013g00437	Peaxi162Scf00026g00187		AT4G16146	AT4G17500	Peaxi162Scf00020g01714		Peaxi162Scf00088g00035
Peaxi162Scf00020g02020	Peaxi162Scf00452g00335	Peaxi162Scf00102g00633	Peaxi162Scf01447g00016		Peaxi162Scf00013g00440	Peaxi162Scf00026g00312		AT4G16130	AT4G17260	Peaxi162Scf00020g02020		Peaxi162Scf00102g00633
Peaxi162Scf00020g02131	Peaxi162Scf00554g00925	Peaxi162Scf00126g01127	Peaxi162Scf00057g00095		Peaxi162Scf00013g00531	Peaxi162Scf00026g01510		AT4G16100	AT4G17190	Peaxi162Scf00020g02131		Peaxi162Scf00126g01127
Peaxi162Scf00020g02135	Peaxi162Scf00602g00062	Peaxi162Scf00141g00331	Peaxi162Scf00111g00526		Peaxi162Scf00013g00725	Peaxi162Scf00026g01511		AT4G15610	AT4G17170	Peaxi162Scf00020g02135		Peaxi162Scf00141g00331
Peaxi162Scf00020g02337	Peaxi162Scf00694g00022	Peaxi162Scf00155g00007	Peaxi162Scf00121g00315		Peaxi162Scf00013g00726	Peaxi162Scf00026g02513		AT4G15560	AT4G16780	Peaxi162Scf00020g02337		Peaxi162Scf00155g00007
Peaxi162Scf00021g00064	Peaxi162Scf00004g00092	Peaxi162Scf00232g00810	Peaxi162Scf00455g01310		Peaxi162Scf00013g00737	Peaxi162Scf00026g03218		AT4G15030	AT4G16745	Peaxi162Scf00021g00064		Peaxi162Scf00232g00810
Peaxi162Scf00021g00118	Peaxi162Scf00011g01126	Peaxi162Scf00336g00062	Peaxi162Scf00526g00719		Peaxi162Scf00013g00738	Peaxi162Scf00027g00016		AT4G14790	AT4G16650	Peaxi162Scf00021g00118		Peaxi162Scf00336g00062
Peaxi162Scf00021g00182	Peaxi162Scf00015g01914	Peaxi162Scf00390g00326	Peaxi162Scf00794g00015		Peaxi162Scf00013g00829	Peaxi162Scf00027g00048		AT4G14550	AT4G16510	Peaxi162Scf00021g00182		Peaxi162Scf00390g00326
Peaxi162Scf00021g00202	Peaxi162Scf00070g00020	Peaxi162Scf00461g00057	Peaxi162Scf00934g00140		Peaxi162Scf00013g00834	Peaxi162Scf00027g00214		AT4G13940	AT4G15930	Peaxi162Scf00021g00202		Peaxi162Scf00461g00057
Peaxi162Scf00021g00213	Peaxi162Scf00095g00720	Peaxi162Scf00538g00071	Peaxi162Scf00109g01520		Peaxi162Scf00013g00912	Peaxi162Scf00027g00311		AT4G13720	AT4G15480	Peaxi162Scf00021g00213		Peaxi162Scf00538g00071
Peaxi162Scf00021g00524	Peaxi162Scf00128g00135	Peaxi162Scf00549g00114	Peaxi162Scf00209g00932		Peaxi162Scf00013g00939	Peaxi162Scf00028g00301		AT4G13620	AT4G15440	Peaxi162Scf00021g00524		Peaxi162Scf00549g00114
Peaxi162Scf00021g01520	Peaxi162Scf00161g00124	Peaxi162Scf00601g00047	Peaxi162Scf00231g00216		Peaxi162Scf00013g00945	Peaxi162Scf00028g00413		AT4G13550	AT4G14746	Peaxi162Scf00021g01520		Peaxi162Scf00601g00047
Peaxi162Scf00021g01719	Peaxi162Scf00163g00081	Peaxi162Scf00603g00029	Peaxi162Scf00394g01016		Peaxi162Scf00013g01020	Peaxi162Scf00028g00421		AT4G13230	AT4G14455	Peaxi162Scf00021g01719		Peaxi162Scf00603g00029
Peaxi162Scf00021g01721	Peaxi162Scf00357g00077	Peaxi162Scf00611g00215	Peaxi162Scf00452g00055		Peaxi162Scf00013g01114	Peaxi162Scf00028g00422		AT4G13030	AT4G14200	Peaxi162Scf00021g01721		Peaxi162Scf00611g00215
Peaxi162Scf00021g01723	Peaxi162Scf00362g00088	Peaxi162Scf00678g00310	Peaxi162Scf00518g00317		Peaxi162Scf00013g01227	Peaxi162Scf00029g00142		AT4G12840	AT4G13870	Peaxi162Scf00021g01723		Peaxi162Scf00678g00310
Peaxi162Scf00021g01915	Peaxi162Scf00548g00661	Peaxi162Scf00700g00031	Peaxi162Scf00152g00433		Peaxi162Scf00013g01231	Peaxi162Scf00029g01511		AT4G12760	AT4G13840	Peaxi162Scf00021g01915		Peaxi162Scf00700g00031
Peaxi162Scf00021g02121	Peaxi162Scf00832g10019	Peaxi162Scf00942g00123	Peaxi162Scf00807g00024		Peaxi162Scf00013g01411	Peaxi162Scf00029g01714		AT4G12290	AT4G13710	Peaxi162Scf00021g02121		Peaxi162Scf00942g00123
Peaxi162Scf00021g02316	Peaxi162Scf01163g00021	Peaxi162Scf00000g00582	Peaxi162Scf00102g01437		Peaxi162Scf00013g02116	Peaxi162Scf00029g02411		AT4G11570	AT4G12700	Peaxi162Scf00021g02316		Peaxi162Scf00000g00582
Peaxi162Scf00022g00037	Peaxi162Scf01184g00019	Peaxi162Scf00072g00024	Peaxi162Scf00006g00511		Peaxi162Scf00013g03018	Peaxi162Scf00029g02515		AT4G11560	AT4G12650	Peaxi162Scf00022g00037		Peaxi162Scf00072g00024
Peaxi162Scf00022g02413	Peaxi162Scf01269g00017	Peaxi162Scf00102g01533	Peaxi162Scf00128g00929		Peaxi162Scf00013g03019	Peaxi162Scf00029g02618		AT4G11160	AT4G12420	Peaxi162Scf00022g02413		Peaxi162Scf00102g01533
Peaxi162Scf00023g00012	Peaxi162Scf00030g10015	Peaxi162Scf00107g01914	Peaxi162Scf00723g00026		Peaxi162Scf00013g03114	Peaxi162Scf00029g02813		AT4G10710	AT4G12130	Peaxi162Scf00023g00012		Peaxi162Scf00107g01914
Peaxi162Scf00023g00085	Peaxi162Scf00038g00176	Peaxi162Scf00111g00715	Peaxi162Scf00700g00426		Peaxi162Scf00013g03226	Peaxi162Scf00029g03217		AT4G10620	AT4G11640	Peaxi162Scf00023g00085		Peaxi162Scf00111g00715
Peaxi162Scf00023g01212	Peaxi162Scf00075g01925	Peaxi162Scf00173g00074	Peaxi162Scf00030g00052		Peaxi162Scf00013g03440	Peaxi162Scf00030g00052		AT4G10430	AT4G11450	Peaxi162Scf00023g01212		Peaxi162Scf00173g00074
Peaxi162Scf00023g01811	Peaxi162Scf00080g01215	Peaxi162Scf00192g00019	Peaxi162Scf00281g00082		Peaxi162Scf00013g03444	Peaxi162Scf00030g00252		AT4G10340	AT4G11410	Peaxi162Scf00023g01811		Peaxi162Scf00192g00019
Peaxi162Scf00024g02219	Peaxi162Scf00109g01520	Peaxi162Scf00285g00512	Peaxi162Scf00390g00311		Peaxi162Scf00014g00021	Peaxi162Scf00030g00611		AT4G10330	AT4G11090	Peaxi162Scf00024g02219		Peaxi162Scf00285g00512
Peaxi162Scf00024g03216	Peaxi162Scf00160g00516	Peaxi162Scf00301g00122	Peaxi162Scf00689g00336		Peaxi162Scf00014g00030	Peaxi162Scf00030g00816		AT4G10040	AT4G10960	Peaxi162Scf00024g03216		Peaxi162Scf00301g00122
Peaxi162Scf00025g00011	Peaxi162Scf00211g00079	Peaxi162Scf00318g00726	Peaxi162Scf00075g01925		Peaxi162Scf00014g00212	Peaxi162Scf00030g02011		AT4G08900	AT4G10930	Peaxi162Scf00025g00011		Peaxi162Scf00318g00726
Peaxi162Scf00025g00346	Peaxi162Scf00331g00119	Peaxi162Scf00334g00323	Peaxi162Scf00129g00631		Peaxi162Scf00014g00217	Peaxi162Scf00030g02222		AT4G08230	AT4G10840	Peaxi162Scf00025g00346		Peaxi162Scf00334g00323
Peaxi162Scf00025g01315	Peaxi162Scf00700g00136	Peaxi162Scf00378g00512	Peaxi162Scf00038g01535		Peaxi162Scf00014g00613	Peaxi162Scf00030g02517		AT4G07940	AT4G10770	Peaxi162Scf00025g01315		Peaxi162Scf00378g00512
Peaxi162Scf00025g01317	Peaxi162Scf00045g02525	Peaxi162Scf00391g00002	Peaxi162Scf00475g00519		Peaxi162Scf00014g00926	Peaxi162Scf00030g10015		AT4G05410	AT4G09830	Peaxi162Scf00025g01317		Peaxi162Scf00391g00002
Peaxi162Scf00025g02217	Peaxi162Scf00102g01436	Peaxi162Scf00469g00623	Peaxi162Scf00486g00075		Peaxi162Scf00014g01318	Peaxi162Scf00031g00071		AT4G04960	AT4G09810	Peaxi162Scf00025g02217		Peaxi162Scf00469g00623
Peaxi162Scf00025g02620	Peaxi162Scf00126g01324	Peaxi162Scf00602g00515	Peaxi162Scf00635g00918		Peaxi162Scf00014g01621	Peaxi162Scf00031g02810		AT4G04950	AT4G09030	Peaxi162Scf00025g02620		Peaxi162Scf00602g00515
Peaxi162Scf00025g02826	Peaxi162Scf00132g00419	Peaxi162Scf00684g00579	Peaxi162Scf00069g01925		Peaxi162Scf00014g01819	Peaxi162Scf00032g00921		AT4G04350	AT4G09010	Peaxi162Scf00025g02826		Peaxi162Scf00684g00579
Peaxi162Scf00025g03018	Peaxi162Scf00192g01414	Peaxi162Scf00732g00236	Peaxi162Scf00376g00210		Peaxi162Scf00015g00015	Peaxi162Scf00032g03116		AT4G04020	AT4G08980	Peaxi162Scf00025g03018		Peaxi162Scf00732g00236
Peaxi162Scf00025g03226	Peaxi162Scf00262g01516	Peaxi162Scf00763g00043	Peaxi162Scf00406g00613		Peaxi162Scf00015g00033	Peaxi162Scf00033g00275		AT4G03600	AT4G08520	Peaxi162Scf00025g03226		Peaxi162Scf00763g00043
Peaxi162Scf00026g00034	Peaxi162Scf00384g00123	Peaxi162Scf00912g00020	Peaxi162Scf00421g00328		Peaxi162Scf00015g00037	Peaxi162Scf00033g00292		AT4G03510	AT4G04890	Peaxi162Scf00026g00034		Peaxi162Scf00912g00020
Peaxi162Scf00026g00083	Peaxi162Scf00436g00013	Peaxi162Scf01132g00140	Peaxi162Scf00519g00047		Peaxi162Scf00015g00039	Peaxi162Scf00033g00303		AT4G03400	AT4G03560	Peaxi162Scf00026g00083		Peaxi162Scf01132g00140
Peaxi162Scf00026g00178	Peaxi162Scf00612g00043	Peaxi162Scf01167g00115	Peaxi162Scf00641g00815		Peaxi162Scf00015g00041	Peaxi162Scf00033g01322		AT4G03280	AT4G03250	Peaxi162Scf00026g00178		Peaxi162Scf01167g00115
Peaxi162Scf00026g00275	Peaxi162Scf00716g00433	Peaxi162Scf01376g00014	Peaxi162Scf01211g00135		Peaxi162Scf00015g00049	Peaxi162Scf00033g02837		AT4G03260	AT4G03110	Peaxi162Scf00026g00275		Peaxi162Scf01376g00014
Peaxi162Scf00026g00288	Peaxi162Scf00012g01814	Peaxi162Scf00003g00115	Peaxi162Scf00016g00625		Peaxi162Scf00015g00131	Peaxi162Scf00033g03015		AT4G02940	AT4G02900	Peaxi162Scf00026g00288		Peaxi162Scf00003g00115
Peaxi162Scf00026g00296	Peaxi162Scf00014g00010	Peaxi162Scf00003g00253	Peaxi162Scf00047g01225		Peaxi162Scf00015g00145	Peaxi162Scf00033g03018		AT4G02920	AT4G02405	Peaxi162Scf00026g00296		Peaxi162Scf00003g00253
Peaxi162Scf00026g01920	Peaxi162Scf00041g01724	Peaxi162Scf00003g04741	Peaxi162Scf00314g01042		Peaxi162Scf00015g00178	Peaxi162Scf00034g00049		AT4G02725	AT4G02350	Peaxi162Scf00026g01920		Peaxi162Scf00003g04741
Peaxi162Scf00026g02226	Peaxi162Scf00041g01735	Peaxi162Scf00042g02519	Peaxi162Scf00334g00114		Peaxi162Scf00015g00230	Peaxi162Scf00034g00413		AT4G02720	AT4G02290	Peaxi162Scf00026g02226		Peaxi162Scf00042g02519
Peaxi162Scf00026g02510	Peaxi162Scf00125g00064	Peaxi162Scf00062g00033	Peaxi162Scf00549g00430		Peaxi162Scf00015g00241	Peaxi162Scf00034g00512		AT4G02460	AT4G02110	Peaxi162Scf00026g02510		Peaxi162Scf00062g00033
Peaxi162Scf00026g02614	Peaxi162Scf00147g00613	Peaxi162Scf00078g01414	Peaxi162Scf00978g00032		Peaxi162Scf00015g00308	Peaxi162Scf00034g01011		AT4G02280	AT4G01900	Peaxi162Scf00026g02614		Peaxi162Scf00078g01414
Peaxi162Scf00026g03111	Peaxi162Scf00280g00051	Peaxi162Scf00102g00844	Peaxi162Scf01333g00014		Peaxi162Scf00015g00309	Peaxi162Scf00035g00018		AT4G02160	AT4G01070	Peaxi162Scf00026g03111		Peaxi162Scf00102g00844
Peaxi162Scf00026g03113	Peaxi162Scf00304g00616	Peaxi162Scf00116g01613	Peaxi162Scf02035g00031		Peaxi162Scf00015g00327	Peaxi162Scf00035g00292		AT4G02060	AT4G01040	Peaxi162Scf00026g03113		Peaxi162Scf00116g01613
Peaxi162Scf00026g10312	Peaxi162Scf00455g01310	Peaxi162Scf00120g00021	Peaxi162Scf00366g00817		Peaxi162Scf00015g00339	Peaxi162Scf00035g00414		AT4G02020	AT4G00750	Peaxi162Scf00026g10312		Peaxi162Scf00120g00021
Peaxi162Scf00027g00058	Peaxi162Scf00479g00033	Peaxi162Scf00140g01119	Peaxi162Scf00420g00555		Peaxi162Scf00015g00341	Peaxi162Scf00035g02617		AT4G01995	AT4G00740	Peaxi162Scf00027g00058		Peaxi162Scf00140g01119
Peaxi162Scf00027g00138	Peaxi162Scf00583g00111	Peaxi162Scf00154g01149	Peaxi162Scf00548g00314		Peaxi162Scf00015g00456	Peaxi162Scf00036g00084		AT4G01790	AT4G00560	Peaxi162Scf00027g00138		Peaxi162Scf00154g01149
Peaxi162Scf00027g00212	Peaxi162Scf00978g00032	Peaxi162Scf00166g00341	Peaxi162Scf00563g00529		Peaxi162Scf00015g00521	Peaxi162Scf00036g00133		AT4G01690	AT4G00360	Peaxi162Scf00027g00212		Peaxi162Scf00166g00341
Peaxi162Scf00028g00183	Peaxi162Scf01125g00411	Peaxi162Scf00207g01365	Peaxi162Scf00129g00418		Peaxi162Scf00015g00527	Peaxi162Scf00036g00414		AT4G01590	AT4G00230	Peaxi162Scf00028g00183		Peaxi162Scf00207g01365
Peaxi162Scf00028g00412	Peaxi162Scf00019g00012	Peaxi162Scf00209g00328	Peaxi162Scf00264g00035		Peaxi162Scf00015g00530	Peaxi162Scf00036g01015		AT4G01560	AT4G00110	Peaxi162Scf00028g00412		Peaxi162Scf00209g00328
Peaxi162Scf00028g02010	Peaxi162Scf00019g00159	Peaxi162Scf00262g00619	Peaxi162Scf00713g00038		Peaxi162Scf00015g00720	Peaxi162Scf00036g01811		AT4G01150	AT3G63530	Peaxi162Scf00028g02010		Peaxi162Scf00262g00619
Peaxi162Scf00029g02412	Peaxi162Scf00102g01865	Peaxi162Scf00334g00325	Peaxi162Scf00357g00527		Peaxi162Scf00015g00725	Peaxi162Scf00036g02214		AT4G01100	AT3G62980	Peaxi162Scf00029g02412		Peaxi162Scf00334g00325
Peaxi162Scf00030g00011	Peaxi162Scf00174g01414	Peaxi162Scf00347g01016	Peaxi162Scf00366g00816		Peaxi162Scf00015g00816	Peaxi162Scf00037g00018		AT4G01037	AT3G62660	Peaxi162Scf00030g00011		Peaxi162Scf00347g01016
Peaxi162Scf00030g00012	Peaxi162Scf00263g00614	Peaxi162Scf00376g00329	Peaxi162Scf00391g00322		Peaxi162Scf00015g00824	Peaxi162Scf00037g00126		AT4G00870	AT3G62470	Peaxi162Scf00030g00012		Peaxi162Scf00376g00329
Peaxi162Scf00030g00042	Peaxi162Scf00286g00028	Peaxi162Scf00420g00220	Peaxi162Scf00129g00003		Peaxi162Scf00015g00839	Peaxi162Scf00037g00328		AT4G00755	AT3G61650	Peaxi162Scf00030g00042		Peaxi162Scf00420g00220
Peaxi162Scf00030g00192	Peaxi162Scf00317g00117	Peaxi162Scf00433g00411	Peaxi162Scf00192g01414		Peaxi162Scf00015g01028	Peaxi162Scf00037g00333		AT4G00620	AT3G61540	Peaxi162Scf00030g00192		Peaxi162Scf00433g00411
Peaxi162Scf00030g00416	Peaxi162Scf00323g00521	Peaxi162Scf00445g00092	Peaxi162Scf00228g00327		Peaxi162Scf00015g01035	Peaxi162Scf00037g00423		AT4G00530	AT3G61350	Peaxi162Scf00030g00416		Peaxi162Scf00445g00092
Peaxi162Scf00030g01017	Peaxi162Scf00339g00086	Peaxi162Scf00450g00032	Peaxi162Scf00295g00058		Peaxi162Scf00015g01614	Peaxi162Scf00037g00425		AT4G00340	AT3G60900	Peaxi162Scf00030g01017		Peaxi162Scf00450g00032
Peaxi162Scf00030g01821	Peaxi162Scf00384g00069	Peaxi162Scf00491g00110	Peaxi162Scf00580g00014		Peaxi162Scf00015g01616	Peaxi162Scf00037g00517		AT4G00335	AT3G60810	Peaxi162Scf00030g01821		Peaxi162Scf00491g00110
Peaxi162Scf00030g02412	Peaxi162Scf00394g00425	Peaxi162Scf00538g00613	Peaxi162Scf00665g00340		Peaxi162Scf00015g02217	Peaxi162Scf00037g00923		AT4G00050	AT3G60380	Peaxi162Scf00030g02412		Peaxi162Scf00538g00613
Peaxi162Scf00031g00241	Peaxi162Scf00431g00618	Peaxi162Scf00694g00049	Peaxi162Scf00966g00004		Peaxi162Scf00015g02223	Peaxi162Scf00037g00932		AT3G63490	AT3G60190	Peaxi162Scf00031g00241		Peaxi162Scf00694g00049
Peaxi162Scf00031g00821	Peaxi162Scf00461g01116	Peaxi162Scf00732g00449	Peaxi162Scf01165g00215		Peaxi162Scf00015g02321	Peaxi162Scf00037g01024		AT3G63410	AT3G59420	Peaxi162Scf00031g00821		Peaxi162Scf00732g00449
Peaxi162Scf00031g02917	Peaxi162Scf00618g00418	Peaxi162Scf00785g00317	Peaxi162Scf00157g00117		Peaxi162Scf00015g02513	Peaxi162Scf00037g01026		AT3G63140	AT3G59110	Peaxi162Scf00031g02917		Peaxi162Scf00785g00317
Peaxi162Scf00032g00214	Peaxi162Scf00691g00320	Peaxi162Scf00848g00118	Peaxi162Scf00226g00411		Peaxi162Scf00015g02613	Peaxi162Scf00037g01115		AT3G63010	AT3G59030	Peaxi162Scf00032g00214		Peaxi162Scf00848g00118
Peaxi162Scf00032g00215	Peaxi162Scf00710g00528	Peaxi162Scf00924g00021	Peaxi162Scf00347g00616		Peaxi162Scf00015g02911	Peaxi162Scf00037g01219		AT3G62410	AT3G58800	Peaxi162Scf00032g00215		Peaxi162Scf00924g00021
Peaxi162Scf00032g02025	Peaxi162Scf00814g00227	Peaxi162Scf01044g00226	Peaxi162Scf00566g00031		Peaxi162Scf00015g02916	Peaxi162Scf00037g01227		AT3G62260	AT3G58790	Peaxi162Scf00032g02025		Peaxi162Scf01044g00226
Peaxi162Scf00032g02418	Peaxi162Scf00836g00218	Peaxi162Scf01254g00022	Peaxi162Scf00595g00426		Peaxi162Scf00016g00013	Peaxi162Scf00037g01327		AT3G61860	AT3G58770	Peaxi162Scf00032g02418		Peaxi162Scf01254g00022
Peaxi162Scf00032g02619	Peaxi162Scf00942g00001	Peaxi162Scf01313g00013	Peaxi162Scf00013g00288		Peaxi162Scf00016g00033	Peaxi162Scf00037g01418		AT3G61600	AT3G58120	Peaxi162Scf00032g02619		Peaxi162Scf01313g00013
Peaxi162Scf00033g00092	Peaxi162Scf01012g00236	Peaxi162Scf00008g03717	Peaxi162Scf00087g00014		Peaxi162Scf00016g00036	Peaxi162Scf00037g01523		AT3G61470	AT3G57890	Peaxi162Scf00033g00092		Peaxi162Scf00008g03717
Peaxi162Scf00033g00251	Peaxi162Scf00117g01016	Peaxi162Scf00016g01634	Peaxi162Scf00207g00131		Peaxi162Scf00016g00045	Peaxi162Scf00038g00063		AT3G61060	AT3G57880	Peaxi162Scf00033g00251		Peaxi162Scf00016g01634
Peaxi162Scf00033g01320	Peaxi162Scf00244g01120	Peaxi162Scf00052g00819	Peaxi162Scf00374g00117		Peaxi162Scf00016g00087	Peaxi162Scf00038g00120		AT3G60360	AT3G57800	Peaxi162Scf00033g01320		Peaxi162Scf00052g00819
Peaxi162Scf00033g02314	Peaxi162Scf00299g00103	Peaxi162Scf00081g02226	Peaxi162Scf00450g00853		Peaxi162Scf00016g00136	Peaxi162Scf00038g00169		AT3G59910	AT3G57430	Peaxi162Scf00033g02314		Peaxi162Scf00081g02226
Peaxi162Scf00033g02911	Peaxi162Scf00299g00835	Peaxi162Scf00119g00159	Peaxi162Scf00735g00516		Peaxi162Scf00016g00151	Peaxi162Scf00038g00714		AT3G59820	AT3G57400	Peaxi162Scf00033g02911		Peaxi162Scf00119g00159
Peaxi162Scf00033g03016	Peaxi162Scf00309g00027	Peaxi162Scf00173g00217	Peaxi162Scf00040g00420		Peaxi162Scf00016g00152	Peaxi162Scf00038g00845		AT3G59690	AT3G57170	Peaxi162Scf00033g03016		Peaxi162Scf00173g00217
Peaxi162Scf00034g00069	Peaxi162Scf00316g01115	Peaxi162Scf00188g01221	Peaxi162Scf00089g01344		Peaxi162Scf00016g00164	Peaxi162Scf00038g01033		AT3G59480	AT3G56640	Peaxi162Scf00034g00069		Peaxi162Scf00188g01221
Peaxi162Scf00034g00317	Peaxi162Scf00474g00212	Peaxi162Scf00218g00314	Peaxi162Scf00354g00026		Peaxi162Scf00016g00187	Peaxi162Scf00038g01035		AT3G59300	AT3G56630	Peaxi162Scf00034g00317		Peaxi162Scf00218g00314
Peaxi162Scf00034g00513	Peaxi162Scf00665g00019	Peaxi162Scf00281g00079	Peaxi162Scf00457g00003		Peaxi162Scf00016g00203	Peaxi162Scf00038g01135		AT3G59040	AT3G56460	Peaxi162Scf00034g00513		Peaxi162Scf00281g00079
Peaxi162Scf00034g00611	Peaxi162Scf00699g00326	Peaxi162Scf00314g00638	Peaxi162Scf00084g01118		Peaxi162Scf00016g00211	Peaxi162Scf00038g01227		AT3G58750	AT3G56370	Peaxi162Scf00034g00611		Peaxi162Scf00314g00638
Peaxi162Scf00034g02717	Peaxi162Scf00836g00220	Peaxi162Scf00328g00108	Peaxi162Scf00089g00720		Peaxi162Scf00016g00233	Peaxi162Scf00038g01325		AT3G58720	AT3G56230	Peaxi162Scf00034g02717		Peaxi162Scf00328g00108
Peaxi162Scf00035g00291	Peaxi162Scf00921g00254	Peaxi162Scf00357g00017	Peaxi162Scf00171g00131		Peaxi162Scf00016g00236	Peaxi162Scf00038g01442		AT3G58040	AT3G56180	Peaxi162Scf00035g00291		Peaxi162Scf00357g00017
Peaxi162Scf00035g02214	Peaxi162Scf00957g00226	Peaxi162Scf00389g00071	Peaxi162Scf00185g00071		Peaxi162Scf00016g00251	Peaxi162Scf00038g01535		AT3G57680	AT3G56130	Peaxi162Scf00035g02214		Peaxi162Scf00389g00071
Peaxi162Scf00036g00016	Peaxi162Scf00969g00001	Peaxi162Scf00457g00215	Peaxi162Scf00192g00116		Peaxi162Scf00016g00288	Peaxi162Scf00038g01634		AT3G57570	AT3G55760	Peaxi162Scf00036g00016		Peaxi162Scf00457g00215
Peaxi162Scf00036g00035	Peaxi162Scf01205g00119	Peaxi162Scf00483g00513	Peaxi162Scf00194g00929		Peaxi162Scf00016g00338	Peaxi162Scf00038g01643		AT3G57180	AT3G55400	Peaxi162Scf00036g00035		Peaxi162Scf00483g00513
Peaxi162Scf00036g00062	Peaxi162Scf01294g00125	Peaxi162Scf00691g00017	Peaxi162Scf00316g01115		Peaxi162Scf00016g00358	Peaxi162Scf00038g01645		AT3G57000	AT3G55390	Peaxi162Scf00036g00062		Peaxi162Scf00691g00017
Peaxi162Scf00036g00158	Peaxi162Scf00007g00287	Peaxi162Scf00815g00251	Peaxi162Scf00374g00043		Peaxi162Scf00016g00423	Peaxi162Scf00038g01937		AT3G56940	AT3G55140	Peaxi162Scf00036g00158		Peaxi162Scf00815g00251
Peaxi162Scf00036g00221	Peaxi162Scf00014g00165	Peaxi162Scf00916g00129	Peaxi162Scf00474g00212		Peaxi162Scf00016g00516	Peaxi162Scf00038g01940		AT3G56930	AT3G55020	Peaxi162Scf00036g00221		Peaxi162Scf00916g00129
Peaxi162Scf00036g00225	Peaxi162Scf00017g02337	Peaxi162Scf00986g00225	Peaxi162Scf00815g00243		Peaxi162Scf00016g00526	Peaxi162Scf00038g01949		AT3G56720	AT3G54940	Peaxi162Scf00036g00225		Peaxi162Scf00986g00225
Peaxi162Scf00036g00321	Peaxi162Scf00057g00095	Peaxi162Scf01090g00011	Peaxi162Scf00836g00218		Peaxi162Scf00016g00623	Peaxi162Scf00038g01961		AT3G56400	AT3G54820	Peaxi162Scf00036g00321		Peaxi162Scf01090g00011
Peaxi162Scf00036g00412	Peaxi162Scf00064g00436	Peaxi162Scf01312g00064	Peaxi162Scf00959g00046		Peaxi162Scf00016g00727	Peaxi162Scf00038g02121		AT3G56310	AT3G54770	Peaxi162Scf00036g00412		Peaxi162Scf01312g00064
Peaxi162Scf00036g00711	Peaxi162Scf00081g00064	Peaxi162Scf00016g02624	Peaxi162Scf00163g00081		Peaxi162Scf00016g00735	Peaxi162Scf00038g02141		AT3G56040	AT3G54690	Peaxi162Scf00036g00711		Peaxi162Scf00016g02624
Peaxi162Scf00036g01013	Peaxi162Scf00111g00086	Peaxi162Scf00224g00034	Peaxi162Scf00836g00220		Peaxi162Scf00016g00829	Peaxi162Scf00038g02329		AT3G56010	AT3G54460	Peaxi162Scf00036g01013		Peaxi162Scf00224g00034
Peaxi162Scf00036g01311	Peaxi162Scf00119g10131	Peaxi162Scf00392g00127	Peaxi162Scf00019g00012		Peaxi162Scf00016g00831	Peaxi162Scf00038g02335		AT3G54110	AT3G54260	Peaxi162Scf00036g01311		Peaxi162Scf00392g00127
Peaxi162Scf00036g02019	Peaxi162Scf00129g00433	Peaxi162Scf00652g00015	Peaxi162Scf00076g00929		Peaxi162Scf00016g01036	Peaxi162Scf00038g02343		AT3G54050	AT3G54120	Peaxi162Scf00036g02019		Peaxi162Scf00652g00015
Peaxi162Scf00036g10015	Peaxi162Scf00149g00116	Peaxi162Scf00767g00068	Peaxi162Scf00160g01329		Peaxi162Scf00016g01127	Peaxi162Scf00038g02434		AT3G54040	AT3G54000	Peaxi162Scf00036g10015		Peaxi162Scf00767g00068
Peaxi162Scf00037g00041	Peaxi162Scf00362g00634	Peaxi162Scf00937g00010	Peaxi162Scf00160g01333		Peaxi162Scf00016g01134	Peaxi162Scf00038g02520		AT3G53940	AT3G53950	Peaxi162Scf00037g00041		Peaxi162Scf00937g00010
Peaxi162Scf00037g00185	Peaxi162Scf00374g00053	Peaxi162Scf00953g00416	Peaxi162Scf00451g00723		Peaxi162Scf00016g01135	Peaxi162Scf00039g00072		AT3G53320	AT3G53620	Peaxi162Scf00037g00185		Peaxi162Scf00953g00416
Peaxi162Scf00037g00223	Peaxi162Scf00420g00434	Peaxi162Scf00001g00412	Peaxi162Scf00753g00015		Peaxi162Scf00016g01334	Peaxi162Scf00039g00233		AT3G53270	AT3G53540	Peaxi162Scf00037g00223		Peaxi162Scf00001g00412
Peaxi162Scf00037g00424	Peaxi162Scf00540g00616	Peaxi162Scf00016g01334	Peaxi162Scf00904g00003		Peaxi162Scf00016g01337	Peaxi162Scf00039g01118		AT3G53130	AT3G53400	Peaxi162Scf00037g00424		Peaxi162Scf00016g01334
Peaxi162Scf00037g00515	Peaxi162Scf00606g00073	Peaxi162Scf00066g01129	Peaxi162Scf00010g00269		Peaxi162Scf00016g01355	Peaxi162Scf00039g01234		AT3G53030	AT3G52970	Peaxi162Scf00037g00515		Peaxi162Scf00066g01129
Peaxi162Scf00037g00521	Peaxi162Scf01141g00019	Peaxi162Scf00152g00164	Peaxi162Scf00013g03331		Peaxi162Scf00016g01526	Peaxi162Scf00039g01625		AT3G52740	AT3G52610	Peaxi162Scf00037g00521		Peaxi162Scf00152g00164
Peaxi162Scf00037g00630	Peaxi162Scf01150g00021	Peaxi162Scf00264g00213	Peaxi162Scf00017g00614		Peaxi162Scf00016g01538	Peaxi162Scf00039g02111		AT3G52720	AT3G52170	Peaxi162Scf00037g00630		Peaxi162Scf00264g00213
Peaxi162Scf00037g01217	Peaxi162Scf02135g00018	Peaxi162Scf00561g00021	Peaxi162Scf00017g02836		Peaxi162Scf00016g01634	Peaxi162Scf00040g00112		AT3G52230	AT3G51860	Peaxi162Scf00037g01217		Peaxi162Scf00561g00021
Peaxi162Scf00037g01329	Peaxi162Scf00007g01347	Peaxi162Scf00928g00232	Peaxi162Scf00034g00512		Peaxi162Scf00016g01639	Peaxi162Scf00040g00138		AT3G52040	AT3G51850	Peaxi162Scf00037g01329		Peaxi162Scf00928g00232
Peaxi162Scf00037g01522	Peaxi162Scf00129g00003	Peaxi162Scf01650g00056	Peaxi162Scf00059g00212		Peaxi162Scf00016g01731	Peaxi162Scf00040g00245		AT3G51890	AT3G51300	Peaxi162Scf00037g01522		Peaxi162Scf01650g00056
Peaxi162Scf00037g01620	Peaxi162Scf00171g00131	Peaxi162Scf00054g00197	Peaxi162Scf00074g00117		Peaxi162Scf00016g01739	Peaxi162Scf00040g00299		AT3G51880	AT3G50860	Peaxi162Scf00037g01620		Peaxi162Scf00054g00197
Peaxi162Scf00037g01622	Peaxi162Scf00271g00128	Peaxi162Scf00096g00026	Peaxi162Scf00075g01235		Peaxi162Scf00016g01742	Peaxi162Scf00040g00620		AT3G51830	AT3G50790	Peaxi162Scf00037g01622		Peaxi162Scf00096g00026
Peaxi162Scf00037g01814	Peaxi162Scf00366g00528	Peaxi162Scf00118g01712	Peaxi162Scf00082g00118		Peaxi162Scf00016g01819	Peaxi162Scf00040g01117		AT3G51730	AT3G50760	Peaxi162Scf00037g01814		Peaxi162Scf00118g01712
Peaxi162Scf00038g00222	Peaxi162Scf00379g00078	Peaxi162Scf00266g00512	Peaxi162Scf00285g00310		Peaxi162Scf00016g01820	Peaxi162Scf00040g03133		AT3G51500	AT3G50560	Peaxi162Scf00038g00222		Peaxi162Scf00266g00512
Peaxi162Scf00038g00837	Peaxi162Scf00401g00525	Peaxi162Scf00045g00127	Peaxi162Scf00365g00076		Peaxi162Scf00016g01822	Peaxi162Scf00041g00061		AT3G51480	AT3G50520	Peaxi162Scf00038g00837		Peaxi162Scf00045g00127
Peaxi162Scf00038g00920	Peaxi162Scf00438g00510	Peaxi162Scf00069g02237	Peaxi162Scf00479g00033		Peaxi162Scf00016g01825	Peaxi162Scf00041g00131		AT3G51030	AT3G50440	Peaxi162Scf00038g00920		Peaxi162Scf00069g02237
Peaxi162Scf00038g01029	Peaxi162Scf00516g00650	Peaxi162Scf00084g00817	Peaxi162Scf00562g00096		Peaxi162Scf00016g01912	Peaxi162Scf00041g00165		AT3G50690	AT3G49950	Peaxi162Scf00038g01029		Peaxi162Scf00084g00817
Peaxi162Scf00038g01039	Peaxi162Scf00581g00063	Peaxi162Scf00111g01144	Peaxi162Scf00611g00218		Peaxi162Scf00016g01935	Peaxi162Scf00041g00217		AT3G49990	AT3G49810	Peaxi162Scf00038g01039		Peaxi162Scf00111g01144
Peaxi162Scf00038g01145	Peaxi162Scf00679g00014	Peaxi162Scf00128g10012	Peaxi162Scf00740g10015		Peaxi162Scf00016g01936	Peaxi162Scf00041g00314		AT3G49600	AT3G48550	Peaxi162Scf00038g01145		Peaxi162Scf00128g10012
Peaxi162Scf00038g01321	Peaxi162Scf00780g01021	Peaxi162Scf00271g00043	Peaxi162Scf00805g00021		Peaxi162Scf00016g01956	Peaxi162Scf00041g00434		AT3G49180	AT3G48460	Peaxi162Scf00038g01321		Peaxi162Scf00271g00043
Peaxi162Scf00038g01627	Peaxi162Scf00928g00112	Peaxi162Scf00386g00814	Peaxi162Scf00251g00053		Peaxi162Scf00016g02023	Peaxi162Scf00041g00519		AT3G49055	AT3G48440	Peaxi162Scf00038g01627		Peaxi162Scf00386g00814
Peaxi162Scf00038g01825	Peaxi162Scf01108g00327	Peaxi162Scf00915g00018	Peaxi162Scf00452g00335		Peaxi162Scf00016g02034	Peaxi162Scf00041g01015		AT3G48990	AT3G48430	Peaxi162Scf00038g01825		Peaxi162Scf00915g00018
Peaxi162Scf00038g02028	Peaxi162Scf01337g00018	Peaxi162Scf01160g00142	Peaxi162Scf00469g00065		Peaxi162Scf00016g02223	Peaxi162Scf00041g01724		AT3G48740	AT3G48420	Peaxi162Scf00038g02028		Peaxi162Scf01160g00142
Peaxi162Scf00038g02029	Peaxi162Scf00006g00414	Peaxi162Scf01184g00133	Peaxi162Scf00699g00326		Peaxi162Scf00016g02234	Peaxi162Scf00041g01735		AT3G48710	AT3G48210	Peaxi162Scf00038g02029		Peaxi162Scf01184g00133
Peaxi162Scf00038g02031	Peaxi162Scf00030g00052	Peaxi162Scf00037g00223	Peaxi162Scf00834g00013		Peaxi162Scf00016g02329	Peaxi162Scf00041g01737		AT3G48530	AT3G47670	Peaxi162Scf00038g02031		Peaxi162Scf00037g00223
Peaxi162Scf00038g02243	Peaxi162Scf00081g00269	Peaxi162Scf00038g01725	Peaxi162Scf00002g00813		Peaxi162Scf00016g02336	Peaxi162Scf00041g02619		AT3G48240	AT3G47600	Peaxi162Scf00038g02243		Peaxi162Scf00038g01725
Peaxi162Scf00038g02247	Peaxi162Scf00100g00017	Peaxi162Scf00132g00057	Peaxi162Scf00007g00287		Peaxi162Scf00016g02435	Peaxi162Scf00041g10112		AT3G48000	AT3G46870	Peaxi162Scf00038g02247		Peaxi162Scf00132g00057
Peaxi162Scf00038g02336	Peaxi162Scf00133g00055	Peaxi162Scf00155g01014	Peaxi162Scf00007g00638		Peaxi162Scf00016g02441	Peaxi162Scf00042g01210		AT3G47650	AT3G45900	Peaxi162Scf00038g02336		Peaxi162Scf00155g01014
Peaxi162Scf00038g02342	Peaxi162Scf00270g01010	Peaxi162Scf00714g00323	Peaxi162Scf00126g00626		Peaxi162Scf00016g02611	Peaxi162Scf00042g01312		AT3G47640	AT3G45850	Peaxi162Scf00038g02342		Peaxi162Scf00714g00323
Peaxi162Scf00038g02344	Peaxi162Scf00357g00211	Peaxi162Scf01056g00030	Peaxi162Scf00213g00930		Peaxi162Scf00016g02624	Peaxi162Scf00042g01313		AT3G47500	AT3G45230	Peaxi162Scf00038g02344		Peaxi162Scf01056g00030
Peaxi162Scf00038g02438	Peaxi162Scf00399g00716	Peaxi162Scf00001g00571	Peaxi162Scf00825g00231		Peaxi162Scf00016g02737	Peaxi162Scf00042g02210		AT3G47120	AT3G44200	Peaxi162Scf00038g02438		Peaxi162Scf00001g00571
Peaxi162Scf00038g02535	Peaxi162Scf00406g00094	Peaxi162Scf00031g02917	Peaxi162Scf00007g00102		Peaxi162Scf00016g02740	Peaxi162Scf00042g02314		AT3G46790	AT3G43610	Peaxi162Scf00038g02535		Peaxi162Scf00031g02917
Peaxi162Scf00038g02650	Peaxi162Scf00420g00555	Peaxi162Scf00047g00524	Peaxi162Scf00034g00315		Peaxi162Scf00016g02810	Peaxi162Scf00042g02520		AT3G44160	AT3G30380	Peaxi162Scf00038g02650		Peaxi162Scf00047g00524
Peaxi162Scf00038g02653	Peaxi162Scf00428g00615	Peaxi162Scf00062g00112	Peaxi162Scf00042g02726		Peaxi162Scf00016g02843	Peaxi162Scf00042g02619		AT3G43230	AT3G29770	Peaxi162Scf00038g02653		Peaxi162Scf00062g00112
Peaxi162Scf00039g00073	Peaxi162Scf00493g00114	Peaxi162Scf00081g02212	Peaxi162Scf00045g02121		Peaxi162Scf00016g02933	Peaxi162Scf00042g02726		AT3G42880	AT3G29130	Peaxi162Scf00039g00073		Peaxi162Scf00081g02212
Peaxi162Scf00039g00199	Peaxi162Scf00517g00422	Peaxi162Scf00097g00032	Peaxi162Scf00117g00314		Peaxi162Scf00016g03127	Peaxi162Scf00043g00189		AT3G42630	AT3G28860	Peaxi162Scf00039g00199		Peaxi162Scf00097g00032
Peaxi162Scf00039g00424	Peaxi162Scf00541g00329	Peaxi162Scf00161g00099	Peaxi162Scf00129g01126		Peaxi162Scf00016g03133	Peaxi162Scf00043g00215		AT3G30390	AT3G28857	Peaxi162Scf00039g00424		Peaxi162Scf00161g00099
Peaxi162Scf00039g00818	Peaxi162Scf00548g00314	Peaxi162Scf00895g00210	Peaxi162Scf00130g00824		Peaxi162Scf00016g03241	Peaxi162Scf00043g00247		AT3G29200	AT3G28720	Peaxi162Scf00039g00818		Peaxi162Scf00895g00210
Peaxi162Scf00040g00021	Peaxi162Scf00559g00028	Peaxi162Scf00915g00024	Peaxi162Scf00262g01013		Peaxi162Scf00016g03243	Peaxi162Scf00043g00252		AT3G27890	AT3G28210	Peaxi162Scf00040g00021		Peaxi162Scf00915g00024
Peaxi162Scf00040g03137	Peaxi162Scf00580g00014	Peaxi162Scf00948g00113	Peaxi162Scf00393g00043		Peaxi162Scf00016g03253	Peaxi162Scf00043g02712		AT3G27830	AT3G28180	Peaxi162Scf00040g03137		Peaxi162Scf00948g00113
Peaxi162Scf00041g00054	Peaxi162Scf00635g00918	Peaxi162Scf00013g00059	Peaxi162Scf00548g00024		Peaxi162Scf00016g03328	Peaxi162Scf00043g02925		AT3G27810	AT3G28040	Peaxi162Scf00041g00054		Peaxi162Scf00013g00059
Peaxi162Scf00041g00112	Peaxi162Scf00688g00432	Peaxi162Scf00037g00224	Peaxi162Scf00652g00120		Peaxi162Scf00016g03348	Peaxi162Scf00043g02929		AT3G27690	AT3G27870	Peaxi162Scf00041g00112		Peaxi162Scf00037g00224
Peaxi162Scf00041g00179	Peaxi162Scf00700g00625	Peaxi162Scf00064g01429	Peaxi162Scf00660g00046		Peaxi162Scf00016g03411	Peaxi162Scf00044g01217		AT3G27350	AT3G27730	Peaxi162Scf00041g00179		Peaxi162Scf00064g01429
Peaxi162Scf00041g00209	Peaxi162Scf02035g00031	Peaxi162Scf00095g00061	Peaxi162Scf00919g00048		Peaxi162Scf00016g03449	Peaxi162Scf00044g01821		AT3G27170	AT3G27580	Peaxi162Scf00041g00209		Peaxi162Scf00095g00061
Peaxi162Scf00041g01738	Peaxi162Scf00005g00612	Peaxi162Scf00196g00106	Peaxi162Scf01347g00012		Peaxi162Scf00016g03462	Peaxi162Scf00045g00047		AT3G27110	AT3G26744	Peaxi162Scf00041g01738		Peaxi162Scf00196g00106
Peaxi162Scf00042g00059	Peaxi162Scf00009g00047	Peaxi162Scf00207g01354	Peaxi162Scf00000g00586		Peaxi162Scf00016g10134	Peaxi162Scf00045g00143		AT3G26790	AT3G26380	Peaxi162Scf00042g00059		Peaxi162Scf00207g01354
Peaxi162Scf00042g00232	Peaxi162Scf00009g00329	Peaxi162Scf00252g01216	Peaxi162Scf00020g00611		Peaxi162Scf00017g00002	Peaxi162Scf00045g00147		AT3G26670	AT3G26370	Peaxi162Scf00042g00232		Peaxi162Scf00252g01216
Peaxi162Scf00042g02513	Peaxi162Scf00016g02216	Peaxi162Scf00954g00116	Peaxi162Scf00049g01720		Peaxi162Scf00017g00015	Peaxi162Scf00045g00156		AT3G25882	AT3G25920	Peaxi162Scf00042g02513		Peaxi162Scf00954g00116
Peaxi162Scf00042g02519	Peaxi162Scf00016g02523	Peaxi162Scf01184g00135	Peaxi162Scf00117g01016		Peaxi162Scf00017g00033	Peaxi162Scf00045g00226		AT3G25690	AT3G25700	Peaxi162Scf00042g02519		Peaxi162Scf01184g00135
Peaxi162Scf00043g00076	Peaxi162Scf00016g02743	Peaxi162Scf01248g00004	Peaxi162Scf00155g00029		Peaxi162Scf00017g00131	Peaxi162Scf00045g00324		AT3G25570	AT3G25500	Peaxi162Scf00043g00076		Peaxi162Scf01248g00004
Peaxi162Scf00043g00235	Peaxi162Scf00020g00516	Peaxi162Scf00347g00329	Peaxi162Scf00362g00634		Peaxi162Scf00017g00156	Peaxi162Scf00045g00533		AT3G25430	AT3G25290	Peaxi162Scf00043g00235		Peaxi162Scf00347g00329
Peaxi162Scf00043g02923	Peaxi162Scf00026g00187	Peaxi162Scf00183g00421	Peaxi162Scf00563g00520		Peaxi162Scf00017g00161	Peaxi162Scf00045g00544		AT3G25030	AT3G25130	Peaxi162Scf00043g02923		Peaxi162Scf00183g00421
Peaxi162Scf00044g00055	Peaxi162Scf00037g00425	Peaxi162Scf00189g00919	Peaxi162Scf01333g10015		Peaxi162Scf00017g00211	Peaxi162Scf00045g00821		AT3G24503	AT3G25070	Peaxi162Scf00044g00055		Peaxi162Scf00189g00919
Peaxi162Scf00044g00112	Peaxi162Scf00040g00620	Peaxi162Scf00368g00121	Peaxi162Scf00010g00022		Peaxi162Scf00017g00238	Peaxi162Scf00045g01233		AT3G24420	AT3G24570	Peaxi162Scf00044g00112		Peaxi162Scf00368g00121
Peaxi162Scf00044g01613	Peaxi162Scf00074g01913	Peaxi162Scf00553g00538	Peaxi162Scf00016g02931		Peaxi162Scf00017g00248	Peaxi162Scf00045g01239		AT3G24320	AT3G24350	Peaxi162Scf00044g01613		Peaxi162Scf00553g00538
Peaxi162Scf00045g00007	Peaxi162Scf00118g00084	Peaxi162Scf00035g02214	Peaxi162Scf00045g02525		Peaxi162Scf00017g00256	Peaxi162Scf00045g01340		AT3G24180	AT3G24120	Peaxi162Scf00045g00007		Peaxi162Scf00035g02214
Peaxi162Scf00045g00023	Peaxi162Scf00118g00310	Peaxi162Scf00237g00041	Peaxi162Scf00095g00720		Peaxi162Scf00017g00268	Peaxi162Scf00045g01455		AT3G24100	AT3G23940	Peaxi162Scf00045g00023		Peaxi162Scf00237g00041
Peaxi162Scf00045g00028	Peaxi162Scf00282g00014	Peaxi162Scf00264g00846	Peaxi162Scf00431g00310		Peaxi162Scf00017g00269	Peaxi162Scf00045g01458		AT3G23710	AT3G23910	Peaxi162Scf00045g00028		Peaxi162Scf00264g00846
Peaxi162Scf00045g00071	Peaxi162Scf00394g00426	Peaxi162Scf00271g00017	Peaxi162Scf00442g00524		Peaxi162Scf00017g00272	Peaxi162Scf00045g01536		AT3G23670	AT3G23820	Peaxi162Scf00045g00071		Peaxi162Scf00271g00017
Peaxi162Scf00045g00127	Peaxi162Scf00421g00330	Peaxi162Scf00314g10019	Peaxi162Scf00554g00925		Peaxi162Scf00017g00318	Peaxi162Scf00045g01642		AT3G23610	AT3G23160	Peaxi162Scf00045g00127		Peaxi162Scf00314g10019
Peaxi162Scf00045g00142	Peaxi162Scf00486g01028	Peaxi162Scf00003g01126	Peaxi162Scf00042g02616		Peaxi162Scf00017g01725	Peaxi162Scf00045g01645		AT3G23590	AT3G22540	Peaxi162Scf00045g00142		Peaxi162Scf00003g01126
Peaxi162Scf00045g00165	Peaxi162Scf00563g00529	Peaxi162Scf00020g00723	Peaxi162Scf00074g01321		Peaxi162Scf00017g02121	Peaxi162Scf00045g01732		AT3G23490	AT3G21190	Peaxi162Scf00045g00165		Peaxi162Scf00020g00723
Peaxi162Scf00045g00167	Peaxi162Scf00713g00007	Peaxi162Scf00086g01318	Peaxi162Scf00096g01837		Peaxi162Scf00017g02122	Peaxi162Scf00045g01837		AT3G23380	AT3G21090	Peaxi162Scf00045g00167		Peaxi162Scf00086g01318
Peaxi162Scf00045g00177	Peaxi162Scf00713g00038	Peaxi162Scf00294g00032	Peaxi162Scf00207g00145		Peaxi162Scf00017g02214	Peaxi162Scf00045g02130		AT3G23000	AT3G20420	Peaxi162Scf00045g00177		Peaxi162Scf00294g00032
Peaxi162Scf00045g00223	Peaxi162Scf00930g00051	Peaxi162Scf00328g00723	Peaxi162Scf00263g00033		Peaxi162Scf00017g02227	Peaxi162Scf00045g02238		AT3G22550	AT3G20290	Peaxi162Scf00045g00223		Peaxi162Scf00328g00723
Peaxi162Scf00045g00323	Peaxi162Scf00981g00002	Peaxi162Scf00340g00021	Peaxi162Scf00335g00009		Peaxi162Scf00017g02228	Peaxi162Scf00045g02321		AT3G22370	AT3G20260	Peaxi162Scf00045g00323		Peaxi162Scf00340g00021
Peaxi162Scf00045g00444	Peaxi162Scf01161g00025	Peaxi162Scf00964g00003	Peaxi162Scf00409g00516		Peaxi162Scf00017g02418	Peaxi162Scf00045g02427		AT3G22330	AT3G19720	Peaxi162Scf00045g00444		Peaxi162Scf00964g00003
Peaxi162Scf00045g00460	Peaxi162Scf01204g00126	Peaxi162Scf01087g00126	Peaxi162Scf00427g00022		Peaxi162Scf00017g02427	Peaxi162Scf00045g02428		AT3G21740	AT3G19620	Peaxi162Scf00045g00460		Peaxi162Scf01087g00126
Peaxi162Scf00045g00636	Peaxi162Scf00000g00728	Peaxi162Scf01221g00042	Peaxi162Scf00472g00210		Peaxi162Scf00017g02522	Peaxi162Scf00045g02525		AT3G21670	AT3G19553	Peaxi162Scf00045g00636		Peaxi162Scf01221g00042
Peaxi162Scf00045g00722	Peaxi162Scf00008g02420	Peaxi162Scf00498g00620	Peaxi162Scf00486g01028		Peaxi162Scf00017g02715	Peaxi162Scf00045g02527		AT3G21570	AT3G19540	Peaxi162Scf00045g00722		Peaxi162Scf00498g00620
Peaxi162Scf00045g00726	Peaxi162Scf00015g01043	Peaxi162Scf00904g00459	Peaxi162Scf00599g00048		Peaxi162Scf00017g02823	Peaxi162Scf00045g02532		AT3G21510	AT3G19490	Peaxi162Scf00045g00726		Peaxi162Scf00904g00459
Peaxi162Scf00045g01323	Peaxi162Scf00041g00165	Peaxi162Scf00959g00022	Peaxi162Scf00017g02115		Peaxi162Scf00017g02913	Peaxi162Scf00046g00161		AT3G21420	AT3G19260	Peaxi162Scf00045g01323		Peaxi162Scf00959g00022
Peaxi162Scf00045g01332	Peaxi162Scf00042g01312	Peaxi162Scf00321g00514	Peaxi162Scf00071g00082		Peaxi162Scf00017g02914	Peaxi162Scf00046g00168		AT3G21360	AT3G19180	Peaxi162Scf00045g01332		Peaxi162Scf00321g00514
Peaxi162Scf00045g01436	Peaxi162Scf00045g00226	Peaxi162Scf00407g00017	Peaxi162Scf00080g01215		Peaxi162Scf00017g03030	Peaxi162Scf00046g00524		AT3G21240	AT3G19000	Peaxi162Scf00045g01436		Peaxi162Scf00407g00017
Peaxi162Scf00045g01641	Peaxi162Scf00047g00239	Peaxi162Scf00979g00022	Peaxi162Scf00081g01223		Peaxi162Scf00017g03039	Peaxi162Scf00046g00718		AT3G20860	AT3G18930	Peaxi162Scf00045g01641		Peaxi162Scf00979g00022
Peaxi162Scf00045g01739	Peaxi162Scf00069g01927	Peaxi162Scf01164g00018	Peaxi162Scf00094g01013		Peaxi162Scf00017g03133	Peaxi162Scf00046g10227		AT3G20640	AT3G18440	Peaxi162Scf00045g01739		Peaxi162Scf01164g00018
Peaxi162Scf00045g01824	Peaxi162Scf00073g00235	Peaxi162Scf00020g00088	Peaxi162Scf00171g00239		Peaxi162Scf00017g03135	Peaxi162Scf00047g00009		AT3G20580	AT3G18280	Peaxi162Scf00045g01824		Peaxi162Scf00020g00088
Peaxi162Scf00045g01930	Peaxi162Scf00074g01725	Peaxi162Scf00036g00062	Peaxi162Scf00218g00126		Peaxi162Scf00017g03258	Peaxi162Scf00047g00013		AT3G20530	AT3G17860	Peaxi162Scf00045g01930		Peaxi162Scf00036g00062
Peaxi162Scf00045g01937	Peaxi162Scf00088g00817	Peaxi162Scf00058g02613	Peaxi162Scf00230g00116		Peaxi162Scf00017g03265	Peaxi162Scf00047g00128		AT3G20300	AT3G17700	Peaxi162Scf00045g01937		Peaxi162Scf00058g02613
Peaxi162Scf00045g02114	Peaxi162Scf00102g01151	Peaxi162Scf00104g00168	Peaxi162Scf00274g00024		Peaxi162Scf00017g03267	Peaxi162Scf00047g00153		AT3G19990	AT3G17430	Peaxi162Scf00045g02114		Peaxi162Scf00104g00168
Peaxi162Scf00045g02134	Peaxi162Scf00119g00946	Peaxi162Scf00223g00810	Peaxi162Scf00330g00063		Peaxi162Scf00017g03272	Peaxi162Scf00047g00163		AT3G19940	AT3G17210	Peaxi162Scf00045g02134		Peaxi162Scf00223g00810
Peaxi162Scf00045g02523	Peaxi162Scf00128g00929	Peaxi162Scf00648g10013	Peaxi162Scf00628g00516		Peaxi162Scf00018g00027	Peaxi162Scf00047g00174		AT3G19900	AT3G16850	Peaxi162Scf00045g02523		Peaxi162Scf00648g10013
Peaxi162Scf00046g00148	Peaxi162Scf00164g01138	Peaxi162Scf00721g00003	Peaxi162Scf00802g00014		Peaxi162Scf00018g00064	Peaxi162Scf00047g00217		AT3G19840	AT3G16370	Peaxi162Scf00046g00148		Peaxi162Scf00721g00003
Peaxi162Scf00046g00226	Peaxi162Scf00189g00073	Peaxi162Scf01127g00032	Peaxi162Scf00876g00429		Peaxi162Scf00018g00105	Peaxi162Scf00047g00230		AT3G19450	AT3G16200	Peaxi162Scf00046g00226		Peaxi162Scf01127g00032
Peaxi162Scf00046g00417	Peaxi162Scf00201g00243	Peaxi162Scf00012g00141	Peaxi162Scf01041g00311		Peaxi162Scf00018g00311	Peaxi162Scf00047g00522		AT3G18680	AT3G16170	Peaxi162Scf00046g00417		Peaxi162Scf00012g00141
Peaxi162Scf00046g00526	Peaxi162Scf00223g01514	Peaxi162Scf00102g00925	Peaxi162Scf01175g00018		Peaxi162Scf00018g02019	Peaxi162Scf00047g01225		AT3G18524	AT3G16150	Peaxi162Scf00046g00526		Peaxi162Scf00102g00925
Peaxi162Scf00046g00528	Peaxi162Scf00266g01010	Peaxi162Scf00321g00094	Peaxi162Scf00005g00455		Peaxi162Scf00019g00006	Peaxi162Scf00047g01322		AT3G18490	AT3G16110	Peaxi162Scf00046g00528		Peaxi162Scf00321g00094
Peaxi162Scf00046g00529	Peaxi162Scf00314g00534	Peaxi162Scf00498g00314	Peaxi162Scf00071g00135		Peaxi162Scf00019g00011	Peaxi162Scf00047g01621		AT3G18380	AT3G15880	Peaxi162Scf00046g00529		Peaxi162Scf00498g00314
Peaxi162Scf00047g00005	Peaxi162Scf00437g00041	Peaxi162Scf00760g00221	Peaxi162Scf00111g01220		Peaxi162Scf00019g00013	Peaxi162Scf00047g01821		AT3G18290	AT3G15780	Peaxi162Scf00047g00005		Peaxi162Scf00760g00221
Peaxi162Scf00047g00053	Peaxi162Scf00444g00133	Peaxi162Scf01412g00012	Peaxi162Scf00117g01123		Peaxi162Scf00019g00037	Peaxi162Scf00047g01920		AT3G18110	AT3G15730	Peaxi162Scf00047g00053		Peaxi162Scf01412g00012
Peaxi162Scf00047g00116	Peaxi162Scf00452g00055	Peaxi162Scf00015g00527	Peaxi162Scf00160g00837		Peaxi162Scf00019g00104	Peaxi162Scf00047g02011		AT3G17660	AT3G15390	Peaxi162Scf00047g00116		Peaxi162Scf00015g00527
Peaxi162Scf00047g00131	Peaxi162Scf00486g00075	Peaxi162Scf00074g00633	Peaxi162Scf00201g00007		Peaxi162Scf00019g00142	Peaxi162Scf00047g02135		AT3G17590	AT3G15380	Peaxi162Scf00047g00131		Peaxi162Scf00074g00633
Peaxi162Scf00047g00136	Peaxi162Scf00502g00011	Peaxi162Scf00454g00111	Peaxi162Scf00436g00013		Peaxi162Scf00019g00219	Peaxi162Scf00047g02223		AT3G17510	AT3G14980	Peaxi162Scf00047g00136		Peaxi162Scf00454g00111
Peaxi162Scf00047g00185	Peaxi162Scf00634g00025	Peaxi162Scf00530g00218	Peaxi162Scf00480g00211		Peaxi162Scf00019g00237	Peaxi162Scf00047g02333		AT3G17180	AT3G14850	Peaxi162Scf00047g00185		Peaxi162Scf00530g00218
Peaxi162Scf00047g00204	Peaxi162Scf00652g00120	Peaxi162Scf00002g00349	Peaxi162Scf00540g00214		Peaxi162Scf00019g00321	Peaxi162Scf00047g10011		AT3G17170	AT3G14570	Peaxi162Scf00047g00204		Peaxi162Scf00002g00349
Peaxi162Scf00047g00214	Peaxi162Scf00680g00628	Peaxi162Scf00014g00926	Peaxi162Scf00540g00518		Peaxi162Scf00019g02117	Peaxi162Scf00047g10224		AT3G16990	AT3G14410	Peaxi162Scf00047g00214		Peaxi162Scf00014g00926
Peaxi162Scf00047g00218	Peaxi162Scf00700g00534	Peaxi162Scf00043g02924	Peaxi162Scf00701g00032		Peaxi162Scf00019g02120	Peaxi162Scf00048g00136		AT3G16810	AT3G14240	Peaxi162Scf00047g00218		Peaxi162Scf00043g02924
Peaxi162Scf00047g00219	Peaxi162Scf00791g00313	Peaxi162Scf00058g00033	Peaxi162Scf00716g00433		Peaxi162Scf00020g00011	Peaxi162Scf00048g00207		AT3G16785	AT3G14172	Peaxi162Scf00047g00219		Peaxi162Scf00058g00033
Peaxi162Scf00047g00221	Peaxi162Scf01009g00225	Peaxi162Scf00102g00720	Peaxi162Scf00739g00125		Peaxi162Scf00020g00013	Peaxi162Scf00048g00815		AT3G15990	AT3G14170	Peaxi162Scf00047g00221		Peaxi162Scf00102g00720
Peaxi162Scf00047g00226	Peaxi162Scf01064g00257	Peaxi162Scf00173g00025	Peaxi162Scf00948g00019		Peaxi162Scf00020g00082	Peaxi162Scf00049g00149		AT3G15930	AT3G14110	Peaxi162Scf00047g00226		Peaxi162Scf00173g00025
Peaxi162Scf00047g00336	Peaxi162Scf01097g00312	Peaxi162Scf00180g00010	Peaxi162Scf00029g01511		Peaxi162Scf00020g00088	Peaxi162Scf00049g00209		AT3G15580	AT3G14080	Peaxi162Scf00047g00336		Peaxi162Scf00180g00010
Peaxi162Scf00047g00423	Peaxi162Scf01211g00135	Peaxi162Scf00337g00412	Peaxi162Scf00089g00838		Peaxi162Scf00020g00126	Peaxi162Scf00049g01013		AT3G15260	AT3G14000	Peaxi162Scf00047g00423		Peaxi162Scf00337g00412
Peaxi162Scf00047g00424	Peaxi162Scf00002g03316	Peaxi162Scf00062g00421	Peaxi162Scf00133g00055		Peaxi162Scf00020g00174	Peaxi162Scf00049g01317		AT3G14900	AT3G13800	Peaxi162Scf00047g00424		Peaxi162Scf00062g00421
Peaxi162Scf00047g00524	Peaxi162Scf00005g00439	Peaxi162Scf00160g01228	Peaxi162Scf00223g01514		Peaxi162Scf00020g00192	Peaxi162Scf00049g01720		AT3G14890	AT3G13750	Peaxi162Scf00047g00524		Peaxi162Scf00160g01228
Peaxi162Scf00047g00732	Peaxi162Scf00005g00455	Peaxi162Scf00184g00144	Peaxi162Scf00334g00111		Peaxi162Scf00020g00229	Peaxi162Scf00049g02229		AT3G14750	AT3G13600	Peaxi162Scf00047g00732		Peaxi162Scf00184g00144
Peaxi162Scf00047g01123	Peaxi162Scf00026g00312	Peaxi162Scf00536g00118	Peaxi162Scf00355g00021		Peaxi162Scf00020g00322	Peaxi162Scf00051g00107		AT3G13677	AT3G13460	Peaxi162Scf00047g01123		Peaxi162Scf00536g00118
Peaxi162Scf00047g01312	Peaxi162Scf00029g02618	Peaxi162Scf00610g00361	Peaxi162Scf00444g00814		Peaxi162Scf00020g00421	Peaxi162Scf00051g00198		AT3G13224	AT3G13440	Peaxi162Scf00047g01312		Peaxi162Scf00610g00361
Peaxi162Scf00047g01530	Peaxi162Scf00032g00921	Peaxi162Scf00828g00013	Peaxi162Scf00618g00531		Peaxi162Scf00020g00723	Peaxi162Scf00051g00623		AT3G13080	AT3G13330	Peaxi162Scf00047g01530		Peaxi162Scf00828g00013
Peaxi162Scf00047g01540	Peaxi162Scf00110g00123	Peaxi162Scf01165g00015	Peaxi162Scf00680g00628		Peaxi162Scf00020g00730	Peaxi162Scf00052g00115		AT3G12930	AT3G13230	Peaxi162Scf00047g01540		Peaxi162Scf01165g00015
Peaxi162Scf00047g01542	Peaxi162Scf00128g00168	Peaxi162Scf01514g00021	Peaxi162Scf00713g00007		Peaxi162Scf00020g00913	Peaxi162Scf00052g01011		AT3G12500	AT3G12620	Peaxi162Scf00047g01542		Peaxi162Scf01514g00021
Peaxi162Scf00047g01818	Peaxi162Scf00129g00836	Peaxi162Scf00016g03241	Peaxi162Scf00734g00053		Peaxi162Scf00020g00914	Peaxi162Scf00052g01013		AT3G12460	AT3G12600	Peaxi162Scf00047g01818		Peaxi162Scf00016g03241
Peaxi162Scf00047g01924	Peaxi162Scf00149g00023	Peaxi162Scf00017g00268	Peaxi162Scf00003g03636		Peaxi162Scf00020g01228	Peaxi162Scf00052g01815		AT3G12180	AT3G12150	Peaxi162Scf00047g01924		Peaxi162Scf00017g00268
Peaxi162Scf00047g01927	Peaxi162Scf00166g01215	Peaxi162Scf00026g00014	Peaxi162Scf00108g00417		Peaxi162Scf00020g01234	Peaxi162Scf00052g02120		AT3G11980	AT3G11950	Peaxi162Scf00047g01927		Peaxi162Scf00026g00014
Peaxi162Scf00047g02034	Peaxi162Scf00192g00522	Peaxi162Scf00133g00142	Peaxi162Scf00111g00086		Peaxi162Scf00020g01618	Peaxi162Scf00053g00006		AT3G11810	AT3G11890	Peaxi162Scf00047g02034		Peaxi162Scf00133g00142
Peaxi162Scf00047g02035	Peaxi162Scf00217g00619	Peaxi162Scf00207g00442	Peaxi162Scf00125g00042		Peaxi162Scf00020g01711	Peaxi162Scf00054g00142		AT3G11690	AT3G11780	Peaxi162Scf00047g02035		Peaxi162Scf00207g00442
Peaxi162Scf00047g02037	Peaxi162Scf00264g00035	Peaxi162Scf00269g00122	Peaxi162Scf00128g00135		Peaxi162Scf00020g01713	Peaxi162Scf00054g00234		AT3G11530	AT3G11750	Peaxi162Scf00047g02037		Peaxi162Scf00269g00122
Peaxi162Scf00047g02038	Peaxi162Scf00294g00812	Peaxi162Scf00358g00058	Peaxi162Scf00192g00522		Peaxi162Scf00020g01714	Peaxi162Scf00054g01110		AT3G11150	AT3G11660	Peaxi162Scf00047g02038		Peaxi162Scf00358g00058
Peaxi162Scf00047g02128	Peaxi162Scf00307g00117	Peaxi162Scf00368g00011	Peaxi162Scf00366g00528		Peaxi162Scf00020g01924	Peaxi162Scf00054g01713		AT3G10970	AT3G11590	Peaxi162Scf00047g02128		Peaxi162Scf00368g00011
Peaxi162Scf00047g02132	Peaxi162Scf00330g00063	Peaxi162Scf00450g00127	Peaxi162Scf00383g00055		Peaxi162Scf00020g02020	Peaxi162Scf00054g01715		AT3G10850	AT3G11110	Peaxi162Scf00047g02132		Peaxi162Scf00450g00127
Peaxi162Scf00047g02225	Peaxi162Scf00338g00001	Peaxi162Scf00569g00510	Peaxi162Scf00406g00094		Peaxi162Scf00020g02131	Peaxi162Scf00054g02318		AT3G10670	AT3G10985	Peaxi162Scf00047g02225		Peaxi162Scf00569g00510
Peaxi162Scf00047g02238	Peaxi162Scf00380g00314	Peaxi162Scf00699g00413	Peaxi162Scf01012g00239		Peaxi162Scf00020g02135	Peaxi162Scf00055g00149		AT3G10572	AT3G10760	Peaxi162Scf00047g02238		Peaxi162Scf00699g00413
Peaxi162Scf00047g02240	Peaxi162Scf00386g00532	Peaxi162Scf00921g00256	Peaxi162Scf00003g01822		Peaxi162Scf00020g02337	Peaxi162Scf00055g02411		AT3G10530	AT3G10720	Peaxi162Scf00047g02240		Peaxi162Scf00921g00256
Peaxi162Scf00047g02454	Peaxi162Scf00419g00016	Peaxi162Scf00928g00133	Peaxi162Scf00021g01817		Peaxi162Scf00020g10235	Peaxi162Scf00055g02414		AT3G10410	AT3G10330	Peaxi162Scf00047g02454		Peaxi162Scf00928g00133
Peaxi162Scf00048g00171	Peaxi162Scf00421g00328	Peaxi162Scf00007g01610	Peaxi162Scf00038g02121		Peaxi162Scf00021g00064	Peaxi162Scf00057g00011		AT3G10405	AT3G10220	Peaxi162Scf00048g00171		Peaxi162Scf00007g01610
Peaxi162Scf00048g00192	Peaxi162Scf00424g00018	Peaxi162Scf00126g00232	Peaxi162Scf00121g00417		Peaxi162Scf00021g00118	Peaxi162Scf00057g00020		AT3G10230	AT3G10200	Peaxi162Scf00048g00192		Peaxi162Scf00126g00232
Peaxi162Scf00048g01725	Peaxi162Scf00424g00414	Peaxi162Scf00156g00313	Peaxi162Scf00204g01613		Peaxi162Scf00021g00182	Peaxi162Scf00057g00024		AT3G10130	AT3G09830	Peaxi162Scf00048g01725		Peaxi162Scf00156g00313
Peaxi162Scf00048g01820	Peaxi162Scf00549g00043	Peaxi162Scf00169g00923	Peaxi162Scf00264g00014		Peaxi162Scf00021g00202	Peaxi162Scf00057g00051		AT3G09860	AT3G09730	Peaxi162Scf00048g01820		Peaxi162Scf00169g00923
Peaxi162Scf00048g02226	Peaxi162Scf00579g00064	Peaxi162Scf00310g00419	Peaxi162Scf00357g00119		Peaxi162Scf00021g00205	Peaxi162Scf00057g00074		AT3G09770	AT3G09690	Peaxi162Scf00048g02226		Peaxi162Scf00310g00419
Peaxi162Scf00049g00019	Peaxi162Scf00691g00316	Peaxi162Scf00537g00062	Peaxi162Scf00428g00814		Peaxi162Scf00021g00213	Peaxi162Scf00057g00095		AT3G09720	AT3G09320	Peaxi162Scf00049g00019		Peaxi162Scf00537g00062
Peaxi162Scf00049g00911	Peaxi162Scf00700g00026	Peaxi162Scf00011g01635	Peaxi162Scf00523g00073		Peaxi162Scf00021g00524	Peaxi162Scf00057g00131		AT3G09650	AT3G08980	Peaxi162Scf00049g00911		Peaxi162Scf00011g01635
Peaxi162Scf00049g02223	Peaxi162Scf00928g00130	Peaxi162Scf00474g00217	Peaxi162Scf00588g00078		Peaxi162Scf00021g00620	Peaxi162Scf00057g00141		AT3G09600	AT3G08860	Peaxi162Scf00049g02223		Peaxi162Scf00474g00217
Peaxi162Scf00050g00101	Peaxi162Scf01012g00239	Peaxi162Scf00015g00725	Peaxi162Scf00694g00116		Peaxi162Scf00021g00627	Peaxi162Scf00057g00154		AT3G09090	AT3G08550	Peaxi162Scf00050g00101		Peaxi162Scf00015g00725
Peaxi162Scf00050g00633	Peaxi162Scf01365g00026	Peaxi162Scf00053g00525	Peaxi162Scf00791g00313		Peaxi162Scf00021g01219	Peaxi162Scf00057g00227		AT3G08950	AT3G08530	Peaxi162Scf00050g00633		Peaxi162Scf00053g00525
Peaxi162Scf00050g01715	Peaxi162Scf00008g01926	Peaxi162Scf00673g00042	Peaxi162Scf00907g00025		Peaxi162Scf00021g01520	Peaxi162Scf00057g00323		AT3G08940	AT3G08030	Peaxi162Scf00050g01715		Peaxi162Scf00673g00042
Peaxi162Scf00050g02113	Peaxi162Scf00010g00022	Peaxi162Scf00016g00526	Peaxi162Scf00017g02337		Peaxi162Scf00021g01719	Peaxi162Scf00057g00421		AT3G07930	AT3G07950	Peaxi162Scf00050g02113		Peaxi162Scf00016g00526
Peaxi162Scf00051g00732	Peaxi162Scf00038g01442	Peaxi162Scf00113g00410	Peaxi162Scf00054g00142		Peaxi162Scf00021g01721	Peaxi162Scf00057g00623		AT3G07910	AT3G07940	Peaxi162Scf00051g00732		Peaxi162Scf00113g00410
Peaxi162Scf00051g01416	Peaxi162Scf00062g00107	Peaxi162Scf00276g00412	Peaxi162Scf00057g00020		Peaxi162Scf00021g01723	Peaxi162Scf00057g02232		AT3G07310	AT3G07760	Peaxi162Scf00051g01416		Peaxi162Scf00276g00412
Peaxi162Scf00051g01514	Peaxi162Scf00064g01324	Peaxi162Scf00423g00128	Peaxi162Scf00074g02011		Peaxi162Scf00021g01915	Peaxi162Scf00057g02317		AT3G06860	AT3G07650	Peaxi162Scf00051g01514		Peaxi162Scf00423g00128
Peaxi162Scf00051g01815	Peaxi162Scf00071g00649	Peaxi162Scf00515g00012	Peaxi162Scf00168g00312		Peaxi162Scf00021g02121	Peaxi162Scf00057g02525		AT3G06483	AT3G07390	Peaxi162Scf00051g01815		Peaxi162Scf00515g00012
Peaxi162Scf00052g00036	Peaxi162Scf00088g00016	Peaxi162Scf00596g00075	Peaxi162Scf00194g00424		Peaxi162Scf00021g02221	Peaxi162Scf00057g02722		AT3G05990	AT3G07370	Peaxi162Scf00052g00036		Peaxi162Scf00596g00075
Peaxi162Scf00052g00329	Peaxi162Scf00092g00115	Peaxi162Scf00618g10022	Peaxi162Scf00403g00113		Peaxi162Scf00021g02316	Peaxi162Scf00057g02723		AT3G05620	AT3G07180	Peaxi162Scf00052g00329		Peaxi162Scf00618g10022
Peaxi162Scf00052g00819	Peaxi162Scf00101g00212	Peaxi162Scf00776g00224	Peaxi162Scf00516g00671		Peaxi162Scf00021g02415	Peaxi162Scf00057g10141		AT3G05350	AT3G06960	Peaxi162Scf00052g00819		Peaxi162Scf00776g00224
Peaxi162Scf00052g01611	Peaxi162Scf00102g01631	Peaxi162Scf01218g00211	Peaxi162Scf00581g00063		Peaxi162Scf00022g00037	Peaxi162Scf00058g00138		AT3G05320	AT3G06850	Peaxi162Scf00052g01611		Peaxi162Scf01218g00211
Peaxi162Scf00052g01817	Peaxi162Scf00112g01720	Peaxi162Scf00003g01934	Peaxi162Scf01111g00012		Peaxi162Scf00022g02413	Peaxi162Scf00058g00139		AT3G04870	AT3G06650	Peaxi162Scf00052g01817		Peaxi162Scf00003g01934
Peaxi162Scf00052g02118	Peaxi162Scf00128g00624	Peaxi162Scf00019g00037	Peaxi162Scf01413g00017		Peaxi162Scf00023g00012	Peaxi162Scf00058g00218		AT3G04710	AT3G06550	Peaxi162Scf00052g02118		Peaxi162Scf00019g00037
Peaxi162Scf00053g00522	Peaxi162Scf00168g00521	Peaxi162Scf00050g00101	Peaxi162Scf00003g02634		Peaxi162Scf00023g00085	Peaxi162Scf00058g00294		AT3G04650	AT3G06520	Peaxi162Scf00053g00522		Peaxi162Scf00050g00101
Peaxi162Scf00053g00524	Peaxi162Scf00191g01323	Peaxi162Scf00056g00025	Peaxi162Scf00003g04840		Peaxi162Scf00023g00929	Peaxi162Scf00058g00612		AT3G04480	AT3G06500	Peaxi162Scf00053g00524		Peaxi162Scf00056g00025
Peaxi162Scf00054g02114	Peaxi162Scf00202g00001	Peaxi162Scf00096g01616	Peaxi162Scf00028g00422		Peaxi162Scf00023g01212	Peaxi162Scf00058g01218		AT3G04350	AT3G06150	Peaxi162Scf00054g02114		Peaxi162Scf00096g01616
Peaxi162Scf00054g02115	Peaxi162Scf00220g00058	Peaxi162Scf00287g00136	Peaxi162Scf00030g10015		Peaxi162Scf00023g01329	Peaxi162Scf00058g01717		AT3G03490	AT3G06130	Peaxi162Scf00054g02115		Peaxi162Scf00287g00136
Peaxi162Scf00056g00013	Peaxi162Scf00299g00338	Peaxi162Scf00313g00210	Peaxi162Scf00038g01940		Peaxi162Scf00023g01811	Peaxi162Scf00058g02017		AT3G03310	AT3G05900	Peaxi162Scf00056g00013		Peaxi162Scf00313g00210
Peaxi162Scf00056g00025	Peaxi162Scf00325g00034	Peaxi162Scf00578g00316	Peaxi162Scf00099g00061		Peaxi162Scf00024g02219	Peaxi162Scf00058g02912		AT3G03300	AT3G05700	Peaxi162Scf00056g00025		Peaxi162Scf00578g00316
Peaxi162Scf00057g00107	Peaxi162Scf00337g00624	Peaxi162Scf00681g00435	Peaxi162Scf00102g01631		Peaxi162Scf00024g02317	Peaxi162Scf00058g03010		AT3G02730	AT3G05600	Peaxi162Scf00057g00107		Peaxi162Scf00681g00435
Peaxi162Scf00057g00322	Peaxi162Scf00344g00191	Peaxi162Scf00797g00111	Peaxi162Scf00111g01224		Peaxi162Scf00024g02411	Peaxi162Scf00059g00129		AT3G02720	AT3G05590	Peaxi162Scf00057g00322		Peaxi162Scf00797g00111
Peaxi162Scf00057g00419	Peaxi162Scf00357g00527	Peaxi162Scf00901g00417	Peaxi162Scf00128g00624		Peaxi162Scf00024g03216	Peaxi162Scf00059g00212		AT3G02450	AT3G05530	Peaxi162Scf00057g00419		Peaxi162Scf00901g00417
Peaxi162Scf00057g00427	Peaxi162Scf00375g00013	Peaxi162Scf00073g01422	Peaxi162Scf00140g01338		Peaxi162Scf00025g00011	Peaxi162Scf00059g00317		AT3G01200	AT3G05470	Peaxi162Scf00057g00427		Peaxi162Scf00073g01422
Peaxi162Scf00057g00428	Peaxi162Scf00395g00317	Peaxi162Scf00177g01228	Peaxi162Scf00152g01123		Peaxi162Scf00025g00068	Peaxi162Scf00059g01813		AT3G01160	AT3G05200	Peaxi162Scf00057g00428		Peaxi162Scf00177g01228
Peaxi162Scf00057g02231	Peaxi162Scf00427g00022	Peaxi162Scf00201g10132	Peaxi162Scf00174g01414		Peaxi162Scf00025g00337	Peaxi162Scf00060g00023		AT2G47590	AT3G05100	Peaxi162Scf00057g02231		Peaxi162Scf00201g10132
Peaxi162Scf00057g02234	Peaxi162Scf00469g00065	Peaxi162Scf00232g00083	Peaxi162Scf00270g01010		Peaxi162Scf00025g00346	Peaxi162Scf00060g00127		AT2G47490	AT3G03800	Peaxi162Scf00057g02234		Peaxi162Scf00232g00083
Peaxi162Scf00058g00033	Peaxi162Scf00641g00815	Peaxi162Scf00253g00622	Peaxi162Scf00362g00347		Peaxi162Scf00025g01315	Peaxi162Scf00060g00438		AT2G47350	AT3G03770	Peaxi162Scf00058g00033		Peaxi162Scf00253g00622
Peaxi162Scf00058g00215	Peaxi162Scf00723g00026	Peaxi162Scf00267g01228	Peaxi162Scf00503g00220		Peaxi162Scf00025g01317	Peaxi162Scf00060g00620		AT2G47300	AT3G02870	Peaxi162Scf00058g00215		Peaxi162Scf00267g01228
Peaxi162Scf00058g00264	Peaxi162Scf00732g00334	Peaxi162Scf00274g00447	Peaxi162Scf00575g00079		Peaxi162Scf00025g02217	Peaxi162Scf00060g01215		AT2G47180	AT3G02780	Peaxi162Scf00058g00264		Peaxi162Scf00274g00447
Peaxi162Scf00058g00314	Peaxi162Scf00990g00016	Peaxi162Scf00496g00111	Peaxi162Scf00928g00130		Peaxi162Scf00025g02219	Peaxi162Scf00061g00092		AT2G47030	AT3G02350	Peaxi162Scf00058g00314		Peaxi162Scf00496g00111
Peaxi162Scf00058g00317	Peaxi162Scf01058g00161	Peaxi162Scf00540g00037	Peaxi162Scf00012g00179		Peaxi162Scf00025g02620	Peaxi162Scf00062g00013		AT2G46735	AT3G02110	Peaxi162Scf00058g00317		Peaxi162Scf00540g00037
Peaxi162Scf00058g00514	Peaxi162Scf01106g00006	Peaxi162Scf00801g00221	Peaxi162Scf00020g00516		Peaxi162Scf00025g02824	Peaxi162Scf00062g00107		AT2G46550	AT3G01780	Peaxi162Scf00058g00514		Peaxi162Scf00801g00221
Peaxi162Scf00058g02111	Peaxi162Scf01294g00115	Peaxi162Scf00003g04536	Peaxi162Scf00083g00176		Peaxi162Scf00025g02826	Peaxi162Scf00062g00138		AT2G46240	AT3G01720	Peaxi162Scf00058g02111		Peaxi162Scf00003g04536
Peaxi162Scf00058g02212	Peaxi162Scf01333g10016	Peaxi162Scf00062g00612	Peaxi162Scf00117g00007		Peaxi162Scf00025g03018	Peaxi162Scf00062g00314		AT2G46220	AT3G01540	Peaxi162Scf00058g02212		Peaxi162Scf00062g00612
Peaxi162Scf00058g02613	Peaxi162Scf01413g00017	Peaxi162Scf00079g01616	Peaxi162Scf00119g00946		Peaxi162Scf00025g03226	Peaxi162Scf00062g00420		AT2G45770	AT3G01500	Peaxi162Scf00058g02613		Peaxi162Scf00079g01616
Peaxi162Scf00059g00068	Peaxi162Scf01554g00011	Peaxi162Scf00159g00054	Peaxi162Scf00128g00175		Peaxi162Scf00026g00009	Peaxi162Scf00062g01917		AT2G45720	AT3G01400	Peaxi162Scf00059g00068		Peaxi162Scf00159g00054
Peaxi162Scf00059g00069	Peaxi162Scf02201g00002	Peaxi162Scf00159g01028	Peaxi162Scf00153g01843		Peaxi162Scf00026g00014	Peaxi162Scf00062g01919		AT2G45550	AT3G01180	Peaxi162Scf00059g00069		Peaxi162Scf00159g01028
Peaxi162Scf00059g00193	Peaxi162Scf00003g04241	Peaxi162Scf00160g00829	Peaxi162Scf00406g00317		Peaxi162Scf00026g00023	Peaxi162Scf00062g01920		AT2G45330	AT2G47850	Peaxi162Scf00059g00193		Peaxi162Scf00160g00829
Peaxi162Scf00059g00319	Peaxi162Scf00004g00019	Peaxi162Scf00199g00810	Peaxi162Scf00540g00616		Peaxi162Scf00026g00034	Peaxi162Scf00062g10131		AT2G45300	AT2G47830	Peaxi162Scf00059g00319		Peaxi162Scf00199g00810
Peaxi162Scf00059g01812	Peaxi162Scf00004g02110	Peaxi162Scf00488g00074	Peaxi162Scf00701g00041		Peaxi162Scf00026g00083	Peaxi162Scf00063g00311		AT2G45290	AT2G47680	Peaxi162Scf00059g01812		Peaxi162Scf00488g00074
Peaxi162Scf00059g01919	Peaxi162Scf00008g02424	Peaxi162Scf00008g00033	Peaxi162Scf00745g00719		Peaxi162Scf00026g00178	Peaxi162Scf00063g00616		AT2G45030	AT2G47600	Peaxi162Scf00059g01919		Peaxi162Scf00008g00033
Peaxi162Scf00059g02110	Peaxi162Scf00009g00221	Peaxi162Scf00011g00934	Peaxi162Scf00818g00319		Peaxi162Scf00026g00245	Peaxi162Scf00064g00021		AT2G44870	AT2G47500	Peaxi162Scf00059g02110		Peaxi162Scf00011g00934
Peaxi162Scf00060g00433	Peaxi162Scf00014g00041	Peaxi162Scf00013g00429	Peaxi162Scf00988g00033		Peaxi162Scf00026g00275	Peaxi162Scf00064g00047		AT2G44580	AT2G47070	Peaxi162Scf00060g00433		Peaxi162Scf00013g00429
Peaxi162Scf00060g00512	Peaxi162Scf00015g00237	Peaxi162Scf00042g02513	Peaxi162Scf00003g00429		Peaxi162Scf00026g00288	Peaxi162Scf00064g00135		AT2G44520	AT2G46980	Peaxi162Scf00060g00512		Peaxi162Scf00042g02513
Peaxi162Scf00060g00711	Peaxi162Scf00015g02411	Peaxi162Scf00060g00711	Peaxi162Scf00017g03268		Peaxi162Scf00026g00296	Peaxi162Scf00064g00220		AT2G44430	AT2G46630	Peaxi162Scf00060g00711		Peaxi162Scf00060g00711
Peaxi162Scf00061g00093	Peaxi162Scf00021g01817	Peaxi162Scf00210g00163	Peaxi162Scf00036g01811		Peaxi162Scf00026g01919	Peaxi162Scf00064g00323		AT2G44160	AT2G46490	Peaxi162Scf00061g00093		Peaxi162Scf00210g00163
Peaxi162Scf00061g00226	Peaxi162Scf00023g02224	Peaxi162Scf00422g00914	Peaxi162Scf00040g03133		Peaxi162Scf00026g01920	Peaxi162Scf00064g00332		AT2G43970	AT2G46340	Peaxi162Scf00061g00226		Peaxi162Scf00422g00914
Peaxi162Scf00061g00917	Peaxi162Scf00025g02433	Peaxi162Scf00750g00056	Peaxi162Scf00116g00311		Peaxi162Scf00026g02218	Peaxi162Scf00064g00436		AT2G43950	AT2G46210	Peaxi162Scf00061g00917		Peaxi162Scf00750g00056
Peaxi162Scf00062g00009	Peaxi162Scf00027g00016	Peaxi162Scf00767g00524	Peaxi162Scf00161g00124		Peaxi162Scf00026g02226	Peaxi162Scf00064g00526		AT2G43650	AT2G46040	Peaxi162Scf00062g00009		Peaxi162Scf00767g00524
Peaxi162Scf00062g00033	Peaxi162Scf00032g03116	Peaxi162Scf00016g01526	Peaxi162Scf00194g00518		Peaxi162Scf00026g02510	Peaxi162Scf00064g00827		AT2G43465	AT2G46000	Peaxi162Scf00062g00033		Peaxi162Scf00016g01526
Peaxi162Scf00062g00086	Peaxi162Scf00038g02343	Peaxi162Scf00048g02226	Peaxi162Scf00231g00042		Peaxi162Scf00026g02614	Peaxi162Scf00064g00911		AT2G43400	AT2G45790	Peaxi162Scf00062g00086		Peaxi162Scf00048g02226
Peaxi162Scf00062g00112	Peaxi162Scf00046g00524	Peaxi162Scf00107g00141	Peaxi162Scf00313g00066		Peaxi162Scf00026g03111	Peaxi162Scf00064g01132		AT2G43235	AT2G45400	Peaxi162Scf00062g00112		Peaxi162Scf00107g00141
Peaxi162Scf00062g00128	Peaxi162Scf00071g00135	Peaxi162Scf00170g00034	Peaxi162Scf00324g00020		Peaxi162Scf00026g03113	Peaxi162Scf00064g01324		AT2G43110	AT2G45340	Peaxi162Scf00062g00128		Peaxi162Scf00170g00034
Peaxi162Scf00062g00224	Peaxi162Scf00075g01421	Peaxi162Scf00328g00218	Peaxi162Scf00403g00838		Peaxi162Scf00026g03212	Peaxi162Scf00064g01427		AT2G43060	AT2G45180	Peaxi162Scf00062g00224		Peaxi162Scf00328g00218
Peaxi162Scf00062g00230	Peaxi162Scf00078g01140	Peaxi162Scf00332g00512	Peaxi162Scf00474g00730		Peaxi162Scf00026g10312	Peaxi162Scf00064g01526		AT2G42975	AT2G45050	Peaxi162Scf00062g00230		Peaxi162Scf00332g00512
Peaxi162Scf00062g00421	Peaxi162Scf00083g00082	Peaxi162Scf01221g00039	Peaxi162Scf00612g00043		Peaxi162Scf00027g00058	Peaxi162Scf00064g01636		AT2G41945	AT2G44360	Peaxi162Scf00062g00421		Peaxi162Scf01221g00039
Peaxi162Scf00062g00612	Peaxi162Scf00088g00820	Peaxi162Scf00062g00113	Peaxi162Scf00001g00297		Peaxi162Scf00027g00138	Peaxi162Scf00064g01818		AT2G41870	AT2G44260	Peaxi162Scf00062g00612		Peaxi162Scf00062g00113
Peaxi162Scf00062g00919	Peaxi162Scf00089g00720	Peaxi162Scf00065g00124	Peaxi162Scf00003g04334		Peaxi162Scf00027g00212	Peaxi162Scf00065g00017		AT2G41720	AT2G43040	Peaxi162Scf00062g00919		Peaxi162Scf00065g00124
Peaxi162Scf00062g00920	Peaxi162Scf00096g00099	Peaxi162Scf00132g00026	Peaxi162Scf00010g00342		Peaxi162Scf00027g00303	Peaxi162Scf00065g01429		AT2G41690	AT2G43020	Peaxi162Scf00062g00920		Peaxi162Scf00132g00026
Peaxi162Scf00062g01022	Peaxi162Scf00111g01220	Peaxi162Scf00132g01512	Peaxi162Scf00023g00239		Peaxi162Scf00027g01110	Peaxi162Scf00065g01430		AT2G41370	AT2G43010	Peaxi162Scf00062g01022		Peaxi162Scf00132g01512
Peaxi162Scf00063g00115	Peaxi162Scf00118g00085	Peaxi162Scf00207g01541	Peaxi162Scf00057g10141		Peaxi162Scf00027g01311	Peaxi162Scf00065g01511		AT2G41250	AT2G42900	Peaxi162Scf00063g00115		Peaxi162Scf00207g01541
Peaxi162Scf00063g00213	Peaxi162Scf00129g01126	Peaxi162Scf00344g00811	Peaxi162Scf00122g02417		Peaxi162Scf00028g00182	Peaxi162Scf00065g01524		AT2G41190	AT2G42870	Peaxi162Scf00063g00213		Peaxi162Scf00344g00811
Peaxi162Scf00064g00066	Peaxi162Scf00167g00083	Peaxi162Scf00359g00043	Peaxi162Scf00207g00633		Peaxi162Scf00028g00183	Peaxi162Scf00065g01531		AT2G40890	AT2G42320	Peaxi162Scf00064g00066		Peaxi162Scf00359g00043
Peaxi162Scf00064g00081	Peaxi162Scf00201g00007	Peaxi162Scf00399g00038	Peaxi162Scf00222g00034		Peaxi162Scf00028g00412	Peaxi162Scf00066g00082		AT2G40760	AT2G41770	Peaxi162Scf00064g00081		Peaxi162Scf00399g00038
Peaxi162Scf00064g00328	Peaxi162Scf00207g00145	Peaxi162Scf00450g00086	Peaxi162Scf00270g01119		Peaxi162Scf00028g00415	Peaxi162Scf00066g00424		AT2G40460	AT2G41540	Peaxi162Scf00064g00328		Peaxi162Scf00450g00086
Peaxi162Scf00064g00333	Peaxi162Scf00238g00037	Peaxi162Scf00602g00611	Peaxi162Scf00271g00057		Peaxi162Scf00028g02010	Peaxi162Scf00066g00613		AT2G40410	AT2G41200	Peaxi162Scf00064g00333		Peaxi162Scf00602g00611
Peaxi162Scf00064g00422	Peaxi162Scf00264g00014	Peaxi162Scf00642g00111	Peaxi162Scf00313g00055		Peaxi162Scf00029g00007	Peaxi162Scf00066g01315		AT2G40360	AT2G40620	Peaxi162Scf00064g00422		Peaxi162Scf00642g00111
Peaxi162Scf00064g00535	Peaxi162Scf00284g00016	Peaxi162Scf01097g00315	Peaxi162Scf00366g00630		Peaxi162Scf00029g00127	Peaxi162Scf00067g00193		AT2G40300	AT2G40280	Peaxi162Scf00064g00535		Peaxi162Scf01097g00315
Peaxi162Scf00064g00736	Peaxi162Scf00313g00016	Peaxi162Scf01194g00133	Peaxi162Scf01010g00125		Peaxi162Scf00029g00323	Peaxi162Scf00067g00414		AT2G40000	AT2G40270	Peaxi162Scf00064g00736		Peaxi162Scf01194g00133
Peaxi162Scf00064g00737	Peaxi162Scf00362g00538	Peaxi162Scf01294g00025	Peaxi162Scf01660g00010		Peaxi162Scf00029g02412	Peaxi162Scf00067g00620		AT2G39890	AT2G40230	Peaxi162Scf00064g00737		Peaxi162Scf01294g00025
Peaxi162Scf00064g01213	Peaxi162Scf00370g00058	Peaxi162Scf00065g01129	Peaxi162Scf00016g03017		Peaxi162Scf00029g02527	Peaxi162Scf00067g01814		AT2G39840	AT2G39750	Peaxi162Scf00064g01213		Peaxi162Scf00065g01129
Peaxi162Scf00064g01318	Peaxi162Scf00397g00521	Peaxi162Scf00097g00033	Peaxi162Scf00071g00649		Peaxi162Scf00030g00011	Peaxi162Scf00067g01819		AT2G39730	AT2G39480	Peaxi162Scf00064g01318		Peaxi162Scf00097g00033
Peaxi162Scf00064g01429	Peaxi162Scf00451g00723	Peaxi162Scf00207g00941	Peaxi162Scf00074g01330		Peaxi162Scf00030g00012	Peaxi162Scf00067g02114		AT2G39710	AT2G39450	Peaxi162Scf00064g01429		Peaxi162Scf00207g00941
Peaxi162Scf00064g01624	Peaxi162Scf00523g00073	Peaxi162Scf00332g00028	Peaxi162Scf00164g01138		Peaxi162Scf00030g00042	Peaxi162Scf00068g00019		AT2G39570	AT2G39130	Peaxi162Scf00064g01624		Peaxi162Scf00332g00028
Peaxi162Scf00064g01633	Peaxi162Scf00548g00028	Peaxi162Scf00374g00728	Peaxi162Scf00245g00069		Peaxi162Scf00030g00044	Peaxi162Scf00068g00085		AT2G39435	AT2G38840	Peaxi162Scf00064g01633		Peaxi162Scf00374g00728
Peaxi162Scf00064g01822	Peaxi162Scf00611g00015	Peaxi162Scf00445g00073	Peaxi162Scf00310g00517		Peaxi162Scf00030g00152	Peaxi162Scf00068g02117		AT2G39420	AT2G38760	Peaxi162Scf00064g01822		Peaxi162Scf00445g00073
Peaxi162Scf00065g00021	Peaxi162Scf00643g00021	Peaxi162Scf00542g00059	Peaxi162Scf00317g00019		Peaxi162Scf00030g00157	Peaxi162Scf00069g00143		AT2G39110	AT2G38750	Peaxi162Scf00065g00021		Peaxi162Scf00542g00059
Peaxi162Scf00065g00116	Peaxi162Scf00698g00018	Peaxi162Scf00931g00036	Peaxi162Scf00338g00001		Peaxi162Scf00030g00192	Peaxi162Scf00069g00163		AT2G39000	AT2G38680	Peaxi162Scf00065g00116		Peaxi162Scf00931g00036
Peaxi162Scf00065g00124	Peaxi162Scf00732g10014	Peaxi162Scf00047g02225	Peaxi162Scf00444g00133		Peaxi162Scf00030g00224	Peaxi162Scf00069g00197		AT2G38480	AT2G38460	Peaxi162Scf00065g00124		Peaxi162Scf00047g02225
Peaxi162Scf00065g00214	Peaxi162Scf00745g00852	Peaxi162Scf00058g00264	Peaxi162Scf00725g00532		Peaxi162Scf00030g00416	Peaxi162Scf00069g00219		AT2G38410	AT2G38290	Peaxi162Scf00065g00214		Peaxi162Scf00058g00264
Peaxi162Scf00065g00521	Peaxi162Scf00825g00311	Peaxi162Scf00059g00193	Peaxi162Scf00790g00014		Peaxi162Scf00030g01017	Peaxi162Scf00069g01334		AT2G37990	AT2G38280	Peaxi162Scf00065g00521		Peaxi162Scf00059g00193
Peaxi162Scf00065g01016	Peaxi162Scf01013g00016	Peaxi162Scf00074g00201	Peaxi162Scf00015g00237		Peaxi162Scf00030g01517	Peaxi162Scf00069g01337		AT2G37630	AT2G38120	Peaxi162Scf00065g01016		Peaxi162Scf00074g00201
Peaxi162Scf00065g01018	Peaxi162Scf01087g00121	Peaxi162Scf00086g01316	Peaxi162Scf00029g02618		Peaxi162Scf00030g01715	Peaxi162Scf00069g01624		AT2G37240	AT2G38110	Peaxi162Scf00065g01018		Peaxi162Scf00086g01316
Peaxi162Scf00065g01020	Peaxi162Scf01114g00116	Peaxi162Scf00281g00012	Peaxi162Scf00035g00292		Peaxi162Scf00030g01821	Peaxi162Scf00069g01828		AT2G37220	AT2G38090	Peaxi162Scf00065g01020		Peaxi162Scf00281g00012
Peaxi162Scf00065g01031	Peaxi162Scf01414g00012	Peaxi162Scf00447g10119	Peaxi162Scf00052g01012		Peaxi162Scf00030g02220	Peaxi162Scf00069g01835		AT2G37170	AT2G38080	Peaxi162Scf00065g01031		Peaxi162Scf00447g10119
Peaxi162Scf00065g01129	Peaxi162Scf01909g00114	Peaxi162Scf00450g00875	Peaxi162Scf00081g00269		Peaxi162Scf00030g02412	Peaxi162Scf00069g01925		AT2G37020	AT2G37870	Peaxi162Scf00065g01129		Peaxi162Scf00450g00875
Peaxi162Scf00065g01214	Peaxi162Scf00003g04334	Peaxi162Scf00483g00001	Peaxi162Scf00111g00633		Peaxi162Scf00031g00144	Peaxi162Scf00069g01927		AT2G36990	AT2G37670	Peaxi162Scf00065g01214		Peaxi162Scf00483g00001
Peaxi162Scf00065g01216	Peaxi162Scf00009g00023	Peaxi162Scf00517g00420	Peaxi162Scf00128g01137		Peaxi162Scf00031g00241	Peaxi162Scf00069g01928		AT2G36760	AT2G37650	Peaxi162Scf00065g01216		Peaxi162Scf00517g00420
Peaxi162Scf00065g01219	Peaxi162Scf00020g02134	Peaxi162Scf00535g00528	Peaxi162Scf00149g00116		Peaxi162Scf00031g00821	Peaxi162Scf00069g01932		AT2G36630	AT2G37585	Peaxi162Scf00065g01219		Peaxi162Scf00535g00528
Peaxi162Scf00066g00021	Peaxi162Scf00045g00533	Peaxi162Scf00623g00056	Peaxi162Scf00189g00073		Peaxi162Scf00031g02917	Peaxi162Scf00069g02130		AT2G36380	AT2G37500	Peaxi162Scf00066g00021		Peaxi162Scf00623g00056
Peaxi162Scf00066g00069	Peaxi162Scf00045g01233	Peaxi162Scf00648g00119	Peaxi162Scf00191g01426		Peaxi162Scf00032g00214	Peaxi162Scf00069g02134		AT2G35940	AT2G37080	Peaxi162Scf00066g00069		Peaxi162Scf00648g00119
Peaxi162Scf00066g00072	Peaxi162Scf00079g00614	Peaxi162Scf00771g00314	Peaxi162Scf00284g00715		Peaxi162Scf00032g00215	Peaxi162Scf00069g02135		AT2G35585	AT2G37050	Peaxi162Scf00066g00072		Peaxi162Scf00771g00314
Peaxi162Scf00066g00117	Peaxi162Scf00082g00107	Peaxi162Scf00811g00011	Peaxi162Scf00618g00418		Peaxi162Scf00032g00327	Peaxi162Scf00069g02244		AT2G35290	AT2G37025	Peaxi162Scf00066g00117		Peaxi162Scf00811g00011
Peaxi162Scf00066g00222	Peaxi162Scf00088g00017	Peaxi162Scf00001g00028	Peaxi162Scf00848g00218		Peaxi162Scf00032g01117	Peaxi162Scf00070g00020		AT2G34860	AT2G36830	Peaxi162Scf00066g00222		Peaxi162Scf00001g00028
Peaxi162Scf00066g00314	Peaxi162Scf00111g00123	Peaxi162Scf00049g00911	Peaxi162Scf01294g00115		Peaxi162Scf00032g01118	Peaxi162Scf00071g00002		AT2G34640	AT2G36390	Peaxi162Scf00066g00314		Peaxi162Scf00049g00911
Peaxi162Scf00066g00423	Peaxi162Scf00111g01224	Peaxi162Scf00096g01520	Peaxi162Scf01302g00032		Peaxi162Scf00032g02025	Peaxi162Scf00071g00031		AT2G33800	AT2G36305	Peaxi162Scf00066g00423		Peaxi162Scf00096g01520
Peaxi162Scf00066g00912	Peaxi162Scf00121g00315	Peaxi162Scf00104g00083	Peaxi162Scf00001g00026		Peaxi162Scf00032g02418	Peaxi162Scf00071g00074		AT2G33550	AT2G36240	Peaxi162Scf00066g00912		Peaxi162Scf00104g00083
Peaxi162Scf00066g01129	Peaxi162Scf00122g02122	Peaxi162Scf00104g00166	Peaxi162Scf00002g00332		Peaxi162Scf00032g02617	Peaxi162Scf00071g00135		AT2G33450	AT2G36080	Peaxi162Scf00066g01129		Peaxi162Scf00104g00166
Peaxi162Scf00066g01518	Peaxi162Scf00124g00615	Peaxi162Scf00160g00108	Peaxi162Scf00005g00322		Peaxi162Scf00032g02619	Peaxi162Scf00071g00210		AT2G33100	AT2G35880	Peaxi162Scf00066g01518		Peaxi162Scf00160g00108
Peaxi162Scf00066g01631	Peaxi162Scf00147g00075	Peaxi162Scf00160g00917	Peaxi162Scf00014g00715		Peaxi162Scf00032g03115	Peaxi162Scf00071g00212		AT2G32810	AT2G35800	Peaxi162Scf00066g01631		Peaxi162Scf00160g00917
Peaxi162Scf00066g01930	Peaxi162Scf00154g00930	Peaxi162Scf00234g00073	Peaxi162Scf00064g01324		Peaxi162Scf00033g00092	Peaxi162Scf00071g00426		AT2G32800	AT2G35610	Peaxi162Scf00066g01930		Peaxi162Scf00234g00073
Peaxi162Scf00067g00163	Peaxi162Scf00194g00424	Peaxi162Scf00472g00711	Peaxi162Scf00130g00012		Peaxi162Scf00033g00251	Peaxi162Scf00071g00430		AT2G31980	AT2G35500	Peaxi162Scf00067g00163		Peaxi162Scf00472g00711
Peaxi162Scf00067g00235	Peaxi162Scf00304g00013	Peaxi162Scf00658g00052	Peaxi162Scf00207g01424		Peaxi162Scf00033g01320	Peaxi162Scf00071g00439		AT2G31840	AT2G35470	Peaxi162Scf00067g00235		Peaxi162Scf00658g00052
Peaxi162Scf00067g00252	Peaxi162Scf00316g00045	Peaxi162Scf00009g00521	Peaxi162Scf00235g00010		Peaxi162Scf00033g01410	Peaxi162Scf00071g00649		AT2G31600	AT2G35450	Peaxi162Scf00067g00252		Peaxi162Scf00009g00521
Peaxi162Scf00067g00313	Peaxi162Scf00367g00737	Peaxi162Scf00083g01217	Peaxi162Scf00258g00430		Peaxi162Scf00033g01513	Peaxi162Scf00071g00651		AT2G31570	AT2G35410	Peaxi162Scf00067g00313		Peaxi162Scf00083g01217
Peaxi162Scf00067g01414	Peaxi162Scf00381g01014	Peaxi162Scf00114g00001	Peaxi162Scf00337g00625		Peaxi162Scf00033g02314	Peaxi162Scf00071g00712		AT2G31130	AT2G35100	Peaxi162Scf00067g01414		Peaxi162Scf00114g00001
Peaxi162Scf00067g02212	Peaxi162Scf00444g00858	Peaxi162Scf00189g00525	Peaxi162Scf00403g00835		Peaxi162Scf00033g02835	Peaxi162Scf00071g00729		AT2G30890	AT2G35020	Peaxi162Scf00067g02212		Peaxi162Scf00189g00525
Peaxi162Scf00067g02524	Peaxi162Scf00450g00859	Peaxi162Scf00203g00044	Peaxi162Scf00419g00016		Peaxi162Scf00033g02911	Peaxi162Scf00071g00742		AT2G30390	AT2G34710	Peaxi162Scf00067g02524		Peaxi162Scf00203g00044
Peaxi162Scf00068g02114	Peaxi162Scf00481g00027	Peaxi162Scf00222g00119	Peaxi162Scf00421g00525		Peaxi162Scf00033g03016	Peaxi162Scf00071g00827		AT2G30320	AT2G34650	Peaxi162Scf00068g02114		Peaxi162Scf00222g00119
Peaxi162Scf00069g00043	Peaxi162Scf00610g00011	Peaxi162Scf00225g00013	Peaxi162Scf00464g00002		Peaxi162Scf00034g00069	Peaxi162Scf00071g00830		AT2G30100	AT2G34190	Peaxi162Scf00069g00043		Peaxi162Scf00225g00013
Peaxi162Scf00069g00078	Peaxi162Scf00647g00131	Peaxi162Scf00296g00029	Peaxi162Scf00610g00346		Peaxi162Scf00034g00085	Peaxi162Scf00071g01142		AT2G29630	AT2G33620	Peaxi162Scf00069g00078		Peaxi162Scf00296g00029
Peaxi162Scf00069g00106	Peaxi162Scf00665g00211	Peaxi162Scf00314g00751	Peaxi162Scf00643g00055		Peaxi162Scf00034g00087	Peaxi162Scf00071g01911		AT2G29570	AT2G33470	Peaxi162Scf00069g00106		Peaxi162Scf00314g00751
Peaxi162Scf00069g00151	Peaxi162Scf00770g00029	Peaxi162Scf00613g00312	Peaxi162Scf00668g00317		Peaxi162Scf00034g00114	Peaxi162Scf00072g00021		AT2G29190	AT2G33390	Peaxi162Scf00069g00151		Peaxi162Scf00613g00312
Peaxi162Scf00069g00185	Peaxi162Scf00915g00124	Peaxi162Scf00796g00117	Peaxi162Scf00732g00334		Peaxi162Scf00034g00143	Peaxi162Scf00072g00236		AT2G28130	AT2G33360	Peaxi162Scf00069g00185		Peaxi162Scf00796g00117
Peaxi162Scf00069g00211	Peaxi162Scf00934g00140	Peaxi162Scf00123g00068	Peaxi162Scf00740g00247		Peaxi162Scf00034g00317	Peaxi162Scf00072g00619		AT2G28110	AT2G32990	Peaxi162Scf00069g00211		Peaxi162Scf00123g00068
Peaxi162Scf00069g00612	Peaxi162Scf00966g00021	Peaxi162Scf00129g01036	Peaxi162Scf00945g00121		Peaxi162Scf00034g00513	Peaxi162Scf00073g00128		AT2G28105	AT2G32980	Peaxi162Scf00069g00612		Peaxi162Scf00129g01036
Peaxi162Scf00069g00810	Peaxi162Scf01038g00148	Peaxi162Scf00168g00518	Peaxi162Scf01086g00153		Peaxi162Scf00034g00611	Peaxi162Scf00073g00235		AT2G28000	AT2G32290	Peaxi162Scf00069g00810		Peaxi162Scf00168g00518
Peaxi162Scf00069g01214	Peaxi162Scf01041g00311	Peaxi162Scf00263g01412	Peaxi162Scf01424g00013		Peaxi162Scf00034g00825	Peaxi162Scf00073g01119		AT2G27290	AT2G32120	Peaxi162Scf00069g01214		Peaxi162Scf00263g01412
Peaxi162Scf00069g01326	Peaxi162Scf01165g00215	Peaxi162Scf00344g00049	Peaxi162Scf01481g00033		Peaxi162Scf00034g01115	Peaxi162Scf00073g01124		AT2G26990	AT2G32070	Peaxi162Scf00069g01326		Peaxi162Scf00344g00049
Peaxi162Scf00069g01430	Peaxi162Scf00065g01511	Peaxi162Scf00412g00033	Peaxi162Scf00001g00285		Peaxi162Scf00034g01310	Peaxi162Scf00073g01424		AT2G26970	AT2G32010	Peaxi162Scf00069g01430		Peaxi162Scf00412g00033
Peaxi162Scf00069g01724	Peaxi162Scf00155g00029	Peaxi162Scf00505g00053	Peaxi162Scf00006g00414		Peaxi162Scf00034g01413	Peaxi162Scf00073g02029		AT2G26840	AT2G30710	Peaxi162Scf00069g01724		Peaxi162Scf00505g00053
Peaxi162Scf00069g01731	Peaxi162Scf00310g00517	Peaxi162Scf00530g00820	Peaxi162Scf00008g02420		Peaxi162Scf00034g02717	Peaxi162Scf00073g02032		AT2G26800	AT2G30410	Peaxi162Scf00069g01731		Peaxi162Scf00530g00820
Peaxi162Scf00069g01737	Peaxi162Scf00433g00025	Peaxi162Scf00560g00736	Peaxi162Scf00014g01622		Peaxi162Scf00034g02720	Peaxi162Scf00073g02117		AT2G26770	AT2G28470	Peaxi162Scf00069g01737		Peaxi162Scf00560g00736
Peaxi162Scf00069g01833	Peaxi162Scf00000g05119	Peaxi162Scf00581g00039	Peaxi162Scf00030g00277		Peaxi162Scf00035g00262	Peaxi162Scf00073g02120		AT2G26570	AT2G28380	Peaxi162Scf00069g01833		Peaxi162Scf00581g00039
Peaxi162Scf00069g01838	Peaxi162Scf00074g01321	Peaxi162Scf00684g00033	Peaxi162Scf00054g02213		Peaxi162Scf00035g00291	Peaxi162Scf00074g00026		AT2G26140	AT2G28060	Peaxi162Scf00069g01838		Peaxi162Scf00684g00033
Peaxi162Scf00069g01839	Peaxi162Scf00195g00834	Peaxi162Scf00117g00005	Peaxi162Scf00087g02228		Peaxi162Scf00035g02214	Peaxi162Scf00074g00113		AT2G26110	AT2G27920	Peaxi162Scf00069g01839		Peaxi162Scf00117g00005
Peaxi162Scf00069g01842	Peaxi162Scf00344g01116	Peaxi162Scf00140g01342	Peaxi162Scf00089g01636		Peaxi162Scf00035g02717	Peaxi162Scf00074g00117		AT2G25810	AT2G27880	Peaxi162Scf00069g01842		Peaxi162Scf00140g01342
Peaxi162Scf00069g02132	Peaxi162Scf00366g00817	Peaxi162Scf00161g00089	Peaxi162Scf00102g01416		Peaxi162Scf00036g00016	Peaxi162Scf00074g00227		AT2G24860	AT2G27770	Peaxi162Scf00069g02132		Peaxi162Scf00161g00089
Peaxi162Scf00069g02233	Peaxi162Scf00518g00429	Peaxi162Scf00166g00212	Peaxi162Scf00104g00816		Peaxi162Scf00036g00035	Peaxi162Scf00074g00231		AT2G24450	AT2G27385	Peaxi162Scf00069g02233		Peaxi162Scf00166g00212
Peaxi162Scf00069g02234	Peaxi162Scf00907g00025	Peaxi162Scf00231g00615	Peaxi162Scf00105g01113		Peaxi162Scf00036g00062	Peaxi162Scf00074g00347		AT2G24260	AT2G27300	Peaxi162Scf00069g02234		Peaxi162Scf00231g00615
Peaxi162Scf00069g02237	Peaxi162Scf00919g00313	Peaxi162Scf00236g00013	Peaxi162Scf00117g01015		Peaxi162Scf00036g00158	Peaxi162Scf00074g00425		AT2G24240	AT2G27230	Peaxi162Scf00069g02237		Peaxi162Scf00236g00013
Peaxi162Scf00069g02247	Peaxi162Scf00019g00184	Peaxi162Scf00249g00815	Peaxi162Scf00133g01414		Peaxi162Scf00036g00217	Peaxi162Scf00074g00430		AT2G24120	AT2G27060	Peaxi162Scf00069g02247		Peaxi162Scf00249g00815
Peaxi162Scf00070g00121	Peaxi162Scf00096g01837	Peaxi162Scf00281g00059	Peaxi162Scf00135g00914		Peaxi162Scf00036g00221	Peaxi162Scf00074g00733		AT2G23930	AT2G27030	Peaxi162Scf00070g00121		Peaxi162Scf00281g00059
Peaxi162Scf00071g00020	Peaxi162Scf00166g01045	Peaxi162Scf00287g00193	Peaxi162Scf00164g01522		Peaxi162Scf00036g00225	Peaxi162Scf00074g00737		AT2G23810	AT2G26975	Peaxi162Scf00071g00020		Peaxi162Scf00287g00193
Peaxi162Scf00071g00030	Peaxi162Scf01086g00023	Peaxi162Scf00314g00118	Peaxi162Scf00171g01125		Peaxi162Scf00036g00321	Peaxi162Scf00074g00745		AT2G23620	AT2G26910	Peaxi162Scf00071g00030		Peaxi162Scf00314g00118
Peaxi162Scf00071g00066	Peaxi162Scf01660g00010	Peaxi162Scf00329g00410	Peaxi162Scf00174g00065		Peaxi162Scf00036g00412	Peaxi162Scf00074g00926		AT2G23470	AT2G26730	Peaxi162Scf00071g00066		Peaxi162Scf00329g00410
Peaxi162Scf00071g00129	Peaxi162Scf00002g00332	Peaxi162Scf00370g00044	Peaxi162Scf00251g01010		Peaxi162Scf00036g00711	Peaxi162Scf00074g01024		AT2G23060	AT2G26580	Peaxi162Scf00071g00129		Peaxi162Scf00370g00044
Peaxi162Scf00071g00324	Peaxi162Scf00038g01441	Peaxi162Scf00386g00096	Peaxi162Scf00253g00324		Peaxi162Scf00036g01013	Peaxi162Scf00074g01144		AT2G22560	AT2G26260	Peaxi162Scf00071g00324		Peaxi162Scf00386g00096
Peaxi162Scf00071g00422	Peaxi162Scf00083g02015	Peaxi162Scf00451g00424	Peaxi162Scf00353g00001		Peaxi162Scf00036g01311	Peaxi162Scf00074g01321		AT2G22420	AT2G25800	Peaxi162Scf00071g00422		Peaxi162Scf00451g00424
Peaxi162Scf00071g00528	Peaxi162Scf00129g01674	Peaxi162Scf00463g00320	Peaxi162Scf00360g00024		Peaxi162Scf00036g02019	Peaxi162Scf00074g01418		AT2G22240	AT2G25737	Peaxi162Scf00071g00528		Peaxi162Scf00463g00320
Peaxi162Scf00071g00719	Peaxi162Scf00228g00327	Peaxi162Scf00498g00617	Peaxi162Scf00381g01014		Peaxi162Scf00036g10015	Peaxi162Scf00074g01824		AT2G21970	AT2G24765	Peaxi162Scf00071g00719		Peaxi162Scf00498g00617
Peaxi162Scf00071g00831	Peaxi162Scf00377g00069	Peaxi162Scf00516g00423	Peaxi162Scf00401g00525		Peaxi162Scf00037g00031	Peaxi162Scf00074g01913		AT2G21940	AT2G24610	Peaxi162Scf00071g00831		Peaxi162Scf00516g00423
Peaxi162Scf00071g01020	Peaxi162Scf00732g00136	Peaxi162Scf00578g00523	Peaxi162Scf00416g00419		Peaxi162Scf00037g00041	Peaxi162Scf00074g01923		AT2G21620	AT2G24390	Peaxi162Scf00071g01020		Peaxi162Scf00578g00523
Peaxi162Scf00071g01115	Peaxi162Scf00016g00737	Peaxi162Scf00597g00827	Peaxi162Scf00560g00729		Peaxi162Scf00037g00122	Peaxi162Scf00074g02011		AT2G21540	AT2G24290	Peaxi162Scf00071g01115		Peaxi162Scf00597g00827
Peaxi162Scf00071g02312	Peaxi162Scf00057g10141	Peaxi162Scf00799g00113	Peaxi162Scf00700g00136		Peaxi162Scf00037g00123	Peaxi162Scf00075g01235		AT2G21440	AT2G24230	Peaxi162Scf00071g02312		Peaxi162Scf00799g00113
Peaxi162Scf00071g10138	Peaxi162Scf00078g00534	Peaxi162Scf01302g00034	Peaxi162Scf00783g00133		Peaxi162Scf00037g00185	Peaxi162Scf00075g01331		AT2G20920	AT2G23890	Peaxi162Scf00071g10138		Peaxi162Scf01302g00034
Peaxi162Scf00072g00024	Peaxi162Scf00535g00057	Peaxi162Scf00021g00182	Peaxi162Scf00990g00016		Peaxi162Scf00037g00223	Peaxi162Scf00075g01419		AT2G20540	AT2G22795	Peaxi162Scf00072g00024		Peaxi162Scf00021g00182
Peaxi162Scf00072g00039	Peaxi162Scf00689g00123	Peaxi162Scf00037g01716	Peaxi162Scf01056g00029		Peaxi162Scf00037g00224	Peaxi162Scf00075g01421		AT2G20260	AT2G22640	Peaxi162Scf00072g00039		Peaxi162Scf00037g01716
Peaxi162Scf00072g00089	Peaxi162Scf01416g00020	Peaxi162Scf00069g00106	Peaxi162Scf01144g00010		Peaxi162Scf00037g00231	Peaxi162Scf00075g01538		AT2G20230	AT2G22125	Peaxi162Scf00072g00089		Peaxi162Scf00069g00106
Peaxi162Scf00072g00222	Peaxi162Scf01732g00002	Peaxi162Scf00106g01117	Peaxi162Scf01204g00126		Peaxi162Scf00037g00234	Peaxi162Scf00075g01548		AT2G20180	AT2G21340	Peaxi162Scf00072g00222		Peaxi162Scf00106g01117
Peaxi162Scf00072g00411	Peaxi162Scf00004g03213	Peaxi162Scf00191g01319	Peaxi162Scf01475g00020		Peaxi162Scf00037g00424	Peaxi162Scf00075g01553		AT2G19490	AT2G21130	Peaxi162Scf00072g00411		Peaxi162Scf00191g01319
Peaxi162Scf00072g01013	Peaxi162Scf00038g01961	Peaxi162Scf00287g00115	Peaxi162Scf00000g00728		Peaxi162Scf00037g00515	Peaxi162Scf00075g01625		AT2G19130	AT2G21050	Peaxi162Scf00072g01013		Peaxi162Scf00287g00115
Peaxi162Scf00073g00015	Peaxi162Scf00168g00312	Peaxi162Scf00320g00120	Peaxi162Scf00014g01418		Peaxi162Scf00037g00521	Peaxi162Scf00075g01627		AT2G18900	AT2G20930	Peaxi162Scf00073g00015		Peaxi162Scf00320g00120
Peaxi162Scf00073g00019	Peaxi162Scf00365g00913	Peaxi162Scf00382g00067	Peaxi162Scf00016g02623		Peaxi162Scf00037g00630	Peaxi162Scf00075g01628		AT2G17940	AT2G20870	Peaxi162Scf00073g00019		Peaxi162Scf00382g00067
Peaxi162Scf00073g00038	Peaxi162Scf00472g00210	Peaxi162Scf00451g00934	Peaxi162Scf00032g02720		Peaxi162Scf00037g00921	Peaxi162Scf00075g01925		AT2G17760	AT2G20760	Peaxi162Scf00073g00038		Peaxi162Scf00451g00934
Peaxi162Scf00073g00057	Peaxi162Scf00477g00110	Peaxi162Scf00578g00014	Peaxi162Scf00089g01019		Peaxi162Scf00037g00925	Peaxi162Scf00076g00031		AT2G17250	AT2G20370	Peaxi162Scf00073g00057		Peaxi162Scf00578g00014
Peaxi162Scf00073g00173	Peaxi162Scf00647g00318	Peaxi162Scf00684g00229	Peaxi162Scf00089g01026		Peaxi162Scf00037g01215	Peaxi162Scf00076g00232		AT2G17220	AT2G20300	Peaxi162Scf00073g00173		Peaxi162Scf00684g00229
Peaxi162Scf00073g01422	Peaxi162Scf00842g00211	Peaxi162Scf00689g00339	Peaxi162Scf00102g00108		Peaxi162Scf00037g01217	Peaxi162Scf00076g00331		AT2G16880	AT2G20000	Peaxi162Scf00073g01422		Peaxi162Scf00689g00339
Peaxi162Scf00073g01423	Peaxi162Scf00954g00314	Peaxi162Scf00716g00018	Peaxi162Scf00132g00721		Peaxi162Scf00037g01221	Peaxi162Scf00076g00422		AT2G16730	AT2G19570	Peaxi162Scf00073g01423		Peaxi162Scf00716g00018
Peaxi162Scf00073g01726	Peaxi162Scf01131g00012	Peaxi162Scf00740g00421	Peaxi162Scf00147g00613		Peaxi162Scf00037g01225	Peaxi162Scf00076g00524		AT2G16710	AT2G19480	Peaxi162Scf00073g01726		Peaxi162Scf00740g00421
Peaxi162Scf00073g01727	Peaxi162Scf00003g05246	Peaxi162Scf00797g00013	Peaxi162Scf00149g00920		Peaxi162Scf00037g01329	Peaxi162Scf00076g00620		AT2G16440	AT2G18890	Peaxi162Scf00073g01727		Peaxi162Scf00797g00013
Peaxi162Scf00073g02022	Peaxi162Scf00005g00394	Peaxi162Scf01018g00311	Peaxi162Scf00170g01349		Peaxi162Scf00037g01522	Peaxi162Scf00076g00824		AT2G15820	AT2G18465	Peaxi162Scf00073g02022		Peaxi162Scf01018g00311
Peaxi162Scf00073g02028	Peaxi162Scf00033g00303	Peaxi162Scf01132g00138	Peaxi162Scf00258g00820		Peaxi162Scf00037g01620	Peaxi162Scf00076g00929		AT2G15790	AT2G18360	Peaxi162Scf00073g02028		Peaxi162Scf01132g00138
Peaxi162Scf00073g02123	Peaxi162Scf00083g00052	Peaxi162Scf01298g00002	Peaxi162Scf00332g00731		Peaxi162Scf00037g01622	Peaxi162Scf00076g01042		AT2G15730	AT2G18280	Peaxi162Scf00073g02123		Peaxi162Scf01298g00002
Peaxi162Scf00073g02224	Peaxi162Scf00111g00633	Peaxi162Scf00016g01936	Peaxi162Scf00451g00322		Peaxi162Scf00037g01716	Peaxi162Scf00077g00077		AT2G15580	AT2G18245	Peaxi162Scf00073g02224		Peaxi162Scf00016g01936
Peaxi162Scf00073g02225	Peaxi162Scf00135g00914	Peaxi162Scf00064g00422	Peaxi162Scf00465g00819		Peaxi162Scf00037g01717	Peaxi162Scf00077g01710		AT2G15570	AT2G17550	Peaxi162Scf00073g02225		Peaxi162Scf00064g00422
Peaxi162Scf00073g02335	Peaxi162Scf00319g00010	Peaxi162Scf00064g01822	Peaxi162Scf00589g00001		Peaxi162Scf00037g01814	Peaxi162Scf00078g00345		AT2G14680	AT2G17120	Peaxi162Scf00073g02335		Peaxi162Scf00064g01822
Peaxi162Scf00073g02339	Peaxi162Scf00368g00814	Peaxi162Scf00065g01216	Peaxi162Scf00650g00003		Peaxi162Scf00038g00126	Peaxi162Scf00078g00421		AT2G14170	AT2G16850	Peaxi162Scf00073g02339		Peaxi162Scf00065g01216
Peaxi162Scf00073g02343	Peaxi162Scf00378g00113	Peaxi162Scf00111g00221	Peaxi162Scf00668g00427		Peaxi162Scf00038g00154	Peaxi162Scf00078g00533		AT2G13680	AT2G16250	Peaxi162Scf00073g02343		Peaxi162Scf00111g00221
Peaxi162Scf00074g00017	Peaxi162Scf00431g00310	Peaxi162Scf00137g00128	Peaxi162Scf00700g00026		Peaxi162Scf00038g00177	Peaxi162Scf00078g00534		AT2G13370	AT2G15860	Peaxi162Scf00074g00017		Peaxi162Scf00137g00128
Peaxi162Scf00074g00082	Peaxi162Scf01327g00130	Peaxi162Scf00169g00223	Peaxi162Scf00993g00331		Peaxi162Scf00038g00203	Peaxi162Scf00078g01228		AT2G12462	AT2G14530	Peaxi162Scf00074g00082		Peaxi162Scf00169g00223
Peaxi162Scf00074g00101	Peaxi162Scf01333g10015	Peaxi162Scf00177g00915	Peaxi162Scf01096g00316		Peaxi162Scf00038g00222	Peaxi162Scf00078g01323		AT2G07690	AT2G14520	Peaxi162Scf00074g00101		Peaxi162Scf00177g00915
Peaxi162Scf00074g00108	Peaxi162Scf00007g02853	Peaxi162Scf00347g00332	Peaxi162Scf01168g00115		Peaxi162Scf00038g00226	Peaxi162Scf00078g01330		AT2G05710	AT2G14045	Peaxi162Scf00074g00108		Peaxi162Scf00347g00332
Peaxi162Scf00074g00127	Peaxi162Scf00040g03133	Peaxi162Scf00391g00048	Peaxi162Scf02065g00021		Peaxi162Scf00038g00227	Peaxi162Scf00079g00092		AT2G05620	AT2G13620	Peaxi162Scf00074g00127		Peaxi162Scf00391g00048
Peaxi162Scf00074g00132	Peaxi162Scf00076g00929	Peaxi162Scf01063g00213	Peaxi162Scf00008g02424		Peaxi162Scf00038g00324	Peaxi162Scf00079g00614		AT2G04900	AT2G13610	Peaxi162Scf00074g00132		Peaxi162Scf01063g00213
Peaxi162Scf00074g00136	Peaxi162Scf00089g01636	Peaxi162Scf01221g00034	Peaxi162Scf00021g00235		Peaxi162Scf00038g00519	Peaxi162Scf00079g01418		AT2G04845	AT2G13560	Peaxi162Scf00074g00136		Peaxi162Scf01221g00034
Peaxi162Scf00074g00140	Peaxi162Scf00045g01645	Peaxi162Scf00004g02825	Peaxi162Scf00035g00018		Peaxi162Scf00038g00837	Peaxi162Scf00079g01916		AT2G04842	AT2G07050	Peaxi162Scf00074g00140		Peaxi162Scf00004g02825
Peaxi162Scf00074g00154	Peaxi162Scf00276g00133	Peaxi162Scf00015g00037	Peaxi162Scf00038g02520		Peaxi162Scf00038g00840	Peaxi162Scf00079g02433		AT2G04410	AT2G06925	Peaxi162Scf00074g00154		Peaxi162Scf00015g00037
Peaxi162Scf00074g00201	Peaxi162Scf00434g00423	Peaxi162Scf00021g02121	Peaxi162Scf00064g00436		Peaxi162Scf00038g00910	Peaxi162Scf00080g01215		AT2G04030	AT2G05990	Peaxi162Scf00074g00201		Peaxi162Scf00021g02121
Peaxi162Scf00074g00232	Peaxi162Scf00643g00055	Peaxi162Scf00047g00005	Peaxi162Scf00069g01835		Peaxi162Scf00038g00920	Peaxi162Scf00080g01515		AT2G03550	AT2G05920	Peaxi162Scf00074g00232		Peaxi162Scf00047g00005
Peaxi162Scf00074g00342	Peaxi162Scf00090g00143	Peaxi162Scf00059g00069	Peaxi162Scf00070g00020		Peaxi162Scf00038g01029	Peaxi162Scf00080g01518		AT2G03530	AT2G05590	Peaxi162Scf00074g00342		Peaxi162Scf00059g00069
Peaxi162Scf00074g00354	Peaxi162Scf00783g00014	Peaxi162Scf00073g00173	Peaxi162Scf00074g00434		Peaxi162Scf00038g01034	Peaxi162Scf00081g00024		AT2G03390	AT2G04560	Peaxi162Scf00074g00354		Peaxi162Scf00073g00173
Peaxi162Scf00074g00358	Peaxi162Scf00825g00231	Peaxi162Scf00075g01624	Peaxi162Scf00102g01857		Peaxi162Scf00038g01039	Peaxi162Scf00081g00064		AT2G02880	AT2G04305	Peaxi162Scf00074g00358		Peaxi162Scf00075g01624
Peaxi162Scf00074g00364	Peaxi162Scf00016g00114	Peaxi162Scf00180g00711	Peaxi162Scf00182g00014		Peaxi162Scf00038g01145	Peaxi162Scf00081g00088		AT2G02800	AT2G02990	Peaxi162Scf00074g00364		Peaxi162Scf00180g00711
Peaxi162Scf00074g00431	Peaxi162Scf00115g00115	Peaxi162Scf00264g00511	Peaxi162Scf00201g00243		Peaxi162Scf00038g01235	Peaxi162Scf00081g00126		AT2G02710	AT2G02590	Peaxi162Scf00074g00431		Peaxi162Scf00264g00511
Peaxi162Scf00074g00537	Peaxi162Scf00177g00001	Peaxi162Scf00795g00061	Peaxi162Scf00211g00079		Peaxi162Scf00038g01243	Peaxi162Scf00081g00148		AT2G02150	AT2G02400	Peaxi162Scf00074g00537		Peaxi162Scf00795g00061
Peaxi162Scf00074g00540	Peaxi162Scf00192g00824	Peaxi162Scf00011g01221	Peaxi162Scf00218g00096		Peaxi162Scf00038g01321	Peaxi162Scf00081g00189		AT2G01770	AT2G02240	Peaxi162Scf00074g00540		Peaxi162Scf00011g01221
Peaxi162Scf00074g00543	Peaxi162Scf00263g00072	Peaxi162Scf00013g00135	Peaxi162Scf00297g00816		Peaxi162Scf00038g01431	Peaxi162Scf00081g00269		AT2G01275	AT2G02180	Peaxi162Scf00074g00543		Peaxi162Scf00013g00135
Peaxi162Scf00074g00621	Peaxi162Scf00333g00017	Peaxi162Scf00016g03348	Peaxi162Scf00328g00618		Peaxi162Scf00038g01446	Peaxi162Scf00081g00917		AT2G01110	AT2G01950	Peaxi162Scf00074g00621		Peaxi162Scf00016g03348
Peaxi162Scf00074g00633	Peaxi162Scf00454g00220	Peaxi162Scf00026g01919	Peaxi162Scf00332g00619		Peaxi162Scf00038g01627	Peaxi162Scf00081g01011		AT1G80940	AT2G01630	Peaxi162Scf00074g00633		Peaxi162Scf00026g01919
Peaxi162Scf00074g00929	Peaxi162Scf00472g00514	Peaxi162Scf00047g00729	Peaxi162Scf00394g00072		Peaxi162Scf00038g01715	Peaxi162Scf00081g01223		AT1G80830	AT2G01340	Peaxi162Scf00074g00929		Peaxi162Scf00047g00729
Peaxi162Scf00074g00931	Peaxi162Scf00025g02924	Peaxi162Scf00058g02212	Peaxi162Scf00420g00434		Peaxi162Scf00038g01725	Peaxi162Scf00081g01230		AT1G80750	AT2G01210	Peaxi162Scf00074g00931		Peaxi162Scf00058g02212
Peaxi162Scf00074g01038	Peaxi162Scf00146g00112	Peaxi162Scf00166g01027	Peaxi162Scf00424g00414		Peaxi162Scf00038g01734	Peaxi162Scf00081g01515		AT1G80530	AT2G01120	Peaxi162Scf00074g01038		Peaxi162Scf00166g01027
Peaxi162Scf00074g01129	Peaxi162Scf00228g00731	Peaxi162Scf00320g00013	Peaxi162Scf00447g00212		Peaxi162Scf00038g01819	Peaxi162Scf00081g02111		AT1G80440	AT2G01080	Peaxi162Scf00074g01129		Peaxi162Scf00320g00013
Peaxi162Scf00074g01134	Peaxi162Scf00232g00416	Peaxi162Scf00345g01024	Peaxi162Scf00461g01116		Peaxi162Scf00038g01825	Peaxi162Scf00081g02735		AT1G80180	AT1G80610	Peaxi162Scf00074g01134		Peaxi162Scf00345g01024
Peaxi162Scf00074g01141	Peaxi162Scf00302g00313	Peaxi162Scf00451g00932	Peaxi162Scf00480g00058		Peaxi162Scf00038g02028	Peaxi162Scf00082g00107		AT1G79490	AT1G80550	Peaxi162Scf00074g01141		Peaxi162Scf00451g00932
Peaxi162Scf00074g01326	Peaxi162Scf00459g00843	Peaxi162Scf00599g00043	Peaxi162Scf00715g00120		Peaxi162Scf00038g02029	Peaxi162Scf00082g00118		AT1G79400	AT1G80510	Peaxi162Scf00074g01326		Peaxi162Scf00599g00043
Peaxi162Scf00074g01630	Peaxi162Scf00464g00002	Peaxi162Scf00610g00353	Peaxi162Scf00784g00045		Peaxi162Scf00038g02031	Peaxi162Scf00082g02211		AT1G79380	AT1G80380	Peaxi162Scf00074g01630		Peaxi162Scf00610g00353
Peaxi162Scf00074g02028	Peaxi162Scf00568g00520	Peaxi162Scf00646g00325	Peaxi162Scf00786g00454		Peaxi162Scf00038g02114	Peaxi162Scf00083g00022		AT1G79180	AT1G80170	Peaxi162Scf00074g02028		Peaxi162Scf00646g00325
Peaxi162Scf00074g02031	Peaxi162Scf00715g00120	Peaxi162Scf00796g00120	Peaxi162Scf00847g00032		Peaxi162Scf00038g02139	Peaxi162Scf00083g00023		AT1G79160	AT1G80110	Peaxi162Scf00074g02031		Peaxi162Scf00796g00120
Peaxi162Scf00074g02033	Peaxi162Scf00758g00412	Peaxi162Scf00799g00005	Peaxi162Scf00958g00512		Peaxi162Scf00038g02229	Peaxi162Scf00083g00033		AT1G79040	AT1G79930	Peaxi162Scf00074g02033		Peaxi162Scf00799g00005
Peaxi162Scf00074g10019	Peaxi162Scf00038g01940	Peaxi162Scf01001g00001	Peaxi162Scf01030g00120		Peaxi162Scf00038g02243	Peaxi162Scf00083g00118		AT1G78770	AT1G79870	Peaxi162Scf00074g10019		Peaxi162Scf01001g00001
Peaxi162Scf00075g00020	Peaxi162Scf00064g00332	Peaxi162Scf00002g00514	Peaxi162Scf01909g00114		Peaxi162Scf00038g02246	Peaxi162Scf00083g00176		AT1G78650	AT1G79820	Peaxi162Scf00075g00020		Peaxi162Scf00002g00514
Peaxi162Scf00075g00124	Peaxi162Scf00231g00029	Peaxi162Scf00007g00285	Peaxi162Scf00001g00452		Peaxi162Scf00038g02247	Peaxi162Scf00083g00191		AT1G78580	AT1G79660	Peaxi162Scf00075g00124		Peaxi162Scf00007g00285
Peaxi162Scf00075g01322	Peaxi162Scf00700g00426	Peaxi162Scf00077g00034	Peaxi162Scf00001g00481		Peaxi162Scf00038g02336	Peaxi162Scf00083g01124		AT1G78510	AT1G78800	Peaxi162Scf00075g01322		Peaxi162Scf00077g00034
Peaxi162Scf00075g01624	Peaxi162Scf02065g00021	Peaxi162Scf00189g00816	Peaxi162Scf00012g01927		Peaxi162Scf00038g02342	Peaxi162Scf00083g02015		AT1G78310	AT1G78780	Peaxi162Scf00075g01624		Peaxi162Scf00189g00816
Peaxi162Scf00075g01626	Peaxi162Scf00042g02619	Peaxi162Scf00268g00137	Peaxi162Scf00016g00825		Peaxi162Scf00038g02344	Peaxi162Scf00083g02016		AT1G78300	AT1G78630	Peaxi162Scf00075g01626		Peaxi162Scf00268g00137
Peaxi162Scf00075g01933	Peaxi162Scf00045g01340	Peaxi162Scf00493g00004	Peaxi162Scf00043g00252		Peaxi162Scf00038g02438	Peaxi162Scf00084g00027		AT1G77930	AT1G78620	Peaxi162Scf00075g01933		Peaxi162Scf00493g00004
Peaxi162Scf00076g00024	Peaxi162Scf00114g01016	Peaxi162Scf00654g00310	Peaxi162Scf00045g01340		Peaxi162Scf00038g02535	Peaxi162Scf00084g00092		AT1G77600	AT1G78560	Peaxi162Scf00076g00024		Peaxi162Scf00654g00310
Peaxi162Scf00076g00111	Peaxi162Scf00748g00111	Peaxi162Scf00004g00448	Peaxi162Scf00064g01427		Peaxi162Scf00038g02539	Peaxi162Scf00084g00920		AT1G77230	AT1G78530	Peaxi162Scf00076g00111		Peaxi162Scf00004g00448
Peaxi162Scf00076g00118	Peaxi162Scf00007g02859	Peaxi162Scf00008g01622	Peaxi162Scf00064g10131		Peaxi162Scf00038g02644	Peaxi162Scf00084g00921		AT1G77122	AT1G78430	Peaxi162Scf00076g00118		Peaxi162Scf00008g01622
Peaxi162Scf00076g00320	Peaxi162Scf00011g00293	Peaxi162Scf00038g02653	Peaxi162Scf00069g00197		Peaxi162Scf00038g02645	Peaxi162Scf00084g00922		AT1G76980	AT1G78240	Peaxi162Scf00076g00320		Peaxi162Scf00038g02653
Peaxi162Scf00076g00325	Peaxi162Scf00012g00308	Peaxi162Scf00044g01613	Peaxi162Scf00102g01151		Peaxi162Scf00038g02650	Peaxi162Scf00084g01118		AT1G76900	AT1G78230	Peaxi162Scf00076g00325		Peaxi162Scf00044g01613
Peaxi162Scf00076g00421	Peaxi162Scf00057g00020	Peaxi162Scf00095g00120	Peaxi162Scf00112g00048		Peaxi162Scf00038g02653	Peaxi162Scf00085g01214		AT1G76080	AT1G78170	Peaxi162Scf00076g00421		Peaxi162Scf00095g00120
Peaxi162Scf00076g00528	Peaxi162Scf00081g00088	Peaxi162Scf00128g00022	Peaxi162Scf00122g02122		Peaxi162Scf00038g02654	Peaxi162Scf00086g00615		AT1G75850	AT1G78110	Peaxi162Scf00076g00528		Peaxi162Scf00128g00022
Peaxi162Scf00076g00617	Peaxi162Scf00126g00012	Peaxi162Scf00152g00028	Peaxi162Scf00171g00045		Peaxi162Scf00039g00073	Peaxi162Scf00087g00012		AT1G75820	AT1G78080	Peaxi162Scf00076g00617		Peaxi162Scf00152g00028
Peaxi162Scf00076g00715	Peaxi162Scf00297g00816	Peaxi162Scf00152g00431	Peaxi162Scf00220g00058		Peaxi162Scf00039g00199	Peaxi162Scf00087g00014		AT1G75670	AT1G78060	Peaxi162Scf00076g00715		Peaxi162Scf00152g00431
Peaxi162Scf00076g00919	Peaxi162Scf00643g00317	Peaxi162Scf00231g00320	Peaxi162Scf00225g00219		Peaxi162Scf00039g00420	Peaxi162Scf00087g00015		AT1G75410	AT1G77460	Peaxi162Scf00076g00919		Peaxi162Scf00231g00320
Peaxi162Scf00076g01048	Peaxi162Scf00696g00315	Peaxi162Scf00252g00012	Peaxi162Scf00261g00157		Peaxi162Scf00039g00424	Peaxi162Scf00087g00129		AT1G75390	AT1G76660	Peaxi162Scf00076g01048		Peaxi162Scf00252g00012
Peaxi162Scf00076g10023	Peaxi162Scf01141g00125	Peaxi162Scf00254g00212	Peaxi162Scf00271g00832		Peaxi162Scf00039g00818	Peaxi162Scf00087g00130		AT1G75280	AT1G76340	Peaxi162Scf00076g10023		Peaxi162Scf00254g00212
Peaxi162Scf00077g00117	Peaxi162Scf00207g00747	Peaxi162Scf00264g00838	Peaxi162Scf00312g00710		Peaxi162Scf00039g01233	Peaxi162Scf00087g00221		AT1G75100	AT1G76160	Peaxi162Scf00077g00117		Peaxi162Scf00264g00838
Peaxi162Scf00077g00125	Peaxi162Scf00274g00438	Peaxi162Scf00311g00133	Peaxi162Scf00349g00711		Peaxi162Scf00039g01318	Peaxi162Scf00087g02224		AT1G74940	AT1G76130	Peaxi162Scf00077g00125		Peaxi162Scf00311g00133
Peaxi162Scf00078g00144	Peaxi162Scf00700g00725	Peaxi162Scf00314g00634	Peaxi162Scf00362g00088		Peaxi162Scf00040g00021	Peaxi162Scf00087g02228		AT1G74830	AT1G75350	Peaxi162Scf00078g00144		Peaxi162Scf00314g00634
Peaxi162Scf00078g00146	Peaxi162Scf00036g01811	Peaxi162Scf00351g00910	Peaxi162Scf00371g00318		Peaxi162Scf00040g00095	Peaxi162Scf00088g00016		AT1G74740	AT1G75270	Peaxi162Scf00078g00146		Peaxi162Scf00351g00910
Peaxi162Scf00078g00320	Peaxi162Scf00921g00217	Peaxi162Scf00402g00941	Peaxi162Scf00382g00313		Peaxi162Scf00040g00113	Peaxi162Scf00088g00096		AT1G74470	AT1G75060	Peaxi162Scf00078g00320		Peaxi162Scf00402g00941
Peaxi162Scf00078g00338	Peaxi162Scf01056g00029	Peaxi162Scf00451g00045	Peaxi162Scf00384g00123		Peaxi162Scf00040g03137	Peaxi162Scf00088g00817		AT1G73980	AT1G74910	Peaxi162Scf00078g00338		Peaxi162Scf00451g00045
Peaxi162Scf00078g00341	Peaxi162Scf00001g00311	Peaxi162Scf00459g00841	Peaxi162Scf00480g00059		Peaxi162Scf00041g00054	Peaxi162Scf00088g00818		AT1G73885	AT1G74790	Peaxi162Scf00078g00341		Peaxi162Scf00459g00841
Peaxi162Scf00078g00543	Peaxi162Scf00038g01819	Peaxi162Scf00519g00711	Peaxi162Scf00560g00129		Peaxi162Scf00041g00112	Peaxi162Scf00088g00912		AT1G73760	AT1G74720	Peaxi162Scf00078g00543		Peaxi162Scf00519g00711
Peaxi162Scf00078g01124	Peaxi162Scf00062g01917	Peaxi162Scf00703g00210	Peaxi162Scf00610g00348		Peaxi162Scf00041g00179	Peaxi162Scf00088g01025		AT1G73090	AT1G74690	Peaxi162Scf00078g01124		Peaxi162Scf00703g00210
Peaxi162Scf00078g01145	Peaxi162Scf00089g01325	Peaxi162Scf00738g00032	Peaxi162Scf00628g00413		Peaxi162Scf00041g00209	Peaxi162Scf00088g01026		AT1G72330	AT1G74680	Peaxi162Scf00078g01145		Peaxi162Scf00738g00032
Peaxi162Scf00078g01222	Peaxi162Scf00102g00932	Peaxi162Scf00750g00057	Peaxi162Scf00700g00725		Peaxi162Scf00041g01510	Peaxi162Scf00088g01111		AT1G72180	AT1G74640	Peaxi162Scf00078g01222		Peaxi162Scf00750g00057
Peaxi162Scf00078g01324	Peaxi162Scf00102g01857	Peaxi162Scf00915g00120	Peaxi162Scf00769g00038		Peaxi162Scf00041g01738	Peaxi162Scf00088g01218		AT1G71950	AT1G74530	Peaxi162Scf00078g01324		Peaxi162Scf00915g00120
Peaxi162Scf00078g01331	Peaxi162Scf00166g00932	Peaxi162Scf00983g00012	Peaxi162Scf00876g10023		Peaxi162Scf00042g00014	Peaxi162Scf00089g00045		AT1G71840	AT1G74510	Peaxi162Scf00078g01331		Peaxi162Scf00983g00012
Peaxi162Scf00078g01332	Peaxi162Scf00234g00811	Peaxi162Scf00001g00523	Peaxi162Scf00957g00226		Peaxi162Scf00042g00059	Peaxi162Scf00089g00126		AT1G71430	AT1G74360	Peaxi162Scf00078g01332		Peaxi162Scf00001g00523
Peaxi162Scf00078g01335	Peaxi162Scf00245g00069	Peaxi162Scf00009g00813	Peaxi162Scf01056g00247		Peaxi162Scf00042g00232	Peaxi162Scf00089g00142		AT1G71310	AT1G74210	Peaxi162Scf00078g01335		Peaxi162Scf00009g00813
Peaxi162Scf00078g01336	Peaxi162Scf00324g00020	Peaxi162Scf00030g00152	Peaxi162Scf01070g00016		Peaxi162Scf00042g00510	Peaxi162Scf00089g00163		AT1G71260	AT1G74160	Peaxi162Scf00078g01336		Peaxi162Scf00030g00152
Peaxi162Scf00078g01414	Peaxi162Scf00384g00512	Peaxi162Scf00030g00157	Peaxi162Scf01150g00021		Peaxi162Scf00042g02513	Peaxi162Scf00089g00175		AT1G71100	AT1G74040	Peaxi162Scf00078g01414		Peaxi162Scf00030g00157
Peaxi162Scf00079g00245	Peaxi162Scf00714g00621	Peaxi162Scf00069g00810	Peaxi162Scf01161g00025		Peaxi162Scf00042g02519	Peaxi162Scf00089g00311		AT1G71050	AT1G74030	Peaxi162Scf00079g00245		Peaxi162Scf00069g00810
Peaxi162Scf00079g01510	Peaxi162Scf00725g00532	Peaxi162Scf00152g00029	Peaxi162Scf00009g00023		Peaxi162Scf00043g00067	Peaxi162Scf00089g00638		AT1G70740	AT1G73990	Peaxi162Scf00079g01510		Peaxi162Scf00152g00029
Peaxi162Scf00079g01612	Peaxi162Scf00926g00031	Peaxi162Scf00156g00017	Peaxi162Scf00014g00614		Peaxi162Scf00043g00076	Peaxi162Scf00089g00639		AT1G70580	AT1G73880	Peaxi162Scf00079g01612		Peaxi162Scf00156g00017
Peaxi162Scf00079g01616	Peaxi162Scf01111g00007	Peaxi162Scf00285g00049	Peaxi162Scf00025g02433		Peaxi162Scf00043g00235	Peaxi162Scf00089g00720		AT1G70300	AT1G73875	Peaxi162Scf00079g01616		Peaxi162Scf00285g00049
Peaxi162Scf00080g00064	Peaxi162Scf02754g00016	Peaxi162Scf00314g00093	Peaxi162Scf00027g00016		Peaxi162Scf00043g00255	Peaxi162Scf00089g00723		AT1G70280	AT1G73360	Peaxi162Scf00080g00064		Peaxi162Scf00314g00093
Peaxi162Scf00080g00151	Peaxi162Scf00054g00047	Peaxi162Scf00388g00014	Peaxi162Scf00040g00620		Peaxi162Scf00043g02315	Peaxi162Scf00089g00838		AT1G70210	AT1G73080	Peaxi162Scf00080g00151		Peaxi162Scf00388g00014
Peaxi162Scf00081g01225	Peaxi162Scf00087g02224	Peaxi162Scf00461g01011	Peaxi162Scf00040g03127		Peaxi162Scf00043g02713	Peaxi162Scf00089g00842		AT1G70070	AT1G73010	Peaxi162Scf00081g01225		Peaxi162Scf00461g01011
Peaxi162Scf00081g01321	Peaxi162Scf00328g00415	Peaxi162Scf00492g00012	Peaxi162Scf00064g00332		Peaxi162Scf00043g02923	Peaxi162Scf00089g00844		AT1G69780	AT1G72480	Peaxi162Scf00081g01321		Peaxi162Scf00492g00012
Peaxi162Scf00081g01710	Peaxi162Scf00366g00816	Peaxi162Scf00519g00049	Peaxi162Scf00080g01515		Peaxi162Scf00043g02924	Peaxi162Scf00089g01019		AT1G69490	AT1G72280	Peaxi162Scf00081g01710		Peaxi162Scf00519g00049
Peaxi162Scf00081g01812	Peaxi162Scf00895g00019	Peaxi162Scf00519g00423	Peaxi162Scf00081g00024		Peaxi162Scf00044g00055	Peaxi162Scf00089g01021		AT1G69480	AT1G71990	Peaxi162Scf00081g01812		Peaxi162Scf00519g00423
Peaxi162Scf00081g02226	Peaxi162Scf01475g00020	Peaxi162Scf00841g00024	Peaxi162Scf00136g00057		Peaxi162Scf00044g00112	Peaxi162Scf00089g01022		AT1G69240	AT1G71960	Peaxi162Scf00081g02226		Peaxi162Scf00841g00024
Peaxi162Scf00081g02227	Peaxi162Scf01650g00008	Peaxi162Scf00944g00023	Peaxi162Scf00150g00218		Peaxi162Scf00044g01613	Peaxi162Scf00089g01026		AT1G69010	AT1G71440	Peaxi162Scf00081g02227		Peaxi162Scf00944g00023
Peaxi162Scf00081g02729	Peaxi162Scf00047g00011	Peaxi162Scf00004g04126	Peaxi162Scf00205g01018		Peaxi162Scf00045g00007	Peaxi162Scf00089g01128		AT1G68990	AT1G71110	Peaxi162Scf00081g02729		Peaxi162Scf00004g04126
Peaxi162Scf00082g00019	Peaxi162Scf00047g00128	Peaxi162Scf00008g02027	Peaxi162Scf00222g00418		Peaxi162Scf00045g00011	Peaxi162Scf00089g01210		AT1G68730	AT1G71070	Peaxi162Scf00082g00019		Peaxi162Scf00008g02027
Peaxi162Scf00082g00177	Peaxi162Scf00391g00728	Peaxi162Scf00010g00814	Peaxi162Scf00271g00053		Peaxi162Scf00045g00023	Peaxi162Scf00089g01211		AT1G68670	AT1G71010	Peaxi162Scf00082g00177		Peaxi162Scf00010g00814
Peaxi162Scf00082g00217	Peaxi162Scf00465g00819	Peaxi162Scf00021g01719	Peaxi162Scf00286g00087		Peaxi162Scf00045g00028	Peaxi162Scf00089g01325		AT1G68660	AT1G70810	Peaxi162Scf00082g00217		Peaxi162Scf00021g01719
Peaxi162Scf00082g01211	Peaxi162Scf00998g00025	Peaxi162Scf00036g00035	Peaxi162Scf00304g00518		Peaxi162Scf00045g00071	Peaxi162Scf00089g01344		AT1G68550	AT1G70370	Peaxi162Scf00082g01211		Peaxi162Scf00036g00035
Peaxi162Scf00083g00426	Peaxi162Scf00029g01511	Peaxi162Scf00045g00167	Peaxi162Scf00309g00027		Peaxi162Scf00045g00127	Peaxi162Scf00089g01427		AT1G68440	AT1G70140	Peaxi162Scf00083g00426		Peaxi162Scf00045g00167
Peaxi162Scf00083g00716	Peaxi162Scf00089g00638	Peaxi162Scf00059g00068	Peaxi162Scf00339g01122		Peaxi162Scf00045g00142	Peaxi162Scf00089g01634		AT1G68190	AT1G69910	Peaxi162Scf00083g00716		Peaxi162Scf00059g00068
Peaxi162Scf00083g01117	Peaxi162Scf00739g00431	Peaxi162Scf00062g00230	Peaxi162Scf00362g00447		Peaxi162Scf00045g00165	Peaxi162Scf00089g01636		AT1G67940	AT1G69800	Peaxi162Scf00083g01117		Peaxi162Scf00062g00230
Peaxi162Scf00083g01217	Peaxi162Scf00818g00218	Peaxi162Scf00074g00108	Peaxi162Scf00417g01019		Peaxi162Scf00045g00167	Peaxi162Scf00089g01737		AT1G67700	AT1G69420	Peaxi162Scf00083g01217		Peaxi162Scf00074g00108
Peaxi162Scf00083g01919	Peaxi162Scf01111g00012	Peaxi162Scf00078g01222	Peaxi162Scf00493g00114		Peaxi162Scf00045g00177	Peaxi162Scf00089g01742		AT1G67690	AT1G68910	Peaxi162Scf00083g01919		Peaxi162Scf00078g01222
Peaxi162Scf00083g01924	Peaxi162Scf00010g03410	Peaxi162Scf00129g00535	Peaxi162Scf00518g00429		Peaxi162Scf00045g00217	Peaxi162Scf00089g01810		AT1G67570	AT1G68690	Peaxi162Scf00083g01924		Peaxi162Scf00129g00535
Peaxi162Scf00084g00028	Peaxi162Scf00026g01511	Peaxi162Scf00192g00096	Peaxi162Scf00535g00126		Peaxi162Scf00045g00223	Peaxi162Scf00090g00046		AT1G67360	AT1G68620	Peaxi162Scf00084g00028		Peaxi162Scf00192g00096
Peaxi162Scf00084g00084	Peaxi162Scf00209g00932	Peaxi162Scf00209g00940	Peaxi162Scf00545g00034		Peaxi162Scf00045g00237	Peaxi162Scf00090g00194		AT1G67340	AT1G68560	Peaxi162Scf00084g00084		Peaxi162Scf00209g00940
Peaxi162Scf00084g00099	Peaxi162Scf00290g00046	Peaxi162Scf00223g00031	Peaxi162Scf00548g00014		Peaxi162Scf00045g00323	Peaxi162Scf00090g02113		AT1G67290	AT1G68470	Peaxi162Scf00084g00099		Peaxi162Scf00223g00031
Peaxi162Scf00084g00717	Peaxi162Scf00386g00616	Peaxi162Scf00264g00024	Peaxi162Scf00583g00122		Peaxi162Scf00045g00444	Peaxi162Scf00090g02114		AT1G67070	AT1G68410	Peaxi162Scf00084g00717		Peaxi162Scf00264g00024
Peaxi162Scf00084g00718	Peaxi162Scf00422g00910	Peaxi162Scf00314g00429	Peaxi162Scf00681g00331		Peaxi162Scf00045g00460	Peaxi162Scf00090g02115		AT1G66510	AT1G67720	Peaxi162Scf00084g00718		Peaxi162Scf00314g00429
Peaxi162Scf00084g00817	Peaxi162Scf00533g00059	Peaxi162Scf00315g00820	Peaxi162Scf00739g00431		Peaxi162Scf00045g00625	Peaxi162Scf00091g00013		AT1G66330	AT1G67590	Peaxi162Scf00084g00817		Peaxi162Scf00315g00820
Peaxi162Scf00084g00917	Peaxi162Scf00681g00118	Peaxi162Scf00412g00043	Peaxi162Scf00763g00434		Peaxi162Scf00045g00636	Peaxi162Scf00091g00063		AT1G65870	AT1G67510	Peaxi162Scf00084g00917		Peaxi162Scf00412g00043
Peaxi162Scf00084g01116	Peaxi162Scf00054g00142	Peaxi162Scf00618g00020	Peaxi162Scf00919g00313		Peaxi162Scf00045g00722	Peaxi162Scf00091g00074		AT1G65820	AT1G67060	Peaxi162Scf00084g01116		Peaxi162Scf00618g00020
Peaxi162Scf00085g00114	Peaxi162Scf00089g00175	Peaxi162Scf00646g00514	Peaxi162Scf01260g00021		Peaxi162Scf00045g00726	Peaxi162Scf00091g00114		AT1G65230	AT1G66370	Peaxi162Scf00085g00114		Peaxi162Scf00646g00514
Peaxi162Scf00085g00530	Peaxi162Scf00130g00619	Peaxi162Scf00697g00054	Peaxi162Scf01276g00047		Peaxi162Scf00045g00731	Peaxi162Scf00091g00622		AT1G64940	AT1G66150	Peaxi162Scf00085g00530		Peaxi162Scf00697g00054
Peaxi162Scf00085g00531	Peaxi162Scf00166g00728	Peaxi162Scf00703g00117	Peaxi162Scf01414g00010		Peaxi162Scf00045g01323	Peaxi162Scf00091g01310		AT1G64860	AT1G65980	Peaxi162Scf00085g00531		Peaxi162Scf00703g00117
Peaxi162Scf00085g01215	Peaxi162Scf00179g00097	Peaxi162Scf01434g00014	Peaxi162Scf02748g00006		Peaxi162Scf00045g01332	Peaxi162Scf00092g00115		AT1G64720	AT1G65810	Peaxi162Scf00085g01215		Peaxi162Scf01434g00014
Peaxi162Scf00086g01114	Peaxi162Scf00222g00418	Peaxi162Scf00064g01321	Peaxi162Scf00010g00344		Peaxi162Scf00045g01436	Peaxi162Scf00092g00123		AT1G64700	AT1G65450	Peaxi162Scf00086g01114		Peaxi162Scf00064g01321
Peaxi162Scf00086g01316	Peaxi162Scf00235g00010	Peaxi162Scf00067g01414	Peaxi162Scf00013g00321		Peaxi162Scf00045g01641	Peaxi162Scf00092g00152		AT1G64500	AT1G65295	Peaxi162Scf00086g01316		Peaxi162Scf00067g01414
Peaxi162Scf00086g01318	Peaxi162Scf00302g00002	Peaxi162Scf00088g00063	Peaxi162Scf00020g00168		Peaxi162Scf00045g01739	Peaxi162Scf00092g00617		AT1G63660	AT1G64980	Peaxi162Scf00086g01318		Peaxi162Scf00088g00063
Peaxi162Scf00086g01414	Peaxi162Scf00347g00017	Peaxi162Scf00128g00731	Peaxi162Scf00030g00611		Peaxi162Scf00045g01824	Peaxi162Scf00092g01012		AT1G62990	AT1G64690	Peaxi162Scf00086g01414		Peaxi162Scf00128g00731
Peaxi162Scf00086g01511	Peaxi162Scf00403g00113	Peaxi162Scf00130g00620	Peaxi162Scf00069g02244		Peaxi162Scf00045g01930	Peaxi162Scf00094g00141		AT1G62780	AT1G64640	Peaxi162Scf00086g01511		Peaxi162Scf00130g00620
Peaxi162Scf00086g02615	Peaxi162Scf00847g00032	Peaxi162Scf00136g02214	Peaxi162Scf00081g00088		Peaxi162Scf00045g01936	Peaxi162Scf00094g00912		AT1G62430	AT1G64510	Peaxi162Scf00086g02615		Peaxi162Scf00136g02214
Peaxi162Scf00087g00044	Peaxi162Scf00881g00225	Peaxi162Scf00203g00052	Peaxi162Scf00083g02015		Peaxi162Scf00045g01937	Peaxi162Scf00094g01013		AT1G62400	AT1G64430	Peaxi162Scf00087g00044		Peaxi162Scf00203g00052
Peaxi162Scf00087g00093	Peaxi162Scf00045g00047	Peaxi162Scf00346g00214	Peaxi162Scf00091g00622		Peaxi162Scf00045g02039	Peaxi162Scf00094g01917		AT1G61580	AT1G64390	Peaxi162Scf00087g00093		Peaxi162Scf00346g00214
Peaxi162Scf00087g00222	Peaxi162Scf00188g00924	Peaxi162Scf00360g00813	Peaxi162Scf00132g00822		Peaxi162Scf00045g02114	Peaxi162Scf00095g00214		AT1G61520	AT1G64355	Peaxi162Scf00087g00222		Peaxi162Scf00360g00813
Peaxi162Scf00087g02112	Peaxi162Scf00374g00621	Peaxi162Scf00407g00039	Peaxi162Scf00152g00934		Peaxi162Scf00045g02134	Peaxi162Scf00095g00720		AT1G61000	AT1G63850	Peaxi162Scf00087g02112		Peaxi162Scf00407g00039
Peaxi162Scf00088g00035	Peaxi162Scf00430g00019	Peaxi162Scf00437g00514	Peaxi162Scf00188g00072		Peaxi162Scf00045g02259	Peaxi162Scf00096g00099		AT1G60560	AT1G63430	Peaxi162Scf00088g00035		Peaxi162Scf00437g00514
Peaxi162Scf00088g00042	Peaxi162Scf00480g00211	Peaxi162Scf00555g00915	Peaxi162Scf00192g01212		Peaxi162Scf00045g02324	Peaxi162Scf00096g01114		AT1G60420	AT1G62620	Peaxi162Scf00088g00042		Peaxi162Scf00555g00915
Peaxi162Scf00088g00044	Peaxi162Scf00940g00038	Peaxi162Scf00683g00241	Peaxi162Scf00207g00030		Peaxi162Scf00045g02430	Peaxi162Scf00096g01311		AT1G59990	AT1G59870	Peaxi162Scf00088g00044		Peaxi162Scf00683g00241
Peaxi162Scf00088g00076	Peaxi162Scf01294g00123	Peaxi162Scf00797g00012	Peaxi162Scf00261g00127		Peaxi162Scf00045g02438	Peaxi162Scf00096g01721		AT1G59940	AT1G59520	Peaxi162Scf00088g00076		Peaxi162Scf00797g00012
Peaxi162Scf00088g00819	Peaxi162Scf39498g00005	Peaxi162Scf00883g01012	Peaxi162Scf00269g00315		Peaxi162Scf00045g02523	Peaxi162Scf00096g01837		AT1G59650	AT1G57610	Peaxi162Scf00088g00819		Peaxi162Scf00883g01012
Peaxi162Scf00088g01029	Peaxi162Scf00017g02838	Peaxi162Scf00959g00213	Peaxi162Scf00328g00415		Peaxi162Scf00046g00119	Peaxi162Scf00096g01849		AT1G58120	AT1G56720	Peaxi162Scf00088g01029		Peaxi162Scf00959g00213
Peaxi162Scf00088g01225	Peaxi162Scf00046g00718	Peaxi162Scf01181g00022	Peaxi162Scf00380g00711		Peaxi162Scf00046g00148	Peaxi162Scf00097g00103		AT1G58070	AT1G56590	Peaxi162Scf00088g01225		Peaxi162Scf01181g00022
Peaxi162Scf00088g01323	Peaxi162Scf00164g00125	Peaxi162Scf01258g00118	Peaxi162Scf00394g00714		Peaxi162Scf00046g00226	Peaxi162Scf00097g00139		AT1G57820	AT1G56580	Peaxi162Scf00088g01323		Peaxi162Scf01258g00118
Peaxi162Scf00088g01332	Peaxi162Scf00192g00043	Peaxi162Scf00008g00417	Peaxi162Scf00434g00044		Peaxi162Scf00046g00417	Peaxi162Scf00097g00610		AT1G57765	AT1G56220	Peaxi162Scf00088g01332		Peaxi162Scf00008g00417
Peaxi162Scf00088g01333	Peaxi162Scf00271g00832	Peaxi162Scf00045g01739	Peaxi162Scf00634g00518		Peaxi162Scf00046g00526	Peaxi162Scf00097g02011		AT1G56700	AT1G56210	Peaxi162Scf00088g01333		Peaxi162Scf00045g01739
Peaxi162Scf00089g00063	Peaxi162Scf00424g00112	Peaxi162Scf00065g01214	Peaxi162Scf00665g00018		Peaxi162Scf00046g00528	Peaxi162Scf00097g02321		AT1G56010	AT1G55850	Peaxi162Scf00089g00063		Peaxi162Scf00065g01214
Peaxi162Scf00089g00125	Peaxi162Scf00525g00089	Peaxi162Scf00102g01432	Peaxi162Scf00691g00316		Peaxi162Scf00046g00529	Peaxi162Scf00098g00012		AT1G55915	AT1G55830	Peaxi162Scf00089g00125		Peaxi162Scf00102g01432
Peaxi162Scf00089g00146	Peaxi162Scf00525g00614	Peaxi162Scf00129g01231	Peaxi162Scf00696g00315		Peaxi162Scf00046g00533	Peaxi162Scf00098g00024		AT1G55570	AT1G55690	Peaxi162Scf00089g00146		Peaxi162Scf00129g01231
Peaxi162Scf00089g00228	Peaxi162Scf01073g00030	Peaxi162Scf00156g10012	Peaxi162Scf00732g10014		Peaxi162Scf00046g00623	Peaxi162Scf00099g00061		AT1G55480	AT1G55180	Peaxi162Scf00089g00228		Peaxi162Scf00156g10012
Peaxi162Scf00089g00242	Peaxi162Scf00064g10024	Peaxi162Scf00163g00215	Peaxi162Scf00767g00413		Peaxi162Scf00046g02622	Peaxi162Scf00099g00191		AT1G55270	AT1G54990	Peaxi162Scf00089g00242		Peaxi162Scf00163g00215
Peaxi162Scf00089g00326	Peaxi162Scf00081g00024	Peaxi162Scf00207g00432	Peaxi162Scf00815g00358		Peaxi162Scf00047g00005	Peaxi162Scf00099g01816		AT1G55205	AT1G54820	Peaxi162Scf00089g00326		Peaxi162Scf00207g00432
Peaxi162Scf00089g00622	Peaxi162Scf00177g00073	Peaxi162Scf00284g00023	Peaxi162Scf00818g00018		Peaxi162Scf00047g00011	Peaxi162Scf00099g01818		AT1G55090	AT1G53840	Peaxi162Scf00089g00622		Peaxi162Scf00284g00023
Peaxi162Scf00089g00625	Peaxi162Scf00209g00020	Peaxi162Scf00296g00910	Peaxi162Scf00921g00217		Peaxi162Scf00047g00053	Peaxi162Scf00100g00081		AT1G54790	AT1G53730	Peaxi162Scf00089g00625		Peaxi162Scf00296g00910
Peaxi162Scf00089g00721	Peaxi162Scf00299g00849	Peaxi162Scf00353g00616	Peaxi162Scf01012g00236		Peaxi162Scf00047g00074	Peaxi162Scf00100g00147		AT1G54520	AT1G53590	Peaxi162Scf00089g00721		Peaxi162Scf00353g00616
Peaxi162Scf00089g00930	Peaxi162Scf00399g00924	Peaxi162Scf00375g01017	Peaxi162Scf01060g00139		Peaxi162Scf00047g00116	Peaxi162Scf00100g00151		AT1G54380	AT1G53580	Peaxi162Scf00089g00930		Peaxi162Scf00375g01017
Peaxi162Scf00089g01127	Peaxi162Scf00440g00059	Peaxi162Scf00395g00069	Peaxi162Scf01086g00023		Peaxi162Scf00047g00131	Peaxi162Scf00100g01517		AT1G54100	AT1G53520	Peaxi162Scf00089g01127		Peaxi162Scf00395g00069
Peaxi162Scf00089g01235	Peaxi162Scf00469g00013	Peaxi162Scf00404g00032	Peaxi162Scf01123g00017		Peaxi162Scf00047g00136	Peaxi162Scf00101g00079		AT1G54070	AT1G53390	Peaxi162Scf00089g01235		Peaxi162Scf00404g00032
Peaxi162Scf00089g01334	Peaxi162Scf00472g00413	Peaxi162Scf00416g00004	Peaxi162Scf01133g00017		Peaxi162Scf00047g00185	Peaxi162Scf00101g00171		AT1G53200	AT1G53300	Peaxi162Scf00089g01334		Peaxi162Scf00416g00004
Peaxi162Scf00089g01341	Peaxi162Scf00548g00024	Peaxi162Scf00450g00841	Peaxi162Scf01141g00019		Peaxi162Scf00047g00204	Peaxi162Scf00101g00212		AT1G52565	AT1G53290	Peaxi162Scf00089g01341		Peaxi162Scf00450g00841
Peaxi162Scf00089g01432	Peaxi162Scf00557g00051	Peaxi162Scf00711g00412	Peaxi162Scf01149g00119		Peaxi162Scf00047g00214	Peaxi162Scf00102g00014		AT1G52080	AT1G53210	Peaxi162Scf00089g01432		Peaxi162Scf00711g00412
Peaxi162Scf00089g01433	Peaxi162Scf00650g00003	Peaxi162Scf00828g00016	Peaxi162Scf01372g00033		Peaxi162Scf00047g00218	Peaxi162Scf00102g00088		AT1G51965	AT1G53180	Peaxi162Scf00089g01433		Peaxi162Scf00828g00016
Peaxi162Scf00089g01438	Peaxi162Scf00699g00008	Peaxi162Scf00904g00467	Peaxi162Scf00002g02718		Peaxi162Scf00047g00219	Peaxi162Scf00102g00163		AT1G51550	AT1G53050	Peaxi162Scf00089g01438		Peaxi162Scf00904g00467
Peaxi162Scf00089g01520	Peaxi162Scf00002g02718	Peaxi162Scf00007g00185	Peaxi162Scf00002g03915		Peaxi162Scf00047g00221	Peaxi162Scf00102g00731		AT1G51130	AT1G52780	Peaxi162Scf00089g01520		Peaxi162Scf00007g00185
Peaxi162Scf00089g01530	Peaxi162Scf00034g01115	Peaxi162Scf00010g03010	Peaxi162Scf00003g03733		Peaxi162Scf00047g00226	Peaxi162Scf00102g00850		AT1G51110	AT1G52720	Peaxi162Scf00089g01530		Peaxi162Scf00010g03010
Peaxi162Scf00089g01624	Peaxi162Scf00074g00435	Peaxi162Scf00016g00045	Peaxi162Scf00007g02727		Peaxi162Scf00047g00336	Peaxi162Scf00102g00931		AT1G50940	AT1G52630	Peaxi162Scf00089g01624		Peaxi162Scf00016g00045
Peaxi162Scf00089g01729	Peaxi162Scf00087g00513	Peaxi162Scf00020g00013	Peaxi162Scf00013g00051		Peaxi162Scf00047g00342	Peaxi162Scf00102g01047		AT1G50900	AT1G52420	Peaxi162Scf00089g01729		Peaxi162Scf00020g00013
Peaxi162Scf00089g01743	Peaxi162Scf00314g00115	Peaxi162Scf00054g02212	Peaxi162Scf00016g02743		Peaxi162Scf00047g00422	Peaxi162Scf00102g01050		AT1G50840	AT1G52340	Peaxi162Scf00089g01743		Peaxi162Scf00054g02212
Peaxi162Scf00089g01844	Peaxi162Scf00344g00107	Peaxi162Scf00074g00154	Peaxi162Scf00023g00112		Peaxi162Scf00047g00423	Peaxi162Scf00102g01136		AT1G50480	AT1G52280	Peaxi162Scf00089g01844		Peaxi162Scf00074g00154
Peaxi162Scf00090g00207	Peaxi162Scf00345g00025	Peaxi162Scf00156g00015	Peaxi162Scf00025g00283		Peaxi162Scf00047g00424	Peaxi162Scf00102g01144		AT1G49670	AT1G52245	Peaxi162Scf00090g00207		Peaxi162Scf00156g00015
Peaxi162Scf00091g00616	Peaxi162Scf00429g00126	Peaxi162Scf00164g00512	Peaxi162Scf00038g01442		Peaxi162Scf00047g00430	Peaxi162Scf00102g01151		AT1G49630	AT1G52190	Peaxi162Scf00091g00616		Peaxi162Scf00164g00512
Peaxi162Scf00091g00617	Peaxi162Scf00606g00025	Peaxi162Scf00193g00617	Peaxi162Scf00038g01949		Peaxi162Scf00047g00517	Peaxi162Scf00102g01360		AT1G49470	AT1G51940	Peaxi162Scf00091g00617		Peaxi162Scf00193g00617
Peaxi162Scf00092g00023	Peaxi162Scf00794g00015	Peaxi162Scf00209g00330	Peaxi162Scf00045g01233		Peaxi162Scf00047g00519	Peaxi162Scf00102g01436		AT1G49270	AT1G51760	Peaxi162Scf00092g00023		Peaxi162Scf00209g00330
Peaxi162Scf00092g00119	Peaxi162Scf01254g00031	Peaxi162Scf00285g00821	Peaxi162Scf00047g02333		Peaxi162Scf00047g00524	Peaxi162Scf00102g01437		AT1G48850	AT1G51440	Peaxi162Scf00092g00119		Peaxi162Scf00285g00821
Peaxi162Scf00092g00145	Peaxi162Scf00041g00061	Peaxi162Scf00286g00449	Peaxi162Scf00064g01636		Peaxi162Scf00047g00631	Peaxi162Scf00102g01542		AT1G48570	AT1G51160	Peaxi162Scf00092g00145		Peaxi162Scf00286g00449
Peaxi162Scf00092g00512	Peaxi162Scf00062g00222	Peaxi162Scf00332g00516	Peaxi162Scf00069g01928		Peaxi162Scf00047g00729	Peaxi162Scf00102g01631		AT1G48460	AT1G51080	Peaxi162Scf00092g00512		Peaxi162Scf00332g00516
Peaxi162Scf00092g00515	Peaxi162Scf00141g00720	Peaxi162Scf00375g00044	Peaxi162Scf00089g01020		Peaxi162Scf00047g00732	Peaxi162Scf00102g01738		AT1G48050	AT1G51060	Peaxi162Scf00092g00515		Peaxi162Scf00375g00044
Peaxi162Scf00092g00620	Peaxi162Scf00166g00332	Peaxi162Scf00399g00016	Peaxi162Scf00112g01720		Peaxi162Scf00047g01035	Peaxi162Scf00102g01748		AT1G47960	AT1G49890	Peaxi162Scf00092g00620		Peaxi162Scf00399g00016
Peaxi162Scf00092g00717	Peaxi162Scf00194g00022	Peaxi162Scf00420g00252	Peaxi162Scf00126g01324		Peaxi162Scf00047g01123	Peaxi162Scf00102g01857		AT1G47720	AT1G49430	Peaxi162Scf00092g00717		Peaxi162Scf00420g00252
Peaxi162Scf00092g01519	Peaxi162Scf00229g01513	Peaxi162Scf00469g00217	Peaxi162Scf00139g00617		Peaxi162Scf00047g01229	Peaxi162Scf00102g01864		AT1G47570	AT1G48910	Peaxi162Scf00092g01519		Peaxi162Scf00469g00217
Peaxi162Scf00092g01520	Peaxi162Scf00322g00042	Peaxi162Scf00486g00026	Peaxi162Scf00141g00720		Peaxi162Scf00047g01234	Peaxi162Scf00102g01865		AT1G47530	AT1G48880	Peaxi162Scf00092g01520		Peaxi162Scf00486g00026
Peaxi162Scf00095g00034	Peaxi162Scf00463g00133	Peaxi162Scf00546g00321	Peaxi162Scf00148g00149		Peaxi162Scf00047g01312	Peaxi162Scf00102g01878		AT1G47330	AT1G48480	Peaxi162Scf00095g00034		Peaxi162Scf00546g00321
Peaxi162Scf00095g00061	Peaxi162Scf00977g00015	Peaxi162Scf00562g00001	Peaxi162Scf00150g00919		Peaxi162Scf00047g01530	Peaxi162Scf00103g01214		AT1G46768	AT1G48300	Peaxi162Scf00095g00061		Peaxi162Scf00562g00001
Peaxi162Scf00095g00168	Peaxi162Scf00000g00285	Peaxi162Scf00684g00019	Peaxi162Scf00159g00038		Peaxi162Scf00047g01540	Peaxi162Scf00103g02126		AT1G45170	AT1G48100	Peaxi162Scf00095g00168		Peaxi162Scf00684g00019
Peaxi162Scf00095g00213	Peaxi162Scf00016g00932	Peaxi162Scf00744g00017	Peaxi162Scf00159g00137		Peaxi162Scf00047g01542	Peaxi162Scf00103g02127		AT1G44910	AT1G47740	Peaxi162Scf00095g00213		Peaxi162Scf00744g00017
Peaxi162Scf00095g00220	Peaxi162Scf00038g01033	Peaxi162Scf00774g00011	Peaxi162Scf00161g00119		Peaxi162Scf00047g01818	Peaxi162Scf00104g00017		AT1G44900	AT1G47260	Peaxi162Scf00095g00220		Peaxi162Scf00774g00011
Peaxi162Scf00095g00414	Peaxi162Scf00098g00012	Peaxi162Scf00777g00211	Peaxi162Scf00179g00012		Peaxi162Scf00047g01924	Peaxi162Scf00104g00022		AT1G44110	AT1G47250	Peaxi162Scf00095g00414		Peaxi162Scf00777g00211
Peaxi162Scf00095g00921	Peaxi162Scf00112g00048	Peaxi162Scf00783g00342	Peaxi162Scf00179g00221		Peaxi162Scf00047g01927	Peaxi162Scf00104g00156		AT1G43980	AT1G47200	Peaxi162Scf00095g00921		Peaxi162Scf00783g00342
Peaxi162Scf00095g01014	Peaxi162Scf00129g00430	Peaxi162Scf00783g00413	Peaxi162Scf00179g00529		Peaxi162Scf00047g02034	Peaxi162Scf00104g00322		AT1G43860	AT1G44835	Peaxi162Scf00095g01014		Peaxi162Scf00783g00413
Peaxi162Scf00095g01015	Peaxi162Scf00137g00510	Peaxi162Scf00789g00035	Peaxi162Scf00189g00521		Peaxi162Scf00047g02035	Peaxi162Scf00104g00331		AT1G43670	AT1G38131	Peaxi162Scf00095g01015		Peaxi162Scf00789g00035
Peaxi162Scf00095g10135	Peaxi162Scf00177g00002	Peaxi162Scf00886g00018	Peaxi162Scf00202g00001		Peaxi162Scf00047g02037	Peaxi162Scf00104g01410		AT1G42990	AT1G36280	Peaxi162Scf00095g10135		Peaxi162Scf00886g00018
Peaxi162Scf00096g00313	Peaxi162Scf00314g00535	Peaxi162Scf00953g00113	Peaxi162Scf00266g01010		Peaxi162Scf00047g02038	Peaxi162Scf00105g00026		AT1G37150	AT1G35780	Peaxi162Scf00096g00313		Peaxi162Scf00953g00113
Peaxi162Scf00096g00412	Peaxi162Scf00362g00848	Peaxi162Scf01160g00146	Peaxi162Scf00274g00623		Peaxi162Scf00047g02128	Peaxi162Scf00105g00511		AT1G36310	AT1G35510	Peaxi162Scf00096g00412		Peaxi162Scf01160g00146
Peaxi162Scf00096g01520	Peaxi162Scf00391g00322	Peaxi162Scf02754g00013	Peaxi162Scf00276g00133		Peaxi162Scf00047g02132	Peaxi162Scf00105g01113		AT1G35560	AT1G35220	Peaxi162Scf00096g01520		Peaxi162Scf02754g00013
Peaxi162Scf00096g01616	Peaxi162Scf00461g00310	Peaxi162Scf03709g00005	Peaxi162Scf00313g00092		Peaxi162Scf00047g02225	Peaxi162Scf00105g01218		AT1G35180	AT1G34630	Peaxi162Scf00096g01616		Peaxi162Scf03709g00005
Peaxi162Scf00096g01848	Peaxi162Scf00629g00318	Peaxi162Scf00003g02440	Peaxi162Scf00314g00535		Peaxi162Scf00047g02228	Peaxi162Scf00106g00517		AT1G34470	AT1G34550	Peaxi162Scf00096g01848		Peaxi162Scf00003g02440
Peaxi162Scf00097g00032	Peaxi162Scf00001g00333	Peaxi162Scf00003g05373	Peaxi162Scf00316g00027		Peaxi162Scf00047g02238	Peaxi162Scf00106g01119		AT1G34000	AT1G34420	Peaxi162Scf00097g00032		Peaxi162Scf00003g05373
Peaxi162Scf00097g00033	Peaxi162Scf00017g02219	Peaxi162Scf00014g00021	Peaxi162Scf00316g01013		Peaxi162Scf00047g02240	Peaxi162Scf00107g01117		AT1G33970	AT1G34350	Peaxi162Scf00097g00033		Peaxi162Scf00014g00021
Peaxi162Scf00097g00171	Peaxi162Scf00295g01133	Peaxi162Scf00014g01318	Peaxi162Scf00319g00013		Peaxi162Scf00047g02337	Peaxi162Scf00108g00089		AT1G33810	AT1G34320	Peaxi162Scf00097g00171		Peaxi162Scf00014g01318
Peaxi162Scf00097g01217	Peaxi162Scf00371g00318	Peaxi162Scf00044g00055	Peaxi162Scf00341g00823		Peaxi162Scf00047g02443	Peaxi162Scf00108g00417		AT1G32690	AT1G34130	Peaxi162Scf00097g01217		Peaxi162Scf00044g00055
Peaxi162Scf00098g00013	Peaxi162Scf00751g00005	Peaxi162Scf00071g00066	Peaxi162Scf00344g00191		Peaxi162Scf00047g02451	Peaxi162Scf00108g00714		AT1G32550	AT1G32860	Peaxi162Scf00098g00013		Peaxi162Scf00071g00066
Peaxi162Scf00098g01531	Peaxi162Scf00928g00033	Peaxi162Scf00141g00327	Peaxi162Scf00345g00025		Peaxi162Scf00047g02452	Peaxi162Scf00108g01212		AT1G32380	AT1G32240	Peaxi162Scf00098g01531		Peaxi162Scf00141g00327
Peaxi162Scf00099g00168	Peaxi162Scf01312g00048	Peaxi162Scf00286g01047	Peaxi162Scf00365g00087		Peaxi162Scf00047g02454	Peaxi162Scf00109g00112		AT1G32080	AT1G31930	Peaxi162Scf00099g00168		Peaxi162Scf00286g01047
Peaxi162Scf00100g00036	Peaxi162Scf00069g00167	Peaxi162Scf00309g01023	Peaxi162Scf00421g00121		Peaxi162Scf00048g00171	Peaxi162Scf00109g01520		AT1G32060	AT1G31850	Peaxi162Scf00100g00036		Peaxi162Scf00309g01023
Peaxi162Scf00100g01525	Peaxi162Scf00075g01553	Peaxi162Scf00363g00822	Peaxi162Scf00423g00076		Peaxi162Scf00048g00192	Peaxi162Scf00110g00121		AT1G31970	AT1G31780	Peaxi162Scf00100g01525		Peaxi162Scf00363g00822
Peaxi162Scf00101g00142	Peaxi162Scf00129g00313	Peaxi162Scf00387g00312	Peaxi162Scf00475g00117		Peaxi162Scf00048g00311	Peaxi162Scf00110g00122		AT1G31650	AT1G31770	Peaxi162Scf00101g00142		Peaxi162Scf00387g00312
Peaxi162Scf00101g01910	Peaxi162Scf00131g00081	Peaxi162Scf00473g00021	Peaxi162Scf00477g00817		Peaxi162Scf00048g01725	Peaxi162Scf00111g00009		AT1G31330	AT1G31170	Peaxi162Scf00101g01910		Peaxi162Scf00473g00021
Peaxi162Scf00102g00077	Peaxi162Scf00218g00126	Peaxi162Scf00517g00118	Peaxi162Scf00517g00315		Peaxi162Scf00048g01820	Peaxi162Scf00111g00031		AT1G31190	AT1G30820	Peaxi162Scf00102g00077		Peaxi162Scf00517g00118
Peaxi162Scf00102g00086	Peaxi162Scf00577g00036	Peaxi162Scf00517g00623	Peaxi162Scf00543g00216		Peaxi162Scf00048g02226	Peaxi162Scf00111g00048		AT1G30910	AT1G30690	Peaxi162Scf00102g00086		Peaxi162Scf00517g00623
Peaxi162Scf00102g00214	Peaxi162Scf00619g00092	Peaxi162Scf00518g00025	Peaxi162Scf00548g00661		Peaxi162Scf00049g00019	Peaxi162Scf00111g00058		AT1G30680	AT1G30630	Peaxi162Scf00102g00214		Peaxi162Scf00518g00025
Peaxi162Scf00102g00633	Peaxi162Scf00998g00142	Peaxi162Scf00630g00026	Peaxi162Scf00559g00421		Peaxi162Scf00049g00911	Peaxi162Scf00111g00086		AT1G30090	AT1G30545	Peaxi162Scf00102g00633		Peaxi162Scf00630g00026
Peaxi162Scf00102g00720	Peaxi162Scf01367g00004	Peaxi162Scf00695g00042	Peaxi162Scf00611g00015		Peaxi162Scf00049g01010	Peaxi162Scf00111g00123		AT1G29930	AT1G30450	Peaxi162Scf00102g00720		Peaxi162Scf00695g00042
Peaxi162Scf00102g00734	Peaxi162Scf00083g00176	Peaxi162Scf00711g00212	Peaxi162Scf00650g00346		Peaxi162Scf00049g02220	Peaxi162Scf00111g00230		AT1G29280	AT1G30440	Peaxi162Scf00102g00734		Peaxi162Scf00711g00212
Peaxi162Scf00102g00844	Peaxi162Scf00130g00824	Peaxi162Scf00747g00122	Peaxi162Scf00700g00534		Peaxi162Scf00049g02222	Peaxi162Scf00111g00412		AT1G28480	AT1G30320	Peaxi162Scf00102g00844		Peaxi162Scf00747g00122
Peaxi162Scf00102g00925	Peaxi162Scf00195g00836	Peaxi162Scf00993g00326	Peaxi162Scf00716g00032		Peaxi162Scf00049g02223	Peaxi162Scf00111g00526		AT1G28330	AT1G30300	Peaxi162Scf00102g00925		Peaxi162Scf00993g00326
Peaxi162Scf00102g01135	Peaxi162Scf00222g01021	Peaxi162Scf01021g00005	Peaxi162Scf00785g00321		Peaxi162Scf00050g00042	Peaxi162Scf00111g00528		AT1G28260	AT1G30220	Peaxi162Scf00102g01135		Peaxi162Scf01021g00005
Peaxi162Scf00102g01138	Peaxi162Scf00305g00099	Peaxi162Scf01038g00011	Peaxi162Scf00881g00226		Peaxi162Scf00050g00101	Peaxi162Scf00111g00628		AT1G27980	AT1G30080	Peaxi162Scf00102g01138		Peaxi162Scf01038g00011
Peaxi162Scf00102g01143	Peaxi162Scf00386g00919	Peaxi162Scf00015g00327	Peaxi162Scf00915g00243		Peaxi162Scf00050g00207	Peaxi162Scf00111g00633		AT1G27900	AT1G29950	Peaxi162Scf00102g01143		Peaxi162Scf00015g00327
Peaxi162Scf00102g01220	Peaxi162Scf00547g00042	Peaxi162Scf00016g00831	Peaxi162Scf00977g00015		Peaxi162Scf00050g00633	Peaxi162Scf00111g01136		AT1G27700	AT1G29820	Peaxi162Scf00102g01220		Peaxi162Scf00016g00831
Peaxi162Scf00102g01354	Peaxi162Scf00553g00521	Peaxi162Scf00037g01329	Peaxi162Scf01073g00030		Peaxi162Scf00050g01612	Peaxi162Scf00111g01139		AT1G27510	AT1G28510	Peaxi162Scf00102g01354		Peaxi162Scf00037g01329
Peaxi162Scf00102g01521	Peaxi162Scf00576g00126	Peaxi162Scf00038g01819	Peaxi162Scf01112g00011		Peaxi162Scf00050g01715	Peaxi162Scf00111g01142		AT1G27435	AT1G28440	Peaxi162Scf00102g01521		Peaxi162Scf00038g01819
Peaxi162Scf00102g01531	Peaxi162Scf00665g00340	Peaxi162Scf00065g00029	Peaxi162Scf01238g00221		Peaxi162Scf00050g02113	Peaxi162Scf00111g01220		AT1G27320	AT1G28390	Peaxi162Scf00102g01531		Peaxi162Scf00065g00029
Peaxi162Scf00102g01533	Peaxi162Scf00795g00028	Peaxi162Scf00164g00413	Peaxi162Scf01313g00232		Peaxi162Scf00050g02225	Peaxi162Scf00111g01224		AT1G27290	AT1G28340	Peaxi162Scf00102g01533		Peaxi162Scf00164g00413
Peaxi162Scf00102g01534	Peaxi162Scf00937g00013	Peaxi162Scf00207g01542	Peaxi162Scf01554g00011		Peaxi162Scf00051g00109	Peaxi162Scf00111g01331		AT1G27150	AT1G28110	Peaxi162Scf00102g01534		Peaxi162Scf00207g01542
Peaxi162Scf00102g01536	Peaxi162Scf01123g00017	Peaxi162Scf00241g00221	Peaxi162Scf00002g05422		Peaxi162Scf00051g00316	Peaxi162Scf00111g01334		AT1G26800	AT1G28100	Peaxi162Scf00102g01536		Peaxi162Scf00241g00221
Peaxi162Scf00102g01550	Peaxi162Scf01312g00057	Peaxi162Scf00274g00349	Peaxi162Scf00004g03213		Peaxi162Scf00051g00621	Peaxi162Scf00111g01465		AT1G26220	AT1G27680	Peaxi162Scf00102g01550		Peaxi162Scf00274g00349
Peaxi162Scf00102g01614	Peaxi162Scf00010g01919	Peaxi162Scf00316g00517	Peaxi162Scf00014g01720		Peaxi162Scf00051g00732	Peaxi162Scf00111g01467		AT1G26180	AT1G27520	Peaxi162Scf00102g01614		Peaxi162Scf00316g00517
Peaxi162Scf00102g01634	Peaxi162Scf00016g00102	Peaxi162Scf00332g00127	Peaxi162Scf00016g00932		Peaxi162Scf00051g01310	Peaxi162Scf00111g01478		AT1G24100	AT1G27460	Peaxi162Scf00102g01634		Peaxi162Scf00332g00127
Peaxi162Scf00102g01713	Peaxi162Scf00045g00821	Peaxi162Scf00357g00054	Peaxi162Scf00037g01026		Peaxi162Scf00051g01410	Peaxi162Scf00112g00048		AT1G23870	AT1G27370	Peaxi162Scf00102g01713		Peaxi162Scf00357g00054
Peaxi162Scf00102g01722	Peaxi162Scf00078g00533	Peaxi162Scf00386g00220	Peaxi162Scf00041g01015		Peaxi162Scf00051g01416	Peaxi162Scf00112g00113		AT1G23390	AT1G27060	Peaxi162Scf00102g01722		Peaxi162Scf00386g00220
Peaxi162Scf00102g01734	Peaxi162Scf00102g01864	Peaxi162Scf00391g00017	Peaxi162Scf00047g00522		Peaxi162Scf00051g01514	Peaxi162Scf00112g00158		AT1G23350	AT1G26810	Peaxi162Scf00102g01734		Peaxi162Scf00391g00017
Peaxi162Scf00102g01743	Peaxi162Scf00117g00007	Peaxi162Scf00444g00084	Peaxi162Scf00057g00623		Peaxi162Scf00051g01516	Peaxi162Scf00112g01720		AT1G23280	AT1G26761	Peaxi162Scf00102g01743		Peaxi162Scf00444g00084
Peaxi162Scf00103g00024	Peaxi162Scf00122g01720	Peaxi162Scf00473g00015	Peaxi162Scf00060g00023		Peaxi162Scf00051g01815	Peaxi162Scf00112g01910		AT1G23180	AT1G26355	Peaxi162Scf00103g00024		Peaxi162Scf00473g00015
Peaxi162Scf00103g00071	Peaxi162Scf00252g00921	Peaxi162Scf00498g00722	Peaxi162Scf00071g00074		Peaxi162Scf00051g02115	Peaxi162Scf00112g02222		AT1G23090	AT1G26120	Peaxi162Scf00103g00071		Peaxi162Scf00498g00722
Peaxi162Scf00103g00113	Peaxi162Scf00328g00826	Peaxi162Scf00544g00922	Peaxi162Scf00072g00021		Peaxi162Scf00052g00036	Peaxi162Scf00113g00316		AT1G23010	AT1G25570	Peaxi162Scf00103g00113		Peaxi162Scf00544g00922
Peaxi162Scf00103g01918	Peaxi162Scf00487g00312	Peaxi162Scf00618g00019	Peaxi162Scf00073g01928		Peaxi162Scf00052g00326	Peaxi162Scf00114g00035		AT1G22710	AT1G25500	Peaxi162Scf00103g01918		Peaxi162Scf00618g00019
Peaxi162Scf00104g00187	Peaxi162Scf00585g00081	Peaxi162Scf00626g00720	Peaxi162Scf00081g00716		Peaxi162Scf00052g00329	Peaxi162Scf00114g00044		AT1G22140	AT1G24577	Peaxi162Scf00104g00187		Peaxi162Scf00626g00720
Peaxi162Scf00105g00116	Peaxi162Scf00650g00346	Peaxi162Scf00661g00523	Peaxi162Scf00083g00023		Peaxi162Scf00052g00332	Peaxi162Scf00114g00053		AT1G22040	AT1G24470	Peaxi162Scf00105g00116		Peaxi162Scf00661g00523
Peaxi162Scf00105g00510	Peaxi162Scf00684g00024	Peaxi162Scf00692g00318	Peaxi162Scf00089g00045		Peaxi162Scf00052g00819	Peaxi162Scf00114g00110		AT1G21730	AT1G23360	Peaxi162Scf00105g00510		Peaxi162Scf00692g00318
Peaxi162Scf00105g01114	Peaxi162Scf00937g00328	Peaxi162Scf00744g00026	Peaxi162Scf00102g01436		Peaxi162Scf00052g00820	Peaxi162Scf00114g00211		AT1G21400	AT1G22960	Peaxi162Scf00105g01114		Peaxi162Scf00744g00026
Peaxi162Scf00105g01219	Peaxi162Scf01270g00119	Peaxi162Scf01064g00026	Peaxi162Scf00132g00084		Peaxi162Scf00052g01611	Peaxi162Scf00114g00310		AT1G20920	AT1G22800	Peaxi162Scf00105g01219		Peaxi162Scf01064g00026
Peaxi162Scf00105g01225	Peaxi162Scf01514g00025	Peaxi162Scf01064g00233	Peaxi162Scf00145g00109		Peaxi162Scf00052g01817	Peaxi162Scf00114g01016		AT1G20640	AT1G22430	Peaxi162Scf00105g01225		Peaxi162Scf01064g00233
Peaxi162Scf00105g01426	Peaxi162Scf00001g00306	Peaxi162Scf01205g00169	Peaxi162Scf00160g00018		Peaxi162Scf00052g02011	Peaxi162Scf00115g00062		AT1G20020	AT1G22180	Peaxi162Scf00105g01426		Peaxi162Scf01205g00169
Peaxi162Scf00105g01445	Peaxi162Scf00002g04713	Peaxi162Scf03375g00003	Peaxi162Scf00167g01221		Peaxi162Scf00052g02118	Peaxi162Scf00115g00115		AT1G19850	AT1G21810	Peaxi162Scf00105g01445		Peaxi162Scf03375g00003
Peaxi162Scf00106g00162	Peaxi162Scf00003g04538	Peaxi162Scf00002g01621	Peaxi162Scf00175g00054		Peaxi162Scf00053g00062	Peaxi162Scf00115g01116		AT1G19660	AT1G21480	Peaxi162Scf00106g00162		Peaxi162Scf00002g01621
Peaxi162Scf00106g00208	Peaxi162Scf00038g00845	Peaxi162Scf00008g03714	Peaxi162Scf00228g00731		Peaxi162Scf00053g00522	Peaxi162Scf00115g01229		AT1G19000	AT1G21460	Peaxi162Scf00106g00208		Peaxi162Scf00008g03714
Peaxi162Scf00106g01117	Peaxi162Scf00059g00212	Peaxi162Scf00009g01818	Peaxi162Scf00244g01216		Peaxi162Scf00053g00524	Peaxi162Scf00116g00042		AT1G18660	AT1G21340	Peaxi162Scf00106g01117		Peaxi162Scf00009g01818
Peaxi162Scf00106g01216	Peaxi162Scf00060g00023	Peaxi162Scf00011g00819	Peaxi162Scf00253g00722		Peaxi162Scf00053g00525	Peaxi162Scf00116g00083		AT1G18490	AT1G21070	Peaxi162Scf00106g01216		Peaxi162Scf00011g00819
Peaxi162Scf00106g01318	Peaxi162Scf00074g00117	Peaxi162Scf00047g00053	Peaxi162Scf00262g01516		Peaxi162Scf00053g02216	Peaxi162Scf00116g00093		AT1G18060	AT1G20970	Peaxi162Scf00106g01318		Peaxi162Scf00047g00053
Peaxi162Scf00106g02319	Peaxi162Scf00089g01210	Peaxi162Scf00074g02031	Peaxi162Scf00275g00077		Peaxi162Scf00054g00197	Peaxi162Scf00116g00117		AT1G17690	AT1G19870	Peaxi162Scf00106g02319		Peaxi162Scf00074g02031
Peaxi162Scf00107g00162	Peaxi162Scf00114g00035	Peaxi162Scf00102g01536	Peaxi162Scf00284g00076		Peaxi162Scf00054g02114	Peaxi162Scf00116g00311		AT1G17590	AT1G19720	Peaxi162Scf00107g00162		Peaxi162Scf00102g01536
Peaxi162Scf00107g00164	Peaxi162Scf00166g00427	Peaxi162Scf00131g00715	Peaxi162Scf00299g00338		Peaxi162Scf00054g02115	Peaxi162Scf00116g01612		AT1G17500	AT1G19025	Peaxi162Scf00107g00164		Peaxi162Scf00131g00715
Peaxi162Scf00107g00204	Peaxi162Scf00174g00138	Peaxi162Scf00140g00710	Peaxi162Scf00323g00924		Peaxi162Scf00054g02212	Peaxi162Scf00117g00007		AT1G17330	AT1G18700	Peaxi162Scf00107g00204		Peaxi162Scf00140g00710
Peaxi162Scf00107g00211	Peaxi162Scf00286g01034	Peaxi162Scf00272g00824	Peaxi162Scf00326g00089		Peaxi162Scf00055g01910	Peaxi162Scf00117g00118		AT1G17220	AT1G18680	Peaxi162Scf00107g00211		Peaxi162Scf00272g00824
Peaxi162Scf00107g00910	Peaxi162Scf00340g00025	Peaxi162Scf00362g00641	Peaxi162Scf00327g00912		Peaxi162Scf00056g00013	Peaxi162Scf00117g00314		AT1G17010	AT1G18580	Peaxi162Scf00107g00910		Peaxi162Scf00362g00641
Peaxi162Scf00107g01320	Peaxi162Scf00656g00026	Peaxi162Scf00415g00005	Peaxi162Scf00394g00618		Peaxi162Scf00056g00025	Peaxi162Scf00117g00315		AT1G16970	AT1G17890	Peaxi162Scf00107g01320		Peaxi162Scf00415g00005
Peaxi162Scf00107g01914	Peaxi162Scf00716g00024	Peaxi162Scf00488g00813	Peaxi162Scf00447g00015		Peaxi162Scf00057g00072	Peaxi162Scf00117g00321		AT1G16810	AT1G17270	Peaxi162Scf00107g01914		Peaxi162Scf00488g00813
Peaxi162Scf00107g02025	Peaxi162Scf00981g00215	Peaxi162Scf00608g00078	Peaxi162Scf00560g00012		Peaxi162Scf00057g00107	Peaxi162Scf00117g00417		AT1G16590	AT1G17200	Peaxi162Scf00107g02025		Peaxi162Scf00608g00078
Peaxi162Scf00107g02028	Peaxi162Scf00014g00614	Peaxi162Scf00688g00431	Peaxi162Scf00566g00714		Peaxi162Scf00057g00179	Peaxi162Scf00117g00912		AT1G16120	AT1G16880	Peaxi162Scf00107g02028		Peaxi162Scf00688g00431
Peaxi162Scf00108g00012	Peaxi162Scf00045g01732	Peaxi162Scf01254g00026	Peaxi162Scf00615g00067		Peaxi162Scf00057g00322	Peaxi162Scf00117g00919		AT1G16010	AT1G16860	Peaxi162Scf00108g00012		Peaxi162Scf01254g00026
Peaxi162Scf00108g00110	Peaxi162Scf00061g00092	Peaxi162Scf01313g00027	Peaxi162Scf00665g00211		Peaxi162Scf00057g00419	Peaxi162Scf00117g01015		AT1G15740	AT1G16780	Peaxi162Scf00108g00110		Peaxi162Scf01313g00027
Peaxi162Scf00108g00148	Peaxi162Scf00069g02244	Peaxi162Scf00003g00482	Peaxi162Scf00668g00443		Peaxi162Scf00057g00427	Peaxi162Scf00117g01016		AT1G15730	AT1G15760	Peaxi162Scf00108g00148		Peaxi162Scf00003g00482
Peaxi162Scf00108g00410	Peaxi162Scf00071g00031	Peaxi162Scf00006g03910	Peaxi162Scf00699g00008		Peaxi162Scf00057g00428	Peaxi162Scf00117g01123		AT1G15510	AT1G15660	Peaxi162Scf00108g00410		Peaxi162Scf00006g03910
Peaxi162Scf00109g00064	Peaxi162Scf00071g00035	Peaxi162Scf00009g00074	Peaxi162Scf00711g00114		Peaxi162Scf00057g02231	Peaxi162Scf00117g01130		AT1G15030	AT1G15550	Peaxi162Scf00109g00064		Peaxi162Scf00009g00074
Peaxi162Scf00109g00129	Peaxi162Scf00207g00258	Peaxi162Scf00020g01714	Peaxi162Scf00980g00018		Peaxi162Scf00057g02234	Peaxi162Scf00117g01132		AT1G14700	AT1G15530	Peaxi162Scf00109g00129		Peaxi162Scf00020g01714
Peaxi162Scf00109g00516	Peaxi162Scf00286g00940	Peaxi162Scf00038g01034	Peaxi162Scf00998g00025		Peaxi162Scf00057g02318	Peaxi162Scf00117g01316		AT1G14420	AT1G15410	Peaxi162Scf00109g00516		Peaxi162Scf00038g01034
Peaxi162Scf00110g00028	Peaxi162Scf00347g00042	Peaxi162Scf00045g00165	Peaxi162Scf01038g00148		Peaxi162Scf00058g00033	Peaxi162Scf00117g01411		AT1G14345	AT1G15370	Peaxi162Scf00110g00028		Peaxi162Scf00045g00165
Peaxi162Scf00110g00104	Peaxi162Scf00403g00616	Peaxi162Scf00046g00533	Peaxi162Scf01208g00144		Peaxi162Scf00058g00206	Peaxi162Scf00117g01731		AT1G14300	AT1G15360	Peaxi162Scf00110g00104		Peaxi162Scf00046g00533
Peaxi162Scf00110g00120	Peaxi162Scf00516g00642	Peaxi162Scf00069g02233	Peaxi162Scf01302g00028		Peaxi162Scf00058g00215	Peaxi162Scf00118g00042		AT1G13990	AT1G15230	Peaxi162Scf00110g00120		Peaxi162Scf00069g02233
Peaxi162Scf00110g00146	Peaxi162Scf00538g00414	Peaxi162Scf00081g00620	Peaxi162Scf01312g00048		Peaxi162Scf00058g00264	Peaxi162Scf00118g00061		AT1G13950	AT1G15150	Peaxi162Scf00110g00146		Peaxi162Scf00081g00620
Peaxi162Scf00110g00819	Peaxi162Scf00549g00019	Peaxi162Scf00097g02317	Peaxi162Scf01604g00016		Peaxi162Scf00058g00267	Peaxi162Scf00118g00310		AT1G13790	AT1G14780	Peaxi162Scf00110g00819		Peaxi162Scf00097g02317
Peaxi162Scf00110g01110	Peaxi162Scf00650g00015	Peaxi162Scf00111g00231	Peaxi162Scf00011g00533		Peaxi162Scf00058g00314	Peaxi162Scf00118g01412		AT1G13700	AT1G14750	Peaxi162Scf00110g01110		Peaxi162Scf00111g00231
Peaxi162Scf00110g02022	Peaxi162Scf00694g00318	Peaxi162Scf00127g00166	Peaxi162Scf00015g02411		Peaxi162Scf00058g00317	Peaxi162Scf00119g00015		AT1G13570	AT1G14390	Peaxi162Scf00110g02022		Peaxi162Scf00127g00166
Peaxi162Scf00111g00065	Peaxi162Scf00815g00353	Peaxi162Scf00145g00220	Peaxi162Scf00022g00217		Peaxi162Scf00058g00514	Peaxi162Scf00119g00016		AT1G13360	AT1G14140	Peaxi162Scf00111g00065		Peaxi162Scf00145g00220
Peaxi162Scf00111g00148	Peaxi162Scf00815g00358	Peaxi162Scf00253g00137	Peaxi162Scf00041g01724		Peaxi162Scf00058g02111	Peaxi162Scf00119g00412		AT1G13330	AT1G14020	Peaxi162Scf00111g00148		Peaxi162Scf00253g00137
Peaxi162Scf00111g00221	Peaxi162Scf00859g00028	Peaxi162Scf00274g00827	Peaxi162Scf00045g02427		Peaxi162Scf00058g02212	Peaxi162Scf00119g00830		AT1G13270	AT1G13980	Peaxi162Scf00111g00221		Peaxi162Scf00274g00827
Peaxi162Scf00111g00231	Peaxi162Scf00912g00006	Peaxi162Scf00284g00136	Peaxi162Scf00102g01864		Peaxi162Scf00058g02613	Peaxi162Scf00119g00946		AT1G13195	AT1G13860	Peaxi162Scf00111g00231		Peaxi162Scf00284g00136
Peaxi162Scf00111g00527	Peaxi162Scf00007g02727	Peaxi162Scf00316g00087	Peaxi162Scf00128g01744		Peaxi162Scf00059g00068	Peaxi162Scf00119g01215		AT1G12950	AT1G13770	Peaxi162Scf00111g00527		Peaxi162Scf00316g00087
Peaxi162Scf00111g00540	Peaxi162Scf00047g00522	Peaxi162Scf00357g00318	Peaxi162Scf00167g00017		Peaxi162Scf00059g00069	Peaxi162Scf00119g10131		AT1G12940	AT1G13750	Peaxi162Scf00111g00540		Peaxi162Scf00357g00318
Peaxi162Scf00111g00715	Peaxi162Scf00117g01015	Peaxi162Scf00357g00830	Peaxi162Scf00203g00812		Peaxi162Scf00059g00193	Peaxi162Scf00120g00018		AT1G12800	AT1G13440	Peaxi162Scf00111g00715		Peaxi162Scf00357g00830
Peaxi162Scf00111g00723	Peaxi162Scf00194g00518	Peaxi162Scf00359g01225	Peaxi162Scf00252g00067		Peaxi162Scf00059g00194	Peaxi162Scf00120g00020		AT1G12780	AT1G13380	Peaxi162Scf00111g00723		Peaxi162Scf00359g01225
Peaxi162Scf00111g00922	Peaxi162Scf00314g00330	Peaxi162Scf00362g00256	Peaxi162Scf00266g00717		Peaxi162Scf00059g00319	Peaxi162Scf00120g00716		AT1G12710	AT1G13310	Peaxi162Scf00111g00922		Peaxi162Scf00362g00256
Peaxi162Scf00111g01140	Peaxi162Scf00319g00013	Peaxi162Scf00369g00812	Peaxi162Scf00274g00075		Peaxi162Scf00059g01716	Peaxi162Scf00120g01317		AT1G12550	AT1G13250	Peaxi162Scf00111g01140		Peaxi162Scf00369g00812
Peaxi162Scf00111g01144	Peaxi162Scf00740g00247	Peaxi162Scf00404g00061	Peaxi162Scf00282g00013		Peaxi162Scf00059g01812	Peaxi162Scf00121g00018		AT1G12120	AT1G13170	Peaxi162Scf00111g01144		Peaxi162Scf00404g00061
Peaxi162Scf00111g01226	Peaxi162Scf01165g00022	Peaxi162Scf00451g00933	Peaxi162Scf00284g00125		Peaxi162Scf00059g01919	Peaxi162Scf00121g00220		AT1G11760	AT1G13130	Peaxi162Scf00111g01226		Peaxi162Scf00451g00933
Peaxi162Scf00111g01321	Peaxi162Scf00040g00299	Peaxi162Scf00460g00615	Peaxi162Scf00332g00749		Peaxi162Scf00059g02110	Peaxi162Scf00121g00315		AT1G11240	AT1G12330	Peaxi162Scf00111g01321		Peaxi162Scf00460g00615
Peaxi162Scf00111g01324	Peaxi162Scf00057g00623	Peaxi162Scf00477g00214	Peaxi162Scf00335g00076		Peaxi162Scf00060g00026	Peaxi162Scf00121g00417		AT1G10790	AT1G12250	Peaxi162Scf00111g01324		Peaxi162Scf00477g00214
Peaxi162Scf00111g01423	Peaxi162Scf00073g00003	Peaxi162Scf00740g00238	Peaxi162Scf00347g00318		Peaxi162Scf00060g00124	Peaxi162Scf00122g00181		AT1G10650	AT1G12230	Peaxi162Scf00111g01423		Peaxi162Scf00740g00238
Peaxi162Scf00111g01457	Peaxi162Scf00274g00623	Peaxi162Scf00805g00053	Peaxi162Scf00374g00621		Peaxi162Scf00060g00433	Peaxi162Scf00122g01720		AT1G10522	AT1G11840	Peaxi162Scf00111g01457		Peaxi162Scf00805g00053
Peaxi162Scf00111g01468	Peaxi162Scf00274g00846	Peaxi162Scf00951g00334	Peaxi162Scf00384g00512		Peaxi162Scf00060g00512	Peaxi162Scf00122g02122		AT1G10500	AT1G11790	Peaxi162Scf00111g01468		Peaxi162Scf00951g00334
Peaxi162Scf00111g01476	Peaxi162Scf00286g00439	Peaxi162Scf00001g00282	Peaxi162Scf00399g00716		Peaxi162Scf00060g00711	Peaxi162Scf00122g02417		AT1G10320	AT1G11680	Peaxi162Scf00111g01476		Peaxi162Scf00001g00282
Peaxi162Scf00111g01480	Peaxi162Scf00393g00043	Peaxi162Scf00007g02845	Peaxi162Scf00620g00034		Peaxi162Scf00061g00093	Peaxi162Scf00122g02520		AT1G09920	AT1G11545	Peaxi162Scf00111g01480		Peaxi162Scf00007g02845
Peaxi162Scf00111g10127	Peaxi162Scf00463g00134	Peaxi162Scf00027g00303	Peaxi162Scf00628g00006		Peaxi162Scf00061g00226	Peaxi162Scf00123g00069		AT1G09810	AT1G11120	Peaxi162Scf00111g10127		Peaxi162Scf00027g00303
Peaxi162Scf00112g00095	Peaxi162Scf00503g00112	Peaxi162Scf00047g02240	Peaxi162Scf00658g00110		Peaxi162Scf00061g00915	Peaxi162Scf00123g00129		AT1G09795	AT1G10950	Peaxi162Scf00112g00095		Peaxi162Scf00047g02240
Peaxi162Scf00112g00104	Peaxi162Scf00549g00023	Peaxi162Scf00096g00187	Peaxi162Scf00937g00328		Peaxi162Scf00061g00917	Peaxi162Scf00123g00910		AT1G09420	AT1G10850	Peaxi162Scf00112g00104		Peaxi162Scf00096g00187
Peaxi162Scf00114g00001	Peaxi162Scf00615g00519	Peaxi162Scf00102g01354	Peaxi162Scf00986g00115		Peaxi162Scf00062g00009	Peaxi162Scf00123g01013		AT1G09155	AT1G10560	Peaxi162Scf00114g00001		Peaxi162Scf00102g01354
Peaxi162Scf00114g00061	Peaxi162Scf00065g00041	Peaxi162Scf00141g00022	Peaxi162Scf01018g00115		Peaxi162Scf00062g00033	Peaxi162Scf00123g01116		AT1G09140	AT1G10370	Peaxi162Scf00114g00061		Peaxi162Scf00141g00022
Peaxi162Scf00114g00117	Peaxi162Scf00140g01338	Peaxi162Scf00203g01318	Peaxi162Scf01434g00015		Peaxi162Scf00062g00073	Peaxi162Scf00123g01118		AT1G08800	AT1G10210	Peaxi162Scf00114g00117		Peaxi162Scf00203g01318
Peaxi162Scf00114g00210	Peaxi162Scf00207g00839	Peaxi162Scf00286g00440	Peaxi162Scf01526g00019		Peaxi162Scf00062g00086	Peaxi162Scf00123g01729		AT1G08630	AT1G10200	Peaxi162Scf00114g00210		Peaxi162Scf00286g00440
Peaxi162Scf00115g01117	Peaxi162Scf00274g00351	Peaxi162Scf00302g00048	Peaxi162Scf00019g00016		Peaxi162Scf00062g00112	Peaxi162Scf00124g00614		AT1G08490	AT1G10180	Peaxi162Scf00115g01117		Peaxi162Scf00302g00048
Peaxi162Scf00116g00085	Peaxi162Scf00314g00744	Peaxi162Scf00304g00833	Peaxi162Scf00039g00814		Peaxi162Scf00062g00113	Peaxi162Scf00124g00615		AT1G08480	AT1G10095	Peaxi162Scf00116g00085		Peaxi162Scf00304g00833
Peaxi162Scf00116g00091	Peaxi162Scf00429g00625	Peaxi162Scf00382g00032	Peaxi162Scf00057g00012		Peaxi162Scf00062g00128	Peaxi162Scf00124g00616		AT1G08460	AT1G09950	Peaxi162Scf00116g00091		Peaxi162Scf00382g00032
Peaxi162Scf00116g00131	Peaxi162Scf00016g00625	Peaxi162Scf00391g00618	Peaxi162Scf00089g01211		Peaxi162Scf00062g00131	Peaxi162Scf00125g00042		AT1G08260	AT1G09660	Peaxi162Scf00116g00131		Peaxi162Scf00391g00618
Peaxi162Scf00116g00214	Peaxi162Scf00022g00217	Peaxi162Scf00393g00083	Peaxi162Scf00175g00218		Peaxi162Scf00062g00142	Peaxi162Scf00126g00012		AT1G08230	AT1G09630	Peaxi162Scf00116g00214		Peaxi162Scf00393g00083
Peaxi162Scf00116g00510	Peaxi162Scf00081g00126	Peaxi162Scf00603g00031	Peaxi162Scf00003g00611		Peaxi162Scf00062g00201	Peaxi162Scf00126g00322		AT1G07970	AT1G09600	Peaxi162Scf00116g00510		Peaxi162Scf00603g00031
Peaxi162Scf00116g00915	Peaxi162Scf00130g00012	Peaxi162Scf00740g00015	Peaxi162Scf00038g02329		Peaxi162Scf00062g00221	Peaxi162Scf00126g00626		AT1G07630	AT1G09560	Peaxi162Scf00116g00915		Peaxi162Scf00740g00015
Peaxi162Scf00116g01613	Peaxi162Scf00193g00724	Peaxi162Scf00764g00013	Peaxi162Scf00129g00836		Peaxi162Scf00062g00224	Peaxi162Scf00126g00812		AT1G07480	AT1G09460	Peaxi162Scf00116g01613		Peaxi162Scf00764g00013
Peaxi162Scf00117g00005	Peaxi162Scf00258g00430	Peaxi162Scf00765g00314	Peaxi162Scf00130g00071		Peaxi162Scf00062g00230	Peaxi162Scf00126g01020		AT1G07110	AT1G09390	Peaxi162Scf00117g00005		Peaxi162Scf00765g00314
Peaxi162Scf00117g00144	Peaxi162Scf00282g00328	Peaxi162Scf00778g00313	Peaxi162Scf00192g00923		Peaxi162Scf00062g00421	Peaxi162Scf00126g01021		AT1G06910	AT1G09210	Peaxi162Scf00117g00144		Peaxi162Scf00778g00313
Peaxi162Scf00117g00318	Peaxi162Scf00332g00018	Peaxi162Scf00998g00127	Peaxi162Scf00316g00065		Peaxi162Scf00062g00612	Peaxi162Scf00126g01130		AT1G06820	AT1G09010	Peaxi162Scf00117g00318		Peaxi162Scf00998g00127
Peaxi162Scf00118g00109	Peaxi162Scf00373g00139	Peaxi162Scf01089g00032	Peaxi162Scf00476g00124		Peaxi162Scf00062g00919	Peaxi162Scf00126g01218		AT1G06680	AT1G08960	Peaxi162Scf00118g00109		Peaxi162Scf01089g00032
Peaxi162Scf00119g00023	Peaxi162Scf00408g00846	Peaxi162Scf01294g00027	Peaxi162Scf00488g00927		Peaxi162Scf00062g00920	Peaxi162Scf00126g01324		AT1G06570	AT1G08650	Peaxi162Scf00119g00023		Peaxi162Scf01294g00027
Peaxi162Scf00119g00083	Peaxi162Scf00620g00056	Peaxi162Scf00003g00510	Peaxi162Scf00016g02128		Peaxi162Scf00062g00922	Peaxi162Scf00128g00133		AT1G06400	AT1G08590	Peaxi162Scf00119g00083		Peaxi162Scf00003g00510
Peaxi162Scf00119g00118	Peaxi162Scf00770g00042	Peaxi162Scf00047g02452	Peaxi162Scf00114g01016		Peaxi162Scf00062g01022	Peaxi162Scf00128g00135		AT1G06210	AT1G08500	Peaxi162Scf00119g00118		Peaxi162Scf00047g02452
Peaxi162Scf00119g00121	Peaxi162Scf00998g00126	Peaxi162Scf00052g00329	Peaxi162Scf00204g00079		Peaxi162Scf00062g01420	Peaxi162Scf00128g00168		AT1G06050	AT1G08280	Peaxi162Scf00119g00121		Peaxi162Scf00052g00329
Peaxi162Scf00119g00125	Peaxi162Scf01163g00028	Peaxi162Scf00069g02234	Peaxi162Scf00011g01126		Peaxi162Scf00063g00115	Peaxi162Scf00128g00175		AT1G05830	AT1G08200	Peaxi162Scf00119g00125		Peaxi162Scf00069g02234
Peaxi162Scf00119g00129	Peaxi162Scf00006g02614	Peaxi162Scf00071g01020	Peaxi162Scf00251g01121		Peaxi162Scf00063g00213	Peaxi162Scf00128g00216		AT1G05690	AT1G07700	Peaxi162Scf00119g00129		Peaxi162Scf00071g01020
Peaxi162Scf00119g00520	Peaxi162Scf00037g01227	Peaxi162Scf00079g02119	Peaxi162Scf00270g00420		Peaxi162Scf00063g02322	Peaxi162Scf00128g00443		AT1G04230	AT1G07650	Peaxi162Scf00119g00520		Peaxi162Scf00079g02119
Peaxi162Scf00119g00529	Peaxi162Scf00066g00424	Peaxi162Scf00116g01621	Peaxi162Scf00328g01214		Peaxi162Scf00063g02323	Peaxi162Scf00128g00456		AT1G03950	AT1G07590	Peaxi162Scf00119g00529		Peaxi162Scf00116g01621
Peaxi162Scf00119g00619	Peaxi162Scf00139g00617	Peaxi162Scf00128g01526	Peaxi162Scf00472g00312		Peaxi162Scf00063g02424	Peaxi162Scf00128g00544		AT1G03910	AT1G06890	Peaxi162Scf00119g00619		Peaxi162Scf00128g01526
Peaxi162Scf00119g00626	Peaxi162Scf00166g00419	Peaxi162Scf00161g00057	Peaxi162Scf02201g00002		Peaxi162Scf00064g00065	Peaxi162Scf00128g00624		AT1G03750	AT1G06800	Peaxi162Scf00119g00626		Peaxi162Scf00161g00057
Peaxi162Scf00119g00811	Peaxi162Scf00207g00087	Peaxi162Scf00171g00419	Peaxi162Scf00000g05119		Peaxi162Scf00064g00066	Peaxi162Scf00128g00642		AT1G03530	AT1G06690	Peaxi162Scf00119g00811		Peaxi162Scf00171g00419
Peaxi162Scf00119g00829	Peaxi162Scf00217g00712	Peaxi162Scf00184g00513	Peaxi162Scf00009g00526		Peaxi162Scf00064g00081	Peaxi162Scf00128g00646		AT1G03290	AT1G06470	Peaxi162Scf00119g00829		Peaxi162Scf00184g00513
Peaxi162Scf00119g00942	Peaxi162Scf00401g00810	Peaxi162Scf00264g00117	Peaxi162Scf00246g01011		Peaxi162Scf00064g00328	Peaxi162Scf00128g00739		AT1G03220	AT1G05850	Peaxi162Scf00119g00942		Peaxi162Scf00264g00117
Peaxi162Scf00119g00947	Peaxi162Scf00861g00321	Peaxi162Scf00333g00215	Peaxi162Scf00362g00249		Peaxi162Scf00064g00333	Peaxi162Scf00128g00827		AT1G03130	AT1G05720	Peaxi162Scf00119g00947		Peaxi162Scf00333g00215
Peaxi162Scf00119g01526	Peaxi162Scf01242g00032	Peaxi162Scf00344g00149	Peaxi162Scf00365g00913		Peaxi162Scf00064g00421	Peaxi162Scf00128g00834		AT1G03070	AT1G05620	Peaxi162Scf00119g01526		Peaxi162Scf00344g00149
Peaxi162Scf00119g01535	Peaxi162Scf00123g01116	Peaxi162Scf00347g00020	Peaxi162Scf01445g00123		Peaxi162Scf00064g00422	Peaxi162Scf00128g00929		AT1G02910	AT1G05590	Peaxi162Scf00119g01535		Peaxi162Scf00347g00020
Peaxi162Scf00120g00024	Peaxi162Scf00167g01221	Peaxi162Scf00423g00729	Peaxi162Scf00389g00942		Peaxi162Scf00064g00427	Peaxi162Scf00128g01137		AT1G02610	AT1G05460	Peaxi162Scf00120g00024		Peaxi162Scf00423g00729
Peaxi162Scf00120g00102	Peaxi162Scf00189g10019	Peaxi162Scf00459g00839	Peaxi162Scf00429g00625		Peaxi162Scf00064g00433	Peaxi162Scf00128g01331		AT1G02560	AT1G05410	Peaxi162Scf00120g00102		Peaxi162Scf00459g00839
Peaxi162Scf00120g00210	Peaxi162Scf00203g00081	Peaxi162Scf00558g00021	Peaxi162Scf00689g00123		Peaxi162Scf00064g00532	Peaxi162Scf00128g01523		AT1G02150	AT1G05385	Peaxi162Scf00120g00210		Peaxi162Scf00558g00021
Peaxi162Scf00120g00813	Peaxi162Scf00207g00034	Peaxi162Scf00751g00321	Peaxi162Scf03271g00013		Peaxi162Scf00064g00535	Peaxi162Scf00128g01525		AT1G01970	AT1G05205	Peaxi162Scf00120g00813		Peaxi162Scf00751g00321
Peaxi162Scf00120g01512	Peaxi162Scf00212g00073	Peaxi162Scf00815g00118	Peaxi162Scf00005g04417		Peaxi162Scf00064g00736	Peaxi162Scf00128g01527		AT1G01820	AT1G05200	Peaxi162Scf00120g01512		Peaxi162Scf00815g00118
Peaxi162Scf00120g01525	Peaxi162Scf00274g00413	Peaxi162Scf00987g00417	Peaxi162Scf00038g01035		Peaxi162Scf00064g00737	Peaxi162Scf00128g01744		AT1G01090	AT1G05070	Peaxi162Scf00120g01525		Peaxi162Scf00987g00417
Peaxi162Scf00121g00119	Peaxi162Scf00314g01042	Peaxi162Scf01574g00026	Peaxi162Scf00124g00616		Peaxi162Scf00064g01131	Peaxi162Scf00128g01759		AT5G67630	AT1G04340	Peaxi162Scf00121g00119		Peaxi162Scf01574g00026
Peaxi162Scf00121g00244	Peaxi162Scf00389g00617	Peaxi162Scf00011g01847	Peaxi162Scf00177g00513		Peaxi162Scf00064g01213	Peaxi162Scf00128g01773		AT5G67570	AT1G04120	Peaxi162Scf00121g00244		Peaxi162Scf00011g01847
Peaxi162Scf00122g01722	Peaxi162Scf00389g00623	Peaxi162Scf00079g01612	Peaxi162Scf00270g00024		Peaxi162Scf00064g01318	Peaxi162Scf00129g00003		AT5G66960	AT1G04040	Peaxi162Scf00122g01722		Peaxi162Scf00079g01612
Peaxi162Scf00122g01723	Peaxi162Scf00401g00423	Peaxi162Scf00086g00101	Peaxi162Scf00881g00225		Peaxi162Scf00064g01321	Peaxi162Scf00129g00014		AT5G66860	AT1G03590	Peaxi162Scf00122g01723		Peaxi162Scf00086g00101
Peaxi162Scf00123g00003	Peaxi162Scf00467g00610	Peaxi162Scf00103g00071	Peaxi162Scf00007g02536		Peaxi162Scf00064g01327	Peaxi162Scf00129g00042		AT5G66540	AT1G03310	Peaxi162Scf00123g00003		Peaxi162Scf00103g00071
Peaxi162Scf00123g00014	Peaxi162Scf00668g00316	Peaxi162Scf00140g01310	Peaxi162Scf00058g01218		Peaxi162Scf00064g01429	Peaxi162Scf00129g00084		AT5G66200	AT1G03030	Peaxi162Scf00123g00014		Peaxi162Scf00140g01310
Peaxi162Scf00123g00068	Peaxi162Scf00705g00046	Peaxi162Scf00156g00139	Peaxi162Scf00265g00412		Peaxi162Scf00064g01530	Peaxi162Scf00129g00085		AT5G65670	AT1G02860	Peaxi162Scf00123g00068		Peaxi162Scf00156g00139
Peaxi162Scf00123g00176	Peaxi162Scf00988g00034	Peaxi162Scf00205g00004	Peaxi162Scf00498g00030		Peaxi162Scf00064g01532	Peaxi162Scf00129g00129		AT5G65490	AT1G02816	Peaxi162Scf00123g00176		Peaxi162Scf00205g00004
Peaxi162Scf00123g00214	Peaxi162Scf01414g00010	Peaxi162Scf00209g00331	Peaxi162Scf00684g00024		Peaxi162Scf00064g01624	Peaxi162Scf00129g00226		AT5G64830	AT1G01950	Peaxi162Scf00123g00214		Peaxi162Scf00209g00331
Peaxi162Scf00123g01127	Peaxi162Scf00005g00229	Peaxi162Scf00297g01024	Peaxi162Scf00003g04241		Peaxi162Scf00064g01629	Peaxi162Scf00129g00228		AT5G64816	AT1G01880	Peaxi162Scf00123g01127		Peaxi162Scf00297g01024
Peaxi162Scf00123g01728	Peaxi162Scf00089g00838	Peaxi162Scf00325g00004	Peaxi162Scf00016g00836		Peaxi162Scf00064g01633	Peaxi162Scf00129g00314		AT5G64510	AT1G01610	Peaxi162Scf00123g01728		Peaxi162Scf00325g00004
Peaxi162Scf00124g00110	Peaxi162Scf00108g00417	Peaxi162Scf00330g00311	Peaxi162Scf00089g01210		Peaxi162Scf00064g01822	Peaxi162Scf00129g00317		AT5G64090	AT1G01540	Peaxi162Scf00124g00110		Peaxi162Scf00330g00311
Peaxi162Scf00124g01719	Peaxi162Scf00141g00812	Peaxi162Scf00700g00023	Peaxi162Scf00089g01625		Peaxi162Scf00065g00021	Peaxi162Scf00129g00319		AT5G63960	AT1G01510	Peaxi162Scf00124g01719		Peaxi162Scf00700g00023
Peaxi162Scf00125g00122	Peaxi162Scf00235g00418	Peaxi162Scf00879g00019	Peaxi162Scf00141g00927		Peaxi162Scf00065g00029	Peaxi162Scf00129g00321		AT5G63290	AT1G01470	Peaxi162Scf00125g00122		Peaxi162Scf00879g00019
Peaxi162Scf00125g01022	Peaxi162Scf00267g01219	Peaxi162Scf01623g00017	Peaxi162Scf00559g00019		Peaxi162Scf00065g00099	Peaxi162Scf00129g00418		AT5G62950	AT1G01300	Peaxi162Scf00125g01022		Peaxi162Scf01623g00017
Peaxi162Scf00125g01026	Peaxi162Scf00444g00859	Peaxi162Scf00002g00372	Peaxi162Scf00603g00516		Peaxi162Scf00065g00116	Peaxi162Scf00129g00433		AT5G62810	AT1G01050	Peaxi162Scf00125g01026		Peaxi162Scf00002g00372
Peaxi162Scf00125g01117	Peaxi162Scf00483g00029	Peaxi162Scf00016g00288	Peaxi162Scf01097g00414		Peaxi162Scf00065g00124	Peaxi162Scf00129g00631		AT5G62440	AT1G01020	Peaxi162Scf00125g01117		Peaxi162Scf00016g00288
Peaxi162Scf00125g01318	Peaxi162Scf00694g00116	Peaxi162Scf00026g02510	Peaxi162Scf00207g00258		Peaxi162Scf00065g00214	Peaxi162Scf00129g00814		AT5G62140	ATCG00780	Peaxi162Scf00125g01318		Peaxi162Scf00026g02510
Peaxi162Scf00125g01324	Peaxi162Scf01168g00115	Peaxi162Scf00060g00433	Peaxi162Scf00274g00625		Peaxi162Scf00065g00521	Peaxi162Scf00129g00836		AT5G61770	AT5G67130	Peaxi162Scf00125g01324		Peaxi162Scf00060g00433
Peaxi162Scf00126g00107	Peaxi162Scf01174g00117	Peaxi162Scf00089g01132	Peaxi162Scf00319g00010		Peaxi162Scf00065g01016	Peaxi162Scf00129g01032		AT5G61680	AT5G66590	Peaxi162Scf00126g00107		Peaxi162Scf00089g01132
Peaxi162Scf00126g00126	Peaxi162Scf00002g03915	Peaxi162Scf00102g01634	Peaxi162Scf01163g00028		Peaxi162Scf00065g01018	Peaxi162Scf00129g01035		AT5G60690	AT5G66290	Peaxi162Scf00126g00126		Peaxi162Scf00102g01634
Peaxi162Scf00126g00232	Peaxi162Scf00021g00235	Peaxi162Scf00126g00107	Peaxi162Scf00083g00191		Peaxi162Scf00065g01019	Peaxi162Scf00129g01122		AT5G60590	AT5G65940	Peaxi162Scf00126g00232		Peaxi162Scf00126g00107
Peaxi162Scf00126g00526	Peaxi162Scf00038g02329	Peaxi162Scf00128g00726	Peaxi162Scf00116g00109		Peaxi162Scf00065g01020	Peaxi162Scf00129g01123		AT5G60580	AT5G65660	Peaxi162Scf00126g00526		Peaxi162Scf00128g00726
Peaxi162Scf00126g00623	Peaxi162Scf00038g02520	Peaxi162Scf00128g10025	Peaxi162Scf00166g00824		Peaxi162Scf00065g01031	Peaxi162Scf00129g01126		AT5G60040	AT5G65470	Peaxi162Scf00126g00623		Peaxi162Scf00128g10025
Peaxi162Scf00126g00624	Peaxi162Scf00072g00021	Peaxi162Scf00131g00029	Peaxi162Scf00202g00314		Peaxi162Scf00065g01127	Peaxi162Scf00129g01332		AT5G59610	AT5G64570	Peaxi162Scf00126g00624		Peaxi162Scf00131g00029
Peaxi162Scf00126g00814	Peaxi162Scf00123g01013	Peaxi162Scf00139g01321	Peaxi162Scf00229g01513		Peaxi162Scf00065g01129	Peaxi162Scf00129g01424		AT5G58660	AT5G63810	Peaxi162Scf00126g00814		Peaxi162Scf00139g01321
Peaxi162Scf00126g00911	Peaxi162Scf00132g00721	Peaxi162Scf00141g00336	Peaxi162Scf00331g00119		Peaxi162Scf00065g01213	Peaxi162Scf00129g01534		AT5G58230	AT5G63470	Peaxi162Scf00126g00911		Peaxi162Scf00141g00336
Peaxi162Scf00126g01027	Peaxi162Scf00192g01212	Peaxi162Scf00188g00430	Peaxi162Scf00332g00429		Peaxi162Scf00065g01214	Peaxi162Scf00129g01648		AT5G58140	AT5G63440	Peaxi162Scf00126g01027		Peaxi162Scf00188g00430
Peaxi162Scf00126g01030	Peaxi162Scf00207g00633	Peaxi162Scf00251g00071	Peaxi162Scf00366g00525		Peaxi162Scf00065g01216	Peaxi162Scf00129g01663		AT5G57830	AT5G62680	Peaxi162Scf00126g01030		Peaxi162Scf00251g00071
Peaxi162Scf00126g01416	Peaxi162Scf00237g00002	Peaxi162Scf00286g00648	Peaxi162Scf00429g00126		Peaxi162Scf00065g01219	Peaxi162Scf00129g10011		AT5G57120	AT5G61910	Peaxi162Scf00126g01416		Peaxi162Scf00286g00648
Peaxi162Scf00127g00131	Peaxi162Scf00271g00733	Peaxi162Scf00382g00023	Peaxi162Scf00550g00531		Peaxi162Scf00065g10111	Peaxi162Scf00130g00011		AT5G57030	AT5G61790	Peaxi162Scf00127g00131		Peaxi162Scf00382g00023
Peaxi162Scf00127g00132	Peaxi162Scf00299g00236	Peaxi162Scf00400g00022	Peaxi162Scf00975g00122		Peaxi162Scf00066g00021	Peaxi162Scf00130g00012		AT5G56970	AT5G61760	Peaxi162Scf00127g00132		Peaxi162Scf00400g00022
Peaxi162Scf00127g00146	Peaxi162Scf00316g00027	Peaxi162Scf00418g00036	Peaxi162Scf00004g00283		Peaxi162Scf00066g00069	Peaxi162Scf00130g00016		AT5G56740	AT5G59780	Peaxi162Scf00127g00146		Peaxi162Scf00418g00036
Peaxi162Scf00127g00166	Peaxi162Scf00319g00067	Peaxi162Scf00434g00334	Peaxi162Scf00083g00033		Peaxi162Scf00066g00072	Peaxi162Scf00130g00063		AT5G56090	AT5G58900	Peaxi162Scf00127g00166		Peaxi162Scf00434g00334
Peaxi162Scf00128g00022	Peaxi162Scf00335g00009	Peaxi162Scf00449g00512	Peaxi162Scf00191g00102		Peaxi162Scf00066g00107	Peaxi162Scf00130g00071		AT5G55570	AT5G58510	Peaxi162Scf00128g00022		Peaxi162Scf00449g00512
Peaxi162Scf00128g00023	Peaxi162Scf00337g00718	Peaxi162Scf00481g00511	Peaxi162Scf00207g00034		Peaxi162Scf00066g00117	Peaxi162Scf00130g00521		AT5G54890	AT5G58430	Peaxi162Scf00128g00023		Peaxi162Scf00481g00511
Peaxi162Scf00128g00024	Peaxi162Scf00362g00246	Peaxi162Scf00628g00514	Peaxi162Scf00305g00045		Peaxi162Scf00066g00191	Peaxi162Scf00130g00619		AT5G54650	AT5G58320	Peaxi162Scf00128g00024		Peaxi162Scf00628g00514
Peaxi162Scf00128g00139	Peaxi162Scf00362g00347	Peaxi162Scf00839g00233	Peaxi162Scf00450g00075		Peaxi162Scf00066g00222	Peaxi162Scf00130g00724		AT5G54260	AT5G58070	Peaxi162Scf00128g00139		Peaxi162Scf00839g00233
Peaxi162Scf00128g00166	Peaxi162Scf00406g00317	Peaxi162Scf00903g00213	Peaxi162Scf00455g00122		Peaxi162Scf00066g00314	Peaxi162Scf00130g00824		AT5G54090	AT5G57970	Peaxi162Scf00128g00166		Peaxi162Scf00903g00213
Peaxi162Scf00128g00219	Peaxi162Scf00521g00814	Peaxi162Scf00951g00329	Peaxi162Scf00469g00410		Peaxi162Scf00066g00422	Peaxi162Scf00130g00828		AT5G53920	AT5G57820	Peaxi162Scf00128g00219		Peaxi162Scf00951g00329
Peaxi162Scf00128g00318	Peaxi162Scf00540g00623	Peaxi162Scf00984g00117	Peaxi162Scf00601g00022		Peaxi162Scf00066g00423	Peaxi162Scf00130g01126		AT5G53580	AT5G57110	Peaxi162Scf00128g00318		Peaxi162Scf00984g00117
Peaxi162Scf00128g00446	Peaxi162Scf00628g00006	Peaxi162Scf01069g10012	Peaxi162Scf00720g00068		Peaxi162Scf00066g00717	Peaxi162Scf00130g01129		AT5G53050	AT5G55630	Peaxi162Scf00128g00446		Peaxi162Scf01069g10012
Peaxi162Scf00128g00449	Peaxi162Scf00684g00573	Peaxi162Scf01294g00332	Peaxi162Scf00998g00142		Peaxi162Scf00066g00912	Peaxi162Scf00130g01133		AT5G52820	AT5G55560	Peaxi162Scf00128g00449		Peaxi162Scf01294g00332
Peaxi162Scf00128g00453	Peaxi162Scf00805g00021	Peaxi162Scf00009g00351	Peaxi162Scf01164g00004		Peaxi162Scf00066g01121	Peaxi162Scf00130g01217		AT5G52630	AT5G55480	Peaxi162Scf00128g00453		Peaxi162Scf00009g00351
Peaxi162Scf00128g00626	Peaxi162Scf00959g00023	Peaxi162Scf00016g00423	Peaxi162Scf00001g00104		Peaxi162Scf00066g01129	Peaxi162Scf00130g01318		AT5G52545	AT5G55290	Peaxi162Scf00128g00626		Peaxi162Scf00016g00423
Peaxi162Scf00128g00645	Peaxi162Scf00993g00332	Peaxi162Scf00037g01522	Peaxi162Scf00047g02318		Peaxi162Scf00066g01516	Peaxi162Scf00131g00027		AT5G52490	AT5G54530	Peaxi162Scf00128g00645		Peaxi162Scf00037g01522
Peaxi162Scf00128g00723	Peaxi162Scf00006g02613	Peaxi162Scf00045g01824	Peaxi162Scf00094g00141		Peaxi162Scf00066g01518	Peaxi162Scf00131g00081		AT5G52380	AT5G54380	Peaxi162Scf00128g00723		Peaxi162Scf00045g01824
Peaxi162Scf00128g00726	Peaxi162Scf00051g00107	Peaxi162Scf00128g00139	Peaxi162Scf00203g00081		Peaxi162Scf00066g01631	Peaxi162Scf00131g00101		AT5G52300	AT5G54200	Peaxi162Scf00128g00726		Peaxi162Scf00128g00139
Peaxi162Scf00128g00729	Peaxi162Scf00064g00220	Peaxi162Scf00128g01533	Peaxi162Scf00828g00032		Peaxi162Scf00066g01930	Peaxi162Scf00131g00510		AT5G51700	AT5G53420	Peaxi162Scf00128g00729		Peaxi162Scf00128g01533
Peaxi162Scf00128g00730	Peaxi162Scf00427g00065	Peaxi162Scf00159g01112	Peaxi162Scf01333g00148		Peaxi162Scf00067g00163	Peaxi162Scf00132g00074		AT5G51545	AT5G52180	Peaxi162Scf00128g00730		Peaxi162Scf00159g01112
Peaxi162Scf00128g00731	Peaxi162Scf00446g00029	Peaxi162Scf00166g01042	Peaxi162Scf00003g04538		Peaxi162Scf00067g00235	Peaxi162Scf00132g00084		AT5G51170	AT5G51840	Peaxi162Scf00128g00731		Peaxi162Scf00166g01042
Peaxi162Scf00128g00732	Peaxi162Scf00652g00015	Peaxi162Scf00167g00513	Peaxi162Scf00020g02136		Peaxi162Scf00067g00252	Peaxi162Scf00132g00119		AT5G51130	AT5G51550	Peaxi162Scf00128g00732		Peaxi162Scf00167g00513
Peaxi162Scf00128g01045	Peaxi162Scf00689g00558	Peaxi162Scf00176g00164	Peaxi162Scf00033g03018		Peaxi162Scf00067g00313	Peaxi162Scf00132g00419		AT5G50810	AT5G49810	Peaxi162Scf00128g01045		Peaxi162Scf00176g00164
Peaxi162Scf00128g01050	Peaxi162Scf00718g00014	Peaxi162Scf00222g00121	Peaxi162Scf00082g00107		Peaxi162Scf00067g01119	Peaxi162Scf00132g00719		AT5G50410	AT5G49550	Peaxi162Scf00128g01050		Peaxi162Scf00222g00121
Peaxi162Scf00128g01227	Peaxi162Scf00948g00019	Peaxi162Scf00222g00236	Peaxi162Scf00083g01124		Peaxi162Scf00067g01414	Peaxi162Scf00132g00721		AT5G50310	AT5G49120	Peaxi162Scf00128g01227		Peaxi162Scf00222g00236
Peaxi162Scf00128g01229	Peaxi162Scf01294g00224	Peaxi162Scf00332g00023	Peaxi162Scf00328g00117		Peaxi162Scf00067g02212	Peaxi162Scf00132g00822		AT5G50210	AT5G48850	Peaxi162Scf00128g01229		Peaxi162Scf00332g00023
Peaxi162Scf00128g01327	Peaxi162Scf00015g10132	Peaxi162Scf00345g00121	Peaxi162Scf00437g00041		Peaxi162Scf00067g02524	Peaxi162Scf00132g00911		AT5G50100	AT5G48830	Peaxi162Scf00128g01327		Peaxi162Scf00345g00121
Peaxi162Scf00128g01329	Peaxi162Scf00017g02836	Peaxi162Scf00444g00840	Peaxi162Scf00536g00092		Peaxi162Scf00068g00034	Peaxi162Scf00133g00055		AT5G49660	AT5G48720	Peaxi162Scf00128g01329		Peaxi162Scf00444g00840
Peaxi162Scf00128g01335	Peaxi162Scf00038g01949	Peaxi162Scf00463g00317	Peaxi162Scf00560g00514		Peaxi162Scf00068g00224	Peaxi162Scf00133g00525		AT5G49530	AT5G47780	Peaxi162Scf00128g01335		Peaxi162Scf00463g00317
Peaxi162Scf00128g01524	Peaxi162Scf00045g00625	Peaxi162Scf00564g00613	Peaxi162Scf00652g00014		Peaxi162Scf00068g02114	Peaxi162Scf00133g00613		AT5G49510	AT5G47630	Peaxi162Scf00128g01524		Peaxi162Scf00564g00613
Peaxi162Scf00128g01526	Peaxi162Scf00081g01230	Peaxi162Scf00700g00717	Peaxi162Scf00652g00422		Peaxi162Scf00068g02519	Peaxi162Scf00133g01414		AT5G48790	AT5G47240	Peaxi162Scf00128g01526		Peaxi162Scf00700g00717
Peaxi162Scf00128g01533	Peaxi162Scf00081g02111	Peaxi162Scf00783g00336	Peaxi162Scf00915g00124		Peaxi162Scf00069g00043	Peaxi162Scf00134g02024		AT5G48240	AT5G47020	Peaxi162Scf00128g01533		Peaxi162Scf00783g00336
Peaxi162Scf00128g01758	Peaxi162Scf00128g00834	Peaxi162Scf00888g00114	Peaxi162Scf01294g00224		Peaxi162Scf00069g00078	Peaxi162Scf00134g02026		AT5G47680	AT5G46910	Peaxi162Scf00128g01758		Peaxi162Scf00888g00114
Peaxi162Scf00128g01777	Peaxi162Scf00163g01014	Peaxi162Scf00889g00221	Peaxi162Scf00003g00362		Peaxi162Scf00069g00106	Peaxi162Scf00135g00417		AT5G47470	AT5G46800	Peaxi162Scf00128g01777		Peaxi162Scf00889g00221
Peaxi162Scf00128g10012	Peaxi162Scf00175g00054	Peaxi162Scf00914g00530	Peaxi162Scf00007g02853		Peaxi162Scf00069g00117	Peaxi162Scf00135g00914		AT5G47400	AT5G46640	Peaxi162Scf00128g10012		Peaxi162Scf00914g00530
Peaxi162Scf00128g10025	Peaxi162Scf00207g00922	Peaxi162Scf00953g00217	Peaxi162Scf00030g01015		Peaxi162Scf00069g00151	Peaxi162Scf00135g01012		AT5G45400	AT5G46400	Peaxi162Scf00128g10025		Peaxi162Scf00953g00217
Peaxi162Scf00129g00001	Peaxi162Scf00207g01424	Peaxi162Scf01013g00127	Peaxi162Scf00062g10131		Peaxi162Scf00069g00162	Peaxi162Scf00135g01424		AT5G44530	AT5G46330	Peaxi162Scf00129g00001		Peaxi162Scf01013g00127
Peaxi162Scf00129g00011	Peaxi162Scf00244g01216	Peaxi162Scf00074g02027	Peaxi162Scf00117g00321		Peaxi162Scf00069g00185	Peaxi162Scf00135g01431		AT5G43630	AT5G46150	Peaxi162Scf00129g00011		Peaxi162Scf00074g02027
Peaxi162Scf00129g00066	Peaxi162Scf00332g00755	Peaxi162Scf00128g00128	Peaxi162Scf00125g00038		Peaxi162Scf00069g00211	Peaxi162Scf00136g00006		AT5G42610	AT5G45690	Peaxi162Scf00129g00066		Peaxi162Scf00128g00128
Peaxi162Scf00129g00168	Peaxi162Scf00355g00021	Peaxi162Scf00152g01224	Peaxi162Scf00131g00510		Peaxi162Scf00069g00612	Peaxi162Scf00136g00057		AT5G42570	AT5G43950	Peaxi162Scf00129g00168		Peaxi162Scf00152g01224
Peaxi162Scf00129g00431	Peaxi162Scf00357g00119	Peaxi162Scf00182g00112	Peaxi162Scf00171g00722		Peaxi162Scf00069g00810	Peaxi162Scf00136g00176		AT5G42330	AT5G42850	Peaxi162Scf00129g00431		Peaxi162Scf00182g00112
Peaxi162Scf00129g00535	Peaxi162Scf00365g00028	Peaxi162Scf00285g00046	Peaxi162Scf00438g00617		Peaxi162Scf00069g01214	Peaxi162Scf00136g00222		AT5G41790	AT5G42440	Peaxi162Scf00129g00535		Peaxi162Scf00285g00046
Peaxi162Scf00129g00734	Peaxi162Scf00415g00519	Peaxi162Scf00285g00213	Peaxi162Scf00990g00128		Peaxi162Scf00069g01319	Peaxi162Scf00136g00618		AT5G40950	AT5G42210	Peaxi162Scf00129g00734		Peaxi162Scf00285g00213
Peaxi162Scf00129g00735	Peaxi162Scf00540g00137	Peaxi162Scf00560g00616	Peaxi162Scf01012g00240		Peaxi162Scf00069g01326	Peaxi162Scf00137g00062		AT5G40870	AT5G41650	Peaxi162Scf00129g00735		Peaxi162Scf00560g00616
Peaxi162Scf00129g00743	Peaxi162Scf00560g00729	Peaxi162Scf00646g00320	Peaxi162Scf00098g00024		Peaxi162Scf00069g01333	Peaxi162Scf00137g00510		AT5G40530	AT5G41560	Peaxi162Scf00129g00743		Peaxi162Scf00646g00320
Peaxi162Scf00129g00925	Peaxi162Scf00705g00062	Peaxi162Scf00783g00313	Peaxi162Scf00191g01424		Peaxi162Scf00069g01430	Peaxi162Scf00138g00213		AT5G40280	AT5G41020	Peaxi162Scf00129g00925		Peaxi162Scf00783g00313
Peaxi162Scf00129g00940	Peaxi162Scf00828g10013	Peaxi162Scf00803g00421	Peaxi162Scf00236g00215		Peaxi162Scf00069g01630	Peaxi162Scf00139g00098		AT5G39950	AT5G40740	Peaxi162Scf00129g00940		Peaxi162Scf00803g00421
Peaxi162Scf00129g00946	Peaxi162Scf00962g00311	Peaxi162Scf01172g00004	Peaxi162Scf00357g00211		Peaxi162Scf00069g01724	Peaxi162Scf00139g00103		AT5G39710	AT5G40640	Peaxi162Scf00129g00946		Peaxi162Scf01172g00004
Peaxi162Scf00129g01036	Peaxi162Scf01258g00120	Peaxi162Scf01713g00017	Peaxi162Scf00403g00519		Peaxi162Scf00069g01731	Peaxi162Scf00139g00617		AT5G39670	AT5G39890	Peaxi162Scf00129g01036		Peaxi162Scf01713g00017
Peaxi162Scf00129g01040	Peaxi162Scf00029g03217	Peaxi162Scf00004g01813	Peaxi162Scf00006g00522		Peaxi162Scf00069g01735	Peaxi162Scf00139g00712		AT5G39200	AT5G38890	Peaxi162Scf00129g01040		Peaxi162Scf00004g01813
Peaxi162Scf00129g01043	Peaxi162Scf00075g01239	Peaxi162Scf00007g00429	Peaxi162Scf00010g03410		Peaxi162Scf00069g01736	Peaxi162Scf00139g01118		AT5G39040	AT5G35570	Peaxi162Scf00129g01043		Peaxi162Scf00007g00429
Peaxi162Scf00129g01124	Peaxi162Scf00089g01019	Peaxi162Scf00008g02124	Peaxi162Scf00015g00032		Peaxi162Scf00069g01737	Peaxi162Scf00139g01221		AT5G37830	AT5G27490	Peaxi162Scf00129g01124		Peaxi162Scf00008g02124
Peaxi162Scf00129g01125	Peaxi162Scf00099g01816	Peaxi162Scf00013g00945	Peaxi162Scf00015g01043		Peaxi162Scf00069g01833	Peaxi162Scf00140g00015		AT5G37190	AT5G27240	Peaxi162Scf00129g01125		Peaxi162Scf00013g00945
Peaxi162Scf00129g01228	Peaxi162Scf00111g01139	Peaxi162Scf00026g00296	Peaxi162Scf00049g02410		Peaxi162Scf00069g01838	Peaxi162Scf00140g00018		AT5G35320	AT5G25280	Peaxi162Scf00129g01228		Peaxi162Scf00026g00296
Peaxi162Scf00129g01229	Peaxi162Scf00117g00321	Peaxi162Scf00047g02034	Peaxi162Scf00058g00612		Peaxi162Scf00069g01839	Peaxi162Scf00140g00022		AT5G35090	AT5G25050	Peaxi162Scf00129g01229		Peaxi162Scf00047g02034
Peaxi162Scf00129g01231	Peaxi162Scf00119g00313	Peaxi162Scf00063g00213	Peaxi162Scf00074g00356		Peaxi162Scf00069g01842	Peaxi162Scf00140g01213		AT5G30510	AT5G24430	Peaxi162Scf00129g01231		Peaxi162Scf00063g00213
Peaxi162Scf00129g01321	Peaxi162Scf00129g01032	Peaxi162Scf00076g00715	Peaxi162Scf00115g00115		Peaxi162Scf00069g02022	Peaxi162Scf00140g01335		AT5G27990	AT5G24020	Peaxi162Scf00129g01321		Peaxi162Scf00076g00715
Peaxi162Scf00129g01325	Peaxi162Scf00132g00911	Peaxi162Scf00086g01321	Peaxi162Scf00234g00510		Peaxi162Scf00069g02131	Peaxi162Scf00140g01336		AT5G27740	AT5G24010	Peaxi162Scf00129g01325		Peaxi162Scf00086g01321
Peaxi162Scf00129g01327	Peaxi162Scf00139g00057	Peaxi162Scf00128g00626	Peaxi162Scf00561g00211		Peaxi162Scf00069g02132	Peaxi162Scf00140g01338		AT5G27720	AT5G23810	Peaxi162Scf00129g01327		Peaxi162Scf00128g00626
Peaxi162Scf00129g01334	Peaxi162Scf00146g00319	Peaxi162Scf00159g01110	Peaxi162Scf00629g00121		Peaxi162Scf00069g02139	Peaxi162Scf00140g10025		AT5G27020	AT5G23670	Peaxi162Scf00129g01334		Peaxi162Scf00159g01110
Peaxi162Scf00129g01335	Peaxi162Scf00252g00067	Peaxi162Scf00166g01046	Peaxi162Scf00711g00211		Peaxi162Scf00069g02233	Peaxi162Scf00141g00032		AT5G26610	AT5G23530	Peaxi162Scf00129g01335		Peaxi162Scf00166g01046
Peaxi162Scf00129g01541	Peaxi162Scf00269g00512	Peaxi162Scf00192g01618	Peaxi162Scf00770g00029		Peaxi162Scf00069g02234	Peaxi162Scf00141g00048		AT5G24850	AT5G23140	Peaxi162Scf00129g01541		Peaxi162Scf00192g01618
Peaxi162Scf00129g01633	Peaxi162Scf00451g00322	Peaxi162Scf00268g00046	Peaxi162Scf01165g00022		Peaxi162Scf00069g02237	Peaxi162Scf00141g00059		AT5G24810	AT5G22780	Peaxi162Scf00129g01633		Peaxi162Scf00268g00046
Peaxi162Scf00129g01647	Peaxi162Scf00545g00034	Peaxi162Scf00286g00828	Peaxi162Scf01560g00012		Peaxi162Scf00069g02247	Peaxi162Scf00141g00093		AT5G24120	AT5G22250	Peaxi162Scf00129g01647		Peaxi162Scf00286g00828
Peaxi162Scf00130g00214	Peaxi162Scf00685g10014	Peaxi162Scf00391g00528	Peaxi162Scf00001g00333		Peaxi162Scf00070g00045	Peaxi162Scf00141g00104		AT5G23535	AT5G21910	Peaxi162Scf00130g00214		Peaxi162Scf00391g00528
Peaxi162Scf00130g00324	Peaxi162Scf00975g00122	Peaxi162Scf00404g00027	Peaxi162Scf00015g00038		Peaxi162Scf00070g00121	Peaxi162Scf00141g00129		AT5G23395	AT5G20420	Peaxi162Scf00130g00324		Peaxi162Scf00404g00027
Peaxi162Scf00130g00326	Peaxi162Scf01056g00210	Peaxi162Scf00412g00712	Peaxi162Scf00016g01636		Peaxi162Scf00071g00020	Peaxi162Scf00141g00333		AT5G23340	AT5G19570	Peaxi162Scf00130g00326		Peaxi162Scf00412g00712
Peaxi162Scf00130g00417	Peaxi162Scf01128g00111	Peaxi162Scf00423g00412	Peaxi162Scf00032g03116		Peaxi162Scf00071g00030	Peaxi162Scf00141g00720		AT5G23300	AT5G19390	Peaxi162Scf00130g00417		Peaxi162Scf00423g00412
Peaxi162Scf00130g00620	Peaxi162Scf00003g04923	Peaxi162Scf00611g00052	Peaxi162Scf00047g00153		Peaxi162Scf00071g00066	Peaxi162Scf00141g00927		AT5G23280	AT5G19290	Peaxi162Scf00130g00620		Peaxi162Scf00611g00052
Peaxi162Scf00130g00723	Peaxi162Scf00121g00417	Peaxi162Scf00619g00113	Peaxi162Scf00061g00092		Peaxi162Scf00071g00128	Peaxi162Scf00141g01427		AT5G23160	AT5G19220	Peaxi162Scf00130g00723		Peaxi162Scf00619g00113
Peaxi162Scf00130g00727	Peaxi162Scf00137g01111	Peaxi162Scf00646g00513	Peaxi162Scf00071g00031		Peaxi162Scf00071g00129	Peaxi162Scf00145g00109		AT5G22830	AT5G19210	Peaxi162Scf00130g00727		Peaxi162Scf00646g00513
Peaxi162Scf00130g00826	Peaxi162Scf00145g00917	Peaxi162Scf00648g00016	Peaxi162Scf00088g01218		Peaxi162Scf00071g00324	Peaxi162Scf00145g00917		AT5G22790	AT5G19010	Peaxi162Scf00130g00826		Peaxi162Scf00648g00016
Peaxi162Scf00130g00920	Peaxi162Scf00148g00149	Peaxi162Scf00700g00719	Peaxi162Scf00089g01843		Peaxi162Scf00071g00422	Peaxi162Scf00145g01216		AT5G22650	AT5G18700	Peaxi162Scf00130g00920		Peaxi162Scf00700g00719
Peaxi162Scf00130g00925	Peaxi162Scf00186g00119	Peaxi162Scf00889g00229	Peaxi162Scf00091g01310		Peaxi162Scf00071g00528	Peaxi162Scf00146g00112		AT5G22320	AT5G18590	Peaxi162Scf00130g00925		Peaxi162Scf00889g00229
Peaxi162Scf00131g00029	Peaxi162Scf00269g00315	Peaxi162Scf01294g00028	Peaxi162Scf00102g01738		Peaxi162Scf00071g00616	Peaxi162Scf00146g00319		AT5G22070	AT5G17780	Peaxi162Scf00131g00029		Peaxi162Scf01294g00028
Peaxi162Scf00131g00715	Peaxi162Scf00274g00859	Peaxi162Scf00051g00621	Peaxi162Scf00254g00018		Peaxi162Scf00071g00719	Peaxi162Scf00146g01319		AT5G21105	AT5G17070	Peaxi162Scf00131g00715		Peaxi162Scf00051g00621
Peaxi162Scf00131g01118	Peaxi162Scf00286g00087	Peaxi162Scf00084g00917	Peaxi162Scf00359g00115		Peaxi162Scf00071g00831	Peaxi162Scf00147g00075		AT5G21060	AT5G16940	Peaxi162Scf00131g01118		Peaxi162Scf00084g00917
Peaxi162Scf00132g00019	Peaxi162Scf00339g01122	Peaxi162Scf00116g01620	Peaxi162Scf00668g00316		Peaxi162Scf00071g00939	Peaxi162Scf00147g00613		AT5G20810	AT5G16920	Peaxi162Scf00132g00019		Peaxi162Scf00116g01620
Peaxi162Scf00132g00026	Peaxi162Scf00529g00079	Peaxi162Scf00140g01356	Peaxi162Scf00672g00810		Peaxi162Scf00071g01020	Peaxi162Scf00147g00614		AT5G20700	AT5G16450	Peaxi162Scf00132g00026		Peaxi162Scf00140g01356
Peaxi162Scf00132g00085	Peaxi162Scf00628g00413	Peaxi162Scf00159g01020	Peaxi162Scf00700g00625		Peaxi162Scf00071g01115	Peaxi162Scf00148g00149		AT5G20600	AT5G16210	Peaxi162Scf00132g00085		Peaxi162Scf00159g01020
Peaxi162Scf00132g00138	Peaxi162Scf01073g00116	Peaxi162Scf00171g00248	Peaxi162Scf00815g00353		Peaxi162Scf00071g01141	Peaxi162Scf00149g00023		AT5G20540	AT5G15800	Peaxi162Scf00132g00138		Peaxi162Scf00171g00248
Peaxi162Scf00132g00229	Peaxi162Scf01211g00140	Peaxi162Scf00189g00041	Peaxi162Scf00009g01927		Peaxi162Scf00071g01213	Peaxi162Scf00149g00116		AT5G19970	AT5G15790	Peaxi162Scf00132g00229		Peaxi162Scf00189g00041
Peaxi162Scf00132g00233	Peaxi162Scf01526g00016	Peaxi162Scf00401g00026	Peaxi162Scf00021g00192		Peaxi162Scf00071g02312	Peaxi162Scf00149g00224		AT5G19900	AT5G15730	Peaxi162Scf00132g00233		Peaxi162Scf00401g00026
Peaxi162Scf00132g00521	Peaxi162Scf00004g00041	Peaxi162Scf00434g00079	Peaxi162Scf00063g00311		Peaxi162Scf00071g10138	Peaxi162Scf00149g00225		AT5G19820	AT5G15350	Peaxi162Scf00132g00521		Peaxi162Scf00434g00079
Peaxi162Scf00132g01512	Peaxi162Scf00021g00015	Peaxi162Scf00483g00011	Peaxi162Scf00122g01720		Peaxi162Scf00072g00024	Peaxi162Scf00149g00918		AT5G19750	AT5G14430	Peaxi162Scf00132g01512		Peaxi162Scf00483g00011
Peaxi162Scf00133g00612	Peaxi162Scf00040g00245	Peaxi162Scf00546g00223	Peaxi162Scf00281g00113		Peaxi162Scf00072g00039	Peaxi162Scf00150g00218		AT5G19450	AT5G14420	Peaxi162Scf00133g00612		Peaxi162Scf00546g00223
Peaxi162Scf00133g01415	Peaxi162Scf00051g00198	Peaxi162Scf00558g00510	Peaxi162Scf00302g00002		Peaxi162Scf00072g00089	Peaxi162Scf00150g00919		AT5G19300	AT5G13490	Peaxi162Scf00133g01415		Peaxi162Scf00558g00510
Peaxi162Scf00134g00614	Peaxi162Scf00116g01612	Peaxi162Scf00673g00223	Peaxi162Scf00344g01116		Peaxi162Scf00072g00222	Peaxi162Scf00150g01615		AT5G18440	AT5G13180	Peaxi162Scf00134g00614		Peaxi162Scf00673g00223
Peaxi162Scf00134g02023	Peaxi162Scf00128g01744	Peaxi162Scf00680g00036	Peaxi162Scf00716g00024		Peaxi162Scf00072g00411	Peaxi162Scf00152g00020		AT5G18020	AT5G11980	Peaxi162Scf00134g02023		Peaxi162Scf00680g00036
Peaxi162Scf00135g00086	Peaxi162Scf00231g00042	Peaxi162Scf00907g10027	Peaxi162Scf00047g00132		Peaxi162Scf00072g01013	Peaxi162Scf00152g00066		AT5G17460	AT5G11840	Peaxi162Scf00135g00086		Peaxi162Scf00907g10027
Peaxi162Scf00135g00132	Peaxi162Scf00235g00839	Peaxi162Scf00919g00027	Peaxi162Scf00101g00212		Peaxi162Scf00073g00011	Peaxi162Scf00152g00232		AT5G17170	AT5G11720	Peaxi162Scf00135g00132		Peaxi162Scf00919g00027
Peaxi162Scf00135g00138	Peaxi162Scf00347g00524	Peaxi162Scf00003g10415	Peaxi162Scf00129g01645		Peaxi162Scf00073g00015	Peaxi162Scf00152g00433		AT5G16950	AT5G11150	Peaxi162Scf00135g00138		Peaxi162Scf00003g10415
Peaxi162Scf00135g00312	Peaxi162Scf00390g00311	Peaxi162Scf00016g00251	Peaxi162Scf00158g00032		Peaxi162Scf00073g00019	Peaxi162Scf00152g00730		AT5G16930	AT5G10630	Peaxi162Scf00135g00312		Peaxi162Scf00016g00251
Peaxi162Scf00135g01111	Peaxi162Scf00394g00814	Peaxi162Scf00068g00224	Peaxi162Scf00535g00057		Peaxi162Scf00073g00038	Peaxi162Scf00152g00928		AT5G16780	AT5G10560	Peaxi162Scf00135g01111		Peaxi162Scf00068g00224
Peaxi162Scf00136g00620	Peaxi162Scf00546g00526	Peaxi162Scf00075g01239	Peaxi162Scf00706g00121		Peaxi162Scf00073g00057	Peaxi162Scf00152g00931		AT5G16750	AT5G09400	Peaxi162Scf00136g00620		Peaxi162Scf00075g01239
Peaxi162Scf00137g00026	Peaxi162Scf00706g00121	Peaxi162Scf00164g01128	Peaxi162Scf00020g00184		Peaxi162Scf00073g00173	Peaxi162Scf00152g00932		AT5G16650	AT5G08720	Peaxi162Scf00137g00026		Peaxi162Scf00164g01128
Peaxi162Scf00138g00041	Peaxi162Scf00763g00027	Peaxi162Scf00174g01015	Peaxi162Scf00033g00275		Peaxi162Scf00073g00226	Peaxi162Scf00152g00934		AT5G16060	AT5G08280	Peaxi162Scf00138g00041		Peaxi162Scf00174g01015
Peaxi162Scf00139g00031	Peaxi162Scf01390g00033	Peaxi162Scf00189g00121	Peaxi162Scf00045g02130		Peaxi162Scf00073g01115	Peaxi162Scf00152g00935		AT5G15700	AT5G08120	Peaxi162Scf00139g00031		Peaxi162Scf00189g00121
Peaxi162Scf00139g00615	Peaxi162Scf02748g00006	Peaxi162Scf00241g00056	Peaxi162Scf00047g01821		Peaxi162Scf00073g01422	Peaxi162Scf00152g01123		AT5G15510	AT5G07950	Peaxi162Scf00139g00615		Peaxi162Scf00241g00056
Peaxi162Scf00139g01321	Peaxi162Scf00004g00283	Peaxi162Scf00244g01214	Peaxi162Scf00094g00094		Peaxi162Scf00073g01423	Peaxi162Scf00152g01127		AT5G15300	AT5G07350	Peaxi162Scf00139g01321		Peaxi162Scf00244g01214
Peaxi162Scf00140g00065	Peaxi162Scf00021g00721	Peaxi162Scf00253g01128	Peaxi162Scf00123g01118		Peaxi162Scf00073g01611	Peaxi162Scf00152g01333		AT5G15010	AT5G06850	Peaxi162Scf00140g00065		Peaxi162Scf00253g01128
Peaxi162Scf00140g00066	Peaxi162Scf00037g01026	Peaxi162Scf00330g00012	Peaxi162Scf00193g00006		Peaxi162Scf00073g01726	Peaxi162Scf00152g01428		AT5G14940	AT5G06750	Peaxi162Scf00140g00066		Peaxi162Scf00330g00012
Peaxi162Scf00140g00710	Peaxi162Scf00047g02333	Peaxi162Scf00337g00715	Peaxi162Scf00215g00032		Peaxi162Scf00073g01727	Peaxi162Scf00152g01526		AT5G14600	AT5G06580	Peaxi162Scf00140g00710		Peaxi162Scf00337g00715
Peaxi162Scf00140g01119	Peaxi162Scf00064g00047	Peaxi162Scf00359g00118	Peaxi162Scf00222g01021		Peaxi162Scf00073g01825	Peaxi162Scf00153g01319		AT5G14520	AT5G06390	Peaxi162Scf00140g01119		Peaxi162Scf00359g00118
Peaxi162Scf00140g01128	Peaxi162Scf00075g01419	Peaxi162Scf00399g00518	Peaxi162Scf00344g00107		Peaxi162Scf00073g01932	Peaxi162Scf00153g01326		AT5G14050	AT5G05760	Peaxi162Scf00140g01128		Peaxi162Scf00399g00518
Peaxi162Scf00140g01133	Peaxi162Scf00091g00074	Peaxi162Scf00411g00081	Peaxi162Scf00529g00079		Peaxi162Scf00073g02022	Peaxi162Scf00153g01715		AT5G13950	AT5G05180	Peaxi162Scf00140g01133		Peaxi162Scf00411g00081
Peaxi162Scf00140g01134	Peaxi162Scf00096g01114	Peaxi162Scf00541g00526	Peaxi162Scf00541g00057		Peaxi162Scf00073g02028	Peaxi162Scf00153g01843		AT5G13890	AT5G04920	Peaxi162Scf00140g01134		Peaxi162Scf00541g00526
Peaxi162Scf00140g01214	Peaxi162Scf00128g01627	Peaxi162Scf00642g00013	Peaxi162Scf00549g00043		Peaxi162Scf00073g02123	Peaxi162Scf00154g00133		AT5G13830	AT5G04490	Peaxi162Scf00140g01214		Peaxi162Scf00642g00013
Peaxi162Scf00140g01220	Peaxi162Scf00129g00228	Peaxi162Scf00740g00226	Peaxi162Scf00602g00062		Peaxi162Scf00073g02224	Peaxi162Scf00154g00226		AT5G13770	AT5G04170	Peaxi162Scf00140g01220		Peaxi162Scf00740g00226
Peaxi162Scf00140g01310	Peaxi162Scf00129g00814	Peaxi162Scf00751g00045	Peaxi162Scf00017g02912		Peaxi162Scf00073g02225	Peaxi162Scf00154g00326		AT5G13680	AT5G03860	Peaxi162Scf00140g01310		Peaxi162Scf00751g00045
Peaxi162Scf00140g01342	Peaxi162Scf00141g00104	Peaxi162Scf00785g00113	Peaxi162Scf00035g00202		Peaxi162Scf00073g02335	Peaxi162Scf00154g00511		AT5G13050	AT5G03730	Peaxi162Scf00140g01342		Peaxi162Scf00785g00113
Peaxi162Scf00140g01356	Peaxi162Scf00207g00131	Peaxi162Scf01553g00014	Peaxi162Scf00129g01663		Peaxi162Scf00073g02339	Peaxi162Scf00154g00517		AT5G12410	AT5G03430	Peaxi162Scf00140g01356		Peaxi162Scf01553g00014
Peaxi162Scf00141g00022	Peaxi162Scf00225g00219	Peaxi162Scf01574g00019	Peaxi162Scf00141g00104		Peaxi162Scf00073g02343	Peaxi162Scf00154g00518		AT5G12240	AT5G02290	Peaxi162Scf00141g00022		Peaxi162Scf01574g00019
Peaxi162Scf00141g00076	Peaxi162Scf00254g00018	Peaxi162Scf01607g00112	Peaxi162Scf00159g00143		Peaxi162Scf00074g00017	Peaxi162Scf00154g00619		AT5G12220	AT5G02020	Peaxi162Scf00141g00076		Peaxi162Scf01607g00112
Peaxi162Scf00141g00095	Peaxi162Scf00282g00329	Peaxi162Scf00003g00236	Peaxi162Scf00166g00826		Peaxi162Scf00074g00056	Peaxi162Scf00154g00620		AT5G12100	AT5G01460	Peaxi162Scf00141g00095		Peaxi162Scf00003g00236
Peaxi162Scf00141g00122	Peaxi162Scf00320g00619	Peaxi162Scf00015g00521	Peaxi162Scf00168g00049		Peaxi162Scf00074g00082	Peaxi162Scf00154g00930		AT5G11030	AT4G39980	Peaxi162Scf00141g00122		Peaxi162Scf00015g00521
Peaxi162Scf00141g00216	Peaxi162Scf00323g00517	Peaxi162Scf00015g02321	Peaxi162Scf00235g00720		Peaxi162Scf00074g00101	Peaxi162Scf00154g00934		AT5G10870	AT4G39900	Peaxi162Scf00141g00216		Peaxi162Scf00015g02321
Peaxi162Scf00141g00331	Peaxi162Scf00366g00525	Peaxi162Scf00021g00064	Peaxi162Scf00274g00846		Peaxi162Scf00074g00108	Peaxi162Scf00154g01022		AT5G10600	AT4G39230	Peaxi162Scf00141g00331		Peaxi162Scf00021g00064
Peaxi162Scf00141g00342	Peaxi162Scf00394g00618	Peaxi162Scf00026g02218	Peaxi162Scf00285g00717		Peaxi162Scf00074g00127	Peaxi162Scf00155g00029		AT5G09390	AT4G39150	Peaxi162Scf00141g00342		Peaxi162Scf00026g02218
Peaxi162Scf00141g00622	Peaxi162Scf00848g00116	Peaxi162Scf00047g01927	Peaxi162Scf00300g00516		Peaxi162Scf00074g00132	Peaxi162Scf00155g01015		AT5G08650	AT4G38270	Peaxi162Scf00141g00622		Peaxi162Scf00047g01927
Peaxi162Scf00141g01221	Peaxi162Scf01270g00125	Peaxi162Scf00048g00192	Peaxi162Scf00366g00623		Peaxi162Scf00074g00136	Peaxi162Scf00155g01111		AT5G08510	AT4G38200	Peaxi162Scf00141g01221		Peaxi162Scf00048g00192
Peaxi162Scf00145g00811	Peaxi162Scf00000g00682	Peaxi162Scf00052g01611	Peaxi162Scf00368g00814		Peaxi162Scf00074g00138	Peaxi162Scf00156g00014		AT5G08380	AT4G38160	Peaxi162Scf00145g00811		Peaxi162Scf00052g01611
Peaxi162Scf00145g01112	Peaxi162Scf00004g02724	Peaxi162Scf00052g01817	Peaxi162Scf00454g00220		Peaxi162Scf00074g00140	Peaxi162Scf00156g00114		AT5G08290	AT4G37940	Peaxi162Scf00145g01112		Peaxi162Scf00052g01817
Peaxi162Scf00146g00018	Peaxi162Scf00045g01239	Peaxi162Scf00141g00615	Peaxi162Scf00853g00017		Peaxi162Scf00074g00146	Peaxi162Scf00156g00619		AT5G08180	AT4G37680	Peaxi162Scf00146g00018		Peaxi162Scf00141g00615
Peaxi162Scf00146g00084	Peaxi162Scf00069g00162	Peaxi162Scf00152g01220	Peaxi162Scf00870g00218		Peaxi162Scf00074g00151	Peaxi162Scf00156g01114		AT5G07020	AT4G37450	Peaxi162Scf00146g00084		Peaxi162Scf00152g01220
Peaxi162Scf00146g00411	Peaxi162Scf00083g00033	Peaxi162Scf00179g00311	Peaxi162Scf00922g00110		Peaxi162Scf00074g00154	Peaxi162Scf00156g01212		AT5G06560	AT4G37200	Peaxi162Scf00146g00411		Peaxi162Scf00179g00311
Peaxi162Scf00146g00613	Peaxi162Scf00284g00076	Peaxi162Scf00207g01129	Peaxi162Scf00003g03625		Peaxi162Scf00074g00155	Peaxi162Scf00157g00117		AT5G06400	AT4G36710	Peaxi162Scf00146g00613		Peaxi162Scf00207g01129
Peaxi162Scf00146g00719	Peaxi162Scf00286g00911	Peaxi162Scf00241g00059	Peaxi162Scf00016g00426		Peaxi162Scf00074g00201	Peaxi162Scf00157g00211		AT5G06360	AT4G35905	Peaxi162Scf00146g00719		Peaxi162Scf00241g00059
Peaxi162Scf00147g00094	Peaxi162Scf00304g00517	Peaxi162Scf00264g00512	Peaxi162Scf00038g02434		Peaxi162Scf00074g00232	Peaxi162Scf00157g00415		AT5G06350	AT4G33460	Peaxi162Scf00147g00094		Peaxi162Scf00264g00512
Peaxi162Scf00147g00511	Peaxi162Scf00312g00221	Peaxi162Scf00318g00921	Peaxi162Scf00111g01139		Peaxi162Scf00074g00342	Peaxi162Scf00158g00032		AT5G06160	AT4G33360	Peaxi162Scf00147g00511		Peaxi162Scf00318g00921
Peaxi162Scf00147g00710	Peaxi162Scf00314g00529	Peaxi162Scf00327g00911	Peaxi162Scf00186g00119		Peaxi162Scf00074g00353	Peaxi162Scf00158g00313		AT5G06130	AT4G33000	Peaxi162Scf00147g00710		Peaxi162Scf00327g00911
Peaxi162Scf00147g01111	Peaxi162Scf00371g01022	Peaxi162Scf00383g00920	Peaxi162Scf00199g00517		Peaxi162Scf00074g00354	Peaxi162Scf00158g00319		AT5G05510	AT4G32330	Peaxi162Scf00147g01111		Peaxi162Scf00383g00920
Peaxi162Scf00147g01820	Peaxi162Scf00450g00847	Peaxi162Scf00515g00132	Peaxi162Scf00900g00013		Peaxi162Scf00074g00358	Peaxi162Scf00159g00014		AT5G05280	AT4G32300	Peaxi162Scf00147g01820		Peaxi162Scf00515g00132
Peaxi162Scf00147g01822	Peaxi162Scf00488g00927	Peaxi162Scf00620g10011	Peaxi162Scf00933g00005		Peaxi162Scf00074g00364	Peaxi162Scf00159g00018		AT5G05240	AT4G31500	Peaxi162Scf00147g01822		Peaxi162Scf00620g10011
Peaxi162Scf00149g00049	Peaxi162Scf00553g00814	Peaxi162Scf00710g00522	Peaxi162Scf01144g00012		Peaxi162Scf00074g00431	Peaxi162Scf00159g01111		AT5G05210	AT4G28400	Peaxi162Scf00149g00049		Peaxi162Scf00710g00522
Peaxi162Scf00149g00117	Peaxi162Scf00745g00318	Peaxi162Scf00975g00019	Peaxi162Scf00017g02838		Peaxi162Scf00074g00537	Peaxi162Scf00159g01641		AT5G04830	AT4G28190	Peaxi162Scf00149g00117		Peaxi162Scf00975g00019
Peaxi162Scf00149g00610	Peaxi162Scf00856g00324	Peaxi162Scf00993g00339	Peaxi162Scf00111g00230		Peaxi162Scf00074g00540	Peaxi162Scf00160g00024		AT5G03960	AT4G27410	Peaxi162Scf00149g00610		Peaxi162Scf00993g00339
Peaxi162Scf00149g00811	Peaxi162Scf00888g00511	Peaxi162Scf01517g00133	Peaxi162Scf00114g00310		Peaxi162Scf00074g00543	Peaxi162Scf00160g00034		AT5G03555	AT4G26640	Peaxi162Scf00149g00811		Peaxi162Scf01517g00133
Peaxi162Scf00149g01016	Peaxi162Scf00895g00113	Peaxi162Scf00005g04210	Peaxi162Scf00152g00329		Peaxi162Scf00074g00621	Peaxi162Scf00160g00125		AT5G03500	AT4G26555	Peaxi162Scf00149g01016		Peaxi162Scf00005g04210
Peaxi162Scf00149g01022	Peaxi162Scf01060g00128	Peaxi162Scf00013g00738	Peaxi162Scf00284g00021		Peaxi162Scf00074g00626	Peaxi162Scf00160g00417		AT5G03070	AT4G25660	Peaxi162Scf00149g01022		Peaxi162Scf00013g00738
Peaxi162Scf00149g01111	Peaxi162Scf01149g00119	Peaxi162Scf00015g02613	Peaxi162Scf00323g00517		Peaxi162Scf00074g00633	Peaxi162Scf00160g00516		AT5G02750	AT4G24790	Peaxi162Scf00149g01111		Peaxi162Scf00015g02613
Peaxi162Scf00150g00079	Peaxi162Scf01509g00012	Peaxi162Scf00030g01715	Peaxi162Scf00467g00610		Peaxi162Scf00074g00738	Peaxi162Scf00160g00833		AT5G01820	AT4G24630	Peaxi162Scf00150g00079		Peaxi162Scf00030g01715
Peaxi162Scf00150g00711	Peaxi162Scf01623g00013	Peaxi162Scf00045g02259	Peaxi162Scf00629g00318		Peaxi162Scf00074g00927	Peaxi162Scf00160g00837		AT5G01750	AT4G24500	Peaxi162Scf00150g00711		Peaxi162Scf00045g02259
Peaxi162Scf00151g00077	Peaxi162Scf00001g00026	Peaxi162Scf00071g00128	Peaxi162Scf00665g00019		Peaxi162Scf00074g00929	Peaxi162Scf00160g01527		AT5G01630	AT4G24440	Peaxi162Scf00151g00077		Peaxi162Scf00071g00128
Peaxi162Scf00152g00028	Peaxi162Scf00016g03458	Peaxi162Scf00074g00929	Peaxi162Scf01086g00147		Peaxi162Scf00074g00931	Peaxi162Scf00160g01768		AT5G01500	AT4G24180	Peaxi162Scf00152g00028		Peaxi162Scf00074g00929
Peaxi162Scf00152g00029	Peaxi162Scf00041g00314	Peaxi162Scf00089g01131	Peaxi162Scf01526g00016		Peaxi162Scf00074g01038	Peaxi162Scf00161g00119		AT5G01300	AT4G24040	Peaxi162Scf00152g00029		Peaxi162Scf00089g01131
Peaxi162Scf00152g00111	Peaxi162Scf00046g00168	Peaxi162Scf00090g00207	Peaxi162Scf00015g00523		Peaxi162Scf00074g01129	Peaxi162Scf00161g00124		AT4G39970	AT4G23460	Peaxi162Scf00152g00111		Peaxi162Scf00090g00207
Peaxi162Scf00152g00146	Peaxi162Scf00046g00198	Peaxi162Scf00101g01910	Peaxi162Scf00100g00147		Peaxi162Scf00074g01134	Peaxi162Scf00163g00081		AT4G39880	AT4G23330	Peaxi162Scf00152g00146		Peaxi162Scf00101g01910
Peaxi162Scf00152g00164	Peaxi162Scf00047g00230	Peaxi162Scf00122g00032	Peaxi162Scf00124g00615		Peaxi162Scf00074g01141	Peaxi162Scf00163g00216		AT4G39680	AT4G22830	Peaxi162Scf00152g00164		Peaxi162Scf00122g00032
Peaxi162Scf00152g00237	Peaxi162Scf00067g00193	Peaxi162Scf00128g00453	Peaxi162Scf00149g00224		Peaxi162Scf00074g01312	Peaxi162Scf00163g00523		AT4G39390	AT4G22580	Peaxi162Scf00152g00237		Peaxi162Scf00128g00453
Peaxi162Scf00152g00238	Peaxi162Scf00204g01613	Peaxi162Scf00128g00732	Peaxi162Scf00195g00836		Peaxi162Scf00074g01326	Peaxi162Scf00164g00215		AT4G39370	AT4G21705	Peaxi162Scf00152g00238		Peaxi162Scf00128g00732
Peaxi162Scf00152g00431	Peaxi162Scf00244g10111	Peaxi162Scf00129g00821	Peaxi162Scf00295g00510		Peaxi162Scf00074g01331	Peaxi162Scf00164g00521		AT4G38890	AT4G21430	Peaxi162Scf00152g00431		Peaxi162Scf00129g00821
Peaxi162Scf00152g00641	Peaxi162Scf00377g00719	Peaxi162Scf00149g00811	Peaxi162Scf00542g00315		Peaxi162Scf00074g01630	Peaxi162Scf00164g00523		AT4G38760	AT4G20400	Peaxi162Scf00152g00641		Peaxi162Scf00149g00811
Peaxi162Scf00152g00734	Peaxi162Scf00477g00817	Peaxi162Scf00156g00075	Peaxi162Scf01350g00020		Peaxi162Scf00074g02027	Peaxi162Scf00164g01131		AT4G38380	AT4G20270	Peaxi162Scf00152g00734		Peaxi162Scf00156g00075
Peaxi162Scf00152g00736	Peaxi162Scf00515g00133	Peaxi162Scf00173g00820	Peaxi162Scf00004g02916		Peaxi162Scf00074g02028	Peaxi162Scf00164g01138		AT4G38100	AT4G19490	Peaxi162Scf00152g00736		Peaxi162Scf00173g00820
Peaxi162Scf00152g00737	Peaxi162Scf00711g00211	Peaxi162Scf00188g01350	Peaxi162Scf00011g00239		Peaxi162Scf00074g02031	Peaxi162Scf00164g01311		AT4G37190	AT4G18710	Peaxi162Scf00152g00737		Peaxi162Scf00188g01350
Peaxi162Scf00152g00738	Peaxi162Scf01274g00013	Peaxi162Scf00242g00091	Peaxi162Scf00020g02024		Peaxi162Scf00074g02032	Peaxi162Scf00164g01416		AT4G37090	AT4G18240	Peaxi162Scf00152g00738		Peaxi162Scf00242g00091
Peaxi162Scf00152g01016	Peaxi162Scf03057g00005	Peaxi162Scf00256g00024	Peaxi162Scf00047g10011		Peaxi162Scf00074g02033	Peaxi162Scf00164g01517		AT4G36730	AT4G17430	Peaxi162Scf00152g01016		Peaxi162Scf00256g00024
Peaxi162Scf00152g01023	Peaxi162Scf00003g03733	Peaxi162Scf00267g01220	Peaxi162Scf00065g01511		Peaxi162Scf00074g02034	Peaxi162Scf00164g01522		AT4G36680	AT4G16430	Peaxi162Scf00152g01023		Peaxi162Scf00267g01220
Peaxi162Scf00152g01024	Peaxi162Scf00003g04533	Peaxi162Scf00274g00008	Peaxi162Scf00073g01923		Peaxi162Scf00074g10019	Peaxi162Scf00165g01518		AT4G35930	AT4G16120	Peaxi162Scf00152g01024		Peaxi162Scf00274g00008
Peaxi162Scf00152g01219	Peaxi162Scf00026g02513	Peaxi162Scf00359g01218	Peaxi162Scf00230g00068		Peaxi162Scf00075g00020	Peaxi162Scf00165g01724		AT4G35550	AT4G14350	Peaxi162Scf00152g01219		Peaxi162Scf00359g01218
Peaxi162Scf00152g01220	Peaxi162Scf00041g10112	Peaxi162Scf00362g00344	Peaxi162Scf00235g00418		Peaxi162Scf00075g00107	Peaxi162Scf00165g01810		AT4G35250	AT4G13590	Peaxi162Scf00152g01220		Peaxi162Scf00362g00344
Peaxi162Scf00152g01224	Peaxi162Scf00108g00615	Peaxi162Scf00449g00818	Peaxi162Scf00391g00728		Peaxi162Scf00075g00124	Peaxi162Scf00166g00054		AT4G34910	AT4G13430	Peaxi162Scf00152g01224		Peaxi162Scf00449g00818
Peaxi162Scf00152g01338	Peaxi162Scf00145g01216	Peaxi162Scf00469g00624	Peaxi162Scf00408g00823		Peaxi162Scf00075g00171	Peaxi162Scf00166g00058		AT4G33690	AT4G13050	Peaxi162Scf00152g01338		Peaxi162Scf00469g00624
Peaxi162Scf00152g01427	Peaxi162Scf00186g01112	Peaxi162Scf00595g00111	Peaxi162Scf00559g00416		Peaxi162Scf00075g01239	Peaxi162Scf00166g00332		AT4G32720	AT4G12710	Peaxi162Scf00152g01427		Peaxi162Scf00595g00111
Peaxi162Scf00152g01429	Peaxi162Scf00192g00520	Peaxi162Scf00672g00031	Peaxi162Scf01110g00216		Peaxi162Scf00075g01322	Peaxi162Scf00166g00337		AT4G32590	AT4G12640	Peaxi162Scf00152g01429		Peaxi162Scf00672g00031
Peaxi162Scf00152g01441	Peaxi162Scf00213g00930	Peaxi162Scf00724g00066	Peaxi162Scf00007g00252		Peaxi162Scf00075g01326	Peaxi162Scf00166g00344		AT4G32520	AT4G12110	Peaxi162Scf00152g01441		Peaxi162Scf00724g00066
Peaxi162Scf00152g01512	Peaxi162Scf00236g00215	Peaxi162Scf00842g00319	Peaxi162Scf00032g03114		Peaxi162Scf00075g01542	Peaxi162Scf00166g00423		AT4G32295	AT4G11970	Peaxi162Scf00152g01512		Peaxi162Scf00842g00319
Peaxi162Scf00152g01529	Peaxi162Scf00284g00715	Peaxi162Scf00845g00005	Peaxi162Scf00033g00303		Peaxi162Scf00075g01624	Peaxi162Scf00166g00427		AT4G32050	AT4G11280	Peaxi162Scf00152g01529		Peaxi162Scf00845g00005
Peaxi162Scf00152g01635	Peaxi162Scf00297g00815	Peaxi162Scf00901g00317	Peaxi162Scf00047g00174		Peaxi162Scf00075g01626	Peaxi162Scf00166g00617		AT4G31790	AT4G10650	Peaxi162Scf00152g01635		Peaxi162Scf00901g00317
Peaxi162Scf00153g00816	Peaxi162Scf00395g00062	Peaxi162Scf00928g00125	Peaxi162Scf00067g00193		Peaxi162Scf00075g01933	Peaxi162Scf00166g00645		AT4G31460	AT4G10050	Peaxi162Scf00153g00816		Peaxi162Scf00928g00125
Peaxi162Scf00153g01025	Peaxi162Scf00546g00420	Peaxi162Scf01105g00015	Peaxi162Scf00139g01221		Peaxi162Scf00076g00023	Peaxi162Scf00166g00822		AT4G31210	AT4G09890	Peaxi162Scf00153g01025		Peaxi162Scf01105g00015
Peaxi162Scf00153g01027	Peaxi162Scf00681g00331	Peaxi162Scf01160g00152	Peaxi162Scf00177g00117		Peaxi162Scf00076g00024	Peaxi162Scf00166g00826		AT4G31180	AT4G08810	Peaxi162Scf00153g01027		Peaxi162Scf01160g00152
Peaxi162Scf00153g01844	Peaxi162Scf00705g00028	Peaxi162Scf01256g00225	Peaxi162Scf00296g01213		Peaxi162Scf00076g00111	Peaxi162Scf00166g01118		AT4G31160	AT4G06744	Peaxi162Scf00153g01844		Peaxi162Scf01256g00225
Peaxi162Scf00154g00026	Peaxi162Scf00711g00114	Peaxi162Scf01313g00241	Peaxi162Scf00314g00744		Peaxi162Scf00076g00117	Peaxi162Scf00166g01214		AT4G31050	AT4G04880	Peaxi162Scf00154g00026		Peaxi162Scf01313g00241
Peaxi162Scf00154g00814	Peaxi162Scf00716g00029	Peaxi162Scf01558g00013	Peaxi162Scf00337g00718		Peaxi162Scf00076g00118	Peaxi162Scf00166g01215		AT4G30960	AT4G04830	Peaxi162Scf00154g00814		Peaxi162Scf01558g00013
Peaxi162Scf00154g00926	Peaxi162Scf01058g00153	Peaxi162Scf00008g02716	Peaxi162Scf00382g00518		Peaxi162Scf00076g00320	Peaxi162Scf00167g00017		AT4G30930	AT4G03550	Peaxi162Scf00154g00926		Peaxi162Scf00008g02716
Peaxi162Scf00154g01146	Peaxi162Scf01276g00047	Peaxi162Scf00013g01020	Peaxi162Scf00463g00014		Peaxi162Scf00076g00325	Peaxi162Scf00167g00514		AT4G30330	AT4G02620	Peaxi162Scf00154g01146		Peaxi162Scf00013g01020
Peaxi162Scf00154g01150	Peaxi162Scf00022g00098	Peaxi162Scf00019g00006	Peaxi162Scf00546g00420		Peaxi162Scf00076g00421	Peaxi162Scf00167g00728		AT4G29430	AT4G02100	Peaxi162Scf00154g01150		Peaxi162Scf00019g00006
Peaxi162Scf00155g00007	Peaxi162Scf00035g00414	Peaxi162Scf00020g00730	Peaxi162Scf00776g00012		Peaxi162Scf00076g00523	Peaxi162Scf00167g01120		AT4G29400	AT4G01400	Peaxi162Scf00155g00007		Peaxi162Scf00020g00730
Peaxi162Scf00155g00315	Peaxi162Scf00041g00131	Peaxi162Scf00020g01711	Peaxi162Scf00004g02724		Peaxi162Scf00076g00528	Peaxi162Scf00167g01221		AT4G29060	AT4G01395	Peaxi162Scf00155g00315		Peaxi162Scf00020g01711
Peaxi162Scf00155g00316	Peaxi162Scf00063g02323	Peaxi162Scf00032g02418	Peaxi162Scf00030g02011		Peaxi162Scf00076g00617	Peaxi162Scf00168g00049		AT4G28450	AT4G01320	Peaxi162Scf00155g00316		Peaxi162Scf00032g02418
Peaxi162Scf00155g01014	Peaxi162Scf00069g01925	Peaxi162Scf00034g01115	Peaxi162Scf00051g00198		Peaxi162Scf00076g00715	Peaxi162Scf00168g00312		AT4G28300	AT4G01210	Peaxi162Scf00155g01014		Peaxi162Scf00034g01115
Peaxi162Scf00156g00015	Peaxi162Scf00125g00235	Peaxi162Scf00045g01937	Peaxi162Scf00052g00119		Peaxi162Scf00076g00919	Peaxi162Scf00168g01126		AT4G28200	AT4G01200	Peaxi162Scf00156g00015		Peaxi162Scf00045g01937
Peaxi162Scf00156g00017	Peaxi162Scf00130g00521	Peaxi162Scf00050g00042	Peaxi162Scf00074g00113		Peaxi162Scf00076g01036	Peaxi162Scf00169g00825		AT4G27800	AT4G01050	Peaxi162Scf00156g00017		Peaxi162Scf00050g00042
Peaxi162Scf00156g00062	Peaxi162Scf00190g00036	Peaxi162Scf00058g00267	Peaxi162Scf00081g00148		Peaxi162Scf00076g01047	Peaxi162Scf00170g00052		AT4G27790	AT4G00900	Peaxi162Scf00156g00062		Peaxi162Scf00058g00267
Peaxi162Scf00156g00075	Peaxi162Scf00194g01043	Peaxi162Scf00114g00061	Peaxi162Scf00757g00314		Peaxi162Scf00076g01048	Peaxi162Scf00170g00615		AT4G27620	AT4G00585	Peaxi162Scf00156g00075		Peaxi162Scf00114g00061
Peaxi162Scf00156g00214	Peaxi162Scf00337g00625	Peaxi162Scf00127g00035	Peaxi162Scf00926g00031		Peaxi162Scf00076g10023	Peaxi162Scf00170g00822		AT4G27540	AT4G00430	Peaxi162Scf00156g00214		Peaxi162Scf00127g00035
Peaxi162Scf00156g00312	Peaxi162Scf00352g00717	Peaxi162Scf00129g01335	Peaxi162Scf01221g00026		Peaxi162Scf00077g00034	Peaxi162Scf00170g00921		AT4G27510	AT3G62830	Peaxi162Scf00156g00312		Peaxi162Scf00129g01335
Peaxi162Scf00156g00313	Peaxi162Scf00357g00528	Peaxi162Scf00167g00083	Peaxi162Scf01254g00031		Peaxi162Scf00077g00117	Peaxi162Scf00170g01349		AT4G27380	AT3G61440	Peaxi162Scf00156g00313		Peaxi162Scf00167g00083
Peaxi162Scf00156g10012	Peaxi162Scf00376g00210	Peaxi162Scf00188g00814	Peaxi162Scf01312g00057		Peaxi162Scf00077g00125	Peaxi162Scf00171g00029		AT4G26810	AT3G61080	Peaxi162Scf00156g10012		Peaxi162Scf00188g00814
Peaxi162Scf00157g00065	Peaxi162Scf00480g00058	Peaxi162Scf00222g00337	Peaxi162Scf03271g00016		Peaxi162Scf00078g00112	Peaxi162Scf00171g00131		AT4G26600	AT3G61050	Peaxi162Scf00157g00065		Peaxi162Scf00222g00337
Peaxi162Scf00157g01313	Peaxi162Scf00737g00412	Peaxi162Scf00241g00319	Peaxi162Scf00037g01227		Peaxi162Scf00078g00144	Peaxi162Scf00171g00236		AT4G25730	AT3G60030	Peaxi162Scf00157g01313		Peaxi162Scf00241g00319
Peaxi162Scf00157g01525	Peaxi162Scf00740g00423	Peaxi162Scf00267g01017	Peaxi162Scf00089g00638		Peaxi162Scf00078g00146	Peaxi162Scf00171g00239		AT4G25440	AT3G59360	Peaxi162Scf00157g01525		Peaxi162Scf00267g01017
Peaxi162Scf00158g00003	Peaxi162Scf00757g00008	Peaxi162Scf00290g00115	Peaxi162Scf00092g01012		Peaxi162Scf00078g00236	Peaxi162Scf00171g00246		AT4G25434	AT3G59140	Peaxi162Scf00158g00003		Peaxi162Scf00290g00115
Peaxi162Scf00158g00077	Peaxi162Scf00786g00434	Peaxi162Scf00300g00117	Peaxi162Scf00374g00053		Peaxi162Scf00078g00320	Peaxi162Scf00171g00430		AT4G25340	AT3G58630	Peaxi162Scf00158g00077		Peaxi162Scf00300g00117
Peaxi162Scf00159g00054	Peaxi162Scf01086g00147	Peaxi162Scf00347g00126	Peaxi162Scf00458g00318		Peaxi162Scf00078g00338	Peaxi162Scf00171g00529		AT4G25330	AT3G57650	Peaxi162Scf00159g00054		Peaxi162Scf00347g00126
Peaxi162Scf00159g00911	Peaxi162Scf01161g00122	Peaxi162Scf00363g00520	Peaxi162Scf00515g00517		Peaxi162Scf00078g00341	Peaxi162Scf00171g00618		AT4G25270	AT3G57560	Peaxi162Scf00159g00911		Peaxi162Scf00363g00520
Peaxi162Scf00159g01020	Peaxi162Scf01294g00032	Peaxi162Scf00449g00016	Peaxi162Scf00740g00112		Peaxi162Scf00078g00543	Peaxi162Scf00171g00620		AT4G25170	AT3G56880	Peaxi162Scf00159g01020		Peaxi162Scf00449g00016
Peaxi162Scf00159g01028	Peaxi162Scf00016g00411	Peaxi162Scf00592g00013	Peaxi162Scf00740g00423		Peaxi162Scf00078g00625	Peaxi162Scf00171g00722		AT4G25040	AT3G56740	Peaxi162Scf00159g01028		Peaxi162Scf00592g00013
Peaxi162Scf00159g01110	Peaxi162Scf00031g00071	Peaxi162Scf00620g00710	Peaxi162Scf00920g00113		Peaxi162Scf00078g00734	Peaxi162Scf00171g00727		AT4G24880	AT3G56590	Peaxi162Scf00159g01110		Peaxi162Scf00620g00710
Peaxi162Scf00159g01112	Peaxi162Scf00038g01035	Peaxi162Scf00637g00001	Peaxi162Scf00002g03316		Peaxi162Scf00078g00748	Peaxi162Scf00172g00079		AT4G24690	AT3G55770	Peaxi162Scf00159g01112		Peaxi162Scf00637g00001
Peaxi162Scf00160g00002	Peaxi162Scf00054g01713	Peaxi162Scf00651g00065	Peaxi162Scf00015g00234		Peaxi162Scf00078g00927	Peaxi162Scf00173g00321		AT4G24120	AT3G55550	Peaxi162Scf00160g00002		Peaxi162Scf00651g00065
Peaxi162Scf00160g00053	Peaxi162Scf00068g00085	Peaxi162Scf00674g00311	Peaxi162Scf00069g00143		Peaxi162Scf00078g01124	Peaxi162Scf00173g00521		AT4G23890	AT3G55420	Peaxi162Scf00160g00053		Peaxi162Scf00674g00311
Peaxi162Scf00160g00108	Peaxi162Scf00069g01835	Peaxi162Scf00676g00022	Peaxi162Scf00090g00046		Peaxi162Scf00078g01140	Peaxi162Scf00173g01213		AT4G23540	AT3G55360	Peaxi162Scf00160g00108		Peaxi162Scf00676g00022
Peaxi162Scf00160g00119	Peaxi162Scf00100g00124	Peaxi162Scf00689g00224	Peaxi162Scf00125g01022		Peaxi162Scf00078g01145	Peaxi162Scf00174g00065		AT4G23100	AT3G55120	Peaxi162Scf00160g00119		Peaxi162Scf00689g00224
Peaxi162Scf00160g00511	Peaxi162Scf00157g00211	Peaxi162Scf00801g00731	Peaxi162Scf00166g00427		Peaxi162Scf00078g01222	Peaxi162Scf00174g00137		AT4G22990	AT3G54880	Peaxi162Scf00160g00511		Peaxi162Scf00801g00731
Peaxi162Scf00160g00629	Peaxi162Scf00179g00539	Peaxi162Scf00915g00252	Peaxi162Scf00282g00328		Peaxi162Scf00078g01324	Peaxi162Scf00174g00138		AT4G22380	AT3G54480	Peaxi162Scf00160g00629		Peaxi162Scf00915g00252
Peaxi162Scf00160g00714	Peaxi162Scf00222g00427	Peaxi162Scf00943g00417	Peaxi162Scf00302g01417		Peaxi162Scf00078g01331	Peaxi162Scf00174g00154		AT4G21770	AT3G54420	Peaxi162Scf00160g00714		Peaxi162Scf00943g00417
Peaxi162Scf00160g00717	Peaxi162Scf00312g00710	Peaxi162Scf00954g00025	Peaxi162Scf00450g00847		Peaxi162Scf00078g01332	Peaxi162Scf00174g01414		AT4G21160	AT3G54200	Peaxi162Scf00160g00717		Peaxi162Scf00954g00025
Peaxi162Scf00160g00829	Peaxi162Scf00321g00124	Peaxi162Scf00013g00084	Peaxi162Scf00517g00034		Peaxi162Scf00078g01335	Peaxi162Scf00175g00054		AT4G20130	AT3G53670	Peaxi162Scf00160g00829		Peaxi162Scf00013g00084
Peaxi162Scf00160g00917	Peaxi162Scf00328g00219	Peaxi162Scf00016g00203	Peaxi162Scf00723g00421		Peaxi162Scf00078g01336	Peaxi162Scf00175g00118		AT4G20020	AT3G53520	Peaxi162Scf00160g00917		Peaxi162Scf00016g00203
Peaxi162Scf00160g00921	Peaxi162Scf00382g00013	Peaxi162Scf00016g01135	Peaxi162Scf00004g00041		Peaxi162Scf00078g01414	Peaxi162Scf00175g00125		AT4G19110	AT3G53140	Peaxi162Scf00160g00921		Peaxi162Scf00016g01135
Peaxi162Scf00160g01119	Peaxi162Scf00389g00422	Peaxi162Scf00017g02227	Peaxi162Scf00029g03217		Peaxi162Scf00078g01420	Peaxi162Scf00175g00418		AT4G19040	AT3G52890	Peaxi162Scf00160g01119		Peaxi162Scf00017g02227
Peaxi162Scf00160g01228	Peaxi162Scf00442g00524	Peaxi162Scf00031g00144	Peaxi162Scf00047g00103		Peaxi162Scf00079g00103	Peaxi162Scf00176g01310		AT4G18905	AT3G52600	Peaxi162Scf00160g01228		Peaxi162Scf00031g00144
Peaxi162Scf00160g01418	Peaxi162Scf00463g00014	Peaxi162Scf00078g01332	Peaxi162Scf00087g00012		Peaxi162Scf00079g00226	Peaxi162Scf00176g01639		AT4G18840	AT3G52240	Peaxi162Scf00160g01418		Peaxi162Scf00078g01332
Peaxi162Scf00160g01521	Peaxi162Scf00615g00067	Peaxi162Scf00108g00012	Peaxi162Scf00119g00830		Peaxi162Scf00079g00245	Peaxi162Scf00177g00072		AT4G18520	AT3G51060	Peaxi162Scf00160g01521		Peaxi162Scf00108g00012
Peaxi162Scf00160g01615	Peaxi162Scf00723g00019	Peaxi162Scf00113g01510	Peaxi162Scf00174g00138		Peaxi162Scf00079g01510	Peaxi162Scf00177g00073		AT4G17740	AT3G50780	Peaxi162Scf00160g01615		Peaxi162Scf00113g01510
Peaxi162Scf00160g01640	Peaxi162Scf00751g00317	Peaxi162Scf00121g00023	Peaxi162Scf00213g00124		Peaxi162Scf00079g01612	Peaxi162Scf00177g00117		AT4G17670	AT3G46740	Peaxi162Scf00160g01640		Peaxi162Scf00121g00023
Peaxi162Scf00160g01745	Peaxi162Scf00870g00218	Peaxi162Scf00122g00251	Peaxi162Scf00316g00058		Peaxi162Scf00079g01616	Peaxi162Scf00177g00216		AT4G17520	AT3G46060	Peaxi162Scf00160g01745		Peaxi162Scf00122g00251
Peaxi162Scf00160g01746	Peaxi162Scf01029g00418	Peaxi162Scf00125g01117	Peaxi162Scf00352g00039		Peaxi162Scf00079g02119	Peaxi162Scf00177g10124		AT4G16700	AT3G45600	Peaxi162Scf00160g01746		Peaxi162Scf00125g01117
Peaxi162Scf00160g01756	Peaxi162Scf01097g00414	Peaxi162Scf00195g00522	Peaxi162Scf00501g00317		Peaxi162Scf00080g00064	Peaxi162Scf00178g00048		AT4G16630	AT3G44880	Peaxi162Scf00160g01756		Peaxi162Scf00195g00522
Peaxi162Scf00161g00046	Peaxi162Scf01350g00020	Peaxi162Scf00232g01129	Peaxi162Scf00516g00642		Peaxi162Scf00080g00151	Peaxi162Scf00178g00113		AT4G16570	AT3G44150	Peaxi162Scf00161g00046		Peaxi162Scf00232g01129
Peaxi162Scf00161g00057	Peaxi162Scf01461g00001	Peaxi162Scf00331g00086	Peaxi162Scf00767g00212		Peaxi162Scf00080g00211	Peaxi162Scf00178g00161		AT4G16535	AT3G28850	Peaxi162Scf00161g00057		Peaxi162Scf00331g00086
Peaxi162Scf00161g00089	Peaxi162Scf00016g00939	Peaxi162Scf00332g00312	Peaxi162Scf00915g00027		Peaxi162Scf00080g00811	Peaxi162Scf00178g00216		AT4G16370	AT3G28340	Peaxi162Scf00161g00089		Peaxi162Scf00332g00312
Peaxi162Scf00161g00099	Peaxi162Scf00038g01529	Peaxi162Scf00334g00006	Peaxi162Scf00932g00044		Peaxi162Scf00080g01717	Peaxi162Scf00179g00097		AT4G15850	AT3G26115	Peaxi162Scf00161g00099		Peaxi162Scf00334g00006
Peaxi162Scf00161g00144	Peaxi162Scf00038g02237	Peaxi162Scf00353g00013	Peaxi162Scf01056g00210		Peaxi162Scf00081g00151	Peaxi162Scf00179g00123		AT4G15770	AT3G26090	Peaxi162Scf00161g00144		Peaxi162Scf00353g00013
Peaxi162Scf00161g00512	Peaxi162Scf00048g00207	Peaxi162Scf00372g00004	Peaxi162Scf00041g00434		Peaxi162Scf00081g00620	Peaxi162Scf00179g00529		AT4G15510	AT3G25900	Peaxi162Scf00161g00512		Peaxi162Scf00372g00004
Peaxi162Scf00161g01639	Peaxi162Scf00064g01526	Peaxi162Scf00472g00610	Peaxi162Scf00044g01821		Peaxi162Scf00081g01225	Peaxi162Scf00179g00539		AT4G15248	AT3G24480	Peaxi162Scf00161g01639		Peaxi162Scf00472g00610
Peaxi162Scf00162g00092	Peaxi162Scf00069g01337	Peaxi162Scf00583g00223	Peaxi162Scf00059g01813		Peaxi162Scf00081g01321	Peaxi162Scf00179g00543		AT4G14850	AT3G24440	Peaxi162Scf00162g00092		Peaxi162Scf00583g00223
Peaxi162Scf00163g00215	Peaxi162Scf00089g01021	Peaxi162Scf00655g00114	Peaxi162Scf00062g00013		Peaxi162Scf00081g01710	Peaxi162Scf00180g00116		AT4G14820	AT3G24090	Peaxi162Scf00163g00215		Peaxi162Scf00655g00114
Peaxi162Scf00164g00112	Peaxi162Scf00094g01013	Peaxi162Scf00662g00415	Peaxi162Scf00075g01628		Peaxi162Scf00081g01812	Peaxi162Scf00180g00127		AT4G13510	AT3G23150	Peaxi162Scf00164g00112		Peaxi162Scf00662g00415
Peaxi162Scf00164g00413	Peaxi162Scf00104g00331	Peaxi162Scf00828g00118	Peaxi162Scf00077g01710		Peaxi162Scf00081g02114	Peaxi162Scf00181g00068		AT4G13450	AT3G22260	Peaxi162Scf00164g00413		Peaxi162Scf00828g00118
Peaxi162Scf00164g01133	Peaxi162Scf00128g01773	Peaxi162Scf00848g00025	Peaxi162Scf00101g00079		Peaxi162Scf00081g02212	Peaxi162Scf00182g00014		AT4G13150	AT3G22250	Peaxi162Scf00164g01133		Peaxi162Scf00848g00025
Peaxi162Scf00164g01526	Peaxi162Scf00139g01221	Peaxi162Scf00904g00122	Peaxi162Scf00128g01773		Peaxi162Scf00081g02226	Peaxi162Scf00183g00068		AT4G12680	AT3G22210	Peaxi162Scf00164g01526		Peaxi162Scf00904g00122
Peaxi162Scf00165g00078	Peaxi162Scf00310g00018	Peaxi162Scf00907g00115	Peaxi162Scf00129g01123		Peaxi162Scf00081g02227	Peaxi162Scf00183g00220		AT4G12080	AT3G21870	Peaxi162Scf00165g00078		Peaxi162Scf00907g00115
Peaxi162Scf00165g00079	Peaxi162Scf00314g00627	Peaxi162Scf00968g00210	Peaxi162Scf00194g00931		Peaxi162Scf00081g02729	Peaxi162Scf00184g00001		AT4G11060	AT3G19960	Peaxi162Scf00165g00079		Peaxi162Scf00968g00210
Peaxi162Scf00165g00111	Peaxi162Scf00345g00816	Peaxi162Scf00003g00251	Peaxi162Scf00338g00812		Peaxi162Scf00082g00019	Peaxi162Scf00185g00071		AT4G09730	AT3G19850	Peaxi162Scf00165g00111		Peaxi162Scf00003g00251
Peaxi162Scf00165g00615	Peaxi162Scf00403g00835	Peaxi162Scf00003g03752	Peaxi162Scf00401g00329		Peaxi162Scf00082g00120	Peaxi162Scf00185g00095		AT4G09620	AT3G19380	Peaxi162Scf00165g00615		Peaxi162Scf00003g03752
Peaxi162Scf00165g00821	Peaxi162Scf00451g00330	Peaxi162Scf00006g00402	Peaxi162Scf00459g00843		Peaxi162Scf00082g00177	Peaxi162Scf00185g00115		AT4G09350	AT3G19050	Peaxi162Scf00165g00821		Peaxi162Scf00006g00402
Peaxi162Scf00165g01210	Peaxi162Scf00493g00221	Peaxi162Scf00009g00132	Peaxi162Scf00553g00521		Peaxi162Scf00082g00217	Peaxi162Scf00186g00119		AT4G09140	AT3G18370	Peaxi162Scf00165g01210		Peaxi162Scf00009g00132
Peaxi162Scf00165g01219	Peaxi162Scf00549g00427	Peaxi162Scf00030g02412	Peaxi162Scf00915g00247		Peaxi162Scf00082g01211	Peaxi162Scf00186g01112		AT4G08940	AT3G17940	Peaxi162Scf00165g01219		Peaxi162Scf00030g02412
Peaxi162Scf00165g01317	Peaxi162Scf00595g00427	Peaxi162Scf00034g02717	Peaxi162Scf01604g00011		Peaxi162Scf00083g00091	Peaxi162Scf00186g01211		AT4G08570	AT3G17810	Peaxi162Scf00165g01317		Peaxi162Scf00034g02717
Peaxi162Scf00165g01320	Peaxi162Scf00732g00338	Peaxi162Scf00042g00059	Peaxi162Scf00009g00162		Peaxi162Scf00083g00169	Peaxi162Scf00187g00613		AT4G07410	AT3G17440	Peaxi162Scf00165g01320		Peaxi162Scf00042g00059
Peaxi162Scf00165g01826	Peaxi162Scf00981g00019	Peaxi162Scf00064g00532	Peaxi162Scf00016g00102		Peaxi162Scf00083g00426	Peaxi162Scf00188g00072		AT4G05400	AT3G17100	Peaxi162Scf00165g01826		Peaxi162Scf00064g00532
Peaxi162Scf00165g01846	Peaxi162Scf00981g00112	Peaxi162Scf00081g00151	Peaxi162Scf00016g00826		Peaxi162Scf00083g00714	Peaxi162Scf00188g00119		AT4G04940	AT3G16857	Peaxi162Scf00165g01846		Peaxi162Scf00081g00151
Peaxi162Scf00166g00037	Peaxi162Scf01052g00023	Peaxi162Scf00091g00713	Peaxi162Scf00027g00021		Peaxi162Scf00083g00716	Peaxi162Scf00188g00423		AT4G04850	AT3G16770	Peaxi162Scf00166g00037		Peaxi162Scf00091g00713
Peaxi162Scf00166g00045	Peaxi162Scf00007g01343	Peaxi162Scf00103g00109	Peaxi162Scf00038g01033		Peaxi162Scf00083g00822	Peaxi162Scf00188g00812		AT4G04670	AT3G16720	Peaxi162Scf00166g00045		Peaxi162Scf00103g00109
Peaxi162Scf00166g00047	Peaxi162Scf00010g02712	Peaxi162Scf00120g00023	Peaxi162Scf00095g00921		Peaxi162Scf00083g01117	Peaxi162Scf00189g00073		AT4G04610	AT3G16630	Peaxi162Scf00166g00047		Peaxi162Scf00120g00023
Peaxi162Scf00166g00071	Peaxi162Scf00011g01534	Peaxi162Scf00136g02210	Peaxi162Scf00147g00075		Peaxi162Scf00083g01217	Peaxi162Scf00189g00101		AT4G04370	AT3G15540	Peaxi162Scf00166g00071		Peaxi162Scf00136g02210
Peaxi162Scf00166g00210	Peaxi162Scf00014g00715	Peaxi162Scf00163g00910	Peaxi162Scf00298g00021		Peaxi162Scf00083g01223	Peaxi162Scf00189g00124		AT4G04190	AT3G15410	Peaxi162Scf00166g00210		Peaxi162Scf00163g00910
Peaxi162Scf00166g00212	Peaxi162Scf00016g00150	Peaxi162Scf00166g00931	Peaxi162Scf00355g00111		Peaxi162Scf00083g01233	Peaxi162Scf00189g00519		AT4G04180	AT3G14770	Peaxi162Scf00166g00212		Peaxi162Scf00166g00931
Peaxi162Scf00166g00341	Peaxi162Scf00016g00825	Peaxi162Scf00183g01421	Peaxi162Scf00362g00246		Peaxi162Scf00083g01919	Peaxi162Scf00189g00917		AT4G03240	AT3G14200	Peaxi162Scf00166g00341		Peaxi162Scf00183g01421
Peaxi162Scf00166g00525	Peaxi162Scf00019g00201	Peaxi162Scf00194g01039	Peaxi162Scf00538g00414		Peaxi162Scf00083g01924	Peaxi162Scf00189g10019		AT4G03180	AT3G13700	Peaxi162Scf00166g00525		Peaxi162Scf00194g01039
Peaxi162Scf00166g00526	Peaxi162Scf00038g01325	Peaxi162Scf00209g00017	Peaxi162Scf00774g00218		Peaxi162Scf00084g00028	Peaxi162Scf00191g00102		AT4G02930	AT3G13690	Peaxi162Scf00166g00526		Peaxi162Scf00209g00017
Peaxi162Scf00166g00531	Peaxi162Scf00041g00103	Peaxi162Scf00224g00820	Peaxi162Scf00931g00029		Peaxi162Scf00084g00084	Peaxi162Scf00191g01323		AT4G02820	AT3G13410	Peaxi162Scf00166g00531		Peaxi162Scf00224g00820
Peaxi162Scf00166g00643	Peaxi162Scf00062g00013	Peaxi162Scf00353g00731	Peaxi162Scf00015g00330		Peaxi162Scf00084g00099	Peaxi162Scf00191g01424		AT4G02390	AT3G13320	Peaxi162Scf00166g00643		Peaxi162Scf00353g00731
Peaxi162Scf00166g00824	Peaxi162Scf00071g02411	Peaxi162Scf00362g00134	Peaxi162Scf00029g02411		Peaxi162Scf00084g00118	Peaxi162Scf00191g01426		AT4G02220	AT3G12740	Peaxi162Scf00166g00824		Peaxi162Scf00362g00134
Peaxi162Scf00166g00931	Peaxi162Scf00076g00524	Peaxi162Scf00401g00025	Peaxi162Scf00054g01713		Peaxi162Scf00084g00119	Peaxi162Scf00191g01433		AT4G00026	AT3G11220	Peaxi162Scf00166g00931		Peaxi162Scf00401g00025
Peaxi162Scf00166g01042	Peaxi162Scf00097g02321	Peaxi162Scf00442g00525	Peaxi162Scf00064g00021		Peaxi162Scf00084g00168	Peaxi162Scf00191g10112		AT3G62970	AT3G10380	Peaxi162Scf00166g01042		Peaxi162Scf00442g00525
Peaxi162Scf00166g01046	Peaxi162Scf00105g00026	Peaxi162Scf00481g00018	Peaxi162Scf00089g00175		Peaxi162Scf00084g00410	Peaxi162Scf00192g00043		AT3G62890	AT3G10040	Peaxi162Scf00166g01046		Peaxi162Scf00481g00018
Peaxi162Scf00166g01051	Peaxi162Scf00117g00118	Peaxi162Scf00493g00117	Peaxi162Scf00105g00026		Peaxi162Scf00084g00613	Peaxi162Scf00192g00112		AT3G62650	AT3G09920	Peaxi162Scf00166g01051		Peaxi162Scf00493g00117
Peaxi162Scf00166g01052	Peaxi162Scf00129g00074	Peaxi162Scf00494g00411	Peaxi162Scf00129g00319		Peaxi162Scf00084g00717	Peaxi162Scf00192g00116		AT3G61220	AT3G09410	Peaxi162Scf00166g01052		Peaxi162Scf00494g00411
Peaxi162Scf00167g00513	Peaxi162Scf00141g00927	Peaxi162Scf00495g00036	Peaxi162Scf00129g10011		Peaxi162Scf00084g00718	Peaxi162Scf00192g00520		AT3G60210	AT3G08800	Peaxi162Scf00167g00513		Peaxi162Scf00495g00036
Peaxi162Scf00167g00810	Peaxi162Scf00165g01518	Peaxi162Scf00548g00013	Peaxi162Scf00271g00061		Peaxi162Scf00084g00817	Peaxi162Scf00192g00521		AT3G59840	AT3G07360	Peaxi162Scf00167g00810		Peaxi162Scf00548g00013
Peaxi162Scf00167g01016	Peaxi162Scf00177g10124	Peaxi162Scf00616g00015	Peaxi162Scf00332g00755		Peaxi162Scf00084g00917	Peaxi162Scf00192g00522		AT3G59780	AT3G06820	Peaxi162Scf00167g01016		Peaxi162Scf00616g00015
Peaxi162Scf00168g00213	Peaxi162Scf00222g00816	Peaxi162Scf00841g00210	Peaxi162Scf00452g00008		Peaxi162Scf00084g00918	Peaxi162Scf00192g00524		AT3G59490	AT3G06560	Peaxi162Scf00168g00213		Peaxi162Scf00841g00210
Peaxi162Scf00168g00410	Peaxi162Scf00236g00216	Peaxi162Scf00915g00035	Peaxi162Scf00461g00010		Peaxi162Scf00084g00923	Peaxi162Scf00192g00719		AT3G59470	AT3G06350	Peaxi162Scf00168g00410		Peaxi162Scf00915g00035
Peaxi162Scf00168g00518	Peaxi162Scf00254g00621	Peaxi162Scf01012g00020	Peaxi162Scf01131g00012		Peaxi162Scf00084g01014	Peaxi162Scf00192g00824		AT3G59310	AT3G06140	Peaxi162Scf00168g00518		Peaxi162Scf01012g00020
Peaxi162Scf00169g00012	Peaxi162Scf00268g00087	Peaxi162Scf01086g00142	Peaxi162Scf00013g00635		Peaxi162Scf00084g01017	Peaxi162Scf00192g00920		AT3G58830	AT3G06035	Peaxi162Scf00169g00012		Peaxi162Scf01086g00142
Peaxi162Scf00169g00064	Peaxi162Scf00332g00429	Peaxi162Scf01347g00124	Peaxi162Scf00046g00168		Peaxi162Scf00084g01116	Peaxi162Scf00192g01212		AT3G58590	AT3G05940	Peaxi162Scf00169g00064		Peaxi162Scf01347g00124
Peaxi162Scf00169g00086	Peaxi162Scf00404g00058	Peaxi162Scf01481g00038	Peaxi162Scf00091g00074		Peaxi162Scf00085g00114	Peaxi162Scf00192g01414		AT3G57990	AT3G05890	Peaxi162Scf00169g00086		Peaxi162Scf01481g00038
Peaxi162Scf00169g00223	Peaxi162Scf00408g00053	Peaxi162Scf00004g04217	Peaxi162Scf00129g01648		Peaxi162Scf00085g00530	Peaxi162Scf00193g00023		AT3G57810	AT3G05870	Peaxi162Scf00169g00223		Peaxi162Scf00004g04217
Peaxi162Scf00169g00319	Peaxi162Scf00447g00015	Peaxi162Scf00005g05110	Peaxi162Scf00255g01213		Peaxi162Scf00085g00531	Peaxi162Scf00193g00724		AT3G57610	AT3G05520	Peaxi162Scf00169g00319		Peaxi162Scf00005g05110
Peaxi162Scf00169g00512	Peaxi162Scf00516g00429	Peaxi162Scf00009g00434	Peaxi162Scf00286g00028		Peaxi162Scf00085g01215	Peaxi162Scf00193g00811		AT3G57360	AT3G05345	Peaxi162Scf00169g00512		Peaxi162Scf00009g00434
Peaxi162Scf00169g00629	Peaxi162Scf00597g00828	Peaxi162Scf00013g00341	Peaxi162Scf00313g00016		Peaxi162Scf00085g02210	Peaxi162Scf00193g00816		AT3G57290	AT3G05030	Peaxi162Scf00169g00629		Peaxi162Scf00013g00341
Peaxi162Scf00169g00923	Peaxi162Scf00601g00022	Peaxi162Scf00016g00516	Peaxi162Scf00438g00019		Peaxi162Scf00086g00101	Peaxi162Scf00194g00215		AT3G57150	AT3G04560	Peaxi162Scf00169g00923		Peaxi162Scf00016g00516
Peaxi162Scf00170g00034	Peaxi162Scf00734g00047	Peaxi162Scf00045g00028	Peaxi162Scf00789g00110		Peaxi162Scf00086g00329	Peaxi162Scf00194g00220		AT3G57090	AT3G04470	Peaxi162Scf00170g00034		Peaxi162Scf00045g00028
Peaxi162Scf00170g00041	Peaxi162Scf00736g00045	Peaxi162Scf00052g02118	Peaxi162Scf01544g00018		Peaxi162Scf00086g00916	Peaxi162Scf00194g00424		AT3G57080	AT3G04130	Peaxi162Scf00170g00041		Peaxi162Scf00052g02118
Peaxi162Scf00170g00063	Peaxi162Scf00809g00422	Peaxi162Scf00053g00522	Peaxi162Scf00024g00105		Peaxi162Scf00086g01114	Peaxi162Scf00194g00518		AT3G57040	AT3G03580	Peaxi162Scf00170g00063		Peaxi162Scf00053g00522
Peaxi162Scf00170g00123	Peaxi162Scf00952g00027	Peaxi162Scf00062g00224	Peaxi162Scf00048g00207		Peaxi162Scf00086g01316	Peaxi162Scf00194g00519		AT3G56990	AT3G03560	Peaxi162Scf00170g00123		Peaxi162Scf00062g00224
Peaxi162Scf00170g00322	Peaxi162Scf01030g00120	Peaxi162Scf00069g01724	Peaxi162Scf00082g02211		Peaxi162Scf00086g01318	Peaxi162Scf00194g00929		AT3G56820	AT3G03280	Peaxi162Scf00170g00322		Peaxi162Scf00069g01724
Peaxi162Scf00170g00623	Peaxi162Scf01544g00018	Peaxi162Scf00073g02123	Peaxi162Scf00089g00311		Peaxi162Scf00086g01321	Peaxi162Scf00194g00931		AT3G56690	AT3G01980	Peaxi162Scf00170g00623		Peaxi162Scf00073g02123
Peaxi162Scf00170g00624	Peaxi162Scf00004g04219	Peaxi162Scf00102g01135	Peaxi162Scf00102g01878		Peaxi162Scf00086g01413	Peaxi162Scf00194g00934		AT3G56510	AT2G47940	Peaxi162Scf00170g00624		Peaxi162Scf00102g01135
Peaxi162Scf00171g00028	Peaxi162Scf00015g00234	Peaxi162Scf00174g00105	Peaxi162Scf00116g00117		Peaxi162Scf00086g01414	Peaxi162Scf00194g00939		AT3G56150	AT2G47910	Peaxi162Scf00171g00028		Peaxi162Scf00174g00105
Peaxi162Scf00171g00094	Peaxi162Scf00016g03350	Peaxi162Scf00185g01122	Peaxi162Scf00132g00018		Peaxi162Scf00086g01511	Peaxi162Scf00194g01043		AT3G56080	AT2G45650	Peaxi162Scf00171g00094		Peaxi162Scf00185g01122
Peaxi162Scf00171g00130	Peaxi162Scf00017g03010	Peaxi162Scf00188g00931	Peaxi162Scf00192g00520		Peaxi162Scf00086g02615	Peaxi162Scf00195g00118		AT3G55510	AT2G45140	Peaxi162Scf00171g00130		Peaxi162Scf00188g00931
Peaxi162Scf00171g00248	Peaxi162Scf00024g00105	Peaxi162Scf00189g00003	Peaxi162Scf00276g00414		Peaxi162Scf00087g00044	Peaxi162Scf00195g00518		AT3G55410	AT2G44310	Peaxi162Scf00171g00248		Peaxi162Scf00189g00003
Peaxi162Scf00171g00251	Peaxi162Scf00024g00165	Peaxi162Scf00206g00019	Peaxi162Scf00282g00329		Peaxi162Scf00087g00093	Peaxi162Scf00195g00833		AT3G54980	AT2G43630	Peaxi162Scf00171g00251		Peaxi162Scf00206g00019
Peaxi162Scf00171g00327	Peaxi162Scf00071g00439	Peaxi162Scf00220g00237	Peaxi162Scf00549g00023		Peaxi162Scf00087g00222	Peaxi162Scf00195g00834		AT3G54540	AT2G43160	Peaxi162Scf00171g00327		Peaxi162Scf00220g00237
Peaxi162Scf00171g00419	Peaxi162Scf00089g01211	Peaxi162Scf00264g00072	Peaxi162Scf00679g00014		Peaxi162Scf00087g01610	Peaxi162Scf00195g00836		AT3G54470	AT2G42880	Peaxi162Scf00171g00419		Peaxi162Scf00264g00072
Peaxi162Scf00171g00533	Peaxi162Scf00128g01038	Peaxi162Scf00286g00077	Peaxi162Scf00681g00118		Peaxi162Scf00087g02112	Peaxi162Scf00195g01111		AT3G54360	AT2G42070	Peaxi162Scf00171g00533		Peaxi162Scf00286g00077
Peaxi162Scf00171g00731	Peaxi162Scf00134g02026	Peaxi162Scf00328g00523	Peaxi162Scf00694g00117		Peaxi162Scf00088g00035	Peaxi162Scf00196g00048		AT3G54280	AT2G41600	Peaxi162Scf00171g00731		Peaxi162Scf00328g00523
Peaxi162Scf00171g00936	Peaxi162Scf00145g00103	Peaxi162Scf00404g00066	Peaxi162Scf01149g00020		Peaxi162Scf00088g00042	Peaxi162Scf00196g00108		AT3G53630	AT2G40980	Peaxi162Scf00171g00936		Peaxi162Scf00404g00066
Peaxi162Scf00171g01018	Peaxi162Scf00184g00001	Peaxi162Scf00415g00913	Peaxi162Scf00000g00682		Peaxi162Scf00088g00044	Peaxi162Scf00196g00225		AT3G53570	AT2G40860	Peaxi162Scf00171g01018		Peaxi162Scf00415g00913
Peaxi162Scf00171g01029	Peaxi162Scf00188g00072	Peaxi162Scf00417g01346	Peaxi162Scf00008g04614		Peaxi162Scf00088g00063	Peaxi162Scf00196g01022		AT3G53560	AT2G40730	Peaxi162Scf00171g01029		Peaxi162Scf00417g01346
Peaxi162Scf00171g01120	Peaxi162Scf00191g00102	Peaxi162Scf00488g00011	Peaxi162Scf00014g00010		Peaxi162Scf00088g00076	Peaxi162Scf00198g00137		AT3G53500	AT2G40610	Peaxi162Scf00171g01120		Peaxi162Scf00488g00011
Peaxi162Scf00173g00010	Peaxi162Scf00198g01529	Peaxi162Scf00515g00131	Peaxi162Scf00015g00013		Peaxi162Scf00088g00106	Peaxi162Scf00198g00217		AT3G52430	AT2G40435	Peaxi162Scf00173g00010		Peaxi162Scf00515g00131
Peaxi162Scf00173g00025	Peaxi162Scf00204g00079	Peaxi162Scf00530g00002	Peaxi162Scf00038g01227		Peaxi162Scf00088g00125	Peaxi162Scf00198g00411		AT3G52390	AT2G40340	Peaxi162Scf00173g00025		Peaxi162Scf00530g00002
Peaxi162Scf00173g00033	Peaxi162Scf00215g00032	Peaxi162Scf00544g00033	Peaxi162Scf00099g01816		Peaxi162Scf00088g00616	Peaxi162Scf00198g00513		AT3G51820	AT2G39980	Peaxi162Scf00173g00033		Peaxi162Scf00544g00033
Peaxi162Scf00173g00074	Peaxi162Scf00263g00156	Peaxi162Scf00680g00417	Peaxi162Scf00117g00118		Peaxi162Scf00088g00819	Peaxi162Scf00198g00612		AT3G51800	AT2G39930	Peaxi162Scf00173g00074		Peaxi162Scf00680g00417
Peaxi162Scf00173g00083	Peaxi162Scf00324g00333	Peaxi162Scf00700g00038	Peaxi162Scf00130g00521		Peaxi162Scf00088g01023	Peaxi162Scf00198g01529		AT3G51270	AT2G38650	Peaxi162Scf00173g00083		Peaxi162Scf00700g00038
Peaxi162Scf00173g00217	Peaxi162Scf00337g00923	Peaxi162Scf00745g00067	Peaxi162Scf00149g00318		Peaxi162Scf00088g01029	Peaxi162Scf00199g00517		AT3G50810	AT2G38610	Peaxi162Scf00173g00217		Peaxi162Scf00745g00067
Peaxi162Scf00173g00324	Peaxi162Scf00365g00087	Peaxi162Scf00940g00412	Peaxi162Scf00175g00016		Peaxi162Scf00088g01217	Peaxi162Scf00200g00710		AT3G49725	AT2G38060	Peaxi162Scf00173g00324		Peaxi162Scf00940g00412
Peaxi162Scf00173g00417	Peaxi162Scf00366g00011	Peaxi162Scf01030g00012	Peaxi162Scf00297g00815		Peaxi162Scf00088g01225	Peaxi162Scf00201g00007		AT3G49710	AT2G37330	Peaxi162Scf00173g00417		Peaxi162Scf01030g00012
Peaxi162Scf00173g00820	Peaxi162Scf00386g00511	Peaxi162Scf01157g00215	Peaxi162Scf00325g00811		Peaxi162Scf00088g01323	Peaxi162Scf00201g00037		AT3G49660	AT2G37210	Peaxi162Scf00173g00820		Peaxi162Scf01157g00215
Peaxi162Scf00174g00073	Peaxi162Scf00421g00121	Peaxi162Scf01312g00058	Peaxi162Scf00401g00810		Peaxi162Scf00088g01332	Peaxi162Scf00201g00127		AT3G49170	AT2G36840	Peaxi162Scf00174g00073		Peaxi162Scf01312g00058
Peaxi162Scf00174g00103	Peaxi162Scf00463g00052	Peaxi162Scf01365g00027	Peaxi162Scf00463g00133		Peaxi162Scf00088g01333	Peaxi162Scf00201g00237		AT3G49000	AT2G36490	Peaxi162Scf00174g00103		Peaxi162Scf01365g00027
Peaxi162Scf00174g00105	Peaxi162Scf00493g00217	Peaxi162Scf01713g00018	Peaxi162Scf00486g01019		Peaxi162Scf00089g00063	Peaxi162Scf00201g00243		AT3G48500	AT2G36460	Peaxi162Scf00174g00105		Peaxi162Scf01713g00018
Peaxi162Scf00174g00143	Peaxi162Scf00498g00441	Peaxi162Scf00000g02614	Peaxi162Scf00493g00217		Peaxi162Scf00089g00111	Peaxi162Scf00201g00329		AT3G48480	AT2G36310	Peaxi162Scf00174g00143		Peaxi162Scf00000g02614
Peaxi162Scf00174g00144	Peaxi162Scf00550g00531	Peaxi162Scf00003g04331	Peaxi162Scf00643g00317		Peaxi162Scf00089g00124	Peaxi162Scf00201g00330		AT3G47490	AT2G36230	Peaxi162Scf00174g00144		Peaxi162Scf00003g04331
Peaxi162Scf00174g00314	Peaxi162Scf00560g00129	Peaxi162Scf00004g00117	Peaxi162Scf00959g00023		Peaxi162Scf00089g00125	Peaxi162Scf00201g00332		AT3G47070	AT2G35630	Peaxi162Scf00174g00314		Peaxi162Scf00004g00117
Peaxi162Scf00174g00813	Peaxi162Scf00566g00031	Peaxi162Scf00009g00221	Peaxi162Scf01311g00022		Peaxi162Scf00089g00146	Peaxi162Scf00201g00333		AT3G46610	AT2G35120	Peaxi162Scf00174g00813		Peaxi162Scf00009g00221
Peaxi162Scf00174g01015	Peaxi162Scf00603g00516	Peaxi162Scf00025g00068	Peaxi162Scf01312g00047		Peaxi162Scf00089g00228	Peaxi162Scf00202g00001		AT3G46560	AT2G34770	Peaxi162Scf00174g01015		Peaxi162Scf00025g00068
Peaxi162Scf00174g01113	Peaxi162Scf00615g00514	Peaxi162Scf00037g00424	Peaxi162Scf00025g00006		Peaxi162Scf00089g00236	Peaxi162Scf00202g00089		AT3G46130	AT2G33500	Peaxi162Scf00174g01113		Peaxi162Scf00037g00424
Peaxi162Scf00174g01119	Peaxi162Scf00646g00223	Peaxi162Scf00045g00011	Peaxi162Scf00029g00142		Peaxi162Scf00089g00238	Peaxi162Scf00202g00314		AT3G43860	AT2G33280	Peaxi162Scf00174g01119		Peaxi162Scf00045g00011
Peaxi162Scf00175g00022	Peaxi162Scf00683g00461	Peaxi162Scf00052g00332	Peaxi162Scf00119g01214		Peaxi162Scf00089g00241	Peaxi162Scf00203g00081		AT3G43590	AT2G32720	Peaxi162Scf00175g00022		Peaxi162Scf00052g00332
Peaxi162Scf00175g00218	Peaxi162Scf00689g00424	Peaxi162Scf00074g00738	Peaxi162Scf00298g01212		Peaxi162Scf00089g00242	Peaxi162Scf00203g00101		AT3G43190	AT2G31880	Peaxi162Scf00175g00218		Peaxi162Scf00074g00738
Peaxi162Scf00175g00329	Peaxi162Scf00789g00110	Peaxi162Scf00088g00106	Peaxi162Scf00382g00013		Peaxi162Scf00089g00326	Peaxi162Scf00203g00812		AT3G36659	AT2G31670	Peaxi162Scf00175g00329		Peaxi162Scf00088g00106
Peaxi162Scf00175g00420	Peaxi162Scf00845g00027	Peaxi162Scf00091g00617	Peaxi162Scf00386g00511		Peaxi162Scf00089g00521	Peaxi162Scf00203g01317		AT3G29310	AT2G30050	Peaxi162Scf00175g00420		Peaxi162Scf00091g00617
Peaxi162Scf00175g00428	Peaxi162Scf00860g00018	Peaxi162Scf00095g01015	Peaxi162Scf00408g00088		Peaxi162Scf00089g00522	Peaxi162Scf00203g01320		AT3G28370	AT2G30020	Peaxi162Scf00175g00428		Peaxi162Scf00095g01015
Peaxi162Scf00175g00519	Peaxi162Scf00934g00138	Peaxi162Scf00102g01854	Peaxi162Scf00434g00027		Peaxi162Scf00089g00622	Peaxi162Scf00203g01423		AT3G27550	AT2G29970	Peaxi162Scf00175g00519		Peaxi162Scf00102g01854
Peaxi162Scf00175g00525	Peaxi162Scf00945g00005	Peaxi162Scf00128g01758	Peaxi162Scf00443g00213		Peaxi162Scf00089g00625	Peaxi162Scf00204g00079		AT3G27160	AT2G29670	Peaxi162Scf00175g00525		Peaxi162Scf00128g01758
Peaxi162Scf00175g00529	Peaxi162Scf00990g00128	Peaxi162Scf00140g01214	Peaxi162Scf00472g00514		Peaxi162Scf00089g00721	Peaxi162Scf00204g00085		AT3G27090	AT2G27900	Peaxi162Scf00175g00529		Peaxi162Scf00140g01214
Peaxi162Scf00175g00918	Peaxi162Scf00003g00514	Peaxi162Scf00175g00531	Peaxi162Scf00017g02231		Peaxi162Scf00089g00927	Peaxi162Scf00204g00097		AT3G26600	AT2G27810	Peaxi162Scf00175g00918		Peaxi162Scf00175g00531
Peaxi162Scf00175g00927	Peaxi162Scf00006g00511	Peaxi162Scf00213g00943	Peaxi162Scf00020g00152		Peaxi162Scf00089g00930	Peaxi162Scf00204g00216		AT3G26410	AT2G27800	Peaxi162Scf00175g00927		Peaxi162Scf00213g00943
Peaxi162Scf00175g01139	Peaxi162Scf00016g01220	Peaxi162Scf00252g00410	Peaxi162Scf00062g00107		Peaxi162Scf00089g01127	Peaxi162Scf00204g01613		AT3G26000	AT2G27480	Peaxi162Scf00175g01139		Peaxi162Scf00252g00410
Peaxi162Scf00175g10117	Peaxi162Scf00016g02633	Peaxi162Scf00255g01114	Peaxi162Scf00086g00615		Peaxi162Scf00089g01131	Peaxi162Scf00205g00120		AT3G25940	AT2G26870	Peaxi162Scf00175g10117		Peaxi162Scf00255g01114
Peaxi162Scf00176g00036	Peaxi162Scf00030g02011	Peaxi162Scf00288g00045	Peaxi162Scf00087g00015		Peaxi162Scf00089g01132	Peaxi162Scf00205g00121		AT3G24750	AT2G26680	Peaxi162Scf00176g00036		Peaxi162Scf00288g00045
Peaxi162Scf00176g00164	Peaxi162Scf00038g02434	Peaxi162Scf00310g00211	Peaxi162Scf00103g01216		Peaxi162Scf00089g01235	Peaxi162Scf00205g00122		AT3G24730	AT2G26070	Peaxi162Scf00176g00164		Peaxi162Scf00310g00211
Peaxi162Scf00176g01519	Peaxi162Scf00041g02619	Peaxi162Scf00336g00003	Peaxi162Scf00109g00112		Peaxi162Scf00089g01334	Peaxi162Scf00205g00219		AT3G24560	AT2G25110	Peaxi162Scf00176g01519		Peaxi162Scf00336g00003
Peaxi162Scf00177g00415	Peaxi162Scf00069g01928	Peaxi162Scf00373g00139	Peaxi162Scf00179g00539		Peaxi162Scf00089g01341	Peaxi162Scf00205g00616		AT3G24520	AT2G23770	Peaxi162Scf00177g00415		Peaxi162Scf00373g00139
Peaxi162Scf00177g00511	Peaxi162Scf00117g01411	Peaxi162Scf00397g00111	Peaxi162Scf00304g00136		Peaxi162Scf00089g01432	Peaxi162Scf00205g01018		AT3G24506	AT2G23690	Peaxi162Scf00177g00511		Peaxi162Scf00397g00111
Peaxi162Scf00177g00518	Peaxi162Scf00118g01412	Peaxi162Scf00437g00320	Peaxi162Scf00401g00423		Peaxi162Scf00089g01433	Peaxi162Scf00205g01111		AT3G24430	AT2G22530	Peaxi162Scf00177g00518		Peaxi162Scf00437g00320
Peaxi162Scf00177g00915	Peaxi162Scf00123g00069	Peaxi162Scf00444g00423	Peaxi162Scf00516g00650		Peaxi162Scf00089g01436	Peaxi162Scf00205g01130		AT3G24080	AT2G22490	Peaxi162Scf00177g00915		Peaxi162Scf00444g00423
Peaxi162Scf00177g01122	Peaxi162Scf00129g01663	Peaxi162Scf00462g00711	Peaxi162Scf00559g00028		Peaxi162Scf00089g01438	Peaxi162Scf00205g01431		AT3G23620	AT2G21300	Peaxi162Scf00177g01122		Peaxi162Scf00462g00711
Peaxi162Scf00177g01228	Peaxi162Scf00157g00117	Peaxi162Scf00465g00051	Peaxi162Scf00685g00069		Peaxi162Scf00089g01519	Peaxi162Scf00206g00311		AT3G23580	AT2G20725	Peaxi162Scf00177g01228		Peaxi162Scf00465g00051
Peaxi162Scf00178g00056	Peaxi162Scf00191g01424	Peaxi162Scf00529g00710	Peaxi162Scf00793g00314		Peaxi162Scf00089g01520	Peaxi162Scf00207g00030		AT3G23370	AT2G19160	Peaxi162Scf00178g00056		Peaxi162Scf00529g00710
Peaxi162Scf00178g00067	Peaxi162Scf00313g00066	Peaxi162Scf00663g00009	Peaxi162Scf00931g00032		Peaxi162Scf00089g01530	Peaxi162Scf00207g00034		AT3G23020	AT2G18460	Peaxi162Scf00178g00067		Peaxi162Scf00663g00009
Peaxi162Scf00178g00147	Peaxi162Scf00313g00914	Peaxi162Scf00684g00575	Peaxi162Scf01343g00148		Peaxi162Scf00089g01624	Peaxi162Scf00207g00087		AT3G22810	AT2G18196	Peaxi162Scf00178g00147		Peaxi162Scf00684g00575
Peaxi162Scf00179g00311	Peaxi162Scf00317g00019	Peaxi162Scf00732g00138	Peaxi162Scf00011g01325		Peaxi162Scf00089g01729	Peaxi162Scf00207g00131		AT3G22660	AT2G18193	Peaxi162Scf00179g00311		Peaxi162Scf00732g00138
Peaxi162Scf00179g00536	Peaxi162Scf00335g00076	Peaxi162Scf00788g00213	Peaxi162Scf00015g00135		Peaxi162Scf00089g01743	Peaxi162Scf00207g00142		AT3G21810	AT2G18030	Peaxi162Scf00179g00536		Peaxi162Scf00788g00213
Peaxi162Scf00179g00544	Peaxi162Scf00493g00219	Peaxi162Scf00802g00238	Peaxi162Scf00016g03350		Peaxi162Scf00089g01842	Peaxi162Scf00207g00145		AT3G21760	AT2G17890	Peaxi162Scf00179g00544		Peaxi162Scf00802g00238
Peaxi162Scf00180g00010	Peaxi162Scf00601g00013	Peaxi162Scf00901g00032	Peaxi162Scf00034g00027		Peaxi162Scf00089g01844	Peaxi162Scf00207g00258		AT3G21540	AT2G17787	Peaxi162Scf00180g00010		Peaxi162Scf00901g00032
Peaxi162Scf00180g00045	Peaxi162Scf00677g00005	Peaxi162Scf00904g00468	Peaxi162Scf00111g01465		Peaxi162Scf00090g00073	Peaxi162Scf00207g00633		AT3G21480	AT2G17030	Peaxi162Scf00180g00045		Peaxi162Scf00904g00468
Peaxi162Scf00180g00063	Peaxi162Scf00815g00121	Peaxi162Scf00984g00014	Peaxi162Scf00117g01411		Peaxi162Scf00090g00207	Peaxi162Scf00207g00635		AT3G21465	AT2G16510	Peaxi162Scf00180g00063		Peaxi162Scf00984g00014
Peaxi162Scf00180g00114	Peaxi162Scf00853g00017	Peaxi162Scf01216g00058	Peaxi162Scf00177g10124		Peaxi162Scf00091g00066	Peaxi162Scf00207g00728		AT3G21110	AT2G16510	Peaxi162Scf00180g00114		Peaxi162Scf01216g00058
Peaxi162Scf00180g00710	Peaxi162Scf01181g00016	Peaxi162Scf00011g01538	Peaxi162Scf00198g00513		Peaxi162Scf00091g00616	Peaxi162Scf00207g00747		AT3G20780	AT2G16500	Peaxi162Scf00180g00710		Peaxi162Scf00011g01538
Peaxi162Scf00180g00711	Peaxi162Scf01242g00015	Peaxi162Scf00013g00531	Peaxi162Scf00367g00737		Peaxi162Scf00091g00617	Peaxi162Scf00207g00839		AT3G20430	AT2G14960	Peaxi162Scf00180g00711		Peaxi162Scf00013g00531
Peaxi162Scf00180g01013	Peaxi162Scf01294g00015	Peaxi162Scf00016g00151	Peaxi162Scf00483g00029		Peaxi162Scf00091g00621	Peaxi162Scf00207g00922		AT3G20000	AT2G14910	Peaxi162Scf00180g01013		Peaxi162Scf00016g00151
Peaxi162Scf00182g00009	Peaxi162Scf01445g00123	Peaxi162Scf00016g01739	Peaxi162Scf00516g00512		Peaxi162Scf00091g00713	Peaxi162Scf00207g00948		AT3G19590	AT2G11520	Peaxi162Scf00182g00009		Peaxi162Scf00016g01739
Peaxi162Scf00182g00112	Peaxi162Scf00013g00645	Peaxi162Scf00017g02522	Peaxi162Scf00535g00734		Peaxi162Scf00092g00023	Peaxi162Scf00207g01031		AT3G19440	AT2G07360	Peaxi162Scf00182g00112		Peaxi162Scf00017g02522
Peaxi162Scf00183g00421	Peaxi162Scf00015g00843	Peaxi162Scf00045g00731	Peaxi162Scf00595g00212		Peaxi162Scf00092g00099	Peaxi162Scf00207g01052		AT3G19020	AT2G06255	Peaxi162Scf00183g00421		Peaxi162Scf00045g00731
Peaxi162Scf00183g00711	Peaxi162Scf00016g00734	Peaxi162Scf00051g01815	Peaxi162Scf00597g00824		Peaxi162Scf00092g00119	Peaxi162Scf00207g01237		AT3G18890	AT2G04570	Peaxi162Scf00183g00711		Peaxi162Scf00051g01815
Peaxi162Scf00183g00923	Peaxi162Scf00020g00526	Peaxi162Scf00062g01420	Peaxi162Scf00698g00416		Peaxi162Scf00092g00145	Peaxi162Scf00207g01424		AT3G18760	AT2G03810	Peaxi162Scf00183g00923		Peaxi162Scf00062g01420
Peaxi162Scf00184g00054	Peaxi162Scf00028g00421	Peaxi162Scf00071g00129	Peaxi162Scf00714g00121		Peaxi162Scf00092g00512	Peaxi162Scf00207g01428		AT3G18750	AT2G01940	Peaxi162Scf00184g00054		Peaxi162Scf00071g00129
Peaxi162Scf00184g00144	Peaxi162Scf00039g00233	Peaxi162Scf00089g00236	Peaxi162Scf00740g00139		Peaxi162Scf00092g00515	Peaxi162Scf00207g01630		AT3G18600	AT2G01930	Peaxi162Scf00184g00144		Peaxi162Scf00089g00236
Peaxi162Scf00184g00418	Peaxi162Scf00043g02929	Peaxi162Scf00091g00616	Peaxi162Scf00860g00429		Peaxi162Scf00092g00620	Peaxi162Scf00208g00005		AT3G18580	AT2G01830	Peaxi162Scf00184g00418		Peaxi162Scf00091g00616
Peaxi162Scf00184g00513	Peaxi162Scf00045g02238	Peaxi162Scf00097g00118	Peaxi162Scf00001g00123		Peaxi162Scf00092g00717	Peaxi162Scf00208g00078		AT3G18420	AT2G01570	Peaxi162Scf00184g00513		Peaxi162Scf00097g00118
Peaxi162Scf00185g00039	Peaxi162Scf00059g01813	Peaxi162Scf00097g00712	Peaxi162Scf00009g00426		Peaxi162Scf00092g01013	Peaxi162Scf00208g00185		AT3G18270	AT2G01480	Peaxi162Scf00185g00039		Peaxi162Scf00097g00712
Peaxi162Scf00185g00159	Peaxi162Scf00062g00314	Peaxi162Scf00111g00137	Peaxi162Scf00015g00226		Peaxi162Scf00092g01021	Peaxi162Scf00209g00020		AT3G18030	AT2G01300	Peaxi162Scf00185g00159		Peaxi162Scf00111g00137
Peaxi162Scf00185g00210	Peaxi162Scf00064g01427	Peaxi162Scf00115g00111	Peaxi162Scf00041g01735		Peaxi162Scf00092g01519	Peaxi162Scf00209g00021		AT3G17465	AT2G01100	Peaxi162Scf00185g00210		Peaxi162Scf00115g00111
Peaxi162Scf00185g00820	Peaxi162Scf00075g01628	Peaxi162Scf00117g01515	Peaxi162Scf00042g02314		Peaxi162Scf00092g01520	Peaxi162Scf00209g00086		AT3G16980	AT2G01070	Peaxi162Scf00185g00820		Peaxi162Scf00117g01515
Peaxi162Scf00186g00023	Peaxi162Scf00094g00141	Peaxi162Scf00125g01026	Peaxi162Scf00043g02929		Peaxi162Scf00094g00112	Peaxi162Scf00209g00220		AT3G16840	AT1G80600	Peaxi162Scf00186g00023		Peaxi162Scf00125g01026
Peaxi162Scf00186g00042	Peaxi162Scf00101g00171	Peaxi162Scf00128g00024	Peaxi162Scf00058g01717		Peaxi162Scf00094g00138	Peaxi162Scf00209g00324		AT3G16730	AT1G80310	Peaxi162Scf00186g00042		Peaxi162Scf00128g00024
Peaxi162Scf00186g00048	Peaxi162Scf00116g00311	Peaxi162Scf00129g01652	Peaxi162Scf00061g00093		Peaxi162Scf00095g00001	Peaxi162Scf00209g00412		AT3G16640	AT1G79830	Peaxi162Scf00186g00048		Peaxi162Scf00129g01652
Peaxi162Scf00187g00617	Peaxi162Scf00130g00724	Peaxi162Scf00131g00415	Peaxi162Scf00152g00066		Peaxi162Scf00095g00034	Peaxi162Scf00209g00517		AT3G16260	AT1G79710	Peaxi162Scf00187g00617		Peaxi162Scf00131g00415
Peaxi162Scf00188g00043	Peaxi162Scf00171g00044	Peaxi162Scf00153g01321	Peaxi162Scf00157g00211		Peaxi162Scf00095g00061	Peaxi162Scf00209g00611		AT3G15810	AT1G79220	Peaxi162Scf00188g00043		Peaxi162Scf00153g01321
Peaxi162Scf00188g00428	Peaxi162Scf00246g01011	Peaxi162Scf00194g00019	Peaxi162Scf00184g00001		Peaxi162Scf00095g00120	Peaxi162Scf00209g00717		AT3G15395	AT1G79070	Peaxi162Scf00188g00428		Peaxi162Scf00194g00019
Peaxi162Scf00188g00430	Peaxi162Scf00374g00117	Peaxi162Scf00205g00818	Peaxi162Scf00207g00430		Peaxi162Scf00095g00130	Peaxi162Scf00209g00844		AT3G15352	AT1G78900	Peaxi162Scf00188g00430		Peaxi162Scf00205g00818
Peaxi162Scf00188g00617	Peaxi162Scf00525g00073	Peaxi162Scf00263g01310	Peaxi162Scf00210g01615		Peaxi162Scf00095g00168	Peaxi162Scf00209g00932		AT3G15190	AT1G78895	Peaxi162Scf00188g00617		Peaxi162Scf00263g01310
Peaxi162Scf00188g00814	Peaxi162Scf00575g00618	Peaxi162Scf00290g00065	Peaxi162Scf00222g00123		Peaxi162Scf00095g00213	Peaxi162Scf00209g00936		AT3G15180	AT1G78690	Peaxi162Scf00188g00814		Peaxi162Scf00290g00065
Peaxi162Scf00188g00930	Peaxi162Scf00608g00921	Peaxi162Scf00328g00120	Peaxi162Scf00263g00515		Peaxi162Scf00095g00220	Peaxi162Scf00210g00224		AT3G14330	AT1G78570	Peaxi162Scf00188g00930		Peaxi162Scf00328g00120
Peaxi162Scf00188g00931	Peaxi162Scf00618g00531	Peaxi162Scf00379g00079	Peaxi162Scf00395g00112		Peaxi162Scf00095g00414	Peaxi162Scf00211g00002		AT3G14280	AT1G78280	Peaxi162Scf00188g00931		Peaxi162Scf00379g00079
Peaxi162Scf00188g01015	Peaxi162Scf00620g00034	Peaxi162Scf00409g00520	Peaxi162Scf00433g00025		Peaxi162Scf00095g00715	Peaxi162Scf00211g00079		AT3G13860	AT1G77660	Peaxi162Scf00188g01015		Peaxi162Scf00409g00520
Peaxi162Scf00188g01023	Peaxi162Scf00714g00427	Peaxi162Scf00421g00116	Peaxi162Scf00583g00111		Peaxi162Scf00095g00912	Peaxi162Scf00211g00089		AT3G13150	AT1G77120	Peaxi162Scf00188g01023		Peaxi162Scf00421g00116
Peaxi162Scf00188g01221	Peaxi162Scf00765g00217	Peaxi162Scf00447g00048	Peaxi162Scf00677g00005		Peaxi162Scf00095g00921	Peaxi162Scf00211g00111		AT3G13110	AT1G76690	Peaxi162Scf00188g01221		Peaxi162Scf00447g00048
Peaxi162Scf00188g01350	Peaxi162Scf00876g00429	Peaxi162Scf00481g00327	Peaxi162Scf00714g00427		Peaxi162Scf00095g01014	Peaxi162Scf00211g01210		AT3G12920	AT1G76650	Peaxi162Scf00188g01350		Peaxi162Scf00481g00327
Peaxi162Scf00189g00003	Peaxi162Scf00915g00243	Peaxi162Scf00498g00431	Peaxi162Scf00732g00135		Peaxi162Scf00095g01015	Peaxi162Scf00212g00073		AT3G12340	AT1G76620	Peaxi162Scf00189g00003		Peaxi162Scf00498g00431
Peaxi162Scf00189g00020	Peaxi162Scf01149g00020	Peaxi162Scf00560g00128	Peaxi162Scf00734g00047		Peaxi162Scf00095g01211	Peaxi162Scf00212g00516		AT3G12270	AT1G76360	Peaxi162Scf00189g00020		Peaxi162Scf00560g00128
Peaxi162Scf00189g00041	Peaxi162Scf01313g00232	Peaxi162Scf00569g00526	Peaxi162Scf00757g00008		Peaxi162Scf00095g01214	Peaxi162Scf00212g01218		AT3G12090	AT1G76150	Peaxi162Scf00189g00041		Peaxi162Scf00569g00526
Peaxi162Scf00189g00055	Peaxi162Scf01604g00016	Peaxi162Scf00592g00452	Peaxi162Scf00825g00225		Peaxi162Scf00095g10135	Peaxi162Scf00213g00153		AT3G11964	AT1G75730	Peaxi162Scf00189g00055		Peaxi162Scf00592g00452
Peaxi162Scf00189g00061	Peaxi162Scf01619g00009	Peaxi162Scf00616g00630	Peaxi162Scf01414g00012		Peaxi162Scf00096g00005	Peaxi162Scf00213g00930		AT3G11710	AT1G74900	Peaxi162Scf00189g00061		Peaxi162Scf00616g00630
Peaxi162Scf00189g00130	Peaxi162Scf01694g00015	Peaxi162Scf00658g00041	Peaxi162Scf00038g01961		Peaxi162Scf00096g00026	Peaxi162Scf00213g01314		AT3G11510	AT1G72790	Peaxi162Scf00189g00130		Peaxi162Scf00658g00041
Peaxi162Scf00189g00525	Peaxi162Scf00015g00937	Peaxi162Scf00700g00235	Peaxi162Scf00047g00013		Peaxi162Scf00096g00084	Peaxi162Scf00214g00069		AT3G10950	AT1G72650	Peaxi162Scf00189g00525		Peaxi162Scf00700g00235
Peaxi162Scf00189g00812	Peaxi162Scf00045g02130	Peaxi162Scf00883g01013	Peaxi162Scf00057g00051		Peaxi162Scf00096g00187	Peaxi162Scf00215g00032		AT3G10060	AT1G71820	Peaxi162Scf00189g00812		Peaxi162Scf00883g01013
Peaxi162Scf00189g00816	Peaxi162Scf00058g01218	Peaxi162Scf00907g00022	Peaxi162Scf00114g00810		Peaxi162Scf00096g00313	Peaxi162Scf00215g00412		AT3G09890	AT1G71790	Peaxi162Scf00189g00816		Peaxi162Scf00907g00022
Peaxi162Scf00189g00919	Peaxi162Scf00069g01624	Peaxi162Scf01123g00232	Peaxi162Scf00205g00122		Peaxi162Scf00096g00411	Peaxi162Scf00217g00313		AT3G09630	AT1G71270	Peaxi162Scf00189g00919		Peaxi162Scf01123g00232
Peaxi162Scf00189g00922	Peaxi162Scf00088g01111	Peaxi162Scf01281g00019	Peaxi162Scf00228g00320		Peaxi162Scf00096g00412	Peaxi162Scf00217g00314		AT3G09060	AT1G71020	Peaxi162Scf00189g00922		Peaxi162Scf01281g00019
Peaxi162Scf00190g01010	Peaxi162Scf00102g01738	Peaxi162Scf01313g00004	Peaxi162Scf00332g00757		Peaxi162Scf00096g00414	Peaxi162Scf00217g00412		AT3G09040	AT1G70760	Peaxi162Scf00190g01010		Peaxi162Scf01313g00004
Peaxi162Scf00190g01013	Peaxi162Scf00129g00319	Peaxi162Scf01838g00003	Peaxi162Scf00401g00324		Peaxi162Scf00096g01520	Peaxi162Scf00217g00619		AT3G08970	AT1G70090	Peaxi162Scf00190g01013		Peaxi162Scf01838g00003
Peaxi162Scf00191g00212	Peaxi162Scf00150g00919	Peaxi162Scf00001g00392	Peaxi162Scf00449g00215		Peaxi162Scf00096g01616	Peaxi162Scf00217g00621		AT3G07820	AT1G69740	Peaxi162Scf00191g00212		Peaxi162Scf00001g00392
Peaxi162Scf00191g01112	Peaxi162Scf00173g00521	Peaxi162Scf00008g03526	Peaxi162Scf00604g00026		Peaxi162Scf00096g01848	Peaxi162Scf00217g00627		AT3G07770	AT1G69310	Peaxi162Scf00191g01112		Peaxi162Scf00008g03526
Peaxi162Scf00191g01212	Peaxi162Scf00174g00814	Peaxi162Scf00033g01320	Peaxi162Scf01713g00011		Peaxi162Scf00097g00032	Peaxi162Scf00217g00712		AT3G07440	AT1G69220	Peaxi162Scf00191g01212		Peaxi162Scf00033g01320
Peaxi162Scf00191g01319	Peaxi162Scf00177g00117	Peaxi162Scf00073g01726	Peaxi162Scf00011g01219		Peaxi162Scf00097g00033	Peaxi162Scf00217g00811		AT3G07080	AT1G68940	Peaxi162Scf00191g01319		Peaxi162Scf00073g01726
Peaxi162Scf00191g01425	Peaxi162Scf00183g00220	Peaxi162Scf00089g00242	Peaxi162Scf00016g10236		Peaxi162Scf00097g00118	Peaxi162Scf00217g01214		AT3G07070	AT1G68740	Peaxi162Scf00191g01425		Peaxi162Scf00089g00242
Peaxi162Scf00192g00019	Peaxi162Scf00193g00023	Peaxi162Scf00107g01625	Peaxi162Scf00026g03218		Peaxi162Scf00097g00152	Peaxi162Scf00218g00096		AT3G07050	AT1G68710	Peaxi162Scf00192g00019		Peaxi162Scf00107g01625
Peaxi162Scf00192g00022	Peaxi162Scf00207g01041	Peaxi162Scf00114g00212	Peaxi162Scf00038g01325		Peaxi162Scf00097g00171	Peaxi162Scf00218g00126		AT3G06980	AT1G68000	Peaxi162Scf00192g00022		Peaxi162Scf00114g00212
Peaxi162Scf00192g00028	Peaxi162Scf00241g00417	Peaxi162Scf00132g00720	Peaxi162Scf00045g00047		Peaxi162Scf00097g00232	Peaxi162Scf00218g00728		AT3G06920	AT1G67560	Peaxi162Scf00192g00028		Peaxi162Scf00132g00720
Peaxi162Scf00192g00096	Peaxi162Scf00268g00071	Peaxi162Scf00138g00012	Peaxi162Scf00119g00948		Peaxi162Scf00097g00712	Peaxi162Scf00219g00123		AT3G05760	AT1G67490	Peaxi162Scf00192g00096		Peaxi162Scf00138g00012
Peaxi162Scf00192g00822	Peaxi162Scf00304g00714	Peaxi162Scf00140g01128	Peaxi162Scf00130g00016		Peaxi162Scf00097g01214	Peaxi162Scf00220g00058		AT3G05340	AT1G67410	Peaxi162Scf00192g00822		Peaxi162Scf00140g01128
Peaxi162Scf00192g00828	Peaxi162Scf00347g00318	Peaxi162Scf00154g00926	Peaxi162Scf00166g00332		Peaxi162Scf00097g01217	Peaxi162Scf00222g00013		AT3G04690	AT1G65840	Peaxi162Scf00192g00828		Peaxi162Scf00154g00926
Peaxi162Scf00192g00835	Peaxi162Scf00444g00841	Peaxi162Scf00160g00022	Peaxi162Scf00183g00220		Peaxi162Scf00097g01219	Peaxi162Scf00222g00034		AT3G04030	AT1G65420	Peaxi162Scf00192g00835		Peaxi162Scf00160g00022
Peaxi162Scf00192g00922	Peaxi162Scf00740g10015	Peaxi162Scf00160g00717	Peaxi162Scf00185g01121		Peaxi162Scf00097g02317	Peaxi162Scf00222g00123		AT3G02920	AT1G64850	Peaxi162Scf00192g00922		Peaxi162Scf00160g00717
Peaxi162Scf00192g01617	Peaxi162Scf00797g00115	Peaxi162Scf00168g01522	Peaxi162Scf00254g00621		Peaxi162Scf00098g00013	Peaxi162Scf00222g00234		AT3G02830	AT1G64230	Peaxi162Scf00192g01617		Peaxi162Scf00168g01522
Peaxi162Scf00192g01619	Peaxi162Scf00813g00024	Peaxi162Scf00171g00113	Peaxi162Scf00271g00085		Peaxi162Scf00098g00148	Peaxi162Scf00222g00321		AT3G02490	AT1G63470	Peaxi162Scf00192g01619		Peaxi162Scf00171g00113
Peaxi162Scf00193g00013	Peaxi162Scf00848g00218	Peaxi162Scf00171g00936	Peaxi162Scf00271g00128		Peaxi162Scf00098g00814	Peaxi162Scf00222g00330		AT3G01920	AT1G63120	Peaxi162Scf00193g00013		Peaxi162Scf00171g00936
Peaxi162Scf00193g00094	Peaxi162Scf01010g00125	Peaxi162Scf00218g00011	Peaxi162Scf00397g00521		Peaxi162Scf00098g00815	Peaxi162Scf00222g00418		AT3G01790	AT1G62850	Peaxi162Scf00193g00094		Peaxi162Scf00218g00011
Peaxi162Scf00193g00098	Peaxi162Scf01096g00316	Peaxi162Scf00251g00081	Peaxi162Scf00463g00134		Peaxi162Scf00098g01531	Peaxi162Scf00222g00714		AT3G01470	AT1G62640	Peaxi162Scf00193g00098		Peaxi162Scf00251g00081
Peaxi162Scf00193g00617	Peaxi162Scf01144g00010	Peaxi162Scf00263g01424	Peaxi162Scf00665g00339		Peaxi162Scf00099g00079	Peaxi162Scf00222g00816		AT2G48010	AT1G62420	Peaxi162Scf00193g00617		Peaxi162Scf00263g01424
Peaxi162Scf00194g00018	Peaxi162Scf01181g00014	Peaxi162Scf00264g00416	Peaxi162Scf00039g01234		Peaxi162Scf00099g00168	Peaxi162Scf00222g01021		AT2G47990	AT1G62305	Peaxi162Scf00194g00018		Peaxi162Scf00264g00416
Peaxi162Scf00194g00019	Peaxi162Scf00009g00082	Peaxi162Scf00291g00082	Peaxi162Scf00047g00334		Peaxi162Scf00100g00017	Peaxi162Scf00223g01514		AT2G46230	AT1G61250	Peaxi162Scf00194g00019		Peaxi162Scf00291g00082
Peaxi162Scf00194g00103	Peaxi162Scf00016g00836	Peaxi162Scf00296g00099	Peaxi162Scf00081g00917		Peaxi162Scf00100g00023	Peaxi162Scf00224g00118		AT2G45860	AT1G60870	Peaxi162Scf00194g00103		Peaxi162Scf00296g00099
Peaxi162Scf00194g00213	Peaxi162Scf00017g00412	Peaxi162Scf00332g00222	Peaxi162Scf00171g00529		Peaxi162Scf00100g00036	Peaxi162Scf00224g00217		AT2G45000	AT1G60780	Peaxi162Scf00194g00213		Peaxi162Scf00332g00222
Peaxi162Scf00194g00933	Peaxi162Scf00033g02610	Peaxi162Scf00360g00615	Peaxi162Scf00217g00619		Peaxi162Scf00100g00048	Peaxi162Scf00224g00520		AT2G44970	AT1G60710	Peaxi162Scf00194g00933		Peaxi162Scf00360g00615
Peaxi162Scf00195g00617	Peaxi162Scf00038g01645	Peaxi162Scf00375g00710	Peaxi162Scf00231g00328		Peaxi162Scf00100g00318	Peaxi162Scf00224g00819		AT2G44880	AT1G58250	Peaxi162Scf00195g00617		Peaxi162Scf00375g00710
Peaxi162Scf00196g00078	Peaxi162Scf00038g02224	Peaxi162Scf00406g00114	Peaxi162Scf00263g00156		Peaxi162Scf00100g00320	Peaxi162Scf00225g00017		AT2G44850	AT1G56345	Peaxi162Scf00196g00078		Peaxi162Scf00406g00114
Peaxi162Scf00196g00087	Peaxi162Scf00041g00213	Peaxi162Scf00421g00711	Peaxi162Scf00284g00532		Peaxi162Scf00100g00716	Peaxi162Scf00225g00143		AT2G44510	AT1G55760	Peaxi162Scf00196g00087		Peaxi162Scf00421g00711
Peaxi162Scf00196g00221	Peaxi162Scf00047g00009	Peaxi162Scf00444g00241	Peaxi162Scf00299g00849		Peaxi162Scf00100g00717	Peaxi162Scf00225g00219		AT2G44100	AT1G55550	Peaxi162Scf00196g00221		Peaxi162Scf00444g00241
Peaxi162Scf00196g00724	Peaxi162Scf00047g02460	Peaxi162Scf00531g00610	Peaxi162Scf00577g00036		Peaxi162Scf00100g01525	Peaxi162Scf00226g00411		AT2G43540	AT1G55190	Peaxi162Scf00196g00724		Peaxi162Scf00531g00610
Peaxi162Scf00198g00069	Peaxi162Scf00052g00115	Peaxi162Scf00536g00035	Peaxi162Scf00993g00332		Peaxi162Scf00101g00031	Peaxi162Scf00227g00720		AT2G43330	AT1G54920	Peaxi162Scf00198g00069		Peaxi162Scf00536g00035
Peaxi162Scf00198g00084	Peaxi162Scf00074g01144	Peaxi162Scf00593g00034	Peaxi162Scf01205g00190		Peaxi162Scf00101g00142	Peaxi162Scf00228g00019		AT2G42710	AT1G54650	Peaxi162Scf00198g00084		Peaxi162Scf00593g00034
Peaxi162Scf00198g00136	Peaxi162Scf00089g01344	Peaxi162Scf00596g00036	Peaxi162Scf00016g00041		Peaxi162Scf00101g01522	Peaxi162Scf00228g00327		AT2G42200	AT1G54610	Peaxi162Scf00198g00136		Peaxi162Scf00596g00036
Peaxi162Scf00198g00412	Peaxi162Scf00090g00194	Peaxi162Scf00815g00348	Peaxi162Scf00025g02924		Peaxi162Scf00101g01910	Peaxi162Scf00228g00731		AT2G42130	AT1G54570	Peaxi162Scf00198g00412		Peaxi162Scf00815g00348
Peaxi162Scf00198g00516	Peaxi162Scf00128g01759	Peaxi162Scf00815g00357	Peaxi162Scf00026g02513		Peaxi162Scf00102g00077	Peaxi162Scf00228g00737		AT2G41900	AT1G54050	Peaxi162Scf00198g00516		Peaxi162Scf00815g00357
Peaxi162Scf00199g00006	Peaxi162Scf00129g01424	Peaxi162Scf00838g00003	Peaxi162Scf00038g00120		Peaxi162Scf00102g00086	Peaxi162Scf00228g00913		AT2G41680	AT1G53800	Peaxi162Scf00199g00006		Peaxi162Scf00838g00003
Peaxi162Scf00199g00516	Peaxi162Scf00149g00224	Peaxi162Scf00848g00031	Peaxi162Scf00040g00423		Peaxi162Scf00102g00212	Peaxi162Scf00229g01513		AT2G41670	AT1G53530	Peaxi162Scf00199g00516		Peaxi162Scf00848g00031
Peaxi162Scf00200g00064	Peaxi162Scf00153g00106	Peaxi162Scf00881g00239	Peaxi162Scf00057g00074		Peaxi162Scf00102g00213	Peaxi162Scf00230g00038		AT2G41620	AT1G53000	Peaxi162Scf00200g00064		Peaxi162Scf00881g00239
Peaxi162Scf00200g00072	Peaxi162Scf00167g00082	Peaxi162Scf01286g00125	Peaxi162Scf00058g00218		Peaxi162Scf00102g00214	Peaxi162Scf00231g00029		AT2G41080	AT1G50710	Peaxi162Scf00200g00072		Peaxi162Scf01286g00125
Peaxi162Scf00201g00004	Peaxi162Scf00174g00154	Peaxi162Scf01845g00008	Peaxi162Scf00066g00424		Peaxi162Scf00102g00519	Peaxi162Scf00231g00034		AT2G40780	AT1G50120	Peaxi162Scf00201g00004		Peaxi162Scf01845g00008
Peaxi162Scf00201g00231	Peaxi162Scf00207g00635	Peaxi162Scf00001g04232	Peaxi162Scf00129g01035		Peaxi162Scf00102g00521	Peaxi162Scf00231g00042		AT2G40720	AT1G49040	Peaxi162Scf00201g00231		Peaxi162Scf00001g04232
Peaxi162Scf00201g00240	Peaxi162Scf00207g01361	Peaxi162Scf00009g01815	Peaxi162Scf00145g00917		Peaxi162Scf00102g00633	Peaxi162Scf00231g00216		AT2G40700	AT1G48550	Peaxi162Scf00201g00240		Peaxi162Scf00009g01815
Peaxi162Scf00201g00424	Peaxi162Scf00235g00626	Peaxi162Scf00011g00942	Peaxi162Scf00166g01050		Peaxi162Scf00102g00720	Peaxi162Scf00231g00424		AT2G40570	AT1G48410	Peaxi162Scf00201g00424		Peaxi162Scf00011g00942
Peaxi162Scf00201g10021	Peaxi162Scf00274g00625	Peaxi162Scf00015g00530	Peaxi162Scf00189g00522		Peaxi162Scf00102g00734	Peaxi162Scf00231g00616		AT2G40430	AT1G47670	Peaxi162Scf00201g10021		Peaxi162Scf00015g00530
Peaxi162Scf00201g10132	Peaxi162Scf00276g00414	Peaxi162Scf00016g01956	Peaxi162Scf00217g00412		Peaxi162Scf00102g00825	Peaxi162Scf00231g00726		AT2G40400	AT1G45688	Peaxi162Scf00201g10132		Peaxi162Scf00016g01956
Peaxi162Scf00202g00057	Peaxi162Scf00332g00619	Peaxi162Scf00020g02020	Peaxi162Scf00254g00215		Peaxi162Scf00102g00836	Peaxi162Scf00231g00813		AT2G39805	AT1G45230	Peaxi162Scf00202g00057		Peaxi162Scf00020g02020
Peaxi162Scf00202g01112	Peaxi162Scf00370g00071	Peaxi162Scf00047g00732	Peaxi162Scf00302g00313		Peaxi162Scf00102g00844	Peaxi162Scf00231g00916		AT2G39795	AT1G45150	Peaxi162Scf00202g01112		Peaxi162Scf00047g00732
Peaxi162Scf00203g00028	Peaxi162Scf00380g00041	Peaxi162Scf00062g00073	Peaxi162Scf00319g00067		Peaxi162Scf00102g00925	Peaxi162Scf00231g01223		AT2G39190	AT1G43620	Peaxi162Scf00203g00028		Peaxi162Scf00062g00073
Peaxi162Scf00203g00033	Peaxi162Scf00384g00045	Peaxi162Scf00066g00717	Peaxi162Scf00328g00219		Peaxi162Scf00102g01135	Peaxi162Scf00231g01224		AT2G38970	AT1G43245	Peaxi162Scf00203g00033		Peaxi162Scf00066g00717
Peaxi162Scf00203g00044	Peaxi162Scf00426g00009	Peaxi162Scf00074g00543	Peaxi162Scf00330g00031		Peaxi162Scf00102g01138	Peaxi162Scf00232g00023		AT2G38800	AT1G35720	Peaxi162Scf00203g00044		Peaxi162Scf00074g00543
Peaxi162Scf00203g00052	Peaxi162Scf00451g00035	Peaxi162Scf00074g10019	Peaxi162Scf00366g00011		Peaxi162Scf00102g01143	Peaxi162Scf00232g00102		AT2G38740	AT1G35680	Peaxi162Scf00203g00052		Peaxi162Scf00074g10019
Peaxi162Scf00203g00119	Peaxi162Scf00452g00008	Peaxi162Scf00089g00522	Peaxi162Scf00420g00745		Peaxi162Scf00102g01220	Peaxi162Scf00232g00528		AT2G37510	AT1G34300	Peaxi162Scf00203g00119		Peaxi162Scf00089g00522
Peaxi162Scf00203g00126	Peaxi162Scf00498g00444	Peaxi162Scf00108g00121	Peaxi162Scf00446g00029		Peaxi162Scf00102g01229	Peaxi162Scf00232g00529		AT2G37195	AT1G33470	Peaxi162Scf00203g00126		Peaxi162Scf00108g00121
Peaxi162Scf00203g00128	Peaxi162Scf00536g00092	Peaxi162Scf00110g00819	Peaxi162Scf00482g00411		Peaxi162Scf00102g01343	Peaxi162Scf00232g00530		AT2G37110	AT1G32350	Peaxi162Scf00203g00128		Peaxi162Scf00110g00819
Peaxi162Scf00204g00116	Peaxi162Scf00774g00218	Peaxi162Scf00123g00003	Peaxi162Scf00553g00540		Peaxi162Scf00102g01354	Peaxi162Scf00232g00614		AT2G36320	AT1G30825	Peaxi162Scf00204g00116		Peaxi162Scf00123g00003
Peaxi162Scf00204g00217	Peaxi162Scf00785g00321	Peaxi162Scf00128g00437	Peaxi162Scf00714g00331		Peaxi162Scf00102g01432	Peaxi162Scf00233g00069		AT2G36200	AT1G29690	Peaxi162Scf00204g00217		Peaxi162Scf00128g00437
Peaxi162Scf00204g00312	Peaxi162Scf00822g00007	Peaxi162Scf00129g01633	Peaxi162Scf00901g00110		Peaxi162Scf00102g01521	Peaxi162Scf00234g00074		AT2G36145	AT1G27850	Peaxi162Scf00204g00312		Peaxi162Scf00129g01633
Peaxi162Scf00205g00026	Peaxi162Scf00907g00220	Peaxi162Scf00130g00920	Peaxi162Scf01184g00019		Peaxi162Scf00102g01531	Peaxi162Scf00234g00315		AT2G35760	AT1G27840	Peaxi162Scf00205g00026		Peaxi162Scf00130g00920
Peaxi162Scf00205g00053	Peaxi162Scf00933g00005	Peaxi162Scf00140g00066	Peaxi162Scf01426g00013		Peaxi162Scf00102g01533	Peaxi162Scf00234g00317		AT2G35040	AT1G27050	Peaxi162Scf00205g00053		Peaxi162Scf00140g00066
Peaxi162Scf00205g00119	Peaxi162Scf00945g00121	Peaxi162Scf00163g01014	Peaxi162Scf01645g00001		Peaxi162Scf00102g01534	Peaxi162Scf00234g00510		AT2G34900	AT1G26940	Peaxi162Scf00205g00119		Peaxi162Scf00163g01014
Peaxi162Scf00205g00619	Peaxi162Scf00981g00317	Peaxi162Scf00182g00009	Peaxi162Scf00002g03614		Peaxi162Scf00102g01536	Peaxi162Scf00234g00511		AT2G34660	AT1G26850	Peaxi162Scf00205g00619		Peaxi162Scf00182g00009
Peaxi162Scf00205g01022	Peaxi162Scf00988g00320	Peaxi162Scf00207g00333	Peaxi162Scf00006g02613		Peaxi162Scf00102g01550	Peaxi162Scf00234g00811		AT2G34570	AT1G26300	Peaxi162Scf00205g01022		Peaxi162Scf00207g00333
Peaxi162Scf00205g01127	Peaxi162Scf01056g00247	Peaxi162Scf00226g00320	Peaxi162Scf00016g01734		Peaxi162Scf00102g01614	Peaxi162Scf00235g00010		AT2G34450	AT1G26190	Peaxi162Scf00205g01127		Peaxi162Scf00226g00320
Peaxi162Scf00205g01422	Peaxi162Scf01133g00017	Peaxi162Scf00274g00351	Peaxi162Scf00076g00422		Peaxi162Scf00102g01634	Peaxi162Scf00235g00085		AT2G34357	AT1G25560	Peaxi162Scf00205g01422		Peaxi162Scf00274g00351
Peaxi162Scf00205g01423	Peaxi162Scf01343g00117	Peaxi162Scf00284g00135	Peaxi162Scf00078g01228		Peaxi162Scf00102g01646	Peaxi162Scf00235g00217		AT2G34260	AT1G24160	Peaxi162Scf00205g01423		Peaxi162Scf00284g00135
Peaxi162Scf00206g00019	Peaxi162Scf01400g00002	Peaxi162Scf00285g00084	Peaxi162Scf00092g00152		Peaxi162Scf00102g01713	Peaxi162Scf00235g00317		AT2G34160	AT1G22170	Peaxi162Scf00206g00019		Peaxi162Scf00285g00084
Peaxi162Scf00206g01011	Peaxi162Scf01645g00001	Peaxi162Scf00287g01112	Peaxi162Scf00153g00416		Peaxi162Scf00102g01722	Peaxi162Scf00235g00418		AT2G33585	AT1G22100	Peaxi162Scf00206g01011		Peaxi162Scf00287g01112
Peaxi162Scf00207g00018	Peaxi162Scf29894g00007	Peaxi162Scf00288g00815	Peaxi162Scf00173g00521		Peaxi162Scf00102g01734	Peaxi162Scf00235g00424		AT2G33570	AT1G22060	Peaxi162Scf00207g00018		Peaxi162Scf00288g00815
Peaxi162Scf00207g00045	Peaxi162Scf00007g00252	Peaxi162Scf00297g00107	Peaxi162Scf00180g00127		Peaxi162Scf00102g01743	Peaxi162Scf00235g00517		AT2G33420	AT1G21840	Peaxi162Scf00207g00045		Peaxi162Scf00297g00107
Peaxi162Scf00207g00092	Peaxi162Scf00007g02826	Peaxi162Scf00309g00082	Peaxi162Scf00231g00034		Peaxi162Scf00102g01854	Peaxi162Scf00235g00626		AT2G32530	AT1G21200	Peaxi162Scf00207g00092		Peaxi162Scf00309g00082
Peaxi162Scf00207g00113	Peaxi162Scf00012g00179	Peaxi162Scf00309g00414	Peaxi162Scf00347g00524		Peaxi162Scf00103g00024	Peaxi162Scf00235g00720		AT2G32480	AT1G20780	Peaxi162Scf00207g00113		Peaxi162Scf00309g00414
Peaxi162Scf00207g00230	Peaxi162Scf00013g00533	Peaxi162Scf00309g00418	Peaxi162Scf00352g00047		Peaxi162Scf00103g00071	Peaxi162Scf00235g00814		AT2G32090	AT1G20770	Peaxi162Scf00207g00230		Peaxi162Scf00309g00418
Peaxi162Scf00207g00231	Peaxi162Scf00017g00315	Peaxi162Scf00327g00612	Peaxi162Scf00429g00016		Peaxi162Scf00103g00109	Peaxi162Scf00235g00821		AT2G31810	AT1G20540	Peaxi162Scf00207g00231		Peaxi162Scf00327g00612
Peaxi162Scf00207g00254	Peaxi162Scf00038g00910	Peaxi162Scf00347g01020	Peaxi162Scf00444g00841		Peaxi162Scf00103g00113	Peaxi162Scf00235g00839		AT2G31560	AT1G20330	Peaxi162Scf00207g00254		Peaxi162Scf00347g01020
Peaxi162Scf00207g00333	Peaxi162Scf00045g00011	Peaxi162Scf00383g00916	Peaxi162Scf00450g10025		Peaxi162Scf00103g01116	Peaxi162Scf00236g00024		AT2G31340	AT1G19440	Peaxi162Scf00207g00333		Peaxi162Scf00383g00916
Peaxi162Scf00207g00334	Peaxi162Scf00083g00191	Peaxi162Scf00386g00010	Peaxi162Scf00525g00073		Peaxi162Scf00103g01918	Peaxi162Scf00236g00034		AT2G31240	AT1G19210	Peaxi162Scf00207g00334		Peaxi162Scf00386g00010
Peaxi162Scf00207g00336	Peaxi162Scf00119g00830	Peaxi162Scf00418g00738	Peaxi162Scf00533g00059		Peaxi162Scf00104g00014	Peaxi162Scf00236g00215		AT2G30900	AT1G18530	Peaxi162Scf00207g00336		Peaxi162Scf00418g00738
Peaxi162Scf00207g00338	Peaxi162Scf00137g00107	Peaxi162Scf00423g00315	Peaxi162Scf00536g00311		Peaxi162Scf00104g00083	Peaxi162Scf00236g00216		AT2G30360	AT1G18210	Peaxi162Scf00207g00338		Peaxi162Scf00423g00315
Peaxi162Scf00207g00428	Peaxi162Scf00188g00423	Peaxi162Scf00428g00318	Peaxi162Scf00937g00013		Peaxi162Scf00104g00166	Peaxi162Scf00238g00026		AT2G29760	AT1G17745	Peaxi162Scf00207g00428		Peaxi162Scf00428g00318
Peaxi162Scf00207g00442	Peaxi162Scf00202g00119	Peaxi162Scf00479g00438	Peaxi162Scf00948g00220		Peaxi162Scf00104g00168	Peaxi162Scf00238g00037		AT2G29420	AT1G17665	Peaxi162Scf00207g00442		Peaxi162Scf00479g00438
Peaxi162Scf00207g00444	Peaxi162Scf00235g00720	Peaxi162Scf00517g00625	Peaxi162Scf01039g10028		Peaxi162Scf00104g00187	Peaxi162Scf00238g00091		AT2G29210	AT1G17210	Peaxi162Scf00207g00444		Peaxi162Scf00517g00625
Peaxi162Scf00207g00514	Peaxi162Scf00244g00145	Peaxi162Scf00544g00920	Peaxi162Scf01204g00015		Peaxi162Scf00104g00220	Peaxi162Scf00238g00125		AT2G29180	AT1G15710	Peaxi162Scf00207g00514		Peaxi162Scf00544g00920
Peaxi162Scf00207g00526	Peaxi162Scf00264g00510	Peaxi162Scf00555g00912	Peaxi162Scf01258g00120		Peaxi162Scf00104g00810	Peaxi162Scf00238g00217		AT2G28800	AT1G15060	Peaxi162Scf00207g00526		Peaxi162Scf00555g00912
Peaxi162Scf00207g00538	Peaxi162Scf00314g00710	Peaxi162Scf00656g00014	Peaxi162Scf01558g00012		Peaxi162Scf00104g01110	Peaxi162Scf00240g01425		AT2G28510	AT1G14205	Peaxi162Scf00207g00538		Peaxi162Scf00656g00014
Peaxi162Scf00207g00636	Peaxi162Scf00325g00811	Peaxi162Scf00679g00410	Peaxi162Scf00021g00016		Peaxi162Scf00105g00116	Peaxi162Scf00241g00054		AT2G26690	AT1G14040	Peaxi162Scf00207g00636		Peaxi162Scf00679g00410
Peaxi162Scf00207g00642	Peaxi162Scf00444g00439	Peaxi162Scf00683g00023	Peaxi162Scf00129g00014		Peaxi162Scf00105g00133	Peaxi162Scf00241g00417		AT2G26540	AT1G12030	Peaxi162Scf00207g00642		Peaxi162Scf00683g00023
Peaxi162Scf00207g00645	Peaxi162Scf00462g00071	Peaxi162Scf00683g00146	Peaxi162Scf00135g00417		Peaxi162Scf00105g00510	Peaxi162Scf00241g00420		AT2G26340	AT1G11700	Peaxi162Scf00207g00645		Peaxi162Scf00683g00146
Peaxi162Scf00207g00735	Peaxi162Scf00491g00038	Peaxi162Scf00710g00053	Peaxi162Scf00146g00716		Peaxi162Scf00105g01114	Peaxi162Scf00241g00625		AT2G25290	AT1G11190	Peaxi162Scf00207g00735		Peaxi162Scf00710g00053
Peaxi162Scf00207g00749	Peaxi162Scf00493g00434	Peaxi162Scf00732g00425	Peaxi162Scf00159g00516		Peaxi162Scf00105g01219	Peaxi162Scf00243g00056		AT2G25140	AT1G11170	Peaxi162Scf00207g00749		Peaxi162Scf00732g00425
Peaxi162Scf00207g00941	Peaxi162Scf00540g00214	Peaxi162Scf00816g00006	Peaxi162Scf00248g00009		Peaxi162Scf00105g01225	Peaxi162Scf00244g00044		AT2G24990	AT1G10130	Peaxi162Scf00207g00941		Peaxi162Scf00816g00006
Peaxi162Scf00207g00944	Peaxi162Scf00546g00038	Peaxi162Scf00827g00010	Peaxi162Scf00316g00059		Peaxi162Scf00105g01315	Peaxi162Scf00244g00062		AT2G23420	AT1G09980	Peaxi162Scf00207g00944		Peaxi162Scf00827g00010
Peaxi162Scf00207g01048	Peaxi162Scf00629g00121	Peaxi162Scf00943g00418	Peaxi162Scf00461g00310		Peaxi162Scf00105g01316	Peaxi162Scf00244g00145		AT2G23380	AT1G09970	Peaxi162Scf00207g01048		Peaxi162Scf00943g00418
Peaxi162Scf00207g01129	Peaxi162Scf00714g00013	Peaxi162Scf01058g00167	Peaxi162Scf00467g00914		Peaxi162Scf00105g01426	Peaxi162Scf00244g01120		AT2G23240	AT1G09820	Peaxi162Scf00207g01129		Peaxi162Scf01058g00167
Peaxi162Scf00207g01228	Peaxi162Scf00827g00065	Peaxi162Scf01097g00014	Peaxi162Scf00543g00019		Peaxi162Scf00105g01432	Peaxi162Scf00244g01216		AT2G22720	AT1G09740	Peaxi162Scf00207g01228		Peaxi162Scf01097g00014
Peaxi162Scf00207g01345	Peaxi162Scf01086g00139	Peaxi162Scf01097g00110	Peaxi162Scf00713g00031		Peaxi162Scf00105g01445	Peaxi162Scf00245g00069		AT2G22260	AT1G09430	Peaxi162Scf00207g01345		Peaxi162Scf01097g00110
Peaxi162Scf00207g01354	Peaxi162Scf01524g00007	Peaxi162Scf01517g00138	Peaxi162Scf01082g00111		Peaxi162Scf00106g00162	Peaxi162Scf00245g00411		AT2G21960	AT1G09195	Peaxi162Scf00207g01354		Peaxi162Scf01517g00138
Peaxi162Scf00207g01430	Peaxi162Scf01691g00010	Peaxi162Scf00000g05840	Peaxi162Scf01161g00122		Peaxi162Scf00106g00208	Peaxi162Scf00245g01012		AT2G21860	AT1G09160	Peaxi162Scf00207g01430		Peaxi162Scf00000g05840
Peaxi162Scf00207g01537	Peaxi162Scf00002g05210	Peaxi162Scf00003g01632	Peaxi162Scf00000g00587		Peaxi162Scf00106g00322	Peaxi162Scf00245g01214		AT2G21790	AT1G08980	Peaxi162Scf00207g01537		Peaxi162Scf00003g01632
Peaxi162Scf00207g01541	Peaxi162Scf00003g05363	Peaxi162Scf00003g04231	Peaxi162Scf00001g00306		Peaxi162Scf00106g00421	Peaxi162Scf00245g01315		AT2G21250	AT1G08190	Peaxi162Scf00207g01541		Peaxi162Scf00003g04231
Peaxi162Scf00207g01542	Peaxi162Scf00009g01927	Peaxi162Scf00007g00315	Peaxi162Scf00009g01233		Peaxi162Scf00106g01117	Peaxi162Scf00246g01011		AT2G20940	AT1G08030	Peaxi162Scf00207g01542		Peaxi162Scf00007g00315
Peaxi162Scf00207g01543	Peaxi162Scf00012g01927	Peaxi162Scf00007g01817	Peaxi162Scf00025g00711		Peaxi162Scf00106g01216	Peaxi162Scf00247g00514		AT2G20619	AT1G07400	Peaxi162Scf00207g01543		Peaxi162Scf00007g01817
Peaxi162Scf00207g01622	Peaxi162Scf00013g00051	Peaxi162Scf00009g00112	Peaxi162Scf00071g00439		Peaxi162Scf00106g01318	Peaxi162Scf00248g00003		AT2G20595	AT1G07240	Peaxi162Scf00207g01622		Peaxi162Scf00009g00112
Peaxi162Scf00209g00017	Peaxi162Scf00016g01335	Peaxi162Scf00014g00613	Peaxi162Scf00074g00097		Peaxi162Scf00106g02319	Peaxi162Scf00248g00009		AT2G20060	AT1G06840	Peaxi162Scf00209g00017		Peaxi162Scf00014g00613
Peaxi162Scf00209g00130	Peaxi162Scf00019g02116	Peaxi162Scf00015g00015	Peaxi162Scf00089g00163		Peaxi162Scf00107g00141	Peaxi162Scf00251g00053		AT2G19870	AT1G06830	Peaxi162Scf00209g00130		Peaxi162Scf00015g00015
Peaxi162Scf00209g00226	Peaxi162Scf00028g00422	Peaxi162Scf00017g00156	Peaxi162Scf00089g00933		Peaxi162Scf00107g00162	Peaxi162Scf00251g01120		AT2G19770	AT1G06270	Peaxi162Scf00209g00226		Peaxi162Scf00017g00156
Peaxi162Scf00209g00328	Peaxi162Scf00049g01013	Peaxi162Scf00019g00219	Peaxi162Scf00158g00319		Peaxi162Scf00107g00164	Peaxi162Scf00251g01218		AT2G19760	AT1G05960	Peaxi162Scf00209g00328		Peaxi162Scf00019g00219
Peaxi162Scf00209g00330	Peaxi162Scf00071g00742	Peaxi162Scf00020g00914	Peaxi162Scf00160g01230		Peaxi162Scf00107g00204	Peaxi162Scf00252g00067		AT2G19690	AT1G05940	Peaxi162Scf00209g00330		Peaxi162Scf00020g00914
Peaxi162Scf00209g00714	Peaxi162Scf00073g01310	Peaxi162Scf00020g02337	Peaxi162Scf00165g01518		Peaxi162Scf00107g00211	Peaxi162Scf00252g00119		AT2G19540	AT1G04580	Peaxi162Scf00209g00714		Peaxi162Scf00020g02337
Peaxi162Scf00209g00719	Peaxi162Scf00080g01515	Peaxi162Scf00029g00007	Peaxi162Scf00168g01126		Peaxi162Scf00107g00910	Peaxi162Scf00252g00220		AT2G18990	AT1G04555	Peaxi162Scf00209g00719		Peaxi162Scf00029g00007
Peaxi162Scf00209g00842	Peaxi162Scf00081g00917	Peaxi162Scf00030g01017	Peaxi162Scf00192g00043		Peaxi162Scf00107g01320	Peaxi162Scf00252g00711		AT2G18510	AT1G03670	Peaxi162Scf00209g00842		Peaxi162Scf00030g01017
Peaxi162Scf00209g00937	Peaxi162Scf00083g01124	Peaxi162Scf00036g00217	Peaxi162Scf00193g00816		Peaxi162Scf00107g01625	Peaxi162Scf00252g00921		AT2G18410	AT1G02680	Peaxi162Scf00209g00937		Peaxi162Scf00036g00217
Peaxi162Scf00209g00940	Peaxi162Scf00086g00615	Peaxi162Scf00038g02342	Peaxi162Scf00196g00108		Peaxi162Scf00107g01914	Peaxi162Scf00252g01218		AT2G18220	AT1G02500	Peaxi162Scf00209g00940		Peaxi162Scf00038g02342
Peaxi162Scf00210g00163	Peaxi162Scf00104g00322	Peaxi162Scf00042g00014	Peaxi162Scf00284g00121		Peaxi162Scf00107g02024	Peaxi162Scf00253g00073		AT2G17820	AT1G02120	Peaxi162Scf00210g00163		Peaxi162Scf00042g00014
Peaxi162Scf00211g00058	Peaxi162Scf00111g00412	Peaxi162Scf00043g02713	Peaxi162Scf00299g00236		Peaxi162Scf00107g02025	Peaxi162Scf00253g00147		AT2G17670	AT1G02060	Peaxi162Scf00211g00058		Peaxi162Scf00043g02713
Peaxi162Scf00211g00239	Peaxi162Scf00118g00061	Peaxi162Scf00055g01910	Peaxi162Scf00332g00759		Peaxi162Scf00107g02028	Peaxi162Scf00253g00318		AT2G17480	AT1G01490	Peaxi162Scf00211g00239		Peaxi162Scf00055g01910
Peaxi162Scf00211g00312	Peaxi162Scf00126g00322	Peaxi162Scf00065g00214	Peaxi162Scf00420g00155		Peaxi162Scf00108g00012	Peaxi162Scf00253g00324		AT2G17350	AT1G01120	Peaxi162Scf00211g00312		Peaxi162Scf00065g00214
Peaxi162Scf00212g00019	Peaxi162Scf00267g00059	Peaxi162Scf00074g00540	Peaxi162Scf00483g00067		Peaxi162Scf00108g00061	Peaxi162Scf00253g00417		AT2G17140	ATCG00190	Peaxi162Scf00212g00019		Peaxi162Scf00074g00540
Peaxi162Scf00212g00310	Peaxi162Scf00271g00061	Peaxi162Scf00074g00931	Peaxi162Scf00528g00417		Peaxi162Scf00108g00110	Peaxi162Scf00253g00621		AT2G16860	AT5G67350	Peaxi162Scf00212g00310		Peaxi162Scf00074g00931
Peaxi162Scf00213g00942	Peaxi162Scf00271g00618	Peaxi162Scf00084g00718	Peaxi162Scf00559g00043		Peaxi162Scf00108g00121	Peaxi162Scf00253g00721		AT2G16800	AT5G67210	Peaxi162Scf00213g00942		Peaxi162Scf00084g00718
Peaxi162Scf00213g00943	Peaxi162Scf00286g00022	Peaxi162Scf00088g00042	Peaxi162Scf00615g00514		Peaxi162Scf00108g00131	Peaxi162Scf00253g00722		AT2G16780	AT5G67140	Peaxi162Scf00213g00943		Peaxi162Scf00088g00042
Peaxi162Scf00213g01024	Peaxi162Scf00314g00231	Peaxi162Scf00089g01127	Peaxi162Scf00640g00034		Peaxi162Scf00108g00148	Peaxi162Scf00254g00018		AT2G15690	AT5G66410	Peaxi162Scf00213g01024		Peaxi162Scf00089g01127
Peaxi162Scf00213g01025	Peaxi162Scf00359g00115	Peaxi162Scf00092g00515	Peaxi162Scf00732g10028		Peaxi162Scf00108g00224	Peaxi162Scf00254g00136		AT2G15020	AT5G65770	Peaxi162Scf00213g01025		Peaxi162Scf00092g00515
Peaxi162Scf00213g01313	Peaxi162Scf00361g00101	Peaxi162Scf00106g00322	Peaxi162Scf00937g00334		Peaxi162Scf00108g00410	Peaxi162Scf00254g00147		AT2G13600	AT5G64940	Peaxi162Scf00213g01313		Peaxi162Scf00106g00322
Peaxi162Scf00213g01418	Peaxi162Scf00401g00424	Peaxi162Scf00141g00062	Peaxi162Scf00006g02614		Peaxi162Scf00108g00712	Peaxi162Scf00254g00215		AT2G13360	AT5G64930	Peaxi162Scf00213g01418		Peaxi162Scf00141g00062
Peaxi162Scf00213g01420	Peaxi162Scf00418g00732	Peaxi162Scf00150g00410	Peaxi162Scf00012g02112		Peaxi162Scf00108g00911	Peaxi162Scf00254g00511		AT2G11000	AT5G64813	Peaxi162Scf00213g01420		Peaxi162Scf00150g00410
Peaxi162Scf00213g01724	Peaxi162Scf00427g00718	Peaxi162Scf00152g00234	Peaxi162Scf00064g00220		Peaxi162Scf00108g00912	Peaxi162Scf00254g00621		AT2G07750	AT5G64470	Peaxi162Scf00213g01724		Peaxi162Scf00152g00234
Peaxi162Scf00213g01731	Peaxi162Scf00438g00617	Peaxi162Scf00152g01637	Peaxi162Scf00071g01142		Peaxi162Scf00109g00064	Peaxi162Scf00255g00025		AT2G06040	AT5G63400	Peaxi162Scf00213g01731		Peaxi162Scf00152g01637
Peaxi162Scf00213g01732	Peaxi162Scf00439g00520	Peaxi162Scf00162g00092	Peaxi162Scf00074g00624		Peaxi162Scf00109g00129	Peaxi162Scf00256g00031		AT2G05100	AT5G63320	Peaxi162Scf00213g01732		Peaxi162Scf00162g00092
Peaxi162Scf00216g00027	Peaxi162Scf00450g00212	Peaxi162Scf00170g00623	Peaxi162Scf00092g00123		Peaxi162Scf00109g00516	Peaxi162Scf00258g00123		AT2G04039	AT5G63010	Peaxi162Scf00216g00027		Peaxi162Scf00170g00623
Peaxi162Scf00216g00033	Peaxi162Scf00451g00513	Peaxi162Scf00192g00835	Peaxi162Scf00097g00139		Peaxi162Scf00109g01523	Peaxi162Scf00258g00314		AT2G03880	AT5G63000	Peaxi162Scf00216g00033		Peaxi162Scf00192g00835
Peaxi162Scf00216g01419	Peaxi162Scf00516g00035	Peaxi162Scf00207g00230	Peaxi162Scf00097g00610		Peaxi162Scf00110g00028	Peaxi162Scf00258g00411		AT2G03820	AT5G62790	Peaxi162Scf00216g01419		Peaxi162Scf00207g00230
Peaxi162Scf00217g00008	Peaxi162Scf00525g00622	Peaxi162Scf00207g01133	Peaxi162Scf00111g00528		Peaxi162Scf00110g00104	Peaxi162Scf00258g00430		AT2G03690	AT5G62720	Peaxi162Scf00217g00008		Peaxi162Scf00207g01133
Peaxi162Scf00217g00025	Peaxi162Scf00528g00025	Peaxi162Scf00216g01419	Peaxi162Scf00154g00619		Peaxi162Scf00110g00120	Peaxi162Scf00258g00618		AT2G02740	AT5G62530	Peaxi162Scf00217g00025		Peaxi162Scf00216g01419
Peaxi162Scf00217g01216	Peaxi162Scf00546g00419	Peaxi162Scf00252g00118	Peaxi162Scf00198g01529		Peaxi162Scf00110g00146	Peaxi162Scf00258g00820		AT2G01860	AT5G62520	Peaxi162Scf00217g01216		Peaxi162Scf00252g00118
Peaxi162Scf00218g00011	Peaxi162Scf00565g00310	Peaxi162Scf00255g01119	Peaxi162Scf00282g00074		Peaxi162Scf00110g00819	Peaxi162Scf00261g00047		AT2G01730	AT5G62390	Peaxi162Scf00218g00011		Peaxi162Scf00255g01119
Peaxi162Scf00220g00009	Peaxi162Scf00629g00043	Peaxi162Scf00271g00038	Peaxi162Scf00299g00835		Peaxi162Scf00110g01110	Peaxi162Scf00261g00157		AT2G01710	AT5G62230	Peaxi162Scf00220g00009		Peaxi162Scf00271g00038
Peaxi162Scf00220g00211	Peaxi162Scf00672g00810	Peaxi162Scf00273g01119	Peaxi162Scf00310g00616		Peaxi162Scf00110g01922	Peaxi162Scf00262g00059		AT2G01600	AT5G62000	Peaxi162Scf00220g00211		Peaxi162Scf00273g01119
Peaxi162Scf00220g00235	Peaxi162Scf00673g00028	Peaxi162Scf00282g00718	Peaxi162Scf00332g00773		Peaxi162Scf00110g02022	Peaxi162Scf00262g00127		AT1G79810	AT5G61520	Peaxi162Scf00220g00235		Peaxi162Scf00282g00718
Peaxi162Scf00220g00237	Peaxi162Scf00700g00421	Peaxi162Scf00284g00067	Peaxi162Scf00408g00018		Peaxi162Scf00111g00065	Peaxi162Scf00262g00615		AT1G79150	AT5G61510	Peaxi162Scf00220g00237		Peaxi162Scf00284g00067
Peaxi162Scf00220g00313	Peaxi162Scf00769g00038	Peaxi162Scf00286g00444	Peaxi162Scf00420g00454		Peaxi162Scf00111g00117	Peaxi162Scf00262g01013		AT1G78190	AT5G61210	Peaxi162Scf00220g00313		Peaxi162Scf00286g00444
Peaxi162Scf00220g00314	Peaxi162Scf01242g00036	Peaxi162Scf00334g00210	Peaxi162Scf00493g00221		Peaxi162Scf00111g00137	Peaxi162Scf00262g01014		AT1G78140	AT5G61170	Peaxi162Scf00220g00314		Peaxi162Scf00334g00210
Peaxi162Scf00222g00058	Peaxi162Scf01604g00011	Peaxi162Scf00351g00074	Peaxi162Scf00634g00115		Peaxi162Scf00111g00148	Peaxi162Scf00262g01516		AT1G77590	AT5G60960	Peaxi162Scf00222g00058		Peaxi162Scf00351g00074
Peaxi162Scf00222g00064	Peaxi162Scf00003g04827	Peaxi162Scf00357g00520	Peaxi162Scf00679g00318		Peaxi162Scf00111g00221	Peaxi162Scf00263g00031		AT1G77470	AT5G60640	Peaxi162Scf00222g00064		Peaxi162Scf00357g00520
Peaxi162Scf00222g00119	Peaxi162Scf00009g00079	Peaxi162Scf00396g00134	Peaxi162Scf01086g00024		Peaxi162Scf00111g00231	Peaxi162Scf00263g00042		AT1G77405	AT5G59960	Peaxi162Scf00222g00119		Peaxi162Scf00396g00134
Peaxi162Scf00222g00121	Peaxi162Scf00015g00330	Peaxi162Scf00398g00057	Peaxi162Scf00011g01411		Peaxi162Scf00111g00527	Peaxi162Scf00263g00072		AT1G77210	AT5G59740	Peaxi162Scf00222g00121		Peaxi162Scf00398g00057
Peaxi162Scf00222g00125	Peaxi162Scf00017g03031	Peaxi162Scf00423g00057	Peaxi162Scf00015g00059		Peaxi162Scf00111g00533	Peaxi162Scf00263g00156		AT1G77090	AT5G59500	Peaxi162Scf00222g00125		Peaxi162Scf00423g00057
Peaxi162Scf00222g00236	Peaxi162Scf00021g00192	Peaxi162Scf00428g00087	Peaxi162Scf00044g01217		Peaxi162Scf00111g00540	Peaxi162Scf00263g00321		AT1G77030	AT5G59410	Peaxi162Scf00222g00236		Peaxi162Scf00428g00087
Peaxi162Scf00222g00337	Peaxi162Scf00038g01937	Peaxi162Scf00442g00313	Peaxi162Scf00074g00430		Peaxi162Scf00111g00632	Peaxi162Scf00263g00613		AT1G76990	AT5G58620	Peaxi162Scf00222g00337		Peaxi162Scf00442g00313
Peaxi162Scf00222g00614	Peaxi162Scf00058g03010	Peaxi162Scf00485g00104	Peaxi162Scf00106g00517		Peaxi162Scf00111g00715	Peaxi162Scf00263g00614		AT1G76740	AT5G58260	Peaxi162Scf00222g00614		Peaxi162Scf00485g00104
Peaxi162Scf00222g00624	Peaxi162Scf00069g01334	Peaxi162Scf00493g00436	Peaxi162Scf00120g01317		Peaxi162Scf00111g00723	Peaxi162Scf00263g00924		AT1G76720	AT5G58090	Peaxi162Scf00222g00624		Peaxi162Scf00493g00436
Peaxi162Scf00223g00810	Peaxi162Scf00074g01024	Peaxi162Scf00494g00210	Peaxi162Scf00195g00833		Peaxi162Scf00111g00820	Peaxi162Scf00263g01019		AT1G76310	AT5G58003	Peaxi162Scf00223g00810		Peaxi162Scf00494g00210
Peaxi162Scf00223g01419	Peaxi162Scf00076g00331	Peaxi162Scf00541g00066	Peaxi162Scf00241g00420		Peaxi162Scf00111g00922	Peaxi162Scf00264g00014		AT1G75980	AT5G57990	Peaxi162Scf00223g01419		Peaxi162Scf00541g00066
Peaxi162Scf00223g01422	Peaxi162Scf00081g01011	Peaxi162Scf00575g00212	Peaxi162Scf00258g00618		Peaxi162Scf00111g01140	Peaxi162Scf00264g00035		AT1G75210	AT5G57460	Peaxi162Scf00223g01422		Peaxi162Scf00575g00212
Peaxi162Scf00224g00034	Peaxi162Scf00084g00921	Peaxi162Scf00680g00410	Peaxi162Scf00300g00083		Peaxi162Scf00111g01144	Peaxi162Scf00264g00325		AT1G75200	AT5G57280	Peaxi162Scf00224g00034		Peaxi162Scf00680g00410
Peaxi162Scf00224g00119	Peaxi162Scf00088g01218	Peaxi162Scf00710g00051	Peaxi162Scf00399g00041		Peaxi162Scf00111g01221	Peaxi162Scf00264g00513		AT1G74860	AT5G57200	Peaxi162Scf00224g00119		Peaxi162Scf00710g00051
Peaxi162Scf00224g00216	Peaxi162Scf00089g01427	Peaxi162Scf00717g00001	Peaxi162Scf00438g00510		Peaxi162Scf00111g01226	Peaxi162Scf00264g00861		AT1G74850	AT5G57070	Peaxi162Scf00224g00216		Peaxi162Scf00717g00001
Peaxi162Scf00224g00411	Peaxi162Scf00096g00715	Peaxi162Scf00876g00315	Peaxi162Scf00447g00214		Peaxi162Scf00111g01233	Peaxi162Scf00265g00412		AT1G74750	AT5G56900	Peaxi162Scf00224g00411		Peaxi162Scf00876g00315
Peaxi162Scf00224g00818	Peaxi162Scf00096g01311	Peaxi162Scf00914g00528	Peaxi162Scf00569g00012		Peaxi162Scf00111g01321	Peaxi162Scf00265g00714		AT1G74600	AT5G56760	Peaxi162Scf00224g00818		Peaxi162Scf00914g00528
Peaxi162Scf00224g00820	Peaxi162Scf00102g01136	Peaxi162Scf01029g00046	Peaxi162Scf00656g00026		Peaxi162Scf00111g01322	Peaxi162Scf00266g00069		AT1G74310	AT5G56260	Peaxi162Scf00224g00820		Peaxi162Scf01029g00046
Peaxi162Scf00225g00013	Peaxi162Scf00110g00122	Peaxi162Scf00000g07614	Peaxi162Scf00658g00426		Peaxi162Scf00111g01324	Peaxi162Scf00266g01010		AT1G74050	AT5G56180	Peaxi162Scf00225g00013		Peaxi162Scf00000g07614
Peaxi162Scf00225g00218	Peaxi162Scf00116g00042	Peaxi162Scf00002g01616	Peaxi162Scf01211g00140		Peaxi162Scf00111g01325	Peaxi162Scf00267g00059		AT1G72440	AT5G55540	Peaxi162Scf00225g00218		Peaxi162Scf00002g01616
Peaxi162Scf00225g00525	Peaxi162Scf00164g00055	Peaxi162Scf00003g05315	Peaxi162Scf01242g00120		Peaxi162Scf00111g01423	Peaxi162Scf00267g01219		AT1G72320	AT5G55190	Peaxi162Scf00225g00525		Peaxi162Scf00003g05315
Peaxi162Scf00226g00059	Peaxi162Scf00167g00017	Peaxi162Scf00009g00423	Peaxi162Scf00021g00718		Peaxi162Scf00111g01457	Peaxi162Scf00268g00071		AT1G72040	AT5G54750	Peaxi162Scf00226g00059		Peaxi162Scf00009g00423
Peaxi162Scf00226g00320	Peaxi162Scf00168g00049	Peaxi162Scf00011g01924	Peaxi162Scf00035g00414		Peaxi162Scf00111g01468	Peaxi162Scf00268g00087		AT1G71850	AT5G54690	Peaxi162Scf00226g00320		Peaxi162Scf00011g01924
Peaxi162Scf00226g00416	Peaxi162Scf00201g00332	Peaxi162Scf00029g02412	Peaxi162Scf00047g00230		Peaxi162Scf00111g01476	Peaxi162Scf00268g01314		AT1G71810	AT5G54630	Peaxi162Scf00226g00416		Peaxi162Scf00029g02412
Peaxi162Scf00226g00715	Peaxi162Scf00232g00528	Peaxi162Scf00038g01029	Peaxi162Scf00067g02114		Peaxi162Scf00111g01477	Peaxi162Scf00268g01424		AT1G71490	AT5G54140	Peaxi162Scf00226g00715		Peaxi162Scf00038g01029
Peaxi162Scf00226g00823	Peaxi162Scf00259g00018	Peaxi162Scf00039g01233	Peaxi162Scf00073g00235		Peaxi162Scf00111g01480	Peaxi162Scf00269g00315		AT1G71460	AT5G53970	Peaxi162Scf00226g00823		Peaxi162Scf00039g01233
Peaxi162Scf00226g00824	Peaxi162Scf00266g00069	Peaxi162Scf00040g03137	Peaxi162Scf00089g01427		Peaxi162Scf00111g10127	Peaxi162Scf00270g00092		AT1G71060	AT5G53550	Peaxi162Scf00226g00824		Peaxi162Scf00040g03137
Peaxi162Scf00227g00048	Peaxi162Scf00280g00088	Peaxi162Scf00049g02220	Peaxi162Scf00132g00911		Peaxi162Scf00112g00072	Peaxi162Scf00270g00317		AT1G70380	AT5G53280	Peaxi162Scf00227g00048		Peaxi162Scf00049g02220
Peaxi162Scf00228g00024	Peaxi162Scf00296g00715	Peaxi162Scf00062g00201	Peaxi162Scf00146g00319		Peaxi162Scf00112g00095	Peaxi162Scf00270g00420		AT1G70200	AT5G53160	Peaxi162Scf00228g00024		Peaxi162Scf00062g00201
Peaxi162Scf00228g00028	Peaxi162Scf00332g00021	Peaxi162Scf00070g00045	Peaxi162Scf00207g00922		Peaxi162Scf00112g00104	Peaxi162Scf00270g01010		AT1G69935	AT5G53070	Peaxi162Scf00228g00028		Peaxi162Scf00070g00045
Peaxi162Scf00228g00059	Peaxi162Scf00366g00623	Peaxi162Scf00074g00017	Peaxi162Scf00232g00528		Peaxi162Scf00112g01216	Peaxi162Scf00271g00022		AT1G69210	AT5G53045	Peaxi162Scf00228g00059		Peaxi162Scf00074g00017
Peaxi162Scf00228g00735	Peaxi162Scf00371g00107	Peaxi162Scf00078g01331	Peaxi162Scf00238g00037		Peaxi162Scf00113g00410	Peaxi162Scf00271g00023		AT1G69200	AT5G52970	Peaxi162Scf00228g00735		Peaxi162Scf00078g01331
Peaxi162Scf00228g00736	Peaxi162Scf00383g00055	Peaxi162Scf00083g00822	Peaxi162Scf00286g00911		Peaxi162Scf00113g01510	Peaxi162Scf00271g00053		AT1G68830	AT5G52450	Peaxi162Scf00228g00736		Peaxi162Scf00083g00822
Peaxi162Scf00229g01118	Peaxi162Scf00392g00317	Peaxi162Scf00095g00034	Peaxi162Scf00286g01048		Peaxi162Scf00114g00001	Peaxi162Scf00271g00055		AT1G68010	AT5G52110	Peaxi162Scf00229g01118		Peaxi162Scf00095g00034
Peaxi162Scf00230g00067	Peaxi162Scf00420g00738	Peaxi162Scf00097g01214	Peaxi162Scf00332g00328		Peaxi162Scf00114g00061	Peaxi162Scf00271g00057		AT1G67840	AT5G51920	Peaxi162Scf00230g00067		Peaxi162Scf00097g01214
Peaxi162Scf00230g00089	Peaxi162Scf00421g00008	Peaxi162Scf00100g00048	Peaxi162Scf00338g00312		Peaxi162Scf00114g00117	Peaxi162Scf00271g00061		AT1G67710	AT5G51560	Peaxi162Scf00230g00089		Peaxi162Scf00100g00048
Peaxi162Scf00230g00126	Peaxi162Scf00421g00525	Peaxi162Scf00103g01918	Peaxi162Scf00352g00717		Peaxi162Scf00114g00210	Peaxi162Scf00271g00085		AT1G67325	AT5G51160	Peaxi162Scf00230g00126		Peaxi162Scf00103g01918
Peaxi162Scf00230g00137	Peaxi162Scf00461g00008	Peaxi162Scf00120g00019	Peaxi162Scf00394g00426		Peaxi162Scf00114g00212	Peaxi162Scf00271g00128		AT1G67300	AT5G51110	Peaxi162Scf00230g00137		Peaxi162Scf00120g00019
Peaxi162Scf00230g00812	Peaxi162Scf00482g00411	Peaxi162Scf00125g01025	Peaxi162Scf00408g00810		Peaxi162Scf00115g00081	Peaxi162Scf00271g00618		AT1G67180	AT5G51010	Peaxi162Scf00230g00812		Peaxi162Scf00125g01025
Peaxi162Scf00231g00016	Peaxi162Scf00486g00315	Peaxi162Scf00129g00940	Peaxi162Scf00451g00083		Peaxi162Scf00115g00111	Peaxi162Scf00271g00733		AT1G67120	AT5G50930	Peaxi162Scf00231g00016		Peaxi162Scf00129g00940
Peaxi162Scf00231g00054	Peaxi162Scf00556g00035	Peaxi162Scf00130g01128	Peaxi162Scf00634g00013		Peaxi162Scf00115g01117	Peaxi162Scf00271g00827		AT1G66840	AT5G50390	Peaxi162Scf00231g00054		Peaxi162Scf00130g01128
Peaxi162Scf00231g00320	Peaxi162Scf00559g00043	Peaxi162Scf00132g00910	Peaxi162Scf00793g00212		Peaxi162Scf00116g00043	Peaxi162Scf00271g00832		AT1G65660	AT5G50360	Peaxi162Scf00231g00320		Peaxi162Scf00132g00910
Peaxi162Scf00231g00322	Peaxi162Scf00652g00014	Peaxi162Scf00146g00018	Peaxi162Scf00038g00727		Peaxi162Scf00116g00085	Peaxi162Scf00272g00023		AT1G65320	AT5G50290	Peaxi162Scf00231g00322		Peaxi162Scf00146g00018
Peaxi162Scf00231g00326	Peaxi162Scf00655g00121	Peaxi162Scf00157g00417	Peaxi162Scf00038g02334		Peaxi162Scf00116g00091	Peaxi162Scf00274g00024		AT1G65090	AT5G49820	Peaxi162Scf00231g00326		Peaxi162Scf00157g00417
Peaxi162Scf00231g00333	Peaxi162Scf00658g00419	Peaxi162Scf00160g01739	Peaxi162Scf00041g01737		Peaxi162Scf00116g00131	Peaxi162Scf00274g00071		AT1G65030	AT5G49740	Peaxi162Scf00231g00333		Peaxi162Scf00160g01739
Peaxi162Scf00231g00615	Peaxi162Scf00687g00057	Peaxi162Scf00175g00525	Peaxi162Scf00042g01210		Peaxi162Scf00116g00214	Peaxi162Scf00274g00115		AT1G64780	AT5G49610	Peaxi162Scf00231g00615		Peaxi162Scf00175g00525
Peaxi162Scf00231g00617	Peaxi162Scf00767g00413	Peaxi162Scf00188g00617	Peaxi162Scf00051g00107		Peaxi162Scf00116g00510	Peaxi162Scf00274g00438		AT1G64380	AT5G49480	Peaxi162Scf00231g00617		Peaxi162Scf00188g00617
Peaxi162Scf00231g10125	Peaxi162Scf00915g00247	Peaxi162Scf00195g01017	Peaxi162Scf00066g00314		Peaxi162Scf00116g00915	Peaxi162Scf00274g00452		AT1G64350	AT5G48960	Peaxi162Scf00231g10125		Peaxi162Scf00195g01017
Peaxi162Scf00232g00041	Peaxi162Scf00953g00116	Peaxi162Scf00209g00515	Peaxi162Scf00081g01230		Peaxi162Scf00116g01613	Peaxi162Scf00274g00623		AT1G64300	AT5G48760	Peaxi162Scf00232g00041		Peaxi162Scf00209g00515
Peaxi162Scf00232g00045	Peaxi162Scf01017g00016	Peaxi162Scf00211g00072	Peaxi162Scf00091g00063		Peaxi162Scf00116g01620	Peaxi162Scf00274g00624		AT1G63900	AT5G48440	Peaxi162Scf00232g00045		Peaxi162Scf00211g00072
Peaxi162Scf00232g00517	Peaxi162Scf01294g00118	Peaxi162Scf00228g00735	Peaxi162Scf00096g01114		Peaxi162Scf00116g01621	Peaxi162Scf00274g00625		AT1G63810	AT5G48170	Peaxi162Scf00232g00517		Peaxi162Scf00228g00735
Peaxi162Scf00232g00810	Peaxi162Scf01560g00012	Peaxi162Scf00232g00615	Peaxi162Scf00096g01849		Peaxi162Scf00117g00005	Peaxi162Scf00274g00810		AT1G63780	AT5G48120	Peaxi162Scf00232g00810		Peaxi162Scf00232g00615
Peaxi162Scf00232g01126	Peaxi162Scf01604g00017	Peaxi162Scf00270g00816	Peaxi162Scf00119g00015		Peaxi162Scf00117g00142	Peaxi162Scf00274g00846		AT1G63160	AT5G47760	Peaxi162Scf00232g01126		Peaxi162Scf00270g00816
Peaxi162Scf00232g01129	Peaxi162Scf00002g00162	Peaxi162Scf00299g01141	Peaxi162Scf00129g00433		Peaxi162Scf00117g00144	Peaxi162Scf00274g00859		AT1G61870	AT5G47750	Peaxi162Scf00232g01129		Peaxi162Scf00299g01141
Peaxi162Scf00233g00038	Peaxi162Scf00007g00127	Peaxi162Scf00312g00610	Peaxi162Scf00225g00131		Peaxi162Scf00117g00166	Peaxi162Scf00275g00077		AT1G61570	AT5G46100	Peaxi162Scf00233g00038		Peaxi162Scf00312g00610
Peaxi162Scf00233g00044	Peaxi162Scf00007g00828	Peaxi162Scf00381g00222	Peaxi162Scf00308g00051		Peaxi162Scf00117g00210	Peaxi162Scf00275g00114		AT1G61290	AT5G45790	Peaxi162Scf00233g00044		Peaxi162Scf00381g00222
Peaxi162Scf00233g01013	Peaxi162Scf00009g00526	Peaxi162Scf00394g00061	Peaxi162Scf00316g00328		Peaxi162Scf00117g00318	Peaxi162Scf00275g00115		AT1G60650	AT5G44030	Peaxi162Scf00233g01013		Peaxi162Scf00394g00061
Peaxi162Scf00234g00073	Peaxi162Scf00015g00135	Peaxi162Scf00406g00614	Peaxi162Scf00392g00315		Peaxi162Scf00117g00415	Peaxi162Scf00276g00133		AT1G60640	AT5G43960	Peaxi162Scf00234g00073		Peaxi162Scf00406g00614
Peaxi162Scf00234g00413	Peaxi162Scf00019g00128	Peaxi162Scf00442g00314	Peaxi162Scf00396g00071		Peaxi162Scf00117g00418	Peaxi162Scf00276g00210		AT1G60620	AT5G42820	Peaxi162Scf00234g00413		Peaxi162Scf00442g00314
Peaxi162Scf00234g00713	Peaxi162Scf00025g00006	Peaxi162Scf00444g00231	Peaxi162Scf00454g00416		Peaxi162Scf00117g01515	Peaxi162Scf00276g00413		AT1G60220	AT5G42800	Peaxi162Scf00234g00713		Peaxi162Scf00444g00231
Peaxi162Scf00234g00911	Peaxi162Scf00038g02432	Peaxi162Scf00451g00421	Peaxi162Scf00516g00429		Peaxi162Scf00117g01519	Peaxi162Scf00276g00414		AT1G58290	AT5G42785	Peaxi162Scf00234g00911		Peaxi162Scf00451g00421
Peaxi162Scf00235g00059	Peaxi162Scf00042g02210	Peaxi162Scf00463g00017	Peaxi162Scf00540g00026		Peaxi162Scf00118g00109	Peaxi162Scf00280g00051		AT1G58030	AT5G42740	Peaxi162Scf00235g00059		Peaxi162Scf00463g00017
Peaxi162Scf00235g00220	Peaxi162Scf00045g02527	Peaxi162Scf00529g00814	Peaxi162Scf00546g00020		Peaxi162Scf00118g01712	Peaxi162Scf00280g00811		AT1G56690	AT5G42710	Peaxi162Scf00235g00220		Peaxi162Scf00529g00814
Peaxi162Scf00235g00518	Peaxi162Scf00060g01215	Peaxi162Scf00585g00110	Peaxi162Scf00700g00626		Peaxi162Scf00118g01922	Peaxi162Scf00281g00082		AT1G56500	AT5G42670	Peaxi162Scf00235g00518		Peaxi162Scf00585g00110
Peaxi162Scf00235g00519	Peaxi162Scf00076g00031	Peaxi162Scf00599g00610	Peaxi162Scf00705g00028		Peaxi162Scf00118g02018	Peaxi162Scf00281g00113		AT1G56350	AT5G42110	Peaxi162Scf00235g00519		Peaxi162Scf00599g00610
Peaxi162Scf00235g00521	Peaxi162Scf00088g00096	Peaxi162Scf00689g00539	Peaxi162Scf00760g00035		Peaxi162Scf00119g00023	Peaxi162Scf00281g00321		AT1G56230	AT5G42070	Peaxi162Scf00235g00521		Peaxi162Scf00689g00539
Peaxi162Scf00235g00615	Peaxi162Scf00105g01113	Peaxi162Scf00701g00514	Peaxi162Scf00880g00321		Peaxi162Scf00119g00051	Peaxi162Scf00282g00013		AT1G56110	AT5G41685	Peaxi162Scf00235g00615		Peaxi162Scf00701g00514
Peaxi162Scf00235g00620	Peaxi162Scf00163g00910	Peaxi162Scf00734g00210	Peaxi162Scf00001g00582		Peaxi162Scf00119g00067	Peaxi162Scf00282g00014		AT1G56070	AT5G40660	Peaxi162Scf00235g00620		Peaxi162Scf00734g00210
Peaxi162Scf00235g00625	Peaxi162Scf00178g00216	Peaxi162Scf00784g00049	Peaxi162Scf00015g01118		Peaxi162Scf00119g00083	Peaxi162Scf00282g00074		AT1G55040	AT5G40570	Peaxi162Scf00235g00625		Peaxi162Scf00784g00049
Peaxi162Scf00235g00727	Peaxi162Scf00304g00826	Peaxi162Scf00802g00032	Peaxi162Scf00021g00626		Peaxi162Scf00119g00118	Peaxi162Scf00282g00328		AT1G54780	AT5G40270	Peaxi162Scf00235g00727		Peaxi162Scf00802g00032
Peaxi162Scf00236g00005	Peaxi162Scf00316g00065	Peaxi162Scf00955g00007	Peaxi162Scf00058g00139		Peaxi162Scf00119g00121	Peaxi162Scf00282g00329		AT1G54350	AT5G39850	Peaxi162Scf00236g00005		Peaxi162Scf00955g00007
Peaxi162Scf00236g00013	Peaxi162Scf00396g00071	Peaxi162Scf00975g00012	Peaxi162Scf00066g00082		Peaxi162Scf00119g00125	Peaxi162Scf00282g00331		AT1G54210	AT5G39785	Peaxi162Scf00236g00013		Peaxi162Scf00975g00012
Peaxi162Scf00237g00041	Peaxi162Scf00401g00329	Peaxi162Scf01108g00310	Peaxi162Scf00073g00227		Peaxi162Scf00119g00129	Peaxi162Scf00282g00419		AT1G53670	AT5G39600	Peaxi162Scf00237g00041		Peaxi162Scf01108g00310
Peaxi162Scf00237g00110	Peaxi162Scf00408g00018	Peaxi162Scf01128g00018	Peaxi162Scf00102g01144		Peaxi162Scf00119g00136	Peaxi162Scf00282g00616		AT1G53380	AT5G39410	Peaxi162Scf00237g00110		Peaxi162Scf01128g00018
Peaxi162Scf00237g01510	Peaxi162Scf00486g01019	Peaxi162Scf00003g02550	Peaxi162Scf00122g02520		Peaxi162Scf00119g00138	Peaxi162Scf00284g00016		AT1G53280	AT5G38380	Peaxi162Scf00237g01510		Peaxi162Scf00003g02550
Peaxi162Scf00238g00810	Peaxi162Scf00493g00012	Peaxi162Scf00004g03812	Peaxi162Scf00145g01216		Peaxi162Scf00119g00159	Peaxi162Scf00284g00021		AT1G52670	AT5G37660	Peaxi162Scf00238g00810		Peaxi162Scf00004g03812
Peaxi162Scf00239g00098	Peaxi162Scf00496g00815	Peaxi162Scf00007g00011	Peaxi162Scf00252g01218		Peaxi162Scf00119g00520	Peaxi162Scf00284g00061		AT1G52510	AT5G37290	Peaxi162Scf00239g00098		Peaxi162Scf00007g00011
Peaxi162Scf00241g00035	Peaxi162Scf00535g00416	Peaxi162Scf00013g00939	Peaxi162Scf00305g00018		Peaxi162Scf00119g00529	Peaxi162Scf00284g00076		AT1G52500	AT5G36210	Peaxi162Scf00241g00035		Peaxi162Scf00013g00939
Peaxi162Scf00241g00319	Peaxi162Scf00549g00314	Peaxi162Scf00014g01819	Peaxi162Scf00332g00433		Peaxi162Scf00119g00619	Peaxi162Scf00284g00121		AT1G52220	AT5G36120	Peaxi162Scf00241g00319		Peaxi162Scf00014g01819
Peaxi162Scf00241g00624	Peaxi162Scf00640g00034	Peaxi162Scf00016g00735	Peaxi162Scf00420g00738		Peaxi162Scf00119g00624	Peaxi162Scf00284g00223		AT1G52155	AT5G35790	Peaxi162Scf00241g00624		Peaxi162Scf00016g00735
Peaxi162Scf00241g00812	Peaxi162Scf00667g00045	Peaxi162Scf00019g00321	Peaxi162Scf00436g00121		Peaxi162Scf00119g00626	Peaxi162Scf00284g00228		AT1G51560	AT5G28060	Peaxi162Scf00241g00812		Peaxi162Scf00019g00321
Peaxi162Scf00242g00091	Peaxi162Scf00705g00316	Peaxi162Scf00020g00126	Peaxi162Scf00450g00125		Peaxi162Scf00119g00811	Peaxi162Scf00284g00532		AT1G50020	AT5G28060	Peaxi162Scf00242g00091		Peaxi162Scf00020g00126
Peaxi162Scf00244g00029	Peaxi162Scf00791g00023	Peaxi162Scf00026g03212	Peaxi162Scf00549g00019		Peaxi162Scf00119g00829	Peaxi162Scf00284g00715		AT1G49540	AT5G27700	Peaxi162Scf00244g00029		Peaxi162Scf00026g03212
Peaxi162Scf00244g00074	Peaxi162Scf01039g00238	Peaxi162Scf00030g00224	Peaxi162Scf00673g00028		Peaxi162Scf00119g00942	Peaxi162Scf00284g00818		AT1G49010	AT5G27660	Peaxi162Scf00244g00074		Peaxi162Scf00030g00224
Peaxi162Scf00244g00413	Peaxi162Scf01092g00129	Peaxi162Scf00040g00095	Peaxi162Scf00889g00111		Peaxi162Scf00119g00947	Peaxi162Scf00285g00006		AT1G48650	AT5G27330	Peaxi162Scf00244g00413		Peaxi162Scf00040g00095
Peaxi162Scf00244g01214	Peaxi162Scf01343g00148	Peaxi162Scf00047g00226	Peaxi162Scf00892g00124		Peaxi162Scf00119g01313	Peaxi162Scf00285g00047		AT1G48170	AT5G27030	Peaxi162Scf00244g01214		Peaxi162Scf00047g00226
Peaxi162Scf00244g01215	Peaxi162Scf00001g03324	Peaxi162Scf00047g02451	Peaxi162Scf01122g00016		Peaxi162Scf00119g01526	Peaxi162Scf00285g00225		AT1G47710	AT5G26850	Peaxi162Scf00244g01215		Peaxi162Scf00047g02451
Peaxi162Scf00246g00007	Peaxi162Scf00006g00522	Peaxi162Scf00062g00920	Peaxi162Scf01221g00029		Peaxi162Scf00119g01535	Peaxi162Scf00285g00226		AT1G47128	AT5G26360	Peaxi162Scf00246g00007		Peaxi162Scf00062g00920
Peaxi162Scf00247g00317	Peaxi162Scf00008g01716	Peaxi162Scf00062g01022	Peaxi162Scf01343g00112		Peaxi162Scf00120g00019	Peaxi162Scf00285g00230		AT1G45474	AT5G26040	Peaxi162Scf00247g00317		Peaxi162Scf00062g01022
Peaxi162Scf00247g00515	Peaxi162Scf00014g00414	Peaxi162Scf00075g01322	Peaxi162Scf01713g00016		Peaxi162Scf00120g00021	Peaxi162Scf00285g00432		AT1G44000	AT5G25400	Peaxi162Scf00247g00515		Peaxi162Scf00075g01322
Peaxi162Scf00248g00011	Peaxi162Scf00017g03139	Peaxi162Scf00076g00617	Peaxi162Scf00001g03324		Peaxi162Scf00120g00023	Peaxi162Scf00285g00443		AT1G42970	AT5G25070	Peaxi162Scf00248g00011		Peaxi162Scf00076g00617
Peaxi162Scf00248g00013	Peaxi162Scf00020g00154	Peaxi162Scf00079g00226	Peaxi162Scf00003g03237		Peaxi162Scf00120g00024	Peaxi162Scf00285g00717		AT1G42440	AT5G24670	Peaxi162Scf00248g00013		Peaxi162Scf00079g00226
Peaxi162Scf00250g00029	Peaxi162Scf00020g02024	Peaxi162Scf00081g01321	Peaxi162Scf00013g00533		Peaxi162Scf00120g00102	Peaxi162Scf00285g00932		AT1G35340	AT5G24530	Peaxi162Scf00250g00029		Peaxi162Scf00081g01321
Peaxi162Scf00251g00071	Peaxi162Scf00025g00068	Peaxi162Scf00087g01610	Peaxi162Scf00017g02016		Peaxi162Scf00120g00210	Peaxi162Scf00286g00028		AT1G32900	AT5G24400	Peaxi162Scf00251g00071		Peaxi162Scf00087g01610
Peaxi162Scf00251g00081	Peaxi162Scf00025g02430	Peaxi162Scf00088g00616	Peaxi162Scf00017g03137		Peaxi162Scf00120g00517	Peaxi162Scf00286g00087		AT1G32780	AT5G24320	Peaxi162Scf00251g00081		Peaxi162Scf00088g00616
Peaxi162Scf00252g00012	Peaxi162Scf00038g01416	Peaxi162Scf00096g00005	Peaxi162Scf00042g02520		Peaxi162Scf00120g00519	Peaxi162Scf00286g00236		AT1G32090	AT5G24170	Peaxi162Scf00252g00012		Peaxi162Scf00096g00005
Peaxi162Scf00252g01216	Peaxi162Scf00071g01142	Peaxi162Scf00100g00320	Peaxi162Scf00064g00135		Peaxi162Scf00120g00813	Peaxi162Scf00286g00326		AT1G31920	AT5G23740	Peaxi162Scf00252g01216		Peaxi162Scf00100g00320
Peaxi162Scf00253g00137	Peaxi162Scf00076g00414	Peaxi162Scf00111g01325	Peaxi162Scf00065g00327		Peaxi162Scf00120g01314	Peaxi162Scf00286g00439		AT1G31790	AT5G23730	Peaxi162Scf00253g00137		Peaxi162Scf00111g01325
Peaxi162Scf00253g00622	Peaxi162Scf00083g00023	Peaxi162Scf00128g00218	Peaxi162Scf00129g01424		Peaxi162Scf00120g01512	Peaxi162Scf00286g00911		AT1G31660	AT5G23200	Peaxi162Scf00253g00622		Peaxi162Scf00128g00218
Peaxi162Scf00253g01125	Peaxi162Scf00090g00046	Peaxi162Scf00131g01117	Peaxi162Scf00139g00712		Peaxi162Scf00120g01525	Peaxi162Scf00286g10022		AT1G31220	AT5G22800	Peaxi162Scf00253g01125		Peaxi162Scf00131g01117
Peaxi162Scf00253g01614	Peaxi162Scf00097g00610	Peaxi162Scf00135g00086	Peaxi162Scf00194g00220		Peaxi162Scf00121g00023	Peaxi162Scf00287g01716		AT1G30960	AT5G22480	Peaxi162Scf00253g01614		Peaxi162Scf00135g00086
Peaxi162Scf00254g00212	Peaxi162Scf00111g01322	Peaxi162Scf00152g00242	Peaxi162Scf00204g00085		Peaxi162Scf00121g00117	Peaxi162Scf00288g00513		AT1G30880	AT5G22460	Peaxi162Scf00254g00212		Peaxi162Scf00152g00242
Peaxi162Scf00254g00618	Peaxi162Scf00112g02222	Peaxi162Scf00157g01525	Peaxi162Scf00223g00129		Peaxi162Scf00121g00119	Peaxi162Scf00288g00514		AT1G30260	AT5G22130	Peaxi162Scf00254g00618		Peaxi162Scf00157g01525
Peaxi162Scf00255g01121	Peaxi162Scf00118g01926	Peaxi162Scf00160g00921	Peaxi162Scf00264g00513		Peaxi162Scf00121g00244	Peaxi162Scf00288g01010		AT1G30240	AT5G21222	Peaxi162Scf00255g01121		Peaxi162Scf00160g00921
Peaxi162Scf00257g00118	Peaxi162Scf00119g00015	Peaxi162Scf00160g01745	Peaxi162Scf00266g00069		Peaxi162Scf00121g10119	Peaxi162Scf00288g01015		AT1G30070	AT5G21160	Peaxi162Scf00257g00118		Peaxi162Scf00160g01745
Peaxi162Scf00257g01624	Peaxi162Scf00130g00831	Peaxi162Scf00165g01320	Peaxi162Scf00359g00213		Peaxi162Scf00122g00032	Peaxi162Scf00288g01016		AT1G29940	AT5G20520	Peaxi162Scf00257g01624		Peaxi162Scf00165g01320
Peaxi162Scf00257g10112	Peaxi162Scf00132g00084	Peaxi162Scf00169g00629	Peaxi162Scf00399g00810		Peaxi162Scf00122g00048	Peaxi162Scf00290g00046		AT1G29880	AT5G20240	Peaxi162Scf00257g10112		Peaxi162Scf00169g00629
Peaxi162Scf00258g00053	Peaxi162Scf00139g00098	Peaxi162Scf00202g00057	Peaxi162Scf00421g00710		Peaxi162Scf00122g00251	Peaxi162Scf00290g00084		AT1G29850	AT5G20220	Peaxi162Scf00258g00053		Peaxi162Scf00202g00057
Peaxi162Scf00258g00128	Peaxi162Scf00156g00014	Peaxi162Scf00205g01218	Peaxi162Scf00442g00413		Peaxi162Scf00122g01722	Peaxi162Scf00290g00123		AT1G29700	AT5G19855	Peaxi162Scf00258g00128		Peaxi162Scf00205g01218
Peaxi162Scf00258g00225	Peaxi162Scf00156g01113	Peaxi162Scf00213g00942	Peaxi162Scf00444g00439		Peaxi162Scf00122g01723	Peaxi162Scf00291g00015		AT1G29140	AT5G19850	Peaxi162Scf00258g00225		Peaxi162Scf00213g00942
Peaxi162Scf00258g00522	Peaxi162Scf00160g01032	Peaxi162Scf00232g00416	Peaxi162Scf00549g00314		Peaxi162Scf00122g02013	Peaxi162Scf00294g00812		AT1G28540	AT5G19690	Peaxi162Scf00258g00522		Peaxi162Scf00232g00416
Peaxi162Scf00258g00523	Peaxi162Scf00171g00722	Peaxi162Scf00244g00029	Peaxi162Scf00620g00026		Peaxi162Scf00122g02215	Peaxi162Scf00294g00813		AT1G28220	AT5G19620	Peaxi162Scf00258g00523		Peaxi162Scf00244g00029
Peaxi162Scf00258g00731	Peaxi162Scf00175g00118	Peaxi162Scf00266g00081	Peaxi162Scf00623g00214		Peaxi162Scf00122g02315	Peaxi162Scf00295g00058		AT1G27410	AT5G19460	Peaxi162Scf00258g00731		Peaxi162Scf00266g00081
Peaxi162Scf00259g00009	Peaxi162Scf00180g00127	Peaxi162Scf00267g01019	Peaxi162Scf00976g00023		Peaxi162Scf00123g00003	Peaxi162Scf00295g01123		AT1G27090	AT5G19150	Peaxi162Scf00259g00009		Peaxi162Scf00267g01019
Peaxi162Scf00260g00001	Peaxi162Scf00203g00101	Peaxi162Scf00267g01222	Peaxi162Scf01022g00329		Peaxi162Scf00123g00014	Peaxi162Scf00295g01128		AT1G26900	AT5G19050	Peaxi162Scf00260g00001		Peaxi162Scf00267g01222
Peaxi162Scf00261g00181	Peaxi162Scf00205g00122	Peaxi162Scf00270g00310	Peaxi162Scf01205g00019		Peaxi162Scf00123g00068	Peaxi162Scf00295g01133		AT1G24610	AT5G18850	Peaxi162Scf00261g00181		Peaxi162Scf00270g00310
Peaxi162Scf00262g00035	Peaxi162Scf00211g00111	Peaxi162Scf00285g00011	Peaxi162Scf01294g00032		Peaxi162Scf00123g00089	Peaxi162Scf00296g00715		AT1G24310	AT5G18670	Peaxi162Scf00262g00035		Peaxi162Scf00285g00011
Peaxi162Scf00262g00038	Peaxi162Scf00263g00321	Peaxi162Scf00306g00059	Peaxi162Scf01294g00231		Peaxi162Scf00123g00096	Peaxi162Scf00296g01213		AT1G24290	AT5G17910	Peaxi162Scf00262g00038		Peaxi162Scf00306g00059
Peaxi162Scf00262g00619	Peaxi162Scf00286g10022	Peaxi162Scf00314g00827	Peaxi162Scf83466g00002		Peaxi162Scf00123g00176	Peaxi162Scf00297g00815		AT1G23780	AT5G16870	Peaxi162Scf00262g00619		Peaxi162Scf00314g00827
Peaxi162Scf00263g00028	Peaxi162Scf00332g00749	Peaxi162Scf00314g00838	Peaxi162Scf00003g05246		Peaxi162Scf00123g00214	Peaxi162Scf00297g00816		AT1G23740	AT5G16820	Peaxi162Scf00263g00028		Peaxi162Scf00314g00838
Peaxi162Scf00263g00035	Peaxi162Scf00362g00046	Peaxi162Scf00331g00311	Peaxi162Scf00009g00321		Peaxi162Scf00123g01127	Peaxi162Scf00297g01023		AT1G22930	AT5G16620	Peaxi162Scf00263g00035		Peaxi162Scf00331g00311
Peaxi162Scf00263g00127	Peaxi162Scf00420g00330	Peaxi162Scf00334g00119	Peaxi162Scf00009g01530		Peaxi162Scf00123g01728	Peaxi162Scf00297g01027		AT1G21760	AT5G16510	Peaxi162Scf00263g00127		Peaxi162Scf00334g00119
Peaxi162Scf00263g00516	Peaxi162Scf00423g00076	Peaxi162Scf00337g00039	Peaxi162Scf00016g01335		Peaxi162Scf00124g00110	Peaxi162Scf00298g00021		AT1G21680	AT5G16030	Peaxi162Scf00263g00516		Peaxi162Scf00337g00039
Peaxi162Scf00263g01310	Peaxi162Scf00444g00021	Peaxi162Scf00338g00627	Peaxi162Scf00033g01322		Peaxi162Scf00124g01719	Peaxi162Scf00298g01212		AT1G21651	AT5G16010	Peaxi162Scf00263g01310		Peaxi162Scf00338g00627
Peaxi162Scf00263g01312	Peaxi162Scf00487g00217	Peaxi162Scf00352g00213	Peaxi162Scf00043g00247		Peaxi162Scf00125g00041	Peaxi162Scf00299g00118		AT1G21600	AT5G15640	Peaxi162Scf00263g01312		Peaxi162Scf00352g00213
Peaxi162Scf00264g00010	Peaxi162Scf00553g00540	Peaxi162Scf00353g00730	Peaxi162Scf00057g02525		Peaxi162Scf00125g00064	Peaxi162Scf00299g00236		AT1G20650	AT5G15450	Peaxi162Scf00264g00010		Peaxi162Scf00353g00730
Peaxi162Scf00264g00024	Peaxi162Scf00584g00012	Peaxi162Scf00362g00138	Peaxi162Scf00066g00613		Peaxi162Scf00125g00122	Peaxi162Scf00299g00338		AT1G20370	AT5G15390	Peaxi162Scf00264g00024		Peaxi162Scf00362g00138
Peaxi162Scf00264g00117	Peaxi162Scf00596g00615	Peaxi162Scf00382g00128	Peaxi162Scf00074g01144		Peaxi162Scf00125g00234	Peaxi162Scf00299g00548		AT1G20300	AT5G14770	Peaxi162Scf00264g00117		Peaxi162Scf00382g00128
Peaxi162Scf00264g00321	Peaxi162Scf00642g00063	Peaxi162Scf00395g00054	Peaxi162Scf00115g01116		Peaxi162Scf00125g00710	Peaxi162Scf00299g00835		AT1G19715	AT5G14530	Peaxi162Scf00264g00321		Peaxi162Scf00395g00054
Peaxi162Scf00264g00328	Peaxi162Scf00647g00136	Peaxi162Scf00401g00122	Peaxi162Scf00130g00011		Peaxi162Scf00125g01022	Peaxi162Scf00299g00849		AT1G19520	AT5G14370	Peaxi162Scf00264g00328		Peaxi162Scf00401g00122
Peaxi162Scf00264g00329	Peaxi162Scf00652g00422	Peaxi162Scf00402g00937	Peaxi162Scf00140g01213		Peaxi162Scf00125g01025	Peaxi162Scf00299g00850		AT1G18800	AT5G14250	Peaxi162Scf00264g00329		Peaxi162Scf00402g00937
Peaxi162Scf00264g00415	Peaxi162Scf00668g00443	Peaxi162Scf00412g00069	Peaxi162Scf00154g00930		Peaxi162Scf00125g01026	Peaxi162Scf00300g00083		AT1G18670	AT5G14030	Peaxi162Scf00264g00415		Peaxi162Scf00412g00069
Peaxi162Scf00264g00416	Peaxi162Scf00673g00220	Peaxi162Scf00420g00940	Peaxi162Scf00188g00423		Peaxi162Scf00125g01117	Peaxi162Scf00300g00516		AT1G18280	AT5G13800	Peaxi162Scf00264g00416		Peaxi162Scf00420g00940
Peaxi162Scf00264g00511	Peaxi162Scf00711g00210	Peaxi162Scf00464g00016	Peaxi162Scf00207g00253		Peaxi162Scf00125g01318	Peaxi162Scf00300g00833		AT1G17870	AT5G13750	Peaxi162Scf00264g00511		Peaxi162Scf00464g00016
Peaxi162Scf00264g00512	Peaxi162Scf00713g00031	Peaxi162Scf00469g00419	Peaxi162Scf00263g00924		Peaxi162Scf00125g01324	Peaxi162Scf00300g10017		AT1G17520	AT5G13520	Peaxi162Scf00264g00512		Peaxi162Scf00469g00419
Peaxi162Scf00264g00838	Peaxi162Scf00714g00121	Peaxi162Scf00469g00626	Peaxi162Scf00274g00859		Peaxi162Scf00126g00051	Peaxi162Scf00302g00002		AT1G16740	AT5G13070	Peaxi162Scf00264g00838		Peaxi162Scf00469g00626
Peaxi162Scf00264g00846	Peaxi162Scf01294g00227	Peaxi162Scf00471g00710	Peaxi162Scf00408g00241		Peaxi162Scf00126g00107	Peaxi162Scf00302g00313		AT1G16350	AT5G13030	Peaxi162Scf00264g00846		Peaxi162Scf00471g00710
Peaxi162Scf00264g00860	Peaxi162Scf01311g00022	Peaxi162Scf00484g00066	Peaxi162Scf00420g00330		Peaxi162Scf00126g00117	Peaxi162Scf00302g00910		AT1G16060	AT5G13020	Peaxi162Scf00264g00860		Peaxi162Scf00484g00066
Peaxi162Scf00266g00081	Peaxi162Scf00001g04022	Peaxi162Scf00486g00310	Peaxi162Scf00467g00913		Peaxi162Scf00126g00121	Peaxi162Scf00302g01417		AT1G15870	AT5G12990	Peaxi162Scf00266g00081		Peaxi162Scf00486g00310
Peaxi162Scf00266g00098	Peaxi162Scf00001g10217	Peaxi162Scf00487g00313	Peaxi162Scf00516g00035		Peaxi162Scf00126g00126	Peaxi162Scf00303g00066		AT1G15440	AT5G12320	Peaxi162Scf00266g00098		Peaxi162Scf00487g00313
Peaxi162Scf00266g00512	Peaxi162Scf00003g05369	Peaxi162Scf00525g00058	Peaxi162Scf00553g00086		Peaxi162Scf00126g00141	Peaxi162Scf00304g00011		AT1G15270	AT5G11880	Peaxi162Scf00266g00512		Peaxi162Scf00525g00058
Peaxi162Scf00267g00018	Peaxi162Scf00009g01530	Peaxi162Scf00542g00012	Peaxi162Scf00705g00046		Peaxi162Scf00126g00232	Peaxi162Scf00304g00013		AT1G14990	AT5G11520	Peaxi162Scf00267g00018		Peaxi162Scf00542g00012
Peaxi162Scf00267g00035	Peaxi162Scf00015g00038	Peaxi162Scf00559g00213	Peaxi162Scf00773g00011		Peaxi162Scf00126g00526	Peaxi162Scf00304g00136		AT1G14790	AT5G11340	Peaxi162Scf00267g00035		Peaxi162Scf00559g00213
Peaxi162Scf00267g01017	Peaxi162Scf00017g03254	Peaxi162Scf00610g00312	Peaxi162Scf00784g00029		Peaxi162Scf00126g00623	Peaxi162Scf00304g00518		AT1G14470	AT5G11010	Peaxi162Scf00267g01017		Peaxi162Scf00610g00312
Peaxi162Scf00268g00046	Peaxi162Scf00021g00718	Peaxi162Scf00633g00025	Peaxi162Scf00930g00051		Peaxi162Scf00126g00624	Peaxi162Scf00304g00616		AT1G14270	AT5G10710	Peaxi162Scf00268g00046		Peaxi162Scf00633g00025
Peaxi162Scf00268g00052	Peaxi162Scf00035g00018	Peaxi162Scf00646g00322	Peaxi162Scf00981g00019		Peaxi162Scf00126g00813	Peaxi162Scf00304g00826		AT1G13410	AT5G10470	Peaxi162Scf00268g00052		Peaxi162Scf00646g00322
Peaxi162Scf00268g00137	Peaxi162Scf00062g00138	Peaxi162Scf00652g00214	Peaxi162Scf01082g00004		Peaxi162Scf00126g00814	Peaxi162Scf00305g00005		AT1G13030	AT5G10370	Peaxi162Scf00268g00137		Peaxi162Scf00652g00214
Peaxi162Scf00268g00613	Peaxi162Scf00069g02130	Peaxi162Scf00652g00217	Peaxi162Scf00001g00565		Peaxi162Scf00126g00911	Peaxi162Scf00305g00018		AT1G12910	AT5G10050	Peaxi162Scf00268g00613		Peaxi162Scf00652g00217
Peaxi162Scf00268g00911	Peaxi162Scf00073g02120	Peaxi162Scf00663g00027	Peaxi162Scf00006g00249		Peaxi162Scf00126g01027	Peaxi162Scf00305g00099		AT1G12770	AT5G09500	Peaxi162Scf00268g00911		Peaxi162Scf00663g00027
Peaxi162Scf00268g01130	Peaxi162Scf00076g00620	Peaxi162Scf00723g00428	Peaxi162Scf00011g01437		Peaxi162Scf00126g01030	Peaxi162Scf00305g00521		AT1G12480	AT5G09220	Peaxi162Scf00268g01130		Peaxi162Scf00723g00428
Peaxi162Scf00269g00122	Peaxi162Scf00079g02433	Peaxi162Scf00793g00342	Peaxi162Scf00015g01517		Peaxi162Scf00126g01125	Peaxi162Scf00307g00117		AT1G11900	AT5G08780	Peaxi162Scf00269g00122		Peaxi162Scf00793g00342
Peaxi162Scf00269g01621	Peaxi162Scf00081g01223	Peaxi162Scf00801g00022	Peaxi162Scf00016g00114		Peaxi162Scf00126g01127	Peaxi162Scf00307g01424		AT1G11530	AT5G08740	Peaxi162Scf00269g01621		Peaxi162Scf00801g00022
Peaxi162Scf00270g00009	Peaxi162Scf00084g00920	Peaxi162Scf00819g00033	Peaxi162Scf00037g01327		Peaxi162Scf00126g01131	Peaxi162Scf00309g00027		AT1G11475	AT5G08630	Peaxi162Scf00270g00009		Peaxi162Scf00819g00033
Peaxi162Scf00270g00064	Peaxi162Scf00104g00094	Peaxi162Scf00825g00018	Peaxi162Scf00045g01642		Peaxi162Scf00126g01322	Peaxi162Scf00309g00111		AT1G11260	AT5G08570	Peaxi162Scf00270g00064		Peaxi162Scf00825g00018
Peaxi162Scf00270g00419	Peaxi162Scf00114g00310	Peaxi162Scf00858g00215	Peaxi162Scf00078g00533		Peaxi162Scf00126g01416	Peaxi162Scf00309g00120		AT1G11200	AT5G08160	Peaxi162Scf00270g00419		Peaxi162Scf00858g00215
Peaxi162Scf00270g00816	Peaxi162Scf00131g00192	Peaxi162Scf00915g00121	Peaxi162Scf00135g00117		Peaxi162Scf00126g01514	Peaxi162Scf00309g00625		AT1G11070	AT5G08050	Peaxi162Scf00270g00816		Peaxi162Scf00915g00121
Peaxi162Scf00270g00822	Peaxi162Scf00153g01715	Peaxi162Scf00915g00249	Peaxi162Scf00149g00918		Peaxi162Scf00127g00035	Peaxi162Scf00310g00517		AT1G11040	AT5G07810	Peaxi162Scf00270g00822		Peaxi162Scf00915g00249
Peaxi162Scf00270g00828	Peaxi162Scf00154g00619	Peaxi162Scf00989g00015	Peaxi162Scf00160g00125		Peaxi162Scf00127g00131	Peaxi162Scf00310g00615		AT1G10970	AT5G07360	Peaxi162Scf00270g00828		Peaxi162Scf00989g00015
Peaxi162Scf00271g00038	Peaxi162Scf00158g00011	Peaxi162Scf00993g00343	Peaxi162Scf00189g10019		Peaxi162Scf00127g00132	Peaxi162Scf00310g00616		AT1G10490	AT5G07090	Peaxi162Scf00271g00038		Peaxi162Scf00993g00343
Peaxi162Scf00271g00727	Peaxi162Scf00158g00319	Peaxi162Scf01039g00134	Peaxi162Scf00205g00121		Peaxi162Scf00127g00146	Peaxi162Scf00310g00823		AT1G10270	AT5G06680	Peaxi162Scf00271g00727		Peaxi162Scf01039g00134
Peaxi162Scf00271g00728	Peaxi162Scf00159g00018	Peaxi162Scf01105g00217	Peaxi162Scf00209g00222		Peaxi162Scf00127g00166	Peaxi162Scf00312g00089		AT1G10150	AT5G06530	Peaxi162Scf00271g00728		Peaxi162Scf01105g00217
Peaxi162Scf00271g00833	Peaxi162Scf00170g00921	Peaxi162Scf01124g00124	Peaxi162Scf00217g00712		Peaxi162Scf00128g00005	Peaxi162Scf00312g00221		AT1G09900	AT5G06240	Peaxi162Scf00271g00833		Peaxi162Scf01124g00124
Peaxi162Scf00271g00837	Peaxi162Scf00192g00116	Peaxi162Scf01192g00315	Peaxi162Scf00270g00009		Peaxi162Scf00128g00020	Peaxi162Scf00312g00710		AT1G09760	AT5G05970	Peaxi162Scf00271g00837		Peaxi162Scf01192g00315
Peaxi162Scf00272g00049	Peaxi162Scf00195g00833	Peaxi162Scf01313g00029	Peaxi162Scf00295g01133		Peaxi162Scf00128g00022	Peaxi162Scf00313g00016		AT1G09530	AT5G05690	Peaxi162Scf00272g00049		Peaxi162Scf01313g00029
Peaxi162Scf00272g00221	Peaxi162Scf00205g00032	Peaxi162Scf01356g00004	Peaxi162Scf00316g00411		Peaxi162Scf00128g00023	Peaxi162Scf00313g00055		AT1G09340	AT5G05680	Peaxi162Scf00272g00221		Peaxi162Scf01356g00004
Peaxi162Scf00272g00222	Peaxi162Scf00207g01031	Peaxi162Scf02035g00005	Peaxi162Scf00339g00079		Peaxi162Scf00128g00024	Peaxi162Scf00313g00066		AT1G09300	AT5G05190	Peaxi162Scf00272g00222		Peaxi162Scf02035g00005
Peaxi162Scf00272g00824	Peaxi162Scf00218g00096	Peaxi162Scf00000g00303	Peaxi162Scf00362g00542		Peaxi162Scf00128g00128	Peaxi162Scf00313g00092		AT1G09280	AT5G04600	Peaxi162Scf00272g00824		Peaxi162Scf00000g00303
Peaxi162Scf00273g00320	Peaxi162Scf00237g00149	Peaxi162Scf00000g00801	Peaxi162Scf00420g00853		Peaxi162Scf00128g00138	Peaxi162Scf00313g00712		AT1G08790	AT5G04480	Peaxi162Scf00273g00320		Peaxi162Scf00000g00801
Peaxi162Scf00273g01016	Peaxi162Scf00252g00068	Peaxi162Scf00005g00472	Peaxi162Scf00441g00015		Peaxi162Scf00128g00139	Peaxi162Scf00314g00013		AT1G08610	AT5G04440	Peaxi162Scf00273g01016		Peaxi162Scf00005g00472
Peaxi162Scf00273g01119	Peaxi162Scf00256g00031	Peaxi162Scf00013g03114	Peaxi162Scf00568g00016		Peaxi162Scf00128g00166	Peaxi162Scf00314g00019		AT1G08130	AT5G03910	Peaxi162Scf00273g01119		Peaxi162Scf00013g03114
Peaxi162Scf00274g00004	Peaxi162Scf00285g00230	Peaxi162Scf00021g01219	Peaxi162Scf00627g00008		Peaxi162Scf00128g00218	Peaxi162Scf00314g00031		AT1G07890	AT5G03740	Peaxi162Scf00274g00004		Peaxi162Scf00021g01219
Peaxi162Scf00274g00037	Peaxi162Scf00297g01023	Peaxi162Scf00033g00092	Peaxi162Scf00673g00220		Peaxi162Scf00128g00219	Peaxi162Scf00314g00231		AT1G07615	AT5G03530	Peaxi162Scf00274g00037		Peaxi162Scf00033g00092
Peaxi162Scf00274g00051	Peaxi162Scf00307g01424	Peaxi162Scf00033g00251	Peaxi162Scf00685g00059		Peaxi162Scf00128g00318	Peaxi162Scf00314g00330		AT1G07510	AT5G03490	Peaxi162Scf00274g00051		Peaxi162Scf00033g00251
Peaxi162Scf00274g00119	Peaxi162Scf00314g00019	Peaxi162Scf00045g00071	Peaxi162Scf00904g00457		Peaxi162Scf00128g00437	Peaxi162Scf00314g00337		AT1G07010	AT5G03170	Peaxi162Scf00274g00119		Peaxi162Scf00045g00071
Peaxi162Scf00274g00335	Peaxi162Scf00355g00111	Peaxi162Scf00046g00526	Peaxi162Scf00939g00122		Peaxi162Scf00128g00446	Peaxi162Scf00314g00426		AT1G06950	AT5G03110	Peaxi162Scf00274g00335		Peaxi162Scf00046g00526
Peaxi162Scf00274g00336	Peaxi162Scf00360g10014	Peaxi162Scf00047g00519	Peaxi162Scf01052g00017		Peaxi162Scf00128g00449	Peaxi162Scf00314g00529		AT1G06790	AT5G03080	Peaxi162Scf00274g00336		Peaxi162Scf00047g00519
Peaxi162Scf00274g00342	Peaxi162Scf00386g00219	Peaxi162Scf00047g01818	Peaxi162Scf01346g00003		Peaxi162Scf00128g00453	Peaxi162Scf00314g00534		AT1G06530	AT5G02960	Peaxi162Scf00274g00342		Peaxi162Scf00047g01818
Peaxi162Scf00274g00349	Peaxi162Scf00396g00134	Peaxi162Scf00047g02337	Peaxi162Scf00000g76016		Peaxi162Scf00128g00541	Peaxi162Scf00314g00535		AT1G06190	AT5G02830	Peaxi162Scf00274g00349		Peaxi162Scf00047g02337
Peaxi162Scf00274g00447	Peaxi162Scf00409g00041	Peaxi162Scf00064g00421	Peaxi162Scf00003g00514		Peaxi162Scf00128g00626	Peaxi162Scf00314g00643		AT1G06040	AT5G02740	Peaxi162Scf00274g00447		Peaxi162Scf00064g00421
Peaxi162Scf00274g00827	Peaxi162Scf00409g00093	Peaxi162Scf00064g00427	Peaxi162Scf00003g01226		Peaxi162Scf00128g00632	Peaxi162Scf00314g00744		AT1G05500	AT5G02610	Peaxi162Scf00274g00827		Peaxi162Scf00064g00427
Peaxi162Scf00274g00834	Peaxi162Scf00420g00131	Peaxi162Scf00064g00736	Peaxi162Scf00007g00127		Peaxi162Scf00128g00645	Peaxi162Scf00314g00942		AT1G05120	AT5G02610	Peaxi162Scf00274g00834		Peaxi162Scf00064g00736
Peaxi162Scf00276g00010	Peaxi162Scf00427g00622	Peaxi162Scf00066g00072	Peaxi162Scf00039g00614		Peaxi162Scf00128g00722	Peaxi162Scf00314g01042		AT1G05060	AT5G02280	Peaxi162Scf00276g00010		Peaxi162Scf00066g00072
Peaxi162Scf00276g00412	Peaxi162Scf00469g00410	Peaxi162Scf00075g00124	Peaxi162Scf00041g00314		Peaxi162Scf00128g00723	Peaxi162Scf00316g00027		AT1G05020	AT5G02010	Peaxi162Scf00276g00412		Peaxi162Scf00075g00124
Peaxi162Scf00280g00077	Peaxi162Scf00519g00047	Peaxi162Scf00086g01413	Peaxi162Scf00042g02619		Peaxi162Scf00128g00726	Peaxi162Scf00316g00055		AT1G04945	AT5G01920	Peaxi162Scf00280g00077		Peaxi162Scf00086g01413
Peaxi162Scf00280g00078	Peaxi162Scf00528g00417	Peaxi162Scf00097g00232	Peaxi162Scf00045g02527		Peaxi162Scf00128g00729	Peaxi162Scf00316g00065		AT1G04540	AT5G01790	Peaxi162Scf00280g00078		Peaxi162Scf00097g00232
Peaxi162Scf00281g00012	Peaxi162Scf00535g00734	Peaxi162Scf00098g00013	Peaxi162Scf00050g00169		Peaxi162Scf00128g00730	Peaxi162Scf00316g00328		AT1G04480	AT5G01660	Peaxi162Scf00281g00012		Peaxi162Scf00098g00013
Peaxi162Scf00281g00028	Peaxi162Scf00549g00224	Peaxi162Scf00102g00214	Peaxi162Scf00064g00827		Peaxi162Scf00128g00731	Peaxi162Scf00316g01013		AT1G04130	AT5G01310	Peaxi162Scf00281g00028		Peaxi162Scf00102g00214
Peaxi162Scf00281g00042	Peaxi162Scf00634g00053	Peaxi162Scf00111g01322	Peaxi162Scf00068g02416		Peaxi162Scf00128g00732	Peaxi162Scf00316g01115		AT1G04080	AT5G01230	Peaxi162Scf00281g00042		Peaxi162Scf00111g01322
Peaxi162Scf00281g00079	Peaxi162Scf00658g00838	Peaxi162Scf00120g00519	Peaxi162Scf00076g00031		Peaxi162Scf00128g00824	Peaxi162Scf00317g00019		AT1G03360	AT5G01075	Peaxi162Scf00281g00079		Peaxi162Scf00120g00519
Peaxi162Scf00281g00317	Peaxi162Scf00660g00046	Peaxi162Scf00128g01632	Peaxi162Scf00078g00534		Peaxi162Scf00128g00840	Peaxi162Scf00317g00115		AT1G02970	AT4G39955	Peaxi162Scf00281g00317		Peaxi162Scf00128g01632
Peaxi162Scf00281g00413	Peaxi162Scf00677g00332	Peaxi162Scf00132g00422	Peaxi162Scf00090g00194		Peaxi162Scf00128g00930	Peaxi162Scf00318g00316		AT1G02870	AT4G39920	Peaxi162Scf00281g00413		Peaxi162Scf00132g00422
Peaxi162Scf00281g00710	Peaxi162Scf00680g00115	Peaxi162Scf00135g00027	Peaxi162Scf00099g01818		Peaxi162Scf00128g01017	Peaxi162Scf00318g00510		AT1G02020	AT4G39790	Peaxi162Scf00281g00710		Peaxi162Scf00135g00027
Peaxi162Scf00282g00128	Peaxi162Scf00690g00215	Peaxi162Scf00174g01621	Peaxi162Scf00100g00151		Peaxi162Scf00128g01041	Peaxi162Scf00319g00010		AT1G01940	AT4G39400	Peaxi162Scf00282g00128		Peaxi162Scf00174g01621
Peaxi162Scf00282g00132	Peaxi162Scf00698g00012	Peaxi162Scf00180g00045	Peaxi162Scf00122g02518		Peaxi162Scf00128g01045	Peaxi162Scf00319g00013		AT1G01860	AT4G39280	Peaxi162Scf00282g00132		Peaxi162Scf00180g00045
Peaxi162Scf00282g00136	Peaxi162Scf00724g00016	Peaxi162Scf00189g00061	Peaxi162Scf00134g02026		Peaxi162Scf00128g01050	Peaxi162Scf00319g00067		AT1G01730	AT4G39260	Peaxi162Scf00282g00136		Peaxi162Scf00189g00061
Peaxi162Scf00282g00618	Peaxi162Scf00739g00125	Peaxi162Scf00191g01212	Peaxi162Scf00203g00101		Peaxi162Scf00128g01138	Peaxi162Scf00319g00113		AT1G01350	AT4G38225	Peaxi162Scf00282g00618		Peaxi162Scf00191g01212
Peaxi162Scf00282g00619	Peaxi162Scf00786g00450	Peaxi162Scf00194g00933	Peaxi162Scf00285g00230		Peaxi162Scf00128g01227	Peaxi162Scf00320g00412		AT1G01060	AT4G37650	Peaxi162Scf00282g00619		Peaxi162Scf00194g00933
Peaxi162Scf00282g00715	Peaxi162Scf01030g00013	Peaxi162Scf00198g01525	Peaxi162Scf00314g00529		Peaxi162Scf00128g01229	Peaxi162Scf00320g00715		ATMG00510	AT4G37380	Peaxi162Scf00282g00715		Peaxi162Scf00198g01525
Peaxi162Scf00282g00718	Peaxi162Scf01092g00126	Peaxi162Scf00207g00645	Peaxi162Scf00321g00037		Peaxi162Scf00128g01327	Peaxi162Scf00320g00717		AT5G67390	AT4G37270	Peaxi162Scf00282g00718		Peaxi162Scf00207g00645
Peaxi162Scf00284g00023	Peaxi162Scf01112g00011	Peaxi162Scf00207g01445	Peaxi162Scf00345g01028		Peaxi162Scf00128g01329	Peaxi162Scf00321g00037		AT5G67385	AT4G36930	Peaxi162Scf00284g00023		Peaxi162Scf00207g01445
Peaxi162Scf00284g00133	Peaxi162Scf01205g00175	Peaxi162Scf00224g00119	Peaxi162Scf00354g00224		Peaxi162Scf00128g01335	Peaxi162Scf00321g00124		AT5G67230	AT4G36660	Peaxi162Scf00284g00133		Peaxi162Scf00224g00119
Peaxi162Scf00284g00135	Peaxi162Scf01526g00019	Peaxi162Scf00230g00067	Peaxi162Scf00360g00029		Peaxi162Scf00128g01418	Peaxi162Scf00321g00126		AT5G67020	AT4G36440	Peaxi162Scf00284g00135		Peaxi162Scf00230g00067
Peaxi162Scf00284g00136	Peaxi162Scf00001g00123	Peaxi162Scf00235g00727	Peaxi162Scf00366g00316		Peaxi162Scf00128g01524	Peaxi162Scf00323g00517		AT5G66930	AT4G36280	Peaxi162Scf00284g00136		Peaxi162Scf00235g00727
Peaxi162Scf00284g00235	Peaxi162Scf00001g01039	Peaxi162Scf00276g01315	Peaxi162Scf00403g00616		Peaxi162Scf00128g01526	Peaxi162Scf00323g00521		AT5G66730	AT4G36130	Peaxi162Scf00284g00235		Peaxi162Scf00276g01315
Peaxi162Scf00284g00521	Peaxi162Scf00002g02826	Peaxi162Scf00285g00929	Peaxi162Scf00428g00615		Peaxi162Scf00128g01533	Peaxi162Scf00323g00817		AT5G66320	AT4G35690	Peaxi162Scf00284g00521		Peaxi162Scf00285g00929
Peaxi162Scf00284g00524	Peaxi162Scf00003g03625	Peaxi162Scf00305g00613	Peaxi162Scf00444g00859		Peaxi162Scf00128g01613	Peaxi162Scf00324g00020		AT5G66055	AT4G35560	Peaxi162Scf00284g00524		Peaxi162Scf00305g00613
Peaxi162Scf00284g00525	Peaxi162Scf00008g01717	Peaxi162Scf00314g00539	Peaxi162Scf00616g00418		Peaxi162Scf00128g01626	Peaxi162Scf00325g00007		AT5G66050	AT4G35500	Peaxi162Scf00284g00525		Peaxi162Scf00314g00539
Peaxi162Scf00284g00620	Peaxi162Scf00017g03268	Peaxi162Scf00344g00159	Peaxi162Scf00708g00013		Peaxi162Scf00128g01632	Peaxi162Scf00325g00811		AT5G65560	AT4G35490	Peaxi162Scf00284g00620		Peaxi162Scf00344g00159
Peaxi162Scf00284g00626	Peaxi162Scf00017g03286	Peaxi162Scf00352g00212	Peaxi162Scf00744g00218		Peaxi162Scf00128g01750	Peaxi162Scf00326g00089		AT5G65530	AT4G34950	Peaxi162Scf00284g00626		Peaxi162Scf00352g00212
Peaxi162Scf00284g01051	Peaxi162Scf00020g01924	Peaxi162Scf00392g00518	Peaxi162Scf00745g00318		Peaxi162Scf00128g01753	Peaxi162Scf00326g00710		AT5G65180	AT4G34730	Peaxi162Scf00284g01051		Peaxi162Scf00392g00518
Peaxi162Scf00285g00039	Peaxi162Scf00038g02335	Peaxi162Scf00417g01211	Peaxi162Scf00763g00027		Peaxi162Scf00128g01758	Peaxi162Scf00327g00121		AT5G65170	AT4G34670	Peaxi162Scf00285g00039		Peaxi162Scf00417g01211
Peaxi162Scf00285g00046	Peaxi162Scf00053g00528	Peaxi162Scf00418g00083	Peaxi162Scf00859g00028		Peaxi162Scf00128g01777	Peaxi162Scf00327g00912		AT5G64880	AT4G34540	Peaxi162Scf00285g00046		Peaxi162Scf00418g00083
Peaxi162Scf00285g00049	Peaxi162Scf00057g00323	Peaxi162Scf00544g00915	Peaxi162Scf00919g00026		Peaxi162Scf00128g10012	Peaxi162Scf00328g00013		AT5G64660	AT4G33925	Peaxi162Scf00285g00049		Peaxi162Scf00544g00915
Peaxi162Scf00285g00073	Peaxi162Scf00059g00129	Peaxi162Scf00569g00527	Peaxi162Scf00954g00314		Peaxi162Scf00128g10025	Peaxi162Scf00328g00117		AT5G64500	AT4G33910	Peaxi162Scf00285g00073		Peaxi162Scf00569g00527
Peaxi162Scf00285g00224	Peaxi162Scf00065g01430	Peaxi162Scf00647g00012	Peaxi162Scf01070g10014		Peaxi162Scf00129g00001	Peaxi162Scf00328g00219		AT5G64380	AT4G33905	Peaxi162Scf00285g00224		Peaxi162Scf00647g00012
Peaxi162Scf00285g00311	Peaxi162Scf00069g00219	Peaxi162Scf00650g00345	Peaxi162Scf01294g00123		Peaxi162Scf00129g00011	Peaxi162Scf00328g00415		AT5G64270	AT4G33800	Peaxi162Scf00285g00311		Peaxi162Scf00650g00345
Peaxi162Scf00285g00720	Peaxi162Scf00071g00210	Peaxi162Scf00700g00133	Peaxi162Scf00002g00075		Peaxi162Scf00129g00018	Peaxi162Scf00328g00529		AT5G64130	AT4G33540	Peaxi162Scf00285g00720		Peaxi162Scf00700g00133
Peaxi162Scf00285g00821	Peaxi162Scf00078g00345	Peaxi162Scf00760g00015	Peaxi162Scf00016g00939		Peaxi162Scf00129g00066	Peaxi162Scf00328g00619		AT5G63910	AT4G33280	Peaxi162Scf00285g00821		Peaxi162Scf00760g00015
Peaxi162Scf00286g00077	Peaxi162Scf00084g00519	Peaxi162Scf00785g00036	Peaxi162Scf00045g02238		Peaxi162Scf00129g00125	Peaxi162Scf00329g00514		AT5G63770	AT4G33150	Peaxi162Scf00286g00077		Peaxi162Scf00785g00036
Peaxi162Scf00286g00082	Peaxi162Scf00087g00012	Peaxi162Scf00826g00022	Peaxi162Scf00074g00737		Peaxi162Scf00129g00168	Peaxi162Scf00329g00716		AT5G63420	AT4G33080	Peaxi162Scf00286g00082		Peaxi162Scf00826g00022
Peaxi162Scf00286g00119	Peaxi162Scf00087g00014	Peaxi162Scf00904g00464	Peaxi162Scf00088g00817		Peaxi162Scf00129g00431	Peaxi162Scf00330g00031		AT5G63140	AT4G32770	Peaxi162Scf00286g00119		Peaxi162Scf00904g00464
Peaxi162Scf00286g00330	Peaxi162Scf00087g02228	Peaxi162Scf00912g00114	Peaxi162Scf00088g00912		Peaxi162Scf00129g00435	Peaxi162Scf00330g00063		AT5G62990	AT4G32350	Peaxi162Scf00286g00330		Peaxi162Scf00912g00114
Peaxi162Scf00286g00335	Peaxi162Scf00091g00013	Peaxi162Scf00944g00156	Peaxi162Scf00126g01218		Peaxi162Scf00129g00535	Peaxi162Scf00330g00619		AT5G62865	AT4G32190	Peaxi162Scf00286g00335		Peaxi162Scf00944g00156
Peaxi162Scf00286g00341	Peaxi162Scf00102g00850	Peaxi162Scf00983g00005	Peaxi162Scf00194g00728		Peaxi162Scf00129g00610	Peaxi162Scf00330g00719		AT5G62360	AT4G31990	Peaxi162Scf00286g00341		Peaxi162Scf00983g00005
Peaxi162Scf00286g00342	Peaxi162Scf00120g01317	Peaxi162Scf01716g00006	Peaxi162Scf00296g00028		Peaxi162Scf00129g00734	Peaxi162Scf00331g00119		AT5G61820	AT4G31985	Peaxi162Scf00286g00342		Peaxi162Scf01716g00006
Peaxi162Scf00286g00443	Peaxi162Scf00130g00011	Peaxi162Scf00001g00023	Peaxi162Scf00312g00221		Peaxi162Scf00129g00735	Peaxi162Scf00332g00018		AT5G61580	AT4G31930	Peaxi162Scf00286g00443		Peaxi162Scf00001g00023
Peaxi162Scf00286g00448	Peaxi162Scf00141g00062	Peaxi162Scf00001g03514	Peaxi162Scf00347g00017		Peaxi162Scf00129g00743	Peaxi162Scf00332g00021		AT5G61390	AT4G31820	Peaxi162Scf00286g00448		Peaxi162Scf00001g03514
Peaxi162Scf00286g00449	Peaxi162Scf00164g01131	Peaxi162Scf00003g00183	Peaxi162Scf00360g00028		Peaxi162Scf00129g00821	Peaxi162Scf00332g00029		AT5G60790	AT4G31810	Peaxi162Scf00286g00449		Peaxi162Scf00003g00183
Peaxi162Scf00286g00643	Peaxi162Scf00166g00411	Peaxi162Scf00003g05355	Peaxi162Scf00370g00058		Peaxi162Scf00129g00822	Peaxi162Scf00332g00118		AT5G60710	AT4G31580	Peaxi162Scf00286g00643		Peaxi162Scf00003g05355
Peaxi162Scf00286g00644	Peaxi162Scf00166g00617	Peaxi162Scf00008g02125	Peaxi162Scf00372g00127		Peaxi162Scf00129g00925	Peaxi162Scf00332g00224		AT5G60620	AT4G31300	Peaxi162Scf00286g00644		Peaxi162Scf00008g02125
Peaxi162Scf00286g00729	Peaxi162Scf00168g01126	Peaxi162Scf00011g01318	Peaxi162Scf00376g00325		Peaxi162Scf00129g00940	Peaxi162Scf00332g00328		AT5G60360	AT4G31270	Peaxi162Scf00286g00729		Peaxi162Scf00011g01318
Peaxi162Scf00286g00825	Peaxi162Scf00171g00246	Peaxi162Scf00013g03440	Peaxi162Scf00438g00078		Peaxi162Scf00129g00946	Peaxi162Scf00332g00429		AT5G58770	AT4G30840	Peaxi162Scf00286g00825		Peaxi162Scf00013g03440
Peaxi162Scf00286g00829	Peaxi162Scf00194g00014	Peaxi162Scf00016g01538	Peaxi162Scf00446g00211		Peaxi162Scf00129g01036	Peaxi162Scf00332g00431		AT5G58470	AT4G30710	Peaxi162Scf00286g00829		Peaxi162Scf00016g01538
Peaxi162Scf00286g01035	Peaxi162Scf00209g00844	Peaxi162Scf00017g00272	Peaxi162Scf00535g00124		Peaxi162Scf00129g01038	Peaxi162Scf00332g00432		AT5G58160	AT4G30700	Peaxi162Scf00286g01035		Peaxi162Scf00017g00272
Peaxi162Scf00286g01040	Peaxi162Scf00213g00071	Peaxi162Scf00017g01725	Peaxi162Scf00565g00015		Peaxi162Scf00129g01040	Peaxi162Scf00332g00444		AT5G58060	AT4G29510	Peaxi162Scf00286g01040		Peaxi162Scf00017g01725
Peaxi162Scf00286g01048	Peaxi162Scf00232g00114	Peaxi162Scf00017g03135	Peaxi162Scf00620g00712		Peaxi162Scf00129g01043	Peaxi162Scf00332g00619		AT5G57950	AT4G29120	Peaxi162Scf00286g01048		Peaxi162Scf00017g03135
Peaxi162Scf00286g10017	Peaxi162Scf00236g00034	Peaxi162Scf00039g00199	Peaxi162Scf00643g00021		Peaxi162Scf00129g01124	Peaxi162Scf00332g00627		AT5G57910	AT4G28980	Peaxi162Scf00286g10017		Peaxi162Scf00039g00199
Peaxi162Scf00287g00122	Peaxi162Scf00241g00625	Peaxi162Scf00045g00625	Peaxi162Scf00658g00634		Peaxi162Scf00129g01125	Peaxi162Scf00332g00710		AT5G57580	AT4G28830	Peaxi162Scf00287g00122		Peaxi162Scf00045g00625
Peaxi162Scf00287g00136	Peaxi162Scf00253g00147	Peaxi162Scf00048g00311	Peaxi162Scf00684g00583		Peaxi162Scf00129g01227	Peaxi162Scf00332g00731		AT5G57490	AT4G28220	Peaxi162Scf00287g00136		Peaxi162Scf00048g00311
Peaxi162Scf00287g00193	Peaxi162Scf00263g00126	Peaxi162Scf00066g00191	Peaxi162Scf00695g00218		Peaxi162Scf00129g01228	Peaxi162Scf00332g00746		AT5G57190	AT4G27640	Peaxi162Scf00287g00193		Peaxi162Scf00066g00191
Peaxi162Scf00287g01112	Peaxi162Scf00274g00024	Peaxi162Scf00102g01343	Peaxi162Scf00716g00017		Peaxi162Scf00129g01229	Peaxi162Scf00332g00749		AT5G57180	AT4G27340	Peaxi162Scf00287g01112		Peaxi162Scf00102g01343
Peaxi162Scf00287g01221	Peaxi162Scf00285g00443	Peaxi162Scf00120g00813	Peaxi162Scf00849g00006		Peaxi162Scf00129g01231	Peaxi162Scf00332g00755		AT5G56940	AT4G27030	Peaxi162Scf00287g01221		Peaxi162Scf00120g00813
Peaxi162Scf00287g01631	Peaxi162Scf00285g00926	Peaxi162Scf00132g00019	Peaxi162Scf00925g00015		Peaxi162Scf00129g01321	Peaxi162Scf00332g00757		AT5G56930	AT4G26055	Peaxi162Scf00287g01631		Peaxi162Scf00132g00019
Peaxi162Scf00288g00815	Peaxi162Scf00287g01716	Peaxi162Scf00136g00229	Peaxi162Scf01122g00017		Peaxi162Scf00129g01325	Peaxi162Scf00332g00759		AT5G56450	AT4G25910	Peaxi162Scf00288g00815		Peaxi162Scf00136g00229
Peaxi162Scf00290g00064	Peaxi162Scf00304g00136	Peaxi162Scf00140g00812	Peaxi162Scf01174g00117		Peaxi162Scf00129g01327	Peaxi162Scf00332g00773		AT5G56290	AT4G25770	Peaxi162Scf00290g00064		Peaxi162Scf00140g00812
Peaxi162Scf00290g00111	Peaxi162Scf00357g00219	Peaxi162Scf00147g01918	Peaxi162Scf01205g00158		Peaxi162Scf00129g01334	Peaxi162Scf00332g00779		AT5G55600	AT4G25700	Peaxi162Scf00290g00111		Peaxi162Scf00147g01918
Peaxi162Scf00290g00816	Peaxi162Scf00372g00102	Peaxi162Scf00149g00721	Peaxi162Scf02085g00005		Peaxi162Scf00129g01335	Peaxi162Scf00333g00017		AT5G55580	AT4G25610	Peaxi162Scf00290g00816		Peaxi162Scf00149g00721
Peaxi162Scf00292g00051	Peaxi162Scf00388g00011	Peaxi162Scf00156g00417	Peaxi162Scf00009g00422		Peaxi162Scf00129g01541	Peaxi162Scf00334g00111		AT5G55530	AT4G25150	Peaxi162Scf00292g00051		Peaxi162Scf00156g00417
Peaxi162Scf00293g00723	Peaxi162Scf00406g00210	Peaxi162Scf00156g00620	Peaxi162Scf00016g02512		Peaxi162Scf00129g01633	Peaxi162Scf00334g00114		AT5G55390	AT4G24920	Peaxi162Scf00293g00723		Peaxi162Scf00156g00620
Peaxi162Scf00294g00411	Peaxi162Scf00463g00054	Peaxi162Scf00160g00053	Peaxi162Scf00025g02430		Peaxi162Scf00129g01647	Peaxi162Scf00335g00009		AT5G55260	AT4G24840	Peaxi162Scf00294g00411		Peaxi162Scf00160g00053
Peaxi162Scf00294g00915	Peaxi162Scf00472g00312	Peaxi162Scf00170g00819	Peaxi162Scf00031g01525		Peaxi162Scf00129g01650	Peaxi162Scf00335g00076		AT5G55050	AT4G24830	Peaxi162Scf00294g00915		Peaxi162Scf00170g00819
Peaxi162Scf00294g00916	Peaxi162Scf00498g00030	Peaxi162Scf00174g00143	Peaxi162Scf00054g01715		Peaxi162Scf00129g01652	Peaxi162Scf00337g00624		AT5G54940	AT4G24730	Peaxi162Scf00294g00916		Peaxi162Scf00174g00143
Peaxi162Scf00295g00925	Peaxi162Scf00535g00003	Peaxi162Scf00205g00119	Peaxi162Scf00062g00420		Peaxi162Scf00129g01676	Peaxi162Scf00337g00625		AT5G54730	AT4G24175	Peaxi162Scf00295g00925		Peaxi162Scf00205g00119
Peaxi162Scf00295g01017	Peaxi162Scf00558g00004	Peaxi162Scf00207g00339	Peaxi162Scf00071g00942		Peaxi162Scf00130g00214	Peaxi162Scf00337g00718		AT5G54620	AT4G24160	Peaxi162Scf00295g01017		Peaxi162Scf00207g00339
Peaxi162Scf00295g01020	Peaxi162Scf00585g00071	Peaxi162Scf00207g00444	Peaxi162Scf00074g01923		Peaxi162Scf00130g00324	Peaxi162Scf00337g00923		AT5G54540	AT4G24090	Peaxi162Scf00295g01020		Peaxi162Scf00207g00444
Peaxi162Scf00296g00029	Peaxi162Scf00585g00317	Peaxi162Scf00207g01430	Peaxi162Scf00075g01553		Peaxi162Scf00130g00325	Peaxi162Scf00338g00001		AT5G54310	AT4G23940	Peaxi162Scf00296g00029		Peaxi162Scf00207g01430
Peaxi162Scf00296g00099	Peaxi162Scf00620g00119	Peaxi162Scf00220g00211	Peaxi162Scf00112g02222		Peaxi162Scf00130g00326	Peaxi162Scf00338g00230		AT5G54190	AT4G23730	Peaxi162Scf00296g00099		Peaxi162Scf00220g00211
Peaxi162Scf00296g00721	Peaxi162Scf00681g00332	Peaxi162Scf00237g00201	Peaxi162Scf00116g01612		Peaxi162Scf00130g00417	Peaxi162Scf00338g00312		AT5G54180	AT4G23060	Peaxi162Scf00296g00721		Peaxi162Scf00237g00201
Peaxi162Scf00296g00910	Peaxi162Scf00700g00002	Peaxi162Scf00241g01410	Peaxi162Scf00119g01215		Peaxi162Scf00130g00620	Peaxi162Scf00338g00812		AT5G53940	AT4G22840	Peaxi162Scf00296g00910		Peaxi162Scf00241g01410
Peaxi162Scf00297g00107	Peaxi162Scf00714g00029	Peaxi162Scf00247g00317	Peaxi162Scf00120g00020		Peaxi162Scf00130g00723	Peaxi162Scf00339g00079		AT5G53930	AT4G22760	Peaxi162Scf00297g00107		Peaxi162Scf00247g00317
Peaxi162Scf00297g01024	Peaxi162Scf00739g00324	Peaxi162Scf00255g00912	Peaxi162Scf00152g00020		Peaxi162Scf00130g00727	Peaxi162Scf00339g00086		AT5G53760	AT4G22300	Peaxi162Scf00297g01024		Peaxi162Scf00255g00912
Peaxi162Scf00299g00026	Peaxi162Scf00755g00011	Peaxi162Scf00257g01610	Peaxi162Scf00152g01330		Peaxi162Scf00130g00826	Peaxi162Scf00339g01122		AT5G53350	AT4G22190	Peaxi162Scf00299g00026		Peaxi162Scf00257g01610
Peaxi162Scf00299g00310	Peaxi162Scf00799g00412	Peaxi162Scf00265g00015	Peaxi162Scf00174g00137		Peaxi162Scf00130g00920	Peaxi162Scf00340g00025		AT5G53080	AT4G21380	Peaxi162Scf00299g00310		Peaxi162Scf00265g00015
Peaxi162Scf00299g00335	Peaxi162Scf00803g00412	Peaxi162Scf00268g00124	Peaxi162Scf00193g00724		Peaxi162Scf00130g00925	Peaxi162Scf00340g00069		AT5G52560	AT4G20440	Peaxi162Scf00299g00335		Peaxi162Scf00268g00124
Peaxi162Scf00299g00337	Peaxi162Scf01006g00001	Peaxi162Scf00269g00018	Peaxi162Scf00212g00073		Peaxi162Scf00130g01128	Peaxi162Scf00341g00823		AT5G51410	AT4G20325	Peaxi162Scf00299g00337		Peaxi162Scf00269g00018
Peaxi162Scf00299g00340	Peaxi162Scf01061g00133	Peaxi162Scf00274g00835	Peaxi162Scf00217g00313		Peaxi162Scf00131g00015	Peaxi162Scf00342g00122		AT5G51290	AT4G20060	Peaxi162Scf00299g00340		Peaxi162Scf00274g00835
Peaxi162Scf00299g00341	Peaxi162Scf01070g00016	Peaxi162Scf00285g00823	Peaxi162Scf00248g00003		Peaxi162Scf00131g00029	Peaxi162Scf00344g00107		AT5G51230	AT4G19440	Peaxi162Scf00299g00341		Peaxi162Scf00285g00823
Peaxi162Scf00299g00545	Peaxi162Scf01106g00007	Peaxi162Scf00299g00717	Peaxi162Scf00332g00431		Peaxi162Scf00131g00415	Peaxi162Scf00344g00191		AT5G51180	AT4G18930	Peaxi162Scf00299g00545		Peaxi162Scf00299g00717
Peaxi162Scf00299g00717	Peaxi162Scf01149g00023	Peaxi162Scf00300g00849	Peaxi162Scf00353g00743		Peaxi162Scf00131g00715	Peaxi162Scf00344g01116		AT5G51140	AT4G18760	Peaxi162Scf00299g00717		Peaxi162Scf00300g00849
Peaxi162Scf00299g00720	Peaxi162Scf01221g00026	Peaxi162Scf00314g00750	Peaxi162Scf00362g00069		Peaxi162Scf00131g01117	Peaxi162Scf00344g01310		AT5G50920	AT4G18100	Peaxi162Scf00299g00720		Peaxi162Scf00314g00750
Peaxi162Scf00299g01141	Peaxi162Scf01444g00003	Peaxi162Scf00323g00052	Peaxi162Scf00384g00045		Peaxi162Scf00131g01118	Peaxi162Scf00345g00021		AT5G50900	AT4G18050	Peaxi162Scf00299g01141		Peaxi162Scf00323g00052
Peaxi162Scf00299g01143	Peaxi162Scf00000g43014	Peaxi162Scf00351g00613	Peaxi162Scf00401g00020		Peaxi162Scf00132g00019	Peaxi162Scf00345g00025		AT5G50570	AT4G17085	Peaxi162Scf00299g01143		Peaxi162Scf00351g00613
Peaxi162Scf00300g00117	Peaxi162Scf00003g00717	Peaxi162Scf00352g00096	Peaxi162Scf00402g00816		Peaxi162Scf00132g00020	Peaxi162Scf00345g00816		AT5G50280	AT4G16720	Peaxi162Scf00300g00117		Peaxi162Scf00352g00096
Peaxi162Scf00300g00827	Peaxi162Scf00007g02536	Peaxi162Scf00366g00026	Peaxi162Scf00472g00414		Peaxi162Scf00132g00026	Peaxi162Scf00345g01028		AT5G49960	AT4G16210	Peaxi162Scf00300g00827		Peaxi162Scf00366g00026
Peaxi162Scf00300g00849	Peaxi162Scf00007g02852	Peaxi162Scf00385g00068	Peaxi162Scf00501g00318		Peaxi162Scf00132g00057	Peaxi162Scf00347g00004		AT5G49940	AT4G15950	Peaxi162Scf00300g00849		Peaxi162Scf00385g00068
Peaxi162Scf00301g00122	Peaxi162Scf00011g00157	Peaxi162Scf00408g00069	Peaxi162Scf00521g00512		Peaxi162Scf00132g00085	Peaxi162Scf00347g00014		AT5G49720	AT4G15080	Peaxi162Scf00301g00122		Peaxi162Scf00408g00069
Peaxi162Scf00301g00417	Peaxi162Scf00016g02512	Peaxi162Scf00427g00719	Peaxi162Scf00596g00615		Peaxi162Scf00132g00138	Peaxi162Scf00347g00017		AT5G49700	AT4G15010	Peaxi162Scf00301g00417		Peaxi162Scf00427g00719
Peaxi162Scf00301g01111	Peaxi162Scf00017g02115	Peaxi162Scf00461g00008	Peaxi162Scf00632g00029		Peaxi162Scf00132g00229	Peaxi162Scf00347g00318		AT5G49650	AT4G15000	Peaxi162Scf00301g01111		Peaxi162Scf00461g00008
Peaxi162Scf00303g00092	Peaxi162Scf00020g00184	Peaxi162Scf00465g00015	Peaxi162Scf00670g00114		Peaxi162Scf00132g00233	Peaxi162Scf00347g00328		AT5G49160	AT4G14965	Peaxi162Scf00303g00092		Peaxi162Scf00465g00015
Peaxi162Scf00304g00053	Peaxi162Scf00029g00142	Peaxi162Scf00493g00428	Peaxi162Scf00681g00332		Peaxi162Scf00132g00422	Peaxi162Scf00347g00416		AT5G48970	AT4G14660	Peaxi162Scf00304g00053		Peaxi162Scf00493g00428
[truncated: 7,263 more rows]

## Sheet: Peaxi DEGs by groups and At hom
	morning up and evening up	morning down and evening down	only morning down	only evening down	only morning up	only evening up	morning up, evening down	morning down, evening up		morning up and evening up	morning down and evening down	only morning down	only evening down	only morning up	only evening up	morning up, evening down	morning down, evening up
[truncated: 3,264 more rows]

[truncated: 1 more sheets: KEGG]
