# Supplementary material for: Developmental and temporal changes in petunia petal transcriptome reveal scent-repressing plant-specific RING–kinase–WD40 protein
Source: Front Plant Sci. 2023 Jun 8;14:1180899. doi: 10.3389/fpls.2023.1180899 (PMC10286513; doi:10.3389/fpls.2023.1180899)
Supplement: Supplementary file 4 [file Table_4.xlsx]

## Sheet: 1DPA DEGs mor vs. eve
Gene	bud1_10 (Buds morning)	bud2_10 (Buds morning)	bud3_10 (Buds morning)	bud1_19 (Buds evening)	bud2_19 (Buds evening)	bud3_19 (Buds evening)	1dpa1_10 (1dpa morning)	1dpa2_10 (1dpa morning)	1dpa3_10 (1dpa morning)	1dpa1_19 (1dpa evening)	1dpa2_19 (1dpa evening)	1dpa3_19 (1dpa evening)
Peaxi162Scf00000g00067	125.17	100.84	129.17	84.92	125.7	88.75	118.88	104.44	110.08	47.96	59.66	53.75
Peaxi162Scf00000g00252	245.71	251.49	291.25	411.05	833.27	555.64	688.96	717.06	567.25	1162.06	991.7	1057.45
Peaxi162Scf00000g00284	1467.29	1303.64	1424.56	1527.29	1474.95	1414.18	1073.97	1035.76	1045.73	600.52	652.88	667.79
Peaxi162Scf00000g00335	22977.5	18152.6	25471.5	21997.4	23208.9	23056.1	11105.8	13647.9	12994.3	8265.34	7625.18	7958.4
Peaxi162Scf00000g00394	427.28	387.57	392.39	251.06	267.62	300.01	687.61	651.39	634.71	222.82	196.99	241.86
Peaxi162Scf00000g00481	1464.2	1228.32	1023.64	865.18	479.48	458.21	1322.53	1657	1569.48	712.43	578.59	826.34
Peaxi162Scf00000g00522	2835.67	2545.32	2507.92	1768.5	1749.66	1503.89	1113.14	1487.96	1193.09	518.58	719.29	507.9
Peaxi162Scf00000g00571	78.04	153.08	68.24	67.69	93.26	113.83	54.04	63.52	63.03	192.84	146.34	153.18
Peaxi162Scf00000g00582	65.68	63.18	68.24	19.69	23.32	33.76	533.61	433.9	453.62	251.8	374.84	296.95
Peaxi162Scf00000g00586	1154.36	1211.31	1136.97	726.11	474.42	772.69	1023.98	795.66	624.95	13.99	23.64	21.5
Peaxi162Scf00000g00587	530.05	578.32	489.88	244.91	137.86	335.7	502.53	439.28	353.31	55.95	41.65	38.97
Peaxi162Scf00000g00612	35.54	27.94	32.9	30.77	52.71	48.23	22.97	29.07	33.73	57.95	50.65	34.93
Peaxi162Scf00000g00708	288.98	206.54	419.2	358.13	476.44	434.09	175.62	160.42	147.36	378.69	579.71	396.37
Peaxi162Scf00000g00783	64.9	65.61	52.4	57.84	76.03	80.07	55.39	49.53	47.05	39.97	28.14	26.87
Peaxi162Scf00000g00791	29.36	25.51	23.15	20.92	27.37	31.83	39.18	46.3	39.95	341.72	365.84	372.19
Peaxi162Scf00000g00843	414.92	430.09	444.8	518.12	477.46	499.69	299.9	305.77	316.91	607.51	661.88	583.14
Peaxi162Scf00000g01611	1091	603.83	963.93	836.87	1020.8	772.69	1079.37	1108.97	1150.48	620.5	663.01	665.1
Peaxi162Scf00000g02517	177.71	183.46	191.32	105.84	123.67	115.76	133.74	122.74	112.74	60.95	42.77	55.09
Peaxi162Scf00000g03511	44.04	51.03	45.09	52.92	46.63	43.41	109.42	102.28	71.02	30.98	32.64	25.53
Peaxi162Scf00000g04012	241.84	195.61	246.16	191.99	176.39	191.97	394.46	389.75	288.51	226.82	184.61	229.76
Peaxi162Scf00000g04014	593.41	571.03	587.37	493.51	371.02	362.71	613.31	704.14	589.44	313.75	391.73	357.41
Peaxi162Scf00000g05114	317.56	314.67	350.96	475.05	498.74	520.91	339.08	363.91	343.54	946.24	1049.11	998.33
Peaxi162Scf00000g05119	1355.25	1236.82	1423.35	738.41	742.03	918.35	135.09	146.43	128.72	73.94	113.69	64.49
Peaxi162Scf00000g05840	78.04	99.63	82.87	75.07	54.74	58.84	97.26	97.98	108.3	183.85	165.47	206.92
Peaxi162Scf00000g06117	417.24	455.61	456.98	472.59	501.79	481.36	302.6	281.01	282.29	574.54	535.81	541.49
Peaxi162Scf00000g07410	74.18	68.04	91.4	125.53	105.43	88.75	60.79	86.13	49.71	36.97	30.39	43
Peaxi162Scf00000g08420	2375.94	2163.83	2345.84	3377.02	2430.87	2965.34	1757.52	2071.51	1855.32	5505.56	4459.84	5099.12
Peaxi162Scf00000g51016	16.23	20.65	14.62	7.38	7.1	16.4	101.32	114.13	100.31	126.9	190.24	157.21
Peaxi162Scf00001g00006	33.22	40.09	32.9	25.84	17.23	28.94	561.97	579.25	522.86	337.73	257.77	333.22
Peaxi162Scf00001g00019	73.4	74.11	80.43	75.07	58.8	73.31	101.32	85.06	98.54	55.95	77.67	51.06
Peaxi162Scf00001g00023	2786.22	2488.22	2500.6	727.34	959.98	793.91	6691.01	7275.06	6722.65	2071.33	2357.12	2114.89
Peaxi162Scf00001g00028	56.4	60.75	54.84	72.61	79.07	103.22	189.13	188.42	190.86	647.48	529.06	554.92
Peaxi162Scf00001g00036	828.3	601.4	615.4	766.72	826.17	927.99	553.87	705.22	699.52	1675.65	1545.52	1749.42
Peaxi162Scf00001g00104	84.22	72.9	63.37	44.3	55.75	47.27	39.18	39.84	30.18	5	9.01	2.69
Peaxi162Scf00001g00129	405.65	355.98	311.97	366.75	381.15	581.68	421.48	569.56	743.02	869.3	902.77	1006.39
Peaxi162Scf00001g00212	30.91	24.3	47.53	11.08	14.19	15.43	59.44	62.45	52.38	21.98	31.52	32.25
Peaxi162Scf00001g00221	39.41	34.02	40.21	24.61	22.3	13.51	35.12	34.45	40.83	19.98	18.01	13.44
Peaxi162Scf00001g00222	2265.45	2178.41	3055.08	2143.86	2463.31	2836.07	1088.83	1594.55	2246.8	4238.58	3458.01	3716.52
Peaxi162Scf00001g00262	3.09	3.64	7.31	6.15	2.03	3.86	0	3.23	32.85	132.89	129.45	114.21
Peaxi162Scf00001g00283	257.3	270.93	238.85	228.91	265.59	199.68	213.44	215.33	186.42	99.92	119.32	81.96
Peaxi162Scf00001g00294	218.66	225.98	231.54	142.76	177.4	163.03	64.84	91.52	93.21	35.97	55.16	48.37
Peaxi162Scf00001g00306	416.47	381.49	415.55	438.13	475.43	589.4	41.88	65.68	71.9	91.93	108.06	88.68
Peaxi162Scf00001g00311	31268.1	24974.5	24735.5	12194.9	14188.9	12842.4	3473.16	3210.63	3189.55	8095.47	11830.6	6999.04
Peaxi162Scf00001g00392	85.77	64.39	88.96	178.45	132.8	168.81	102.67	189.49	136.71	662.47	527.93	349.35
Peaxi162Scf00001g00403	125.17	177.38	134.05	150.14	157.12	136.02	77	64.6	56.81	3	1.13	2.69
Peaxi162Scf00001g00412	15.45	21.87	7.31	24.61	17.23	15.43	455.25	458.66	245.01	154.88	227.38	174.67
Peaxi162Scf00001g00418	44.04	42.52	25.59	35.69	39.53	35.69	41.88	66.75	69.24	31.97	34.9	38.97
Peaxi162Scf00001g00427	9.27	13.36	10.97	20.92	12.16	13.51	29.72	46.3	43.5	26.98	19.14	28.22
Peaxi162Scf00001g00429	221.75	182.24	203.51	195.68	153.07	146.63	225.6	204.57	204.17	97.92	83.3	102.12
Peaxi162Scf00001g00452	1064.73	1058.22	846.94	463.97	489.62	348.24	720.03	735.37	671.11	40.97	18.01	26.87
Peaxi162Scf00001g00471	0	0	0	0	1.01	0	21.61	12.92	16.87	250.8	182.36	248.57
Peaxi162Scf00001g00511	694.62	761.77	728.73	950.09	969.11	1208.71	1078.02	953.93	1047.5	1799.55	1768.4	1738.67
Peaxi162Scf00001g00523	26.27	36.45	43.87	54.15	52.71	54.02	28.37	17.23	35.51	297.76	370.34	260.67
Peaxi162Scf00001g00582	122.85	183.46	177.92	71.38	118.6	99.36	104.02	82.9	108.3	20.98	20.26	20.15
Peaxi162Scf00001g00603	308.29	363.27	331.46	572.27	507.87	546.96	380.95	409.13	487.35	1309.94	1199.95	1214.65
Peaxi162Scf00001g00604	22.41	36.45	29.25	60.3	35.48	53.06	40.53	37.68	29.29	54.96	50.65	67.18
Peaxi162Scf00001g00606	1376.89	1236.82	1478.18	1277.46	1435.41	1341.83	895.65	895.79	955.18	1447.83	1439.71	1328.86
Peaxi162Scf00001g00608	636.67	530.93	671.46	423.36	471.37	478.47	1567.04	1533.18	1354.65	733.41	663.01	745.72
Peaxi162Scf00001g00912	853.02	854.11	829.88	349.52	425.76	322.19	624.12	649.23	657.8	211.83	193.61	176.02
Peaxi162Scf00001g01039	74.18	80.19	88.96	195.68	223.02	256.6	29.72	22.61	23.08	118.9	90.05	110.18
Peaxi162Scf00001g04232	1145.86	1197.94	1357.54	2424.46	2349.78	2637.36	1694.03	1832.49	1879.29	7624.85	7334.76	7911.37
Peaxi162Scf00001g04810	16513.4	15461.5	16228.3	8771.14	15288.8	13789.7	11527.2	11311.5	10556.7	3734.99	3767.56	3377.92
Peaxi162Scf00001g10213	37.09	23.08	17.06	16	35.48	24.12	14.86	19.38	17.75	37.97	47.28	41.65
Peaxi162Scf00001g10217	339.97	416.73	471.61	422.13	551.46	544.06	58.09	79.67	233.47	426.66	702.41	395.03
Peaxi162Scf00001g31020	409.51	317.1	446.01	395.05	376.09	441.81	340.43	315.46	353.31	574.54	578.59	525.36
Peaxi162Scf00001g40023	380.15	329.25	354.62	477.51	343.65	364.64	149.95	186.26	177.54	101.92	119.32	120.93
Peaxi162Scf00001g42030	215.57	239.35	253.47	271.98	306.14	317.37	195.88	137.81	145.58	722.42	659.63	589.86
Peaxi162Scf00001g49024	20.09	17.01	19.5	14.77	22.3	22.19	90.51	75.37	74.57	33.97	61.91	57.78
Peaxi162Scf00002g00017	112.81	76.54	109.68	78.76	130.77	135.05	1739.96	1637.62	1644.04	5556.52	5462.8	5265.74
Peaxi162Scf00002g00037	396.38	526.07	592.25	930.4	713.65	1088.13	2484.3	2119.96	2344.45	17345	13561.9	16744.5
Peaxi162Scf00002g00042	59.5	48.6	58.49	54.15	69.95	72.35	2.7	0	0.89	40.97	72.04	48.37
Peaxi162Scf00002g00092	281.25	275.79	260.78	247.37	267.62	295.18	113.48	137.81	132.27	391.68	360.21	338.6
Peaxi162Scf00002g00107	257.3	311.03	331.46	436.9	523.07	679.11	237.76	277.78	350.65	1316.94	1159.42	1410.83
Peaxi162Scf00002g00116	1.55	3.64	1.22	1.23	1.01	1.93	49.98	44.14	22.19	67.95	73.17	53.75
Peaxi162Scf00002g00162	559.41	374.21	442.36	223.99	258.5	184.25	124.28	165.81	101.2	272.78	287.04	229.76
Peaxi162Scf00002g00191	111.26	86.26	140.14	30.77	54.74	47.27	45.93	57.06	134.04	38.97	20.26	26.87
Peaxi162Scf00002g00216	620.45	568.6	605.65	308.9	401.43	305.79	264.78	298.24	258.32	763.38	883.64	713.47
Peaxi162Scf00002g00311	411.06	527.29	525.22	1123.62	840.36	1027.35	286.39	272.4	266.31	2595.91	2552.98	2309.72
Peaxi162Scf00002g00313	479.05	628.13	446.01	553.81	457.18	581.68	363.39	344.53	434.98	774.38	881.39	757.81
Peaxi162Scf00002g00332	676.08	730.19	627.59	729.8	1119.13	775.58	68.9	66.75	74.57	43.96	50.65	44.34
Peaxi162Scf00002g00362	60.27	70.47	65.81	44.3	50.69	65.6	62.14	82.9	63.92	41.97	36.02	26.87
Peaxi162Scf00002g00372	268.89	261.21	263.22	424.59	371.02	543.1	387.71	418.82	372.84	2099.31	2097.09	2015.46
Peaxi162Scf00002g00383	49.45	53.46	53.62	27.08	15.21	35.69	112.12	118.43	90.55	18.98	30.39	9.41
Peaxi162Scf00002g00510	670.67	635.42	650.74	692.88	522.06	580.72	1702.13	1752.82	1432.77	433.65	473.9	486.4
Peaxi162Scf00002g00511	2409.16	2635.23	2510.35	2162.32	2246.38	2116.44	2692.34	2596.93	2791.86	1569.73	1783.04	1877.07
Peaxi162Scf00002g00514	1195.31	1193.08	1701.19	3150.57	3233.73	4487.56	1472.48	1635.46	1897.93	24075.6	19237.4	21561.4
Peaxi162Scf00002g00549	186.98	190.75	209.6	263.37	197.67	215.12	205.34	188.42	190.86	283.77	379.35	325.16
Peaxi162Scf00002g00717	229.48	177.38	208.38	164.91	206.8	152.41	209.39	241.17	229.03	113.91	101.31	87.34
Peaxi162Scf00002g00813	1011.42	987.76	1236.9	1844.81	2146.02	1910.01	14.86	5.38	7.99	26.98	96.81	38.97
Peaxi162Scf00002g00815	1012.96	1009.62	968.8	755.64	797.79	643.42	566.03	559.87	462.5	168.86	213.87	194.83
Peaxi162Scf00002g00816	98.13	65.61	41.43	11.08	8.11	8.68	91.86	96.9	82.56	16.99	21.39	36.28
Peaxi162Scf00002g00912	50.22	110.56	103.58	111.99	150.03	265.28	729.49	738.6	460.72	293.76	346.7	325.16
Peaxi162Scf00002g00920	10.82	9.72	12.19	13.54	15.21	7.72	124.28	137.81	110.96	617.5	493.04	479.68
Peaxi162Scf00002g01616	269.66	218.69	221.79	134.15	143.95	130.23	214.79	275.63	207.72	379.69	389.48	405.78
Peaxi162Scf00002g01621	8.5	6.07	4.87	17.23	23.32	31.83	2.7	1.08	3.55	136.89	119.32	118.24
Peaxi162Scf00002g02218	359.29	285.51	191.32	17.23	21.29	89.71	1684.57	2908.09	3473.62	15309.7	15283	14602.7
Peaxi162Scf00002g02318	431.92	400.93	419.2	343.36	464.28	395.51	299.9	317.62	305.37	208.83	203.74	198.86
Peaxi162Scf00002g03316	208.62	212.62	270.53	275.67	381.15	269.14	12.16	21.53	19.53	42.97	48.4	40.31
Peaxi162Scf00002g03614	1074.77	889.34	835.97	281.83	202.74	468.82	1529.22	1521.34	1493.13	73.94	47.28	56.43
Peaxi162Scf00002g03915	530.82	482.34	386.3	332.29	428.8	356.92	93.21	83.98	70.13	35.97	37.15	22.84
Peaxi162Scf00002g04713	85.77	105.7	106.02	175.99	165.23	182.32	13.51	14	16.87	123.9	74.29	85.99
Peaxi162Scf00002g05210	257.3	251.49	225.44	372.9	428.8	312.55	60.79	58.14	78.12	630.49	730.55	662.42
Peaxi162Scf00003g00002	51	41.31	48.74	22.15	20.27	41.48	201.28	172.27	177.54	57.95	67.54	85.99
Peaxi162Scf00003g00013	1033.05	1022.99	1077.26	1020.24	1247.88	1162.4	717.33	714.91	728.81	1392.88	1302.38	1320.8
Peaxi162Scf00003g00183	147.58	127.57	92.61	78.76	50.69	84.89	705.17	641.7	771.42	179.86	183.48	190.8
Peaxi162Scf00003g00217	149.12	119.07	132.83	87.38	112.52	48.23	202.63	185.19	105.64	28.98	21.39	29.56
Peaxi162Scf00003g00219	231.8	222.34	231.54	161.22	135.84	104.18	501.18	461.89	387.93	117.9	142.96	115.55
Peaxi162Scf00003g00236	37.09	59.53	47.53	34.46	53.73	30.87	29.72	35.53	31.96	172.86	160.97	139.74
Peaxi162Scf00003g00251	47.91	60.75	43.87	30.77	32.44	53.06	55.39	45.22	47.94	148.88	147.46	120.93
Peaxi162Scf00003g00253	7.73	19.44	17.06	4.92	2.03	1.93	339.08	313.31	124.28	19.98	37.15	33.59
Peaxi162Scf00003g00415	78.04	75.33	64.59	79.99	69.95	73.31	37.83	45.22	42.61	66.95	85.55	80.62
Peaxi162Scf00003g00418	2558.29	1810.28	2449.42	1273.77	1651.33	1828.98	1461.67	1636.54	1526.87	359.71	512.17	409.81
Peaxi162Scf00003g00427	56.4	47.38	71.9	65.23	75.01	56.91	52.69	34.45	37.28	21.98	28.14	26.87
Peaxi162Scf00003g00474	152.99	138.5	149.89	152.61	166.25	176.53	137.79	153.96	128.72	239.81	208.25	196.17
Peaxi162Scf00003g00482	126.72	94.77	132.83	45.54	90.22	92.61	172.92	199.18	173.99	368.7	404.11	377.56
Peaxi162Scf00003g00497	672.99	674.3	634.9	647.34	857.6	711.91	651.13	662.15	643.59	1034.17	928.66	1088.35
Peaxi162Scf00003g00611	164.58	179.81	175.48	231.37	256.47	173.64	86.46	71.06	50.6	28.98	21.39	16.12
Peaxi162Scf00003g01121	883.93	574.67	622.71	428.28	445.02	316.41	187.78	248.71	254.77	113.91	106.94	115.55
Peaxi162Scf00003g01433	57.95	58.32	67.02	24.61	12.16	29.9	113.48	69.98	105.64	31.97	37.15	37.62
Peaxi162Scf00003g01629	38.63	24.3	32.9	45.54	48.66	50.16	24.32	15.07	26.63	119.9	111.44	114.21
Peaxi162Scf00003g01630	37.09	42.52	35.34	82.46	79.07	72.35	17.56	19.38	7.1	212.83	135.08	111.52
Peaxi162Scf00003g01723	256.52	233.27	223.01	279.37	255.45	258.53	283.69	246.56	291.17	113.91	115.94	143.77
Peaxi162Scf00003g02218	11.59	19.44	15.84	25.84	13.18	9.65	149.95	188.42	142.03	283.77	284.79	333.22
Peaxi162Scf00003g02333	611.18	613.55	698.27	798.72	737.98	805.48	810.54	985.15	818.47	625.5	539.19	569.7
Peaxi162Scf00003g02335	301.34	306.17	291.25	380.28	406.5	365.6	316.11	293.93	284.96	520.58	460.39	552.24
Peaxi162Scf00003g02440	120.54	132.43	145.02	3747.45	2881.97	5536.13	1785.89	2565.71	2871.75	22148.1	20480.2	21900
Peaxi162Scf00003g02544	0.77	2.43	0	0	0	2.89	2061.47	1885.25	1964.51	381.69	504.29	424.59
Peaxi162Scf00003g02545	1916.98	1823.64	1901.04	2311.24	2622.46	2319.98	1752.12	1950.93	1696.42	4172.64	4637.69	4124.98
Peaxi162Scf00003g02550	237.21	314.67	361.93	404.9	465.29	592.3	133.74	405.9	650.69	1196.04	1409.32	1435.01
Peaxi162Scf00003g02634	3612.2	3863.55	4143.3	3031.19	2604.22	3120.65	1248.23	1519.18	1189.54	115.91	121.57	118.24
Peaxi162Scf00003g02838	125.17	117.85	107.24	668.27	783.6	675.26	189.13	218.56	168.67	1969.41	1762.77	1649.99
Peaxi162Scf00003g02840	2.32	4.86	3.66	3.69	4.05	8.68	12.16	17.23	8.88	224.82	212.75	205.58
Peaxi162Scf00003g02841	349.24	409.44	335.12	610.42	603.16	682.97	162.11	150.73	173.1	229.81	255.52	245.89
Peaxi162Scf00003g02933	225.62	170.09	209.6	486.12	341.62	355.96	197.23	237.94	214.83	553.55	562.83	568.36
Peaxi162Scf00003g03027	66.45	82.62	67.02	86.15	84.14	88.75	428.24	416.67	426.1	180.85	108.06	141.08
Peaxi162Scf00003g03237	158.4	109.35	157.2	193.22	152.06	135.05	87.81	86.13	65.69	36.97	34.9	30.9
Peaxi162Scf00003g03543	97.36	85.05	106.02	148.91	165.23	179.43	117.53	120.59	112.74	242.8	219.5	219.01
Peaxi162Scf00003g03546	380.15	291.59	363.15	303.98	327.43	378.14	539.01	567.41	566.36	905.27	825.1	833.06
Peaxi162Scf00003g03625	106.63	112.99	106.02	145.22	115.56	117.69	22.97	41.99	33.73	21.98	12.38	13.44
Peaxi162Scf00003g03637	1357.57	1037.57	1023.64	91.07	175.37	87.78	1649.45	1801.27	2034.64	41.97	78.8	40.31
Peaxi162Scf00003g03639	322.97	352.34	329.03	254.75	310.19	294.22	305.3	301.47	268.98	429.65	486.28	462.21
Peaxi162Scf00003g03733	523.87	403.36	474.04	481.2	646.75	476.54	110.77	85.06	95.87	50.96	42.77	36.28
Peaxi162Scf00003g03748	2105.51	2073.92	2106.99	2319.85	1801.36	1670.78	969.95	865.64	816.7	408.67	589.84	518.65
Peaxi162Scf00003g03752	6.95	9.72	9.75	8.61	13.18	13.51	20.26	19.38	19.53	51.96	36.02	41.65
Peaxi162Scf00003g03826	254.98	280.65	322.93	397.51	455.16	383.93	114.83	94.75	93.21	308.75	252.15	305.01
Peaxi162Scf00003g03938	83.45	52.24	54.84	76.3	67.92	40.52	67.54	74.29	41.72	30.98	41.65	37.62
Peaxi162Scf00003g03944	2.32	1.21	1.22	1.23	2.03	0	59.44	76.44	39.95	3	2.25	5.37
Peaxi162Scf00003g04125	1155.9	1268.41	1175.97	1631.9	1570.23	3057.94	648.43	959.31	1479.82	2891.67	2455.05	2732.97
Peaxi162Scf00003g04130	0	0	0	0	0	0	25.67	27.99	23.97	58.95	55.16	84.65
Peaxi162Scf00003g04231	21.63	24.3	26.81	18.46	12.16	17.36	22.97	24.76	12.43	39.97	43.9	61.81
Peaxi162Scf00003g04338	126.72	166.45	147.45	163.68	231.13	181.35	90.51	50.6	74.57	198.84	217.25	200.2
Peaxi162Scf00003g04349	1041.55	978.04	805.51	639.96	496.72	608.69	1657.55	1970.31	1229.48	343.72	666.39	291.57
Peaxi162Scf00003g04426	244.93	200.47	192.54	119.38	128.74	152.41	394.46	437.13	327.57	93.92	157.59	71.21
Peaxi162Scf00003g04427	372.42	308.6	316.84	142.76	106.44	110.93	167.51	223.95	128.72	31.97	55.16	34.93
Peaxi162Scf00003g04536	1.55	0	2.44	24.61	6.08	24.12	1.35	2.15	3.55	124.9	167.72	108.84
Peaxi162Scf00003g04617	113.58	103.27	120.64	93.53	86.17	108.04	131.04	153.96	132.27	98.92	84.42	88.68
Peaxi162Scf00003g04618	360.83	295.23	338.78	269.52	227.07	305.79	321.51	416.67	385.27	242.8	213.87	227.08
Peaxi162Scf00003g04711	46.36	38.88	40.21	76.3	66.9	59.81	77	64.6	71.9	23.98	36.02	38.97
Peaxi162Scf00003g04712	2125.6	1941.49	2013.16	2434.31	2085.2	1910.97	1267.14	1126.2	1107.87	677.45	810.47	800.81
Peaxi162Scf00003g04827	116.67	99.63	102.36	57.84	94.27	75.24	33.77	20.46	34.62	149.88	110.31	146.46
Peaxi162Scf00003g04831	169.21	153.08	169.39	289.21	236.19	272.03	164.81	117.36	110.08	177.86	213.87	205.58
Peaxi162Scf00003g04840	192.39	157.94	162.08	205.53	205.78	132.16	86.46	46.3	47.05	7.99	3.38	10.75
Peaxi162Scf00003g04918	545.5	402.15	403.36	276.91	434.88	162.06	274.23	271.32	165.11	1	4.5	0
Peaxi162Scf00003g05023	51	51.03	49.96	12.31	15.21	3.86	75.65	95.82	71.9	6	11.26	2.69
Peaxi162Scf00003g05025	42.5	42.52	32.9	8.61	15.21	4.82	71.6	96.9	65.69	7.99	16.88	10.75
Peaxi162Scf00003g05121	856.88	756.91	736.05	639.96	876.86	640.53	251.27	321.92	347.1	459.63	484.03	573.74
Peaxi162Scf00003g05232	3483.17	3027.66	3357.29	3141.95	3315.84	3043.47	2179	2552.79	2163.36	3995.78	3930.78	3872.38
Peaxi162Scf00003g05355	496.82	579.53	511.82	169.84	146.99	134.09	1854.79	1788.35	1548.17	362.71	486.28	333.22
Peaxi162Scf00003g05358	176.17	134.86	147.45	99.69	113.54	95.5	263.43	258.4	220.15	140.89	130.58	145.11
Peaxi162Scf00003g05361	560.95	494.49	625.15	537.81	595.05	641.49	245.86	242.25	233.47	634.49	533.56	596.58
Peaxi162Scf00004g00117	55.63	32.8	31.68	66.46	55.75	48.23	70.25	49.53	35.51	187.85	178.98	212.3
Peaxi162Scf00004g00138	318.34	283.08	230.32	94.76	115.56	80.07	687.61	689.07	604.53	108.91	114.82	104.8
Peaxi162Scf00004g00283	140.62	168.88	116.99	82.46	140.91	91.64	27.02	36.61	20.42	6.99	12.38	17.47
Peaxi162Scf00004g01611	684.58	596.54	692.18	440.59	421.7	411.91	995.61	1273.7	1101.65	278.78	353.46	350.69
Peaxi162Scf00004g01813	10.82	2.43	10.97	25.84	44.6	42.44	12.16	17.23	7.1	153.88	198.12	134.36
Peaxi162Scf00004g01815	524.64	499.35	563	760.57	829.21	1161.44	202.63	239.02	228.14	944.24	1013.09	773.94
Peaxi162Scf00004g01817	328.38	391.21	364.37	470.12	513.95	558.53	385.01	434.97	548.61	924.25	1019.84	996.98
Peaxi162Scf00004g02110	605	626.91	603.22	947.63	685.27	1227.04	10.81	40.91	121.62	215.83	602.22	245.89
Peaxi162Scf00004g02340	200.12	205.33	185.23	132.91	132.8	147.59	205.34	205.64	168.67	94.92	82.17	95.4
Peaxi162Scf00004g02521	482.14	426.45	503.29	761.8	743.05	677.18	351.23	404.83	474.04	657.47	617.98	694.66
Peaxi162Scf00004g02625	1180.63	1596.45	1127.22	1562.98	1329.99	1693.93	1380.62	1226.33	1527.75	3612.09	3723.66	3829.38
Peaxi162Scf00004g02626	449.69	489.63	428.95	520.58	505.84	614.48	247.21	289.62	298.27	583.53	547.07	528.05
Peaxi162Scf00004g02627	48.68	40.09	53.62	109.53	86.17	88.75	58.09	63.52	76.34	118.9	105.81	131.68
Peaxi162Scf00004g02825	1.55	0	3.66	9.85	7.1	7.72	1.35	3.23	1.78	39.97	59.66	52.4
Peaxi162Scf00004g02916	774.21	797.01	873.75	916.86	1042.09	829.6	262.07	313.31	266.31	127.9	100.18	153.18
Peaxi162Scf00004g03311	98.13	106.92	114.55	49.23	75.01	94.54	133.74	117.36	126.94	95.92	66.41	88.68
Peaxi162Scf00004g03412	465.92	458.04	511.82	339.67	363.92	307.72	194.53	162.58	188.2	102.92	77.67	103.46
Peaxi162Scf00004g03812	50.22	92.34	51.18	185.83	142.93	214.15	94.56	114.13	108.3	496.6	574.08	424.59
Peaxi162Scf00004g03918	205.53	200.47	185.23	227.68	214.91	250.81	393.11	288.55	292.95	209.83	217.25	201.55
Peaxi162Scf00004g04217	177.71	138.5	196.2	147.68	235.18	131.19	48.63	137.81	81.67	568.54	692.28	522.68
Peaxi162Scf00004g04221	278.16	273.36	336.34	267.06	231.13	245.02	245.86	287.47	264.54	477.61	476.15	458.18
Peaxi162Scf00004g04414	1276.44	1204.02	1286.86	1132.24	1350.26	1236.68	871.33	838.73	919.67	1393.88	1308.01	1397.39
Peaxi162Scf00004g04520	1043.1	900.28	1106.51	995.63	946.8	1008.06	992.91	1102.51	984.47	2524.96	2218.66	2346
Peaxi162Scf00004g04521	56.4	64.39	67.02	88.61	79.07	49.2	31.07	18.3	27.52	42.97	49.53	40.31
Peaxi162Scf00004g04522	785.03	817.66	1032.17	1375.91	1751.69	1583.96	302.6	304.7	266.31	2092.31	1618.69	1985.9
Peaxi162Scf00004g04618	1164.4	1188.22	1273.46	1506.37	1391.82	1354.37	859.17	894.71	889.49	1979.4	2171.39	2043.68
Peaxi162Scf00004g04619	295.93	326.82	247.38	269.52	201.73	205.47	370.15	454.35	537.95	241.81	204.87	223.04
Peaxi162Scf00005g00134	108.17	128.78	77.99	161.22	146.99	168.81	101.32	87.21	81.67	187.85	200.37	177.36
Peaxi162Scf00005g00322	69.54	89.91	104.8	78.76	71.97	62.7	28.37	26.92	38.17	6	3.38	1.34
Peaxi162Scf00005g00394	1438.7	1392.33	1523.27	1806.65	2173.39	1362.09	149.95	180.88	137.6	15.99	22.51	21.5
Peaxi162Scf00005g00439	3147.83	2602.43	3710.69	3842.22	5106.05	3931.92	241.81	260.55	224.59	1387.88	1413.82	1439.04
Peaxi162Scf00005g00472	135.99	81.4	120.64	196.91	160.17	193.89	263.43	279.93	174.88	482.61	517.8	460.87
Peaxi162Scf00005g00612	83.45	89.91	136.49	205.53	324.39	196.79	5.4	6.46	8.88	180.85	63.04	90.02
Peaxi162Scf00005g04210	14.68	20.65	26.81	52.92	40.55	86.82	6.75	22.61	24.86	225.82	190.24	282.17
Peaxi162Scf00005g04417	88.08	117.85	69.46	157.53	165.23	141.8	48.63	29.07	34.62	17.99	14.63	17.47
Peaxi162Scf00005g05110	31.68	40.09	47.53	98.46	98.33	81.03	35.12	36.61	34.62	343.72	333.19	300.98
Peaxi162Scf00005g05112	1822.71	1897.75	1829.15	2535.22	2069.99	2079.79	3062.49	2807.96	2912.59	1472.81	1752.64	1598.94
Peaxi162Scf00006g00088	1648.09	1388.69	1704.85	2691.52	2340.65	1999.72	610.61	724.6	715.5	1961.42	1672.72	1778.98
Peaxi162Scf00006g00092	935.7	988.97	874.97	793.8	903.21	890.37	1198.25	1153.11	1225.93	2210.22	2003.66	2204.92
Peaxi162Scf00006g00099	827.52	889.34	842.07	678.11	708.58	690.69	799.73	858.11	902.8	1299.95	1206.7	1366.48
Peaxi162Scf00006g00159	419.56	465.33	435.05	433.2	390.28	404.19	470.11	460.81	489.13	288.77	341.07	294.26
Peaxi162Scf00006g00174	91.17	81.4	106.02	64	60.82	66.56	99.97	87.21	94.99	58.95	48.4	59.12
Peaxi162Scf00006g00210	77.27	111.78	103.58	62.77	92.25	80.07	156.7	153.96	128.72	85.93	82.17	61.81
Peaxi162Scf00006g00319	113.58	87.48	99.93	87.38	70.96	80.07	86.46	104.44	71.9	31.97	45.03	48.37
Peaxi162Scf00006g00386	43.27	60.75	69.46	84.92	135.84	149.52	29.72	34.45	46.16	322.74	307.3	318.44
Peaxi162Scf00006g00389	117.44	94.77	143.8	84.92	130.77	92.61	1229.32	1594.55	1442.53	2578.92	2406.65	2641.6
Peaxi162Scf00006g00416	74.95	112.99	73.12	98.46	66.9	141.8	139.14	102.28	87	287.77	222.88	237.82
Peaxi162Scf00006g00418	808.21	642.71	472.82	376.59	616.33	454.35	406.62	362.84	338.22	745.4	626.99	701.38
Peaxi162Scf00006g00426	10.04	12.15	14.62	17.23	10.14	13.51	64.84	62.45	34.62	40.97	19.14	28.22
Peaxi162Scf00006g00511	343.06	349.91	275.41	123.07	156.11	159.17	78.35	68.91	84.33	4	2.25	1.34
Peaxi162Scf00006g00522	1386.16	1329.16	1230.8	1086.7	1260.04	917.38	401.22	402.67	352.42	134.89	124.95	130.33
Peaxi162Scf00006g00524	892.43	829.81	659.27	521.81	479.48	391.65	333.67	390.83	486.47	204.83	115.94	256.64
Peaxi162Scf00006g00525	118.99	132.43	108.46	193.22	163.21	171.71	299.9	283.16	320.46	183.85	162.09	193.48
Peaxi162Scf00006g00535	4167.75	4938.78	4391.9	3305.64	3552.04	3220.97	3773.06	4052.59	4760.81	1588.72	2134.24	2300.32
Peaxi162Scf00006g00715	388.65	377.85	361.93	243.68	259.51	274.93	726.78	741.83	682.65	429.65	450.26	455.49
Peaxi162Scf00006g00717	421.1	376.63	358.27	359.36	504.83	421.55	362.04	383.29	318.69	654.47	610.1	697.35
Peaxi162Scf00006g02411	369.33	380.28	385.08	356.9	399.4	410.94	613.31	583.56	537.07	247.8	265.65	295.6
Peaxi162Scf00006g03312	140.62	187.1	168.17	187.07	213.89	196.79	158.06	122.74	149.14	208.83	194.74	243.2
Peaxi162Scf00006g03625	88.08	87.48	73.12	76.3	78.06	76.21	78.35	61.37	71.02	156.87	166.6	198.86
Peaxi162Scf00006g03910	73.4	49.81	81.65	79.99	172.33	110.93	78.35	113.05	133.16	639.48	601.1	588.52
Peaxi162Scf00006g04217	48.68	41.31	42.65	38.15	25.34	26.05	286.39	231.48	201.51	36.97	29.27	24.19
Peaxi162Scf00007g00011	14776.4	10660	11160.1	4957.22	3763.9	5627.77	48023.1	46235.4	44225	12814.7	14510.8	12435.4
Peaxi162Scf00007g00012	338.43	247.85	247.38	135.38	87.18	123.48	1118.54	1008.84	1030.63	244.8	330.94	263.35
Peaxi162Scf00007g00033	245.71	233.27	168.17	104.61	91.23	156.27	379.6	598.63	379.05	32.97	41.65	37.62
Peaxi162Scf00007g00157	1.55	3.64	2.44	0	2.03	7.72	1.35	1.08	23.97	53.96	47.28	37.62
Peaxi162Scf00007g00182	213.26	227.2	241.29	276.91	336.55	254.67	272.88	234.71	256.55	442.64	426.62	442.06
Peaxi162Scf00007g00185	174.62	218.69	201.07	124.3	200.71	109.01	493.08	432.82	466.94	816.34	828.48	678.54
Peaxi162Scf00007g00222	17.77	35.23	36.56	0	9.12	6.75	279.64	236.87	248.56	5	10.13	6.72
Peaxi162Scf00007g00252	451.24	281.87	387.52	334.75	305.13	362.71	72.95	93.67	126.06	39.97	47.28	51.06
Peaxi162Scf00007g00285	311.38	354.77	290.03	431.97	401.43	519.95	141.84	109.82	118.95	2904.66	2438.17	2778.65
Peaxi162Scf00007g00315	147.58	160.37	168.17	94.76	136.85	189.07	199.93	173.34	207.72	467.62	416.49	384.28
Peaxi162Scf00007g00429	1462.65	1363.18	1384.35	691.65	451.1	732.17	4651.15	6056.27	4475.85	2692.83	2510.21	2874.05
Peaxi162Scf00007g00828	4248.1	4133.26	4198.14	4504.33	5278.38	3685.93	1136.11	1124.04	1351.1	65.95	79.92	67.18
Peaxi162Scf00007g00832	70.31	99.63	85.3	67.69	103.4	81.03	54.04	58.14	55.93	27.98	41.65	34.93
Peaxi162Scf00007g00833	11032.1	12364.6	11002.9	12623.2	10907.5	13967.2	9757.55	10151.9	10903.8	16728.5	18375.2	16798.2
Peaxi162Scf00007g01112	145.26	150.65	154.76	146.45	197.67	158.2	270.18	317.62	310.7	203.84	180.1	214.98
Peaxi162Scf00007g01229	48.68	47.38	42.65	84.92	68.93	68.49	51.33	48.45	48.82	34.97	31.52	26.87
Peaxi162Scf00007g01343	364.7	352.34	383.86	524.27	638.64	428.3	86.46	82.9	82.56	200.84	185.73	176.02
Peaxi162Scf00007g01610	24.73	26.73	46.31	34.46	34.47	70.42	17.56	83.98	287.62	417.66	306.18	389.66
Peaxi162Scf00007g01729	28.59	18.22	18.28	0	0	0	195.88	177.65	131.38	0	1.13	0
Peaxi162Scf00007g01730	115.9	105.7	84.08	28.31	43.59	28.94	1144.21	1242.48	965.83	78.94	66.41	55.09
Peaxi162Scf00007g01734	67.99	82.62	71.9	104.61	79.07	70.42	131.04	136.74	123.39	73.94	83.3	104.8
Peaxi162Scf00007g01817	1570.82	1603.74	1411.16	729.8	852.53	703.23	3578.53	3746.81	3296.97	2433.04	2108.35	2352.72
Peaxi162Scf00007g02516	186.98	198.04	170.61	280.6	214.91	240.2	243.16	265.94	237.91	440.64	530.18	491.77
Peaxi162Scf00007g02536	204.76	185.89	224.23	249.83	237.21	201.61	72.95	65.68	59.48	27.98	22.51	24.19
Peaxi162Scf00007g02826	205.53	218.69	274.19	419.67	376.09	404.19	66.19	68.91	50.6	947.24	837.49	998.33
Peaxi162Scf00007g02845	125.94	176.17	131.61	231.37	181.45	235.37	645.73	498.5	534.4	1058.15	1000.71	1121.94
Peaxi162Scf00007g02852	1560.78	1529.62	1769.43	932.86	1374.59	1272.37	499.83	524.34	545.94	1045.16	1188.69	1027.89
Peaxi162Scf00007g02858	345.38	325.61	387.52	289.21	348.72	387.79	283.69	323	324.02	633.49	666.39	572.39
Peaxi162Scf00007g02859	46.36	65.61	79.21	75.07	38.52	72.35	5.4	9.69	7.1	56.95	48.4	40.31
Peaxi162Scf00007g10129	12.36	8.5	2.44	0	0	0	218.85	150.73	107.41	1	0	0
Peaxi162Scf00008g00025	244.16	240.56	209.6	235.06	255.45	271.07	190.48	167.96	234.36	344.72	294.92	368.16
Peaxi162Scf00008g00033	219.44	196.82	226.66	77.53	91.23	107.08	1483.29	1414.74	1069.69	685.45	769.95	571.05
Peaxi162Scf00008g00386	0	0	0	1.23	0	0	0	1.08	1.78	35.97	128.32	59.12
Peaxi162Scf00008g00438	137.53	159.16	157.2	219.06	197.67	261.42	98.62	86.13	90.55	430.65	460.39	432.65
Peaxi162Scf00008g00441	3737.37	3986.26	3084.32	1555.59	1672.62	1963.06	4245.88	5745.11	5466.54	686.45	660.76	591.2
Peaxi162Scf00008g01718	771.89	718.04	814.04	712.57	998.5	989.73	475.52	604.01	553.93	1058.15	1104.27	1014.45
Peaxi162Scf00008g02025	969.69	985.33	1005.36	1043.63	1043.11	1030.25	1156.37	1162.8	1098.99	1776.57	1797.67	1835.42
Peaxi162Scf00008g02124	23.18	21.87	20.72	36.92	23.32	27.01	63.49	69.98	49.71	104.92	148.59	122.27
Peaxi162Scf00008g02125	36.32	43.74	31.68	49.23	36.49	41.48	37.83	31.22	43.5	124.9	121.57	76.59
Peaxi162Scf00008g02421	251.12	251.49	274.19	305.21	228.08	236.34	368.8	347.76	381.72	161.87	174.48	184.08
Peaxi162Scf00008g02422	4027.12	2924.39	2348.28	967.32	907.27	979.12	967.24	1222.02	1070.58	658.47	640.5	705.41
Peaxi162Scf00008g02424	1077.87	1019.34	1016.33	1025.17	933.63	949.22	91.86	88.29	99.42	54.96	51.78	73.9
Peaxi162Scf00008g02524	910.97	884.48	853.03	806.1	735.95	820.92	898.35	1055.14	931.21	1695.63	1402.57	1656.71
Peaxi162Scf00008g02527	93.49	93.55	51.18	68.92	79.07	76.21	87.81	96.9	83.45	202.84	145.21	159.89
Peaxi162Scf00008g02716	101.99	70.47	124.3	258.45	224.03	302.9	91.86	110.9	135.82	948.24	1009.71	1015.79
Peaxi162Scf00008g03516	209.39	179.81	216.91	179.68	205.78	169.78	176.97	173.34	205.95	306.75	323.06	337.25
Peaxi162Scf00008g03526	70.31	91.12	140.14	142.76	162.19	213.19	59.44	100.13	80.78	635.49	509.92	493.12
Peaxi162Scf00008g03715	135.22	140.93	123.08	142.76	128.74	140.84	91.86	92.59	86.11	132.89	146.34	155.86
Peaxi162Scf00008g04010	304.43	309.81	346.09	301.52	361.89	330.88	321.51	303.62	311.59	660.47	563.95	607.33
Peaxi162Scf00008g04011	703.12	614.77	703.14	675.65	702.5	538.28	455.25	485.58	359.52	1085.13	1135.78	996.98
Peaxi162Scf00008g04610	123.63	138.5	147.45	185.83	117.59	143.73	448.5	437.13	392.37	210.83	273.53	270.07
Peaxi162Scf00009g00024	6.18	3.64	7.31	6.15	3.04	9.65	28.37	22.61	29.29	101.92	128.32	159.89
Peaxi162Scf00009g00025	3280.73	3529.43	3239.09	2658.29	2514	2641.21	2711.26	2931.77	3130.96	1221.02	1076.13	1238.84
Peaxi162Scf00009g00026	750.26	759.34	720.2	680.57	831.24	881.69	684.91	632.01	735.91	1335.92	1271.99	1281.84
Peaxi162Scf00009g00027	1027.64	800.65	1179.62	1039.93	1186.04	892.3	871.33	854.88	755.44	1528.77	1896.73	1605.65
Peaxi162Scf00009g00051	927.2	947.66	960.27	649.8	714.66	829.6	1410.34	1715.14	1915.68	888.28	929.79	897.55
Peaxi162Scf00009g00061	124.4	127.57	164.51	247.37	222	286.5	60.79	45.22	57.7	72.94	141.83	100.77
Peaxi162Scf00009g00081	69.54	81.4	53.62	52.92	68.93	73.31	55.39	61.37	72.79	153.88	163.22	134.36
Peaxi162Scf00009g00082	266.57	346.26	371.68	331.06	319.32	349.2	66.19	85.06	96.76	234.81	275.79	251.26
Peaxi162Scf00009g00112	43.27	64.39	46.31	38.15	76.03	70.42	105.37	83.98	89.66	179.86	195.86	185.42
Peaxi162Scf00009g00113	302.88	255.14	280.28	297.83	307.15	271.07	151.3	146.43	133.16	54.96	86.68	84.65
Peaxi162Scf00009g00114	101.22	103.27	149.89	152.61	177.4	155.31	160.76	142.12	171.33	308.75	351.2	343.97
Peaxi162Scf00009g00132	161.49	207.76	187.67	35.69	53.73	133.12	101.32	61.37	48.82	222.82	372.59	200.2
Peaxi162Scf00009g00162	272.75	307.38	288.81	366.75	397.37	247.92	112.12	105.51	109.19	54.96	45.03	49.71
Peaxi162Scf00009g00221	24.73	20.65	28.03	27.08	18.25	18.33	0	2.15	3.55	70.94	81.05	60.46
Peaxi162Scf00009g00227	149.9	153.08	190.1	143.99	154.08	158.2	198.58	149.66	187.31	87.93	73.17	83.31
Peaxi162Scf00009g00245	503	385.14	405.8	436.9	481.51	400.33	640.33	684.76	512.21	149.88	96.81	150.49
Peaxi162Scf00009g00246	475.96	396.07	332.68	326.13	289.92	377.18	802.43	717.06	714.61	173.86	158.72	182.74
Peaxi162Scf00009g00321	193.94	206.54	177.92	420.9	322.36	340.52	224.25	167.96	139.37	88.93	85.55	63.15
Peaxi162Scf00009g00422	95.04	130	106.02	140.3	141.92	108.04	70.25	54.91	76.34	23.98	40.52	32.25
Peaxi162Scf00009g00431	1103.36	1253.83	1478.18	2756.75	2881.97	3740.92	620.06	757.98	896.59	2395.07	2879.42	2121.61
Peaxi162Scf00009g00434	4247.33	4947.28	4544.23	2371.54	2816.08	3287.53	5046.96	5567.46	5768.36	10046.9	9464.5	10218.4
Peaxi162Scf00009g00519	172.3	213.83	187.67	179.68	255.45	226.69	171.56	150.73	152.69	609.51	595.47	481.02
Peaxi162Scf00009g00521	458.96	419.16	417.99	351.98	323.37	430.23	698.42	918.4	987.14	2488.99	2385.26	2562.33
Peaxi162Scf00009g00524	525.41	568.6	619.06	500.89	742.03	580.72	409.32	369.3	479.37	620.5	690.03	628.82
Peaxi162Scf00009g00526	733.26	789.72	837.19	636.27	807.93	660.79	210.74	218.56	237.91	78.94	78.8	61.81
Peaxi162Scf00009g00529	198.57	206.54	181.57	95.99	241.26	145.66	291.79	314.39	247.67	50.96	42.77	51.06
Peaxi162Scf00009g00624	422.65	428.88	453.33	527.97	574.77	798.73	493.08	545.87	713.72	1210.02	1381.18	1353.05
Peaxi162Scf00009g00813	75.72	91.12	64.59	45.54	31.42	56.91	155.35	148.58	146.47	271.78	253.27	251.26
Peaxi162Scf00009g01233	78.04	77.76	68.24	82.46	80.08	101.29	87.81	58.14	60.36	17.99	14.63	18.81
Peaxi162Scf00009g01415	548.59	596.54	576.41	503.35	407.51	412.87	557.92	581.4	568.14	253.8	282.54	264.7
Peaxi162Scf00009g01531	457.42	330.47	268.1	349.52	478.47	353.06	151.3	163.65	153.57	110.91	103.56	94.06
Peaxi162Scf00009g01815	81.13	34.02	46.31	51.69	55.75	54.02	78.35	91.52	69.24	170.86	155.34	182.74
Peaxi162Scf00009g01816	2.32	1.21	2.44	2.46	2.03	0	17.56	18.3	12.43	46.96	65.29	38.97
Peaxi162Scf00009g01818	20.09	12.15	9.75	7.38	13.18	15.43	27.02	25.84	19.53	67.95	55.16	63.15
Peaxi162Scf00009g02419	64.9	70.47	54.84	64	60.82	55.95	141.84	138.89	128.72	25.98	39.4	26.87
Peaxi162Scf00009g02613	61.04	57.1	48.74	40.61	53.73	33.76	78.35	57.06	57.7	15.99	22.51	25.53
Peaxi162Scf00010g00091	68.77	60.75	35.34	7.38	7.1	10.61	159.41	133.51	96.76	12.99	12.38	8.06
Peaxi162Scf00010g00309	30.91	27.94	9.75	3.69	2.03	1.93	74.3	65.68	37.28	3	4.5	10.75
Peaxi162Scf00010g00342	319.88	353.55	420.42	1179	1225.57	1091.98	9.46	3.23	5.33	53.96	65.29	36.28
Peaxi162Scf00010g01919	5533.04	4591.3	5402.13	10931	9948.54	9876.09	799.73	793.51	732.36	9957.97	8226.28	8811.61
Peaxi162Scf00010g03010	584.13	624.49	664.15	508.28	483.54	646.32	936.17	1122.97	1043.95	3134.47	2824.27	2931.83
Peaxi162Scf00011g00014	502.23	433.74	386.3	590.73	488.61	426.38	560.62	485.58	537.95	294.76	314.06	323.82
Peaxi162Scf00011g00030	511.5	507.85	461.86	493.51	485.57	464.96	798.38	797.81	743.9	489.61	455.89	518.65
Peaxi162Scf00011g00133	1006.78	812.8	828.66	759.34	914.37	599.05	934.82	802.12	522.86	298.76	248.77	311.73
Peaxi162Scf00011g00155	34	30.37	25.59	25.84	27.37	27.97	20.26	23.69	31.96	44.96	33.77	41.65
Peaxi162Scf00011g00157	797.39	697.38	771.39	908.25	1059.33	1024.46	214.79	236.87	287.62	559.55	396.23	476.99
Peaxi162Scf00011g00238	159.17	149.44	186.45	200.6	246.33	198.72	145.9	144.27	133.16	364.71	329.82	369.5
Peaxi162Scf00011g00243	177.71	126.35	191.32	143.99	169.29	150.49	136.44	166.88	161.56	270.78	255.52	292.91
Peaxi162Scf00011g00263	59.5	61.96	59.71	64	69.95	60.77	68.9	81.83	87	152.88	121.57	126.3
Peaxi162Scf00011g00292	78.81	202.9	124.3	108.3	97.32	170.74	66.19	86.13	179.32	287.77	231.88	255.29
Peaxi162Scf00011g00358	187.76	191.96	197.42	169.84	196.66	159.17	317.46	258.4	237.02	147.88	162.09	134.36
Peaxi162Scf00011g00425	522.32	468.97	475.26	382.74	441.98	485.22	529.55	591.09	616.07	952.23	1025.47	920.4
Peaxi162Scf00011g00427	319.88	279.44	269.31	190.76	219.97	225.73	403.92	423.13	441.19	183.85	190.24	138.4
Peaxi162Scf00011g00526	1166.72	1265.98	1088.23	1069.47	1523.6	1131.54	791.63	647.08	668.45	426.66	481.78	384.28
Peaxi162Scf00011g00533	745.62	738.69	766.51	828.26	934.64	907.74	375.55	323	303.6	100.92	77.67	81.96
Peaxi162Scf00011g00627	2610.06	2455.42	2250.79	1214.69	1383.71	1552.12	3098.96	4786.88	4583.26	1193.04	1062.62	1252.28
Peaxi162Scf00011g00738	1328.98	1518.69	1373.38	1074.39	1112.04	1035.07	1567.04	1577.32	1589.01	1026.17	1051.36	1044.01
Peaxi162Scf00011g00742	339.2	340.19	331.46	328.59	321.35	289.4	368.8	348.84	377.28	601.52	879.14	687.95
Peaxi162Scf00011g00819	21.63	35.23	43.87	33.23	57.78	49.2	60.79	44.14	60.36	253.8	217.25	248.57
Peaxi162Scf00011g00934	10.04	8.5	8.53	6.15	13.18	13.51	36.47	21.53	34.62	69.94	94.55	79.27
Peaxi162Scf00011g00942	1664.32	1317.01	1462.34	1187.62	1455.69	1525.11	1715.64	1626.85	1473.6	4202.61	4698.48	3889.85
Peaxi162Scf00011g01219	295.16	275.79	444.8	296.6	262.55	393.58	1.35	4.31	14.2	40.97	93.43	30.9
Peaxi162Scf00011g01221	1931.66	1840.65	2070.43	4445.26	4247.44	4591.74	3031.42	3070.66	3253.47	27471.8	27132.8	26676.7
Peaxi162Scf00011g01324	17.77	18.22	20.72	14.77	52.71	23.15	9.46	8.61	7.1	28.98	36.02	38.97
Peaxi162Scf00011g01411	33.22	23.08	30.47	153.84	144.96	130.23	1.35	0	0	20.98	38.27	26.87
Peaxi162Scf00011g01437	1481.2	1540.56	1543.99	1117.47	1070.48	897.13	1132.05	1243.55	1203.74	217.82	226.26	264.7
Peaxi162Scf00011g01538	1212.31	1280.56	1185.72	950.09	768.39	949.22	1576.5	1915.4	1551.72	2816.73	3156.33	2743.72
Peaxi162Scf00011g01540	112.04	123.93	124.3	130.45	106.44	110.93	105.37	116.28	110.96	31.97	29.27	34.93
Peaxi162Scf00011g01619	688.44	923.36	894.47	1259	1294.51	1636.05	403.92	532.95	1078.57	2312.14	2411.15	2505.89
Peaxi162Scf00011g01635	95.04	89.91	102.36	23.38	16.22	43.41	590.34	518.96	648.03	189.85	227.38	252.6
Peaxi162Scf00011g01724	182.35	191.96	170.61	195.68	156.11	182.32	121.58	144.27	127.83	192.84	219.5	206.92
Peaxi162Scf00011g01833	648.26	667.01	583.72	441.82	508.88	440.85	814.59	891.48	926.77	514.59	534.69	553.58
Peaxi162Scf00011g01843	424.96	360.84	414.33	289.21	303.1	226.69	536.31	618.01	473.15	221.82	221.75	237.82
Peaxi162Scf00011g01847	596.5	641.49	571.53	520.58	542.33	497.76	1184.74	1352.3	1292.51	2506.98	2145.5	2671.16
Peaxi162Scf00011g01924	309.84	324.39	274.19	296.6	271.67	289.4	447.15	474.81	496.23	814.34	837.49	814.25
Peaxi162Scf00011g02118	189.3	148.22	190.1	249.83	236.19	225.73	337.72	339.15	275.19	107.91	136.2	131.68
Peaxi162Scf00011g02119	994.42	1042.43	1039.48	1037.47	1179.96	1159.51	552.52	530.8	547.72	1664.66	1562.41	1473.98
Peaxi162Scf00011g02911	9.27	7.29	12.19	28.31	24.33	51.13	29.72	20.46	31.96	63.95	82.17	68.53
Peaxi162Scf00012g00102	16.23	21.87	21.94	33.23	33.45	32.8	25.67	23.69	21.31	32.97	37.15	47.03
Peaxi162Scf00012g00108	12.36	24.3	15.84	33.23	24.33	28.94	4.05	11.84	13.32	33.97	25.89	18.81
Peaxi162Scf00012g00179	340.74	455.61	333.9	961.17	943.76	569.14	87.81	97.98	110.08	35.97	33.77	34.93
Peaxi162Scf00012g00231	17.77	32.8	18.28	8.61	10.14	13.51	22.97	37.68	65.69	173.86	222.88	167.96
Peaxi162Scf00012g01425	127.49	137.29	148.67	126.76	134.82	102.25	224.25	253.02	207.72	113.91	133.95	143.77
Peaxi162Scf00012g02112	417.24	359.63	407.02	290.44	335.54	309.65	506.59	434.97	349.76	43.96	66.41	73.9
Peaxi162Scf00012g02113	165.35	166.45	176.7	278.14	219.97	220.91	145.9	151.81	152.69	275.78	314.06	252.6
Peaxi162Scf00012g02523	83.45	109.35	88.96	103.38	74	58.84	147.25	134.58	129.61	58.95	67.54	75.24
Peaxi162Scf00012g03212	105.85	132.43	110.89	137.84	136.85	143.73	206.69	159.35	201.51	121.9	95.68	128.99
Peaxi162Scf00013g00007	155.31	188.32	136.49	179.68	175.37	160.13	252.62	234.71	260.1	101.92	120.44	134.36
Peaxi162Scf00013g00031	278.16	183.46	283.94	264.6	271.67	349.2	78.35	89.36	106.53	500.6	479.53	468.93
Peaxi162Scf00013g00051	125.94	88.69	138.92	191.99	204.77	153.38	32.42	37.68	26.63	15.99	20.26	10.75
Peaxi162Scf00013g00059	10.04	10.93	10.97	18.46	28.38	37.62	45.93	29.07	75.46	227.82	287.04	272.76
Peaxi162Scf00013g00082	74.18	70.47	96.27	72.61	113.54	98.39	32.42	25.84	41.72	92.93	74.29	69.87
Peaxi162Scf00013g00084	55.63	31.59	56.06	157.53	236.19	156.27	109.42	113.05	79.01	697.44	673.14	653.01
Peaxi162Scf00013g00106	841.43	511.49	698.27	636.27	593.02	562.39	324.22	395.14	308.04	713.42	700.16	728.25
Peaxi162Scf00013g00124	924.11	1024.2	829.88	1395.6	864.69	860.47	1073.97	938.86	1044.84	555.55	748.56	677.2
Peaxi162Scf00013g00223	293.61	249.07	315.62	116.92	209.84	112.86	141.84	137.81	98.54	65.95	34.9	38.97
Peaxi162Scf00013g00227	40.95	70.47	35.34	185.83	89.21	103.22	301.25	230.41	240.57	140.89	140.71	173.33
Peaxi162Scf00013g00229	173.85	187.1	160.86	331.06	315.26	307.72	91.86	123.82	124.28	493.6	504.29	541.49
Peaxi162Scf00013g00253	1.55	2.43	1.22	0	0	0	17.56	23.69	34.62	6.99	5.63	6.72
Peaxi162Scf00013g00304	701.58	611.12	718.98	706.42	753.19	722.52	561.97	571.71	541.5	1503.79	1392.43	1365.14
Peaxi162Scf00013g00333	44.04	70.47	45.09	111.99	69.95	77.17	167.51	163.65	170.44	96.92	86.68	68.53
Peaxi162Scf00013g00341	91.95	88.69	84.08	131.68	176.39	190.04	25.67	33.38	44.39	614.5	586.47	534.77
Peaxi162Scf00013g00429	352.33	308.6	280.28	27.08	36.49	23.15	887.54	734.29	560.15	202.84	224.01	204.23
Peaxi162Scf00013g00437	2.32	1.21	2.44	1.23	1.01	0	16.21	12.92	9.76	37.97	65.29	49.71
Peaxi162Scf00013g00440	0	6.07	1.22	1.23	0	0	2.7	3.23	0.89	8.99	105.81	12.09
Peaxi162Scf00013g00510	521.55	464.11	475.26	364.28	437.92	355.96	536.31	566.33	438.53	313.75	323.06	307.69
Peaxi162Scf00013g00531	481.37	371.78	405.8	402.44	300.06	436.02	547.11	544.8	569.91	1244	1297.88	1177.03
Peaxi162Scf00013g00635	133.67	122.71	153.55	178.45	170.3	142.77	81.05	57.06	41.72	27.98	31.52	14.78
Peaxi162Scf00013g00725	103.54	94.77	115.77	78.76	82.11	104.18	105.37	114.13	160.68	209.83	148.59	223.04
Peaxi162Scf00013g00726	0	1.21	0	0	0	0	1.35	2.15	2.66	30.98	20.26	17.47
Peaxi162Scf00013g00734	186.98	140.93	169.39	152.61	228.08	167.85	63.49	55.99	55.04	85.93	113.69	118.24
Peaxi162Scf00013g00737	75.72	61.96	86.52	64	67.92	47.27	41.88	52.76	31.96	96.92	84.42	102.12
Peaxi162Scf00013g00738	112.81	121.5	85.3	127.99	121.65	149.52	407.97	357.45	273.42	441.64	630.37	483.71
Peaxi162Scf00013g00829	406.42	325.61	405.8	284.29	257.48	288.43	706.52	681.53	506	408.67	266.78	381.59
Peaxi162Scf00013g00834	74.18	69.25	86.52	83.69	102.38	86.82	55.39	51.68	62.14	213.83	180.1	180.05
Peaxi162Scf00013g00838	362.38	317.1	281.5	171.07	217.95	148.56	268.83	220.72	183.76	160.87	130.58	147.8
Peaxi162Scf00013g00937	921.01	854.11	881.06	587.04	636.61	563.36	536.31	486.65	480.25	248.8	274.66	271.42
Peaxi162Scf00013g00945	29.36	46.17	32.9	136.61	88.19	137.95	258.02	242.25	185.53	501.6	571.83	499.84
Peaxi162Scf00013g01026	297.48	242.99	310.75	100.92	112.52	274.93	263.43	286.39	243.23	123.9	121.57	133.02
Peaxi162Scf00013g01231	1.55	0	0	0	0	0.96	4.05	10.77	11.54	29.98	30.39	32.25
Peaxi162Scf00013g02116	166.12	144.58	177.92	131.68	181.45	160.13	237.76	231.48	201.51	401.68	348.95	392.34
Peaxi162Scf00013g03019	574.09	535.79	510.6	369.21	442.99	461.1	780.82	863.49	814.03	480.61	430	443.4
Peaxi162Scf00013g03114	784.25	991.4	1083.35	2868.74	2510.96	2918.07	379.6	403.75	546.83	7678.81	7105.13	7266.42
Peaxi162Scf00013g03227	768.03	641.49	694.61	1172.85	763.32	786.19	730.84	623.39	651.58	393.68	460.39	424.59
Peaxi162Scf00013g03331	1276.44	970.75	1183.28	1212.23	1850.02	832.49	815.94	648.16	599.21	32.97	36.02	32.25
Peaxi162Scf00013g03437	195.48	206.54	216.91	30.77	37.51	19.29	174.27	220.72	237.91	23.98	11.26	24.19
Peaxi162Scf00013g03440	68.77	98.41	93.83	43.07	51.7	69.45	51.33	51.68	47.94	125.9	122.7	180.05
Peaxi162Scf00014g00010	23.95	12.15	32.9	134.15	231.13	120.58	2.7	0	0.89	27.98	40.52	8.06
Peaxi162Scf00014g00030	38.63	64.39	35.34	65.23	95.29	115.76	9.46	23.69	41.72	1545.75	2138.74	1707.77
Peaxi162Scf00014g00041	559.41	449.53	388.74	248.6	212.88	245.99	39.18	39.84	45.27	4	1.13	4.03
Peaxi162Scf00014g00165	1073.23	1148.13	1175.97	1514.98	1938.21	1888.79	55.39	63.52	68.35	12.99	12.38	1.34
Peaxi162Scf00014g00222	159.94	183.46	173.04	151.38	161.18	145.66	225.6	231.48	201.51	116.91	146.34	128.99
Peaxi162Scf00014g00413	849.93	744.77	820.13	851.64	802.86	717.7	671.4	655.69	644.48	981.21	984.95	991.61
Peaxi162Scf00014g00414	206.3	212.62	296.12	395.05	639.65	596.15	77	67.83	67.47	188.85	215	163.92
Peaxi162Scf00014g00613	183.89	123.93	186.45	350.75	331.48	305.79	108.07	104.44	118.95	1041.16	953.43	968.77
Peaxi162Scf00014g00614	1791.03	1793.27	1897.39	1725.43	2474.46	1880.1	276.93	277.78	288.51	192.84	128.32	112.87
Peaxi162Scf00014g00715	237.98	200.47	260.78	143.99	345.67	194.86	58.09	52.76	49.71	8.99	14.63	13.44
Peaxi162Scf00014g01418	112.04	87.48	91.4	113.22	159.15	105.15	47.28	64.6	63.03	6.99	4.5	10.75
Peaxi162Scf00014g01621	63.36	89.91	79.21	148.91	80.08	83.92	262.07	219.64	234.36	112.91	111.44	141.08
Peaxi162Scf00014g01622	162.26	174.95	170.61	188.3	247.34	161.1	132.39	188.42	164.23	9.99	15.76	8.06
Peaxi162Scf00014g01720	429.6	470.19	478.92	477.51	703.51	505.48	136.44	190.57	237.02	38.97	51.78	60.46
Peaxi162Scf00014g01816	155.31	139.72	138.92	132.91	177.4	113.83	195.88	201.34	178.43	57.95	66.41	60.46
Peaxi162Scf00014g01819	416.47	424.02	430.17	275.67	315.26	303.86	1388.72	1338.3	1270.32	918.26	754.19	804.84
Peaxi162Scf00015g00013	149.9	205.33	148.67	216.6	205.78	157.24	83.76	106.59	111.85	18.98	27.02	48.37
Peaxi162Scf00015g00025	894.74	892.99	896.9	774.1	822.12	716.74	597.1	591.09	594.77	295.76	393.98	374.88
Peaxi162Scf00015g00033	29.36	9.72	4.87	262.14	56.77	272.03	58.09	67.83	73.68	177.86	149.71	189.45
Peaxi162Scf00015g00038	296.7	340.19	360.71	460.28	477.46	352.1	113.48	87.21	97.65	49.96	52.91	53.75
Peaxi162Scf00015g00039	331.47	396.07	375.33	369.21	406.5	382.97	287.74	205.64	238.79	571.54	713.66	595.23
Peaxi162Scf00015g00041	67.99	52.24	57.28	60.3	59.81	48.23	90.51	116.28	87.88	46.96	52.91	63.15
Peaxi162Scf00015g00049	76.49	74.11	110.89	114.45	121.65	138.91	95.91	92.59	89.66	230.81	255.52	229.76
Peaxi162Scf00015g00058	343.84	318.32	301	737.18	650.8	630.88	121.58	144.27	214.83	733.41	536.94	579.11
Peaxi162Scf00015g00059	142.17	164.02	168.17	196.91	233.15	182.32	81.05	66.75	73.68	40.97	47.28	33.59
Peaxi162Scf00015g00091	261.93	291.59	308.31	270.75	327.43	298.08	217.49	218.56	223.7	91.93	97.93	123.62
Peaxi162Scf00015g00126	2148	1845.51	1955.88	1167.93	1121.16	1166.26	1968.26	2356.83	2355.1	1206.03	1054.74	1147.47
Peaxi162Scf00015g00128	316.79	301.31	315.62	203.06	185.51	199.68	382.3	383.29	370.18	217.82	291.54	236.48
Peaxi162Scf00015g00141	450.46	425.23	510.6	978.4	1325.93	1299.38	114.83	176.57	257.44	544.56	410.86	521.33
Peaxi162Scf00015g00145	318.34	270.93	275.41	227.68	240.25	230.55	398.52	488.81	408.35	211.83	177.85	194.83
Peaxi162Scf00015g00237	3368.04	3776.07	3222.03	2385.08	3382.75	1596.5	206.69	411.29	323.13	141.89	130.58	103.46
Peaxi162Scf00015g00243	573.32	608.69	556.91	603.04	529.16	797.77	243.16	289.62	415.45	808.35	774.45	775.28
Peaxi162Scf00015g00308	114.35	150.65	140.14	41.84	34.47	43.41	158.06	230.41	254.77	101.92	96.81	83.31
Peaxi162Scf00015g00334	117.44	106.92	121.86	127.99	130.77	109.01	82.4	91.52	71.02	154.88	122.7	153.18
Peaxi162Scf00015g00341	598.81	600.19	651.96	603.04	677.16	709.02	678.15	747.21	650.69	1048.15	978.19	1089.69
Peaxi162Scf00015g00410	895.52	850.47	762.85	326.13	355.81	301.94	552.52	625.55	883.27	94.92	145.21	131.68
Peaxi162Scf00015g00521	1492.79	1762.89	1556.18	2465.07	2381.2	2667.26	1272.55	1483.65	1465.61	10781.3	9507.27	10027.6
Peaxi162Scf00015g00523	241.07	201.68	274.19	168.6	378.11	187.14	4.05	3.23	5.33	19.98	40.52	37.62
Peaxi162Scf00015g00527	84.99	105.7	165.73	1501.44	1441.49	2175.29	272.88	423.13	436.75	14784.1	14657.1	13666.2
Peaxi162Scf00015g00530	13.91	20.65	14.62	19.69	21.29	14.47	33.77	29.07	27.52	52.96	66.41	53.75
Peaxi162Scf00015g00623	151.44	139.72	159.64	173.53	249.37	169.78	140.49	132.43	133.16	79.94	85.55	90.02
Peaxi162Scf00015g00725	166.12	150.65	187.67	198.14	181.45	160.13	243.16	200.26	221.04	1348.91	1445.34	1393.36
Peaxi162Scf00015g00843	78.04	83.83	126.74	270.75	293.98	190.04	22.97	19.38	26.63	72.94	101.31	96.74
Peaxi162Scf00015g00937	121.31	102.06	143.8	132.91	133.81	94.54	37.83	18.3	36.4	1	2.25	1.34
Peaxi162Scf00015g01027	20.86	23.08	30.47	82.46	47.64	43.41	17.56	10.77	18.64	61.95	70.92	79.27
Peaxi162Scf00015g01028	137.53	140.93	141.36	319.98	321.35	333.77	81.05	72.14	73.68	430.65	495.29	511.93
Peaxi162Scf00015g01040	591.09	571.03	723.86	438.13	564.64	524.77	248.57	278.86	312.47	772.38	750.81	647.64
Peaxi162Scf00015g01122	3821.59	3190.46	3648.54	3123.49	3539.87	2838	1423.85	1556.87	1436.32	2510.98	2793.87	2632.2
Peaxi162Scf00015g01517	261.93	242.99	255.91	252.29	236.19	236.34	131.04	124.89	134.93	59.95	48.4	56.43
Peaxi162Scf00015g01614	188.53	236.92	220.57	276.91	287.89	311.58	470.11	434.97	382.6	625.5	822.85	615.39
Peaxi162Scf00015g01914	203.21	193.18	221.79	349.52	603.16	378.14	4.05	10.77	9.76	115.91	175.6	91.37
Peaxi162Scf00015g02216	248.8	315.89	274.19	327.36	353.78	279.75	120.23	134.58	109.19	195.84	175.6	186.77
Peaxi162Scf00015g02219	2567.56	2199.06	2557.88	3260.1	2808.99	2545.71	1371.16	1617.16	1577.47	1148.07	843.11	890.84
Peaxi162Scf00015g02223	195.48	217.48	218.13	212.91	233.15	243.09	302.6	327.31	290.28	134.89	148.59	155.86
Peaxi162Scf00015g02321	30.91	31.59	25.59	11.08	17.23	25.08	118.88	97.98	112.74	72.94	73.17	69.87
Peaxi162Scf00015g02513	1209.22	922.15	1107.72	939.02	982.28	1209.67	798.38	980.85	1149.59	1789.56	1556.78	1692.99
Peaxi162Scf00015g02613	17	27.94	15.84	16	22.3	30.87	10.81	5.38	52.38	98.92	76.54	94.06
Peaxi162Scf00015g02911	214.8	183.46	179.14	206.76	216.93	224.76	213.44	239.02	276.08	424.66	401.86	389.66
Peaxi162Scf00015g10032	6.95	2.43	3.66	24.61	5.07	50.16	5.4	12.92	13.32	36.97	48.4	48.37
Peaxi162Scf00015g10132	129.81	143.36	112.11	120.61	144.96	130.23	17.56	24.76	25.74	48.96	46.15	32.25
Peaxi162Scf00016g00008	3442.99	3823.45	3358.51	3527.16	3541.9	3550.88	1471.13	1764.66	1634.28	2473.01	2474.19	2522.02
Peaxi162Scf00016g00013	83.45	74.11	51.18	28.31	32.44	24.12	283.69	353.15	396.81	67.95	41.65	88.68
Peaxi162Scf00016g00025	474.42	331.68	427.73	275.67	286.88	234.41	279.64	282.09	182.87	98.92	52.91	79.27
Peaxi162Scf00016g00036	339.2	362.06	291.25	390.13	310.19	305.79	505.24	493.11	511.32	227.82	271.28	245.89
Peaxi162Scf00016g00048	176.94	166.45	171.83	246.14	149.02	140.84	208.04	166.88	173.1	66.95	50.65	76.59
Peaxi162Scf00016g00062	1046.96	1204.02	1124.78	690.42	1104.94	588.44	482.27	472.66	523.75	351.72	271.28	329.19
Peaxi162Scf00016g00087	1.55	2.43	4.87	1.23	1.01	4.82	16.21	25.84	14.2	59.95	50.65	48.37
Peaxi162Scf00016g00142	44.81	51.03	49.96	66.46	61.84	51.13	39.18	35.53	31.07	68.94	52.91	51.06
Peaxi162Scf00016g00145	85.77	71.68	60.93	51.69	44.6	42.44	21.61	62.45	57.7	4	22.51	29.56
Peaxi162Scf00016g00147	377.06	375.42	372.9	168.6	195.65	153.38	501.18	445.74	426.1	143.88	228.51	157.21
Peaxi162Scf00016g00152	805.89	786.07	779.92	484.89	652.83	497.76	1279.3	1347.99	1109.64	272.78	366.96	345.32
Peaxi162Scf00016g00193	80.36	87.48	59.71	89.84	95.29	99.36	74.3	92.59	80.78	120.9	123.82	154.52
Peaxi162Scf00016g00198	394.83	387.57	371.68	382.74	460.22	458.21	314.76	329.46	276.97	528.57	470.52	455.49
Peaxi162Scf00016g00203	25.5	23.08	32.9	19.69	25.34	39.55	39.18	40.91	45.27	108.91	115.94	95.4
Peaxi162Scf00016g00211	2913.71	3079.9	2930.78	2150.02	2826.22	2631.57	2739.62	2867.17	2796.3	6042.13	6392.59	5812.6
Peaxi162Scf00016g00231	94.26	76.54	93.83	152.61	125.7	107.08	87.81	89.36	69.24	52.96	34.9	44.34
Peaxi162Scf00016g00233	4.64	6.07	4.87	3.69	7.1	9.65	78.35	26.92	34.62	76.94	153.09	67.18
Peaxi162Scf00016g00239	44.04	44.95	40.21	39.38	47.64	47.27	70.25	40.91	60.36	18.98	27.02	26.87
Peaxi162Scf00016g00246	27.82	19.44	28.03	43.07	39.53	34.73	14.86	29.07	15.98	46.96	45.03	56.43
Peaxi162Scf00016g00251	37.09	26.73	58.49	28.31	38.52	21.22	218.85	230.41	150.02	125.9	104.69	130.33
Peaxi162Scf00016g00349	98.9	102.06	77.99	66.46	46.63	87.78	32.42	30.15	30.18	12.99	14.63	24.19
Peaxi162Scf00016g00358	176.94	182.24	179.14	278.14	246.33	273	329.62	233.64	316.03	636.49	670.89	610.01
Peaxi162Scf00016g00423	533.14	501.77	592.25	637.5	550.44	513.19	1408.99	1313.54	1164.68	2663.85	2253.56	2673.85
Peaxi162Scf00016g00435	95.81	92.34	92.61	100.92	79.07	86.82	90.51	68.91	76.34	41.97	41.65	55.09
Peaxi162Scf00016g00515	27.82	20.65	28.03	30.77	25.34	15.43	47.28	59.22	25.74	8.99	12.38	14.78
Peaxi162Scf00016g00516	2576.83	2292.61	2344.62	1898.96	1969.64	2011.3	3543.41	3967.53	3561.5	6857.47	6966.67	6496.51
Peaxi162Scf00016g00621	312.93	221.12	257.13	351.98	275.73	281.68	202.63	194.88	188.2	96.92	108.06	99.43
Peaxi162Scf00016g00623	190.08	162.8	207.17	195.68	268.63	193.89	455.25	452.2	341.77	147.88	97.93	116.9
Peaxi162Scf00016g00625	237.21	232.06	185.23	348.29	329.46	176.53	41.88	38.76	27.52	4	3.38	10.75
Peaxi162Scf00016g00734	979.74	996.26	1200.34	1379.6	2153.12	1702.61	258.02	219.64	300.93	1023.18	1068.25	1066.85
Peaxi162Scf00016g00735	51	41.31	42.65	51.69	36.49	44.37	31.07	31.22	32.85	120.9	100.18	145.11
Peaxi162Scf00016g00737	61.81	57.1	86.52	87.38	246.33	59.81	5.4	10.77	5.33	53.96	47.28	40.31
Peaxi162Scf00016g00826	121.31	149.44	147.45	124.3	114.55	136.98	44.58	52.76	42.61	16.99	22.51	16.12
Peaxi162Scf00016g00836	1631.86	1479.81	2064.34	1656.51	1793.25	1829.94	483.62	460.81	371.06	176.86	210.5	194.83
Peaxi162Scf00016g01036	18.54	41.31	18.28	2.46	3.04	6.75	191.83	239.02	246.78	713.42	514.42	642.26
Peaxi162Scf00016g01127	1412.43	1296.35	1083.35	623.96	587.95	660.79	2658.57	2829.49	2757.24	1176.05	1213.46	1093.73
Peaxi162Scf00016g01134	7.73	6.07	7.31	9.85	5.07	8.68	27.02	33.38	31.96	16.99	5.63	20.15
Peaxi162Scf00016g01135	742.53	654.86	920.06	3277.33	3114.11	3111	695.71	512.5	486.47	11862.4	12322.5	10456.2
Peaxi162Scf00016g01230	17.77	10.93	17.06	12.31	18.25	26.05	0	3.23	4.44	14.99	50.65	29.56
Peaxi162Scf00016g01334	71.09	89.91	113.33	396.28	162.19	262.38	67.54	88.29	75.46	2218.21	3034.76	2730.28
Peaxi162Scf00016g01348	77.27	98.41	99.93	274.44	350.74	233.45	44.58	37.68	34.62	498.6	346.7	378.91
Peaxi162Scf00016g01526	23.18	69.25	15.84	92.3	26.36	50.16	132.39	115.2	132.27	406.67	457.02	342.63
Peaxi162Scf00016g01531	355.43	363.27	365.59	619.04	482.53	554.67	183.72	175.5	171.33	272.78	333.19	302.32
Peaxi162Scf00016g01634	151.44	150.65	148.67	167.37	154.08	195.82	824.05	740.75	702.18	1851.51	1749.27	1623.12
Peaxi162Scf00016g01636	608.86	673.08	622.71	407.36	554.5	380.07	405.27	329.46	371.95	62.95	49.53	51.06
Peaxi162Scf00016g01731	1389.25	1430	1506.21	1926.03	2042.62	2248.6	2603.18	2787.5	2557.5	4795.13	5085.71	4794.12
Peaxi162Scf00016g01732	908.65	782.43	913.96	1095.32	1073.52	1063.05	1022.63	967.93	861.97	372.7	328.69	424.59
Peaxi162Scf00016g01734	122.85	122.71	85.3	93.53	90.22	116.72	131.04	171.19	141.15	22.98	14.63	17.47
Peaxi162Scf00016g01737	1322.8	1351.03	1263.71	1363.61	1296.53	1746.98	1200.95	1190.8	1120.29	346.72	433.38	361.44
Peaxi162Scf00016g01819	0	0	0	0	0	0	112.12	264.86	93.21	33.97	41.65	26.87
Peaxi162Scf00016g01820	0	2.43	0	1.23	0	0	324.22	660	235.24	99.92	111.44	108.84
Peaxi162Scf00016g01823	64.9	57.1	58.49	81.23	69.95	95.5	39.18	38.76	49.71	91.93	128.32	107.49
Peaxi162Scf00016g01912	51.77	51.03	64.59	102.15	98.33	93.57	51.33	61.37	62.14	192.84	234.14	202.89
Peaxi162Scf00016g01935	513.82	572.24	494.76	670.73	564.64	558.53	414.73	493.11	520.2	1040.16	954.55	949.96
Peaxi162Scf00016g01936	54.86	83.83	35.34	146.45	76.03	115.76	395.81	340.23	354.2	775.37	658.51	687.95
Peaxi162Scf00016g01946	302.11	382.71	298.56	345.82	333.51	273.96	174.27	113.05	102.09	90.93	87.8	75.24
Peaxi162Scf00016g01956	1.55	1.21	1.22	48	32.44	40.52	0	0	0	122.9	135.08	119.58
Peaxi162Scf00016g02023	101.22	126.35	96.27	770.41	805.9	1326.39	3417.78	5228.31	5118.55	67124.9	69159.1	69212.4
Peaxi162Scf00016g02027	1427.11	1431.21	1531.8	1565.44	1795.28	1597.46	1065.86	1074.52	1011.99	2265.17	2071.2	2082.65
Peaxi162Scf00016g02111	435.01	488.41	433.83	615.35	553.48	995.52	147.25	152.89	147.36	823.34	432.25	619.42
Peaxi162Scf00016g02216	577.18	635.42	589.81	462.74	766.36	422.52	41.88	46.3	31.07	0	0	0
Peaxi162Scf00016g02238	68.77	64.39	80.43	153.84	157.12	154.34	116.18	113.05	78.12	160.87	182.36	163.92
Peaxi162Scf00016g02254	1645	1583.08	1607.36	978.4	1007.63	998.41	1126.65	1140.19	1032.41	606.51	672.02	614.04
Peaxi162Scf00016g02329	392.51	450.75	372.9	451.66	384.2	407.08	5846.69	5920.61	5820.73	13436.2	13465.1	13312.8
Peaxi162Scf00016g02336	22.41	30.37	19.5	39.38	35.48	28.94	49.98	39.84	45.27	22.98	24.76	21.5
Peaxi162Scf00016g02435	30.91	9.72	23.15	18.46	11.15	10.61	194.53	431.74	90.55	13.99	14.63	9.41
Peaxi162Scf00016g02523	2270.86	1802.99	2150.86	2872.43	5109.09	2561.15	82.4	209.95	127.83	2549.94	1819.06	2575.76
Peaxi162Scf00016g02611	100.45	111.78	98.71	92.3	113.54	132.16	97.26	88.29	86.11	241.81	248.77	217.67
Peaxi162Scf00016g02623	864.61	814.02	1178.4	1400.53	1313.77	2110.66	398.52	399.44	669.34	106.91	93.43	79.27
Peaxi162Scf00016g02624	9.27	12.15	1.22	3.69	7.1	12.54	12.16	26.92	47.94	78.94	68.66	87.34
Peaxi162Scf00016g02734	76.49	53.46	85.3	36.92	44.6	43.41	72.95	62.45	73.68	11.99	11.26	9.41
Peaxi162Scf00016g02737	852.25	828.6	827.44	878.71	847.46	862.4	1177.98	1130.5	1035.96	1815.54	1901.23	1805.86
Peaxi162Scf00016g02740	118.99	100.84	104.8	83.69	97.32	83.92	237.76	214.26	179.32	98.92	129.45	108.84
Peaxi162Scf00016g02810	79.58	83.83	91.4	77.53	85.15	65.6	164.81	152.89	124.28	73.94	108.06	112.87
Peaxi162Scf00016g03127	310.61	236.92	322.93	316.29	316.28	272.03	652.48	705.22	523.75	316.74	316.31	361.44
Peaxi162Scf00016g03133	17.77	32.8	34.12	8.61	6.08	6.75	56.74	117.36	103.86	5	4.5	10.75
Peaxi162Scf00016g03241	89.63	306.17	463.07	367.98	590.99	1578.17	620.06	947.47	3243.7	7465.98	5967.09	6962.76
Peaxi162Scf00016g03243	1322.8	1583.08	1582.98	920.56	1611.8	1336.04	1352.25	1405.05	1368.85	2348.11	2279.45	2211.64
Peaxi162Scf00016g03253	1278.76	1241.68	1121.13	793.8	1054.26	925.1	1899.36	2003.68	1988.48	395.68	399.61	526.71
Peaxi162Scf00016g03341	774.98	725.33	792.1	797.49	843.41	849.86	428.24	414.52	411.9	216.83	266.78	260.67
Peaxi162Scf00016g03411	919.47	967.1	999.27	952.56	938.69	992.63	514.69	632.01	649.81	2506.98	2425.78	2340.63
Peaxi162Scf00016g03449	2707.41	3214.76	2713.86	3507.47	2720.79	3261.48	4625.48	5004.36	5450.56	2606.9	2662.17	2861.96
Peaxi162Scf00016g03456	4547.12	5649.52	6347.78	6623.58	6148.14	7506.91	2251.95	2995.3	3400.83	6179.02	5732.96	6167.32
Peaxi162Scf00016g03462	245.71	307.38	262	317.52	312.22	278.78	518.75	458.66	482.03	205.83	225.13	220.36
Peaxi162Scf00016g03464	605	580.75	515.48	339.67	391.29	379.11	330.97	271.32	279.63	179.86	196.99	177.36
Peaxi162Scf00016g10134	3.86	12.15	7.31	4.92	5.07	4.82	41.88	27.99	32.85	20.98	20.26	16.12
Peaxi162Scf00017g00002	32.45	31.59	31.68	34.46	30.41	27.97	52.69	50.6	53.26	30.98	39.4	33.59
Peaxi162Scf00017g00015	3289.23	3364.2	3371.92	2355.54	2229.15	2248.6	4891.61	5105.57	4629.42	2598.9	2653.17	2766.56
Peaxi162Scf00017g00033	0	1.21	0	4.92	0	11.58	97.26	78.6	59.48	175.86	133.95	138.4
Peaxi162Scf00017g00118	44.04	51.03	35.34	76.3	38.52	39.55	18.91	36.61	16.87	70.94	76.54	79.27
Peaxi162Scf00017g00131	108.95	121.5	114.55	151.38	192.6	306.76	109.42	97.98	150.02	550.56	535.81	401.75
Peaxi162Scf00017g00156	236.43	225.98	213.26	317.52	212.88	532.49	112.12	189.49	153.57	1344.92	1094.14	782
Peaxi162Scf00017g00161	39.41	42.52	34.12	34.46	23.32	137.95	5356.32	5537.32	4106.56	1898.47	1565.78	1539.81
Peaxi162Scf00017g00219	46.36	57.1	54.84	46.77	38.52	35.69	45.93	37.68	26.63	21.98	15.76	30.9
Peaxi162Scf00017g00233	679.17	707.1	673.9	477.51	526.11	495.83	622.76	674	567.25	368.7	409.74	369.5
Peaxi162Scf00017g00238	73.4	48.6	47.53	9.85	24.33	9.65	212.09	198.11	135.82	6	2.25	2.69
Peaxi162Scf00017g00248	842.2	411.87	767.73	731.03	698.45	845.03	1217.16	1697.91	1347.55	416.66	548.19	536.11
Peaxi162Scf00017g00268	6.18	3.64	4.87	7.38	9.12	16.4	0	1.08	2.66	94.92	104.69	71.21
Peaxi162Scf00017g00272	289.75	338.97	126.74	16	14.19	31.83	155.35	314.39	640.93	57.95	67.54	37.62
Peaxi162Scf00017g00315	225.62	182.24	249.82	268.29	232.14	285.54	44.58	54.91	71.02	92.93	93.43	106.15
Peaxi162Scf00017g00324	526.18	595.33	556.91	601.81	930.58	697.44	329.62	295.01	319.58	211.83	193.61	219.01
Peaxi162Scf00017g01723	534.68	495.7	481.35	514.43	533.21	547.92	264.78	273.47	306.26	531.57	490.79	509.24
Peaxi162Scf00017g02016	186.21	176.17	170.61	200.6	237.21	177.5	99.97	110.9	95.87	42.97	46.15	45.68
Peaxi162Scf00017g02115	9590.3	8917.74	9992.67	11434.4	13543.1	7964.16	3246.21	2809.03	3154.93	360.71	339.95	373.53
Peaxi162Scf00017g02122	27.82	27.94	29.25	40.61	36.49	29.9	79.7	59.22	59.48	39.97	31.52	45.68
Peaxi162Scf00017g02228	81.13	80.19	59.71	222.76	230.11	214.15	137.79	121.66	166.89	314.75	279.16	279.48
Peaxi162Scf00017g02231	183.89	184.67	212.04	132.91	240.25	106.11	112.12	90.44	82.56	28.98	22.51	26.87
Peaxi162Scf00017g02339	1096.41	931.87	1207.65	1530.98	2060.87	1601.32	29.72	24.76	31.07	6	5.63	6.72
Peaxi162Scf00017g02418	48.68	36.45	41.43	17.23	16.22	20.26	380.95	452.2	222.82	943.24	812.72	928.46
Peaxi162Scf00017g02427	900.93	750.84	848.16	1015.32	961	936.68	1236.07	1440.58	1114.97	698.44	664.14	804.84
Peaxi162Scf00017g02522	38.63	44.95	39	34.46	37.51	31.83	27.02	39.84	34.62	116.91	105.81	115.55
Peaxi162Scf00017g02640	112.04	93.55	121.86	109.53	107.45	117.69	51.33	52.76	71.9	31.97	40.52	34.93
Peaxi162Scf00017g02641	122.85	154.3	138.92	143.99	149.02	128.3	168.86	151.81	154.46	67.95	104.69	96.74
Peaxi162Scf00017g02823	140.62	122.71	152.33	201.83	177.4	208.36	147.25	165.81	166	414.67	363.59	405.78
Peaxi162Scf00017g02836	739.44	632.99	644.65	439.36	454.14	403.22	113.48	128.12	125.17	8.99	14.63	10.75
Peaxi162Scf00017g02912	1563.1	1247.76	1578.11	236.29	249.37	543.1	614.66	900.1	725.26	37.97	47.28	47.03
Peaxi162Scf00017g02913	3653.92	3700.74	3687.54	3351.17	4468.43	4414.24	1488.69	1361.99	1742.58	7396.04	7513.74	6601.32
Peaxi162Scf00017g02914	1053.14	910	1039.48	626.42	791.71	766.9	2368.13	2335.3	2329.36	843.32	714.79	787.37
Peaxi162Scf00017g02915	916.38	988.97	900.56	572.27	649.79	588.44	1334.69	1269.39	1369.74	415.66	392.85	361.44
Peaxi162Scf00017g03030	357.74	380.28	338.78	139.07	134.82	138.91	932.12	894.71	756.33	70.94	67.54	52.4
Peaxi162Scf00017g03137	78.81	115.42	88.96	108.3	95.29	80.07	32.42	40.91	41.72	21.98	23.64	14.78
Peaxi162Scf00017g03139	791.98	831.03	915.18	955.02	1040.07	874.94	205.34	254.09	286.73	598.52	539.19	611.36
Peaxi162Scf00017g03254	91.95	95.98	108.46	126.76	128.74	132.16	21.61	35.53	30.18	127.9	128.32	127.65
Peaxi162Scf00017g03258	4.64	1.21	2.44	2.46	5.07	0.96	31.07	20.46	9.76	39.97	43.9	24.19
Peaxi162Scf00017g03265	53.31	38.88	42.65	22.15	30.41	41.48	79.7	109.82	102.09	762.39	674.27	915.02
Peaxi162Scf00017g03268	1175.22	1065.51	1178.4	854.1	1179.96	805.48	376.9	362.84	346.21	51.96	24.76	45.68
Peaxi162Scf00017g03272	542.41	549.16	544.72	305.21	440.96	454.35	837.56	791.35	787.4	466.62	544.82	501.18
Peaxi162Scf00017g03274	358.52	279.44	338.78	361.82	406.5	407.08	274.23	321.92	387.93	516.58	540.31	596.58
Peaxi162Scf00017g03286	496.05	612.34	511.82	305.21	462.25	372.36	159.41	163.65	173.1	120.9	101.31	102.12
Peaxi162Scf00019g00006	67.22	70.47	60.93	78.76	60.82	75.24	109.42	97.98	102.09	254.79	305.05	255.29
Peaxi162Scf00019g00011	646.72	585.61	627.59	516.89	587.95	575.9	597.1	593.25	585	921.26	881.39	869.34
Peaxi162Scf00019g00016	1315.07	1128.69	1290.52	1503.9	1870.29	1244.4	641.68	646	475.81	134.89	164.35	169.3
Peaxi162Scf00019g00104	41.72	48.6	24.37	28.31	26.36	20.26	71.6	44.14	62.14	38.97	27.02	33.59
Peaxi162Scf00019g00201	224.07	196.82	162.08	22.15	23.32	27.01	55.39	46.3	33.73	1	2.25	0
Peaxi162Scf00019g00219	41.72	41.31	37.78	46.77	26.36	66.56	665.99	544.8	379.94	103.92	217.25	95.4
Peaxi162Scf00020g00076	82.67	63.18	147.45	327.36	774.47	361.74	4.05	2.15	3.55	198.84	265.65	181.39
Peaxi162Scf00020g00082	34.77	30.37	32.9	13.54	29.4	25.08	56.74	43.07	61.25	26.98	24.76	33.59
Peaxi162Scf00020g00088	288.98	266.07	303.44	140.3	133.81	160.13	434.99	486.65	393.26	1151.07	1423.95	1168.97
Peaxi162Scf00020g00131	961.97	840.75	779.92	285.52	390.28	355.96	1333.34	1287.7	1084.79	180.85	235.26	217.67
Peaxi162Scf00020g00174	0.77	0	0	0	0	0	6.75	14	6.21	617.5	461.52	616.73
Peaxi162Scf00020g00192	221.75	342.62	197.42	423.36	316.28	368.5	626.82	480.19	564.59	329.73	346.7	334.57
Peaxi162Scf00020g00194	181.58	235.7	230.32	116.92	254.44	242.13	155.35	147.5	153.57	235.81	242.02	251.26
Peaxi162Scf00020g00229	51	87.48	59.71	45.54	36.49	36.66	147.25	189.49	201.51	50.96	63.04	53.75
Peaxi162Scf00020g00237	64.9	57.1	88.96	66.46	71.97	81.03	75.65	83.98	65.69	48.96	40.52	47.03
Peaxi162Scf00020g00248	684.58	738.69	725.08	482.43	499.76	539.24	940.23	825.81	915.23	399.68	424.37	439.37
Peaxi162Scf00020g00421	423.42	472.62	466.73	475.05	595.05	703.23	407.97	412.36	448.3	878.29	863.38	908.3
Peaxi162Scf00020g00526	69.54	76.54	99.93	91.07	75.01	71.38	14.86	30.15	14.2	28.98	48.4	28.22
Peaxi162Scf00020g00723	22.41	23.08	23.15	16	23.32	28.94	86.46	103.36	115.4	216.83	187.98	219.01
Peaxi162Scf00020g00728	299.02	241.78	184.01	46.77	59.81	70.42	164.81	183.03	154.46	54.96	49.53	51.06
Peaxi162Scf00020g00730	791.21	618.41	676.33	587.04	577.81	550.82	933.47	1042.22	1056.38	2179.24	1986.78	2320.47
Peaxi162Scf00020g00914	27.82	21.87	17.06	32	52.71	41.48	29.72	57.06	43.5	127.9	112.57	139.74
Peaxi162Scf00020g01233	48.68	46.17	45.09	34.46	24.33	34.73	49.98	52.76	71.02	45.96	32.64	28.22
Peaxi162Scf00020g01234	27.04	29.16	25.59	32	27.37	28.94	149.95	175.5	148.25	23.98	13.51	21.5
Peaxi162Scf00020g01618	2335.76	2310.84	2523.76	3256.41	2774.52	2621.92	2527.53	2562.48	2880.63	4776.15	4428.32	4760.53
Peaxi162Scf00020g01711	8.5	9.72	10.97	51.69	37.51	31.83	13.51	11.84	12.43	124.9	195.86	134.36
Peaxi162Scf00020g01713	161.49	144.58	170.61	161.22	167.26	147.59	214.79	200.26	169.55	299.76	289.29	307.69
Peaxi162Scf00020g01714	11444.7	24555.4	9993.89	26167	14732.2	32661.1	70820.9	73530.1	71267.4	136898	118510	110058
Peaxi162Scf00020g01924	523.09	489.63	502.07	676.88	826.17	639.56	171.56	166.88	134.93	1181.05	1257.36	1323.49
Peaxi162Scf00020g01929	156.85	154.3	185.23	91.07	107.45	106.11	155.35	173.34	145.58	77.94	54.03	52.4
Peaxi162Scf00020g02024	1213.85	1515.04	1384.35	1297.15	1631.06	1304.21	420.13	384.37	408.35	176.86	211.62	186.77
Peaxi162Scf00020g02134	14784.9	13735	15347.3	15482.1	11065.6	12199.9	1467.08	1349.07	1429.22	86.93	117.07	67.18
Peaxi162Scf00020g02136	187.76	168.88	212.04	187.07	195.65	178.46	93.21	115.2	79.89	23.98	23.64	16.12
Peaxi162Scf00020g02234	152.99	178.6	181.57	187.07	158.14	144.7	87.81	88.29	107.41	58.95	69.79	52.4
Peaxi162Scf00020g02236	319.88	294.02	324.15	306.44	331.48	278.78	154	204.57	186.42	284.77	271.28	306.35
Peaxi162Scf00020g02340	208.62	213.83	265.66	274.44	282.82	282.64	149.95	151.81	166.89	331.73	244.27	288.88
Peaxi162Scf00021g00015	268.11	260	286.38	646.11	662.97	669.47	58.09	51.68	47.05	903.27	832.98	953.99
Peaxi162Scf00021g00116	416.47	403.36	378.99	273.21	343.65	342.45	372.85	454.35	420.78	155.87	178.98	186.77
Peaxi162Scf00021g00232	318.34	287.94	208.38	191.99	141.92	162.06	344.48	321.92	347.1	220.82	203.74	244.54
Peaxi162Scf00021g00233	319.11	328.04	332.68	388.9	360.88	458.21	249.92	260.55	270.75	512.59	532.43	515.96
Peaxi162Scf00021g00236	1002.92	969.53	1005.36	889.79	1079.6	1118.03	761.91	735.37	812.26	1233.01	1339.53	1268.4
Peaxi162Scf00021g00314	265.8	300.09	243.72	231.37	229.1	206.44	229.65	232.56	236.13	155.87	148.59	118.24
Peaxi162Scf00021g00524	40.18	49.81	37.78	51.69	35.48	48.23	67.54	62.45	62.14	39.97	32.64	41.65
Peaxi162Scf00021g00525	103.54	94.77	102.36	116.92	114.55	102.25	62.14	57.06	63.92	134.89	141.83	135.71
Peaxi162Scf00021g00624	230.25	228.41	275.41	287.98	242.28	238.27	325.57	283.16	221.93	154.88	156.47	142.43
Peaxi162Scf00021g00627	179.26	132.43	168.17	162.45	191.59	181.35	122.93	141.04	146.47	275.78	273.53	295.6
Peaxi162Scf00021g00718	2022.06	2227.01	2253.22	1473.14	1721.28	2017.08	593.04	632.01	729.7	342.72	379.35	350.69
Peaxi162Scf00021g01219	152.99	139.72	193.76	155.07	176.39	171.71	244.51	230.41	225.48	450.64	503.17	412.5
Peaxi162Scf00021g01915	182.35	179.81	154.76	221.52	132.8	176.53	626.82	620.16	579.68	322.74	374.84	286.2
Peaxi162Scf00021g02222	108.95	111.78	106.02	145.22	160.17	143.73	87.81	89.36	81.67	137.89	151.96	127.65
Peaxi162Scf00021g02316	109.72	156.73	138.92	222.76	180.44	197.75	349.88	313.31	305.37	168.86	218.38	185.42
Peaxi162Scf00022g00005	185.44	177.38	224.23	167.37	178.41	165.92	143.2	163.65	146.47	259.79	230.76	232.45
Peaxi162Scf00022g00037	54.86	63.18	67.02	66.46	49.67	47.27	104.02	83.98	91.43	59.95	55.16	57.78
Peaxi162Scf00022g00277	213.26	225.98	220.57	108.3	84.14	94.54	13.51	7.54	6.21	20.98	43.9	30.9
Peaxi162Scf00022g02413	169.21	157.94	173.04	206.76	176.39	199.68	320.16	329.46	324.02	196.84	189.11	209.61
Peaxi162Scf00023g00085	0.77	4.86	2.44	1.23	6.08	0.96	63.49	37.68	17.75	4	5.63	13.44
Peaxi162Scf00023g00112	6531.32	6821.95	6108.93	3528.39	3318.88	4818.43	4376.91	3972.91	3883.74	235.81	416.49	305.01
Peaxi162Scf00023g00929	956.56	1072.8	1051.67	909.48	1067.44	1146.01	841.61	993.77	886.83	1731.6	1511.75	1500.85
Peaxi162Scf00023g01024	266.57	357.2	276.63	236.29	215.92	239.23	287.74	274.55	286.73	173.86	148.59	158.55
Peaxi162Scf00023g01329	1204.58	1443.36	1448.94	1618.36	1463.8	1431.54	1495.45	1591.32	1450.52	2389.07	2319.97	2316.44
Peaxi162Scf00024g02219	323.75	284.3	251.04	258.45	309.18	263.35	960.49	711.68	727.92	247.8	279.16	177.36
Peaxi162Scf00024g02411	288.98	222.34	303.44	279.37	254.44	250.81	293.15	288.55	309.81	494.6	494.16	436.68
Peaxi162Scf00025g00002	112.04	81.4	88.96	60.3	76.03	78.14	132.39	95.82	127.83	53.96	70.92	64.49
Peaxi162Scf00025g00011	82.67	85.05	52.4	23.38	30.41	35.69	3808.19	3728.51	3257.91	990.2	669.76	765.88
Peaxi162Scf00025g00068	99.67	176.17	137.7	174.76	196.66	182.32	32.42	34.45	53.26	698.44	550.44	627.48
Peaxi162Scf00025g00276	1674.36	1722.8	1524.49	1394.37	2064.92	1868.53	697.06	686.92	995.13	2039.36	2216.41	2210.29
Peaxi162Scf00025g00283	991.33	1106.82	971.24	1239.31	1495.22	1166.26	725.43	934.55	764.32	116.91	114.82	80.62
Peaxi162Scf00025g00337	0.77	0	3.66	0	0	0	4.05	3.23	7.1	58.95	84.42	57.78
Peaxi162Scf00025g00346	2381.35	2129.81	2194.73	1670.05	2108.51	2266.93	3394.81	3559.47	3216.18	1537.76	1329.4	1353.05
Peaxi162Scf00025g00711	963.51	807.94	1240.55	841.79	940.72	674.29	459.31	357.45	341.77	148.88	135.08	186.77
Peaxi162Scf00025g02219	30.91	17.01	4.87	1.23	1.01	2.89	13.51	15.07	15.09	255.79	218.38	201.55
Peaxi162Scf00025g02620	21.63	44.95	29.25	102.15	69.95	76.21	113.48	78.6	87	57.95	36.02	61.81
Peaxi162Scf00025g02824	141.4	176.17	127.95	159.99	158.14	212.22	158.06	150.73	187.31	272.78	266.78	268.73
Peaxi162Scf00025g03018	105.85	127.57	110.89	134.15	112.52	146.63	260.72	214.26	219.27	151.88	150.84	145.11
Peaxi162Scf00025g03226	77.27	58.32	71.9	73.84	59.81	54.02	140.49	148.58	145.58	90.93	78.8	91.37
Peaxi162Scf00025g03317	167.67	120.28	138.92	111.99	140.91	93.57	135.09	125.97	122.5	45.96	59.66	59.12
Peaxi162Scf00025g10312	1507.47	1368.04	1403.85	1431.29	1606.73	1460.48	1241.48	1327.53	1347.55	2165.25	2155.63	2063.84
Peaxi162Scf00026g00009	213.26	256.35	237.63	694.11	420.69	569.14	294.5	270.24	313.36	1149.07	1435.21	1207.93
Peaxi162Scf00026g00014	1.55	3.64	3.66	3.69	2.03	3.86	1.35	4.31	0.89	17.99	41.65	17.47
Peaxi162Scf00026g00023	1125.77	1230.75	1154.03	1128.54	899.16	1112.24	1109.09	1133.73	987.14	1477.81	2116.23	1347.67
Peaxi162Scf00026g00083	13.91	21.87	10.97	11.08	15.21	17.36	55.39	35.53	53.26	23.98	13.51	21.5
Peaxi162Scf00026g00163	51	41.31	52.4	19.69	27.37	19.29	45.93	69.98	53.26	10.99	12.38	21.5
Peaxi162Scf00026g00245	0	0	0	0	0	0	0	0	0	131.89	135.08	139.74
Peaxi162Scf00026g00288	131.35	110.56	160.86	100.92	57.78	80.07	256.67	296.08	218.38	132.89	166.6	112.87
Peaxi162Scf00026g00296	214.03	202.9	170.61	108.3	87.18	63.67	1107.74	896.87	942.75	359.71	383.85	349.35
Peaxi162Scf00026g00297	250.34	278.22	296.12	381.51	354.8	345.34	128.34	119.51	159.79	323.74	338.82	338.6
Peaxi162Scf00026g00312	6231.53	4946.07	4128.68	4336.96	4924.6	4362.15	391.76	338.07	455.4	1698.63	1672.72	1519.66
Peaxi162Scf00026g01510	878.52	780	770.17	695.34	598.09	894.23	399.87	442.51	527.3	275.78	229.63	276.79
Peaxi162Scf00026g01610	526.18	417.94	425.3	333.52	314.25	301.94	499.83	591.09	547.72	296.76	348.95	342.63
Peaxi162Scf00026g01920	7.73	17.01	18.28	1.23	5.07	3.86	510.64	372.53	310.7	68.94	123.82	84.65
Peaxi162Scf00026g01922	149.9	151.87	166.95	97.22	104.41	104.18	136.44	134.58	139.37	82.93	68.66	67.18
Peaxi162Scf00026g02218	20.86	42.52	68.24	50.46	77.04	145.66	8.11	11.84	55.93	388.69	353.46	361.44
Peaxi162Scf00026g02311	820.57	800.65	931.02	1309.46	1090.75	1155.65	955.09	899.02	1072.36	1641.68	1428.46	1543.85
Peaxi162Scf00026g02810	129.03	133.64	125.52	76.3	84.14	71.38	158.06	151.81	150.02	69.94	59.66	87.34
Peaxi162Scf00026g03111	191.62	204.11	226.66	163.68	169.29	220.91	464.71	420.98	348.87	101.92	124.95	100.77
Peaxi162Scf00026g03112	272.75	301.31	327.81	233.83	225.04	262.38	301.25	361.76	349.76	155.87	173.35	135.71
Peaxi162Scf00026g03212	488.32	405.79	474.04	578.42	597.07	622.2	609.26	650.31	594.77	1651.67	1776.28	1667.46
Peaxi162Scf00026g03218	827.52	861.4	905.43	879.94	1065.41	1009.02	326.92	278.86	299.16	207.83	144.08	158.55
Peaxi162Scf00027g00016	3558.11	3597.47	3460.88	2616.45	3330.03	2491.69	347.18	323	319.58	189.85	200.37	217.67
Peaxi162Scf00027g00021	394.83	515.14	500.85	412.28	468.33	664.64	171.56	358.53	713.72	85.93	81.05	63.15
Peaxi162Scf00027g00165	2361.26	2270.74	2457.95	1566.67	1886.51	1701.64	2056.07	2453.73	2197.98	934.25	968.06	963.39
Peaxi162Scf00027g00303	34	8.5	45.09	22.15	42.58	32.8	36.47	47.37	48.82	137.89	181.23	159.89
Peaxi162Scf00027g01110	195.48	151.87	197.42	164.91	211.87	246.95	208.04	195.95	202.4	493.6	498.66	454.15
Peaxi162Scf00027g02614	287.43	266.07	270.53	498.43	393.32	459.17	235.06	207.8	193.52	450.64	548.19	493.12
Peaxi162Scf00027g02616	625.08	648.78	566.66	691.65	608.23	605.8	347.18	413.44	387.04	717.42	619.11	739
Peaxi162Scf00028g00189	341.52	309.81	350.96	324.9	361.89	382.97	175.62	143.2	147.36	518.58	497.54	454.15
Peaxi162Scf00028g00273	328.38	286.73	311.97	374.13	326.41	316.41	393.11	278.86	236.13	109.91	122.7	108.84
Peaxi162Scf00028g00421	177.71	170.09	116.99	150.14	113.54	102.25	55.39	26.92	32.85	0	4.5	1.34
Peaxi162Scf00028g02010	117.44	126.35	137.7	104.61	135.84	175.57	367.44	299.31	389.71	136.89	93.43	107.49
Peaxi162Scf00029g00007	10.82	10.93	8.53	13.54	8.11	13.51	17.56	10.77	6.21	35.97	37.15	30.9
Peaxi162Scf00029g00012	14.68	14.58	8.53	35.69	29.4	22.19	17.56	16.15	20.42	38.97	41.65	48.37
Peaxi162Scf00029g00131	43.27	54.67	34.12	32	35.48	38.59	29.72	22.61	36.4	36.97	39.4	61.81
Peaxi162Scf00029g02411	160.71	157.94	142.58	136.61	223.02	187.14	59.44	36.61	55.93	28.98	22.51	32.25
Peaxi162Scf00029g02412	208.62	204.11	185.23	193.22	182.47	164.96	302.6	326.23	342.66	539.57	443.51	573.74
Peaxi162Scf00029g02519	40.18	32.8	45.09	54.15	36.49	35.69	17.56	16.15	7.1	40.97	20.26	21.5
Peaxi162Scf00029g02812	1361.43	1507.75	1395.32	815.95	822.12	693.58	1167.18	1099.28	1165.57	599.52	589.84	623.45
Peaxi162Scf00030g00011	1.55	0	2.44	6.15	4.05	7.72	63.49	60.29	92.32	469.62	397.36	562.99
Peaxi162Scf00030g00042	20.09	15.79	14.62	39.38	33.45	45.34	66.19	48.45	49.71	37.97	40.52	25.53
Peaxi162Scf00030g00044	533.14	538.22	506.95	863.95	714.66	737.96	272.88	206.72	299.16	1381.89	1589.42	1310.05
Peaxi162Scf00030g00132	758.76	2506.44	3106.26	4999.07	6047.79	11520.8	195.88	513.57	2618.75	19696.1	22091	18789.5
Peaxi162Scf00030g00133	121.31	447.1	358.27	230.14	466.31	1066.9	17.56	58.14	626.73	2206.22	2841.15	1684.93
Peaxi162Scf00030g00151	419.56	1889.25	2029	877.48	2035.53	5075.99	66.19	342.38	2355.1	8766.93	8272.43	6988.29
Peaxi162Scf00030g00152	128.26	682.8	600.78	120.61	610.25	1392.96	1.35	64.6	814.92	4363.48	4818.93	3207.28
Peaxi162Scf00030g00156	129.81	803.08	768.95	198.14	860.64	1928.34	17.56	123.82	1059.04	4531.35	4221.2	3064.85
Peaxi162Scf00030g00157	404.88	1568.5	1565.92	756.88	1845.96	4247.36	58.09	304.7	1915.68	13418.2	14940.8	11603.7
Peaxi162Scf00030g00224	1161.31	1173.64	1130.88	1315.61	1544.89	1482.67	1234.72	1171.42	1285.41	4183.63	3600.97	4399.09
Peaxi162Scf00030g00516	137.53	153.08	140.14	146.45	135.84	161.1	106.72	96.9	120.73	178.86	171.1	157.21
Peaxi162Scf00030g00611	3286.14	3890.27	4388.24	2885.97	3661.52	3008.75	1564.34	1228.48	1250.79	222.82	307.3	228.42
Peaxi162Scf00030g01017	922.56	657.29	941.99	443.05	254.44	686.83	3077.35	3305.38	3288.98	1236	1489.24	1416.2
Peaxi162Scf00030g01517	2.32	17.01	25.59	11.08	18.25	29.9	0	2.15	23.97	450.64	354.58	294.26
Peaxi162Scf00030g01518	1005.24	925.79	1788.93	1259	1352.29	1276.23	1091.53	1076.67	751.89	1419.86	2070.08	1440.39
Peaxi162Scf00030g01715	28570.8	25829.9	33848.3	77203.7	69169.4	98685.7	28613.4	36200.9	36688.3	314426	311793	325262
Peaxi162Scf00030g01721	6.95	12.15	8.53	32	45.62	24.12	2.7	6.46	3.55	26.98	34.9	29.56
Peaxi162Scf00030g01820	6347.43	6109.99	5655.61	4542.48	4243.38	3684.97	5218.53	5610.53	4999.6	1437.84	1467.85	1574.75
Peaxi162Scf00030g02220	2216.77	2094.58	2209.35	2637.37	2412.63	2541.85	930.77	939.93	870.85	3864.88	3228.38	4012.12
Peaxi162Scf00031g00144	530.05	1040	739.7	370.44	351.76	565.29	276.93	524.34	1120.29	1666.66	1489.24	1640.59
Peaxi162Scf00031g00715	105.85	112.99	68.24	92.3	80.08	88.75	20.26	25.84	45.27	59.95	54.03	76.59
Peaxi162Scf00031g02716	1403.16	1793.27	2114.3	2617.68	2869.81	5019.08	1137.46	1690.37	2769.66	5128.87	6067.28	5093.75
Peaxi162Scf00032g00191	219.44	296.45	294.91	302.75	283.84	354.03	345.83	373.6	316.03	150.88	102.43	119.58
Peaxi162Scf00032g00323	72.63	68.04	69.46	52.92	51.7	51.13	68.9	68.91	79.89	33.97	48.4	52.4
Peaxi162Scf00032g00327	394.83	358.41	360.71	342.13	340.61	424.45	348.53	345.61	362.19	568.54	566.2	562.99
Peaxi162Scf00032g00917	25.5	23.08	35.34	23.38	13.18	28.94	44.58	44.14	33.73	25.98	20.26	28.22
Peaxi162Scf00032g00921	850.7	795.79	672.68	177.22	58.8	314.48	52.69	74.29	47.05	1	0	0
Peaxi162Scf00032g01117	274.3	475.05	539.85	561.2	621.4	1030.25	249.92	325.15	557.48	2005.38	1516.26	1777.64
Peaxi162Scf00032g01118	29.36	60.75	60.93	61.53	54.74	120.58	33.77	60.29	59.48	225.82	145.21	184.08
Peaxi162Scf00032g02319	265.02	268.5	270.53	278.14	313.24	320.26	167.51	192.72	178.43	409.67	333.19	411.15
Peaxi162Scf00032g02416	579.5	551.59	842.07	1138.39	1260.04	925.1	220.2	216.41	240.57	885.29	861.13	807.53
Peaxi162Scf00032g02518	103.54	95.98	123.08	110.76	105.43	79.1	163.46	123.82	118.95	48.96	60.79	59.12
Peaxi162Scf00032g02617	370.88	360.84	324.15	364.28	357.84	323.16	333.67	369.3	419	641.48	651.75	548.21
Peaxi162Scf00032g02720	407.19	365.7	489.88	345.82	451.1	637.63	286.39	385.45	386.16	25.98	33.77	26.87
Peaxi162Scf00033g00092	223.3	216.26	205.95	246.14	274.72	242.13	302.6	366.07	292.06	689.44	664.14	724.22
Peaxi162Scf00033g00218	560.18	501.77	280.28	111.99	107.45	96.47	513.34	526.49	420.78	129.9	123.82	87.34
Peaxi162Scf00033g00275	1411.66	1179.72	1509.87	1009.17	1472.92	840.21	872.68	886.1	845.1	120.9	147.46	153.18
Peaxi162Scf00033g00292	81.9	87.48	71.9	56.61	70.96	78.14	29.72	45.22	34.62	15.99	18.01	20.15
Peaxi162Scf00033g00303	67.99	115.42	154.76	297.83	260.52	300.97	14.86	7.54	14.2	36.97	54.03	26.87
Peaxi162Scf00033g01320	481.37	450.75	398.49	425.82	433.87	513.19	630.87	713.83	614.3	1644.67	1401.44	1428.29
Peaxi162Scf00033g01411	396.38	409.44	446.01	246.14	324.39	234.41	484.97	458.66	358.64	205.83	315.18	260.67
Peaxi162Scf00033g01513	0	0	0	0	0	0	0	1.08	0.89	40.97	28.14	28.22
Peaxi162Scf00033g02911	211.71	191.96	142.58	45.54	57.78	40.52	637.62	714.91	517.54	103.92	128.32	98.09
Peaxi162Scf00033g03016	166.9	164.02	148.67	241.22	142.93	159.17	322.87	281.01	301.82	170.86	201.49	208.26
Peaxi162Scf00033g03018	2825.63	2773.73	2529.85	1052.24	987.35	1067.87	1721.05	1479.34	1459.4	97.92	136.2	130.33
Peaxi162Scf00034g00069	214.8	319.53	203.51	27.08	27.37	35.69	422.83	431.74	340.88	44.96	55.16	59.12
Peaxi162Scf00034g00114	265.8	370.56	387.52	449.2	505.84	392.61	174.27	251.94	232.58	739.4	569.58	650.32
Peaxi162Scf00034g00143	0.77	0	1.22	1.23	1.01	16.4	12.16	6.46	14.2	224.82	311.81	169.3
Peaxi162Scf00034g00264	848.38	872.34	806.73	787.64	873.82	745.67	657.89	765.51	807.82	1026.17	1274.24	1113.88
Peaxi162Scf00034g00312	522.32	580.75	564.22	686.73	756.23	874.94	509.29	504.96	525.53	898.28	802.59	865.31
Peaxi162Scf00034g00317	63.36	82.62	76.77	125.53	113.54	110.93	137.79	124.89	133.16	79.94	56.28	59.12
Peaxi162Scf00034g00515	23.18	29.16	19.5	8.61	10.14	18.33	35.12	79.67	62.14	5	23.64	33.59
Peaxi162Scf00034g00825	795.84	907.57	994.39	1121.16	1080.61	1429.61	867.28	1022.84	1191.31	2327.12	2673.43	2531.42
Peaxi162Scf00034g01012	60.27	69.25	65.81	18.46	21.29	11.58	85.11	64.6	58.59	11.99	16.88	10.75
Peaxi162Scf00034g01115	242.62	268.5	308.31	2274.32	1732.43	1995.86	31.07	31.22	47.05	7180.21	8380.49	7137.43
Peaxi162Scf00034g01310	4.64	9.72	7.31	19.69	19.26	31.83	9.46	10.77	15.98	62.95	48.4	47.03
Peaxi162Scf00034g01311	335.34	324.39	400.93	710.11	656.88	630.88	501.18	530.8	403.91	267.78	298.3	291.57
Peaxi162Scf00034g01413	27.04	37.66	47.53	188.3	143.95	183.28	35.12	21.53	32.85	7049.32	6701.02	6000.71
Peaxi162Scf00035g00018	2409.16	2309.62	2270.29	2198.01	2999.56	2138.63	752.45	667.54	696.85	187.85	146.34	131.68
Peaxi162Scf00035g00202	47.13	43.74	59.71	79.99	49.67	113.83	55.39	37.68	27.52	6.99	7.88	17.47
Peaxi162Scf00035g00292	1671.27	1614.67	2109.43	1458.37	1543.88	1756.63	859.17	876.41	807.82	96.92	78.8	60.46
Peaxi162Scf00035g00513	2387.53	2604.86	2197.17	1474.37	1808.46	1578.17	2584.27	2469.88	2601	892.28	909.53	912.33
Peaxi162Scf00035g01819	151.44	157.94	165.73	171.07	183.48	150.49	78.35	100.13	79.01	151.88	119.32	153.18
Peaxi162Scf00035g02717	2307.95	2381.3	2339.75	2333.39	2462.3	2685.59	2870.66	3056.67	2665.8	5529.54	4890.97	5293.95
Peaxi162Scf00036g00062	81.9	81.4	112.11	156.3	100.36	176.53	145.9	146.43	165.11	1317.94	1175.18	1256.31
Peaxi162Scf00036g00217	13.91	10.93	14.62	16	11.15	10.61	18.91	15.07	22.19	40.97	37.15	32.25
Peaxi162Scf00036g00221	154.53	153.08	136.49	55.38	53.73	58.84	579.54	581.4	486.47	111.91	127.2	107.49
Peaxi162Scf00036g00225	324.52	331.68	280.28	950.09	676.14	709.02	1134.76	960.39	1080.35	515.58	536.94	579.11
Peaxi162Scf00036g00321	3.09	2.43	7.31	2.46	2.03	6.75	56.74	31.22	23.08	66.95	124.95	47.03
Peaxi162Scf00036g00412	30.13	30.37	30.47	22.15	15.21	27.01	137.79	92.59	103.86	32.97	15.76	24.19
Peaxi162Scf00036g00414	721.67	760.56	739.7	220.29	319.32	298.08	525.5	515.73	403.02	76.94	75.42	69.87
Peaxi162Scf00036g01013	23.95	23.08	37.78	25.84	23.32	24.12	56.74	51.68	58.59	30.98	46.15	33.59
Peaxi162Scf00036g01015	1363.75	1434.86	1830.36	1427.6	2115.61	1841.52	582.24	543.72	516.65	1030.17	823.98	791.41
Peaxi162Scf00036g02012	31.68	43.74	29.25	40.61	49.67	32.8	40.53	37.68	28.41	24.98	21.39	12.09
Peaxi162Scf00036g02018	1254.81	1394.76	1232.02	1839.88	1337.08	1330.25	1484.64	1311.38	1392.82	802.35	906.15	976.83
Peaxi162Scf00036g02120	135.99	159.16	153.55	172.3	153.07	130.23	185.07	143.2	143.81	95.92	88.93	99.43
Peaxi162Scf00036g02214	212.48	213.83	223.01	210.45	213.89	182.32	93.21	86.13	88.77	66.95	69.79	37.62
Peaxi162Scf00036g02217	6.18	8.5	10.97	32	22.3	20.26	10.81	9.69	23.97	37.97	30.39	26.87
Peaxi162Scf00036g10015	21.63	15.79	12.19	29.54	35.48	103.22	601.15	239.02	217.49	2762.77	2851.28	2726.25
Peaxi162Scf00037g00031	1182.17	1287.85	1091.88	1225.77	1229.63	1417.07	1545.43	1549.33	1657.36	2981.6	3092.17	2965.42
Peaxi162Scf00037g00096	458.96	349.91	516.69	380.28	202.74	489.08	83.76	149.66	488.24	550.56	496.41	487.74
Peaxi162Scf00037g00122	258.07	224.77	257.13	242.45	183.48	248.88	274.23	255.17	267.2	457.63	423.25	491.77
Peaxi162Scf00037g00123	1924.7	1755.6	2075.31	2641.06	2762.36	3157.3	2311.39	2409.59	2275.21	6292.93	6299.16	6511.29
Peaxi162Scf00037g00126	199.35	187.1	225.44	407.36	422.72	528.63	66.19	89.36	139.37	212.83	308.43	252.6
Peaxi162Scf00037g00185	7.73	3.64	3.66	1.23	1.01	1.93	29.72	31.22	28.41	7.99	12.38	24.19
Peaxi162Scf00037g00223	21.63	17.01	9.75	19.69	18.25	13.51	40.53	45.22	34.62	159.87	175.6	147.8
Peaxi162Scf00037g00224	177.71	212.62	316.84	610.42	932.61	709.02	256.67	361.76	313.36	7038.33	7355.02	6641.63
Peaxi162Scf00037g00226	384.79	447.1	415.55	460.28	457.18	381.04	272.88	291.78	313.36	504.59	488.53	470.28
Peaxi162Scf00037g00230	1240.9	1118.97	1377.04	1160.54	1298.56	1309.03	648.43	753.67	684.43	1407.87	1462.22	1314.08
Peaxi162Scf00037g00234	81.9	74.11	73.12	81.23	102.38	81.03	48.63	59.22	62.14	179.86	190.24	209.61
Peaxi162Scf00037g00328	66.45	92.34	71.9	93.53	82.11	54.02	47.28	32.3	46.16	17.99	27.02	18.81
Peaxi162Scf00037g00423	426.51	527.29	522.79	552.58	488.61	470.75	252.62	211.03	155.35	126.9	122.7	147.8
Peaxi162Scf00037g00424	1631.09	1699.72	1689	1535.9	1399.93	1827.05	2457.29	2474.19	2403.93	5027.95	6089.79	5121.97
Peaxi162Scf00037g00425	2132.55	2080	2111.86	1544.52	1422.23	1553.09	128.34	144.27	142.03	19.98	25.89	17.47
Peaxi162Scf00037g00521	416.47	362.06	361.93	343.36	252.41	325.09	520.1	628.78	562.81	239.81	224.01	220.36
Peaxi162Scf00037g00635	17075.9	14381.4	15084	14479.1	12386.5	14759.2	11740.7	15162.8	14965.1	7976.57	6692.01	7176.4
Peaxi162Scf00037g00714	238.75	239.35	259.57	228.91	243.29	240.2	187.78	180.88	173.99	312.75	257.77	263.35
Peaxi162Scf00037g00717	74.95	59.53	77.99	113.22	87.18	79.1	48.63	40.91	39.95	119.9	122.7	124.96
Peaxi162Scf00037g00921	287.43	375.42	307.09	403.67	385.21	485.22	202.63	234.71	388.82	711.43	832.98	687.95
Peaxi162Scf00037g00927	49.45	49.81	74.34	78.76	54.74	61.74	33.77	17.23	20.42	42.97	78.8	48.37
Peaxi162Scf00037g01215	155.31	179.81	171.83	283.06	249.37	253.7	168.86	145.35	179.32	531.57	611.23	576.42
Peaxi162Scf00037g01216	846.07	804.3	889.59	889.79	817.05	933.78	376.9	328.38	389.71	585.53	728.3	605.98
Peaxi162Scf00037g01221	2037.51	1635.32	2046.06	1651.59	1802.37	1875.28	1746.71	1705.45	1581.9	2945.63	2993.11	2630.85
Peaxi162Scf00037g01225	43.27	53.46	48.74	68.92	68.93	60.77	27.02	37.68	42.61	126.9	87.8	83.31
Peaxi162Scf00037g01324	676.08	629.34	539.85	452.89	458.2	437.95	430.94	489.88	518.42	253.8	275.79	306.35
Peaxi162Scf00037g01327	1662	1589.16	1692.66	2110.64	1023.85	1037.96	1014.53	1019.61	885.94	269.78	355.71	314.41
Peaxi162Scf00037g01417	2370.53	2381.3	2607.84	1590.05	1308.7	1370.77	2692.34	2671.22	2193.54	466.62	362.46	427.28
Peaxi162Scf00037g01620	223.3	195.61	154.76	201.83	190.58	202.58	283.69	298.24	292.06	175.86	196.99	159.89
Peaxi162Scf00037g01622	1698.31	1375.33	1213.74	541.5	266.61	699.37	12602.5	13130	11400.9	5696.41	7185.05	6178.07
Peaxi162Scf00037g01716	51	149.44	153.55	114.45	151.04	476.54	17.56	35.53	60.36	1715.62	1775.16	1261.68
Peaxi162Scf00037g01717	503	770.28	877.4	731.03	608.23	882.66	330.97	508.19	795.39	1496.79	1698.61	1537.13
Peaxi162Scf00037g01721	6.18	6.07	6.09	6.15	4.05	24.12	0	2.15	2.66	47.96	52.91	22.84
Peaxi162Scf00038g00093	30.91	34.02	29.25	38.15	48.66	45.34	22.97	24.76	23.08	47.96	54.03	38.97
Peaxi162Scf00038g00120	1258.67	1134.76	1133.31	785.18	849.49	836.35	413.38	484.5	403.02	121.9	165.47	166.61
Peaxi162Scf00038g00126	619.68	718.04	768.95	765.49	672.09	784.26	484.97	582.48	729.7	1210.02	1336.15	1273.77
Peaxi162Scf00038g00154	395.6	684.02	474.04	329.83	402.44	820.92	213.44	434.97	1051.94	1559.74	1165.05	1224.06
Peaxi162Scf00038g00176	480.6	721.68	827.44	877.48	1276.26	1834.77	5.4	14	68.35	954.23	1208.95	717.51
Peaxi162Scf00038g00177	943.42	755.7	967.58	1118.7	839.35	917.38	924.02	1135.89	865.52	1604.71	1627.7	1609.68
Peaxi162Scf00038g00226	85.77	109.35	81.65	137.84	89.21	105.15	78.35	55.99	89.66	203.84	217.25	201.55
Peaxi162Scf00038g00235	36.32	53.46	52.4	73.84	104.41	142.77	21.61	48.45	32.85	168.86	141.83	127.65
Peaxi162Scf00038g00328	190.08	166.45	145.02	140.3	143.95	176.53	152.65	134.58	126.94	201.84	228.51	197.52
Peaxi162Scf00038g00519	533.14	515.14	520.35	508.28	454.14	518.02	425.53	504.96	557.48	802.35	749.69	863.96
Peaxi162Scf00038g00714	1361.43	1370.47	1552.52	1594.98	1990.92	1553.09	752.45	782.74	805.16	445.64	561.7	483.71
Peaxi162Scf00038g00722	447.37	375.42	514.26	313.83	440.96	369.46	382.3	374.68	424.33	206.83	267.91	227.08
Peaxi162Scf00038g00727	397.15	439.81	444.8	420.9	610.25	457.24	345.83	305.77	318.69	101.92	91.18	116.9
Peaxi162Scf00038g00731	54.09	60.75	60.93	56.61	49.67	55.95	45.93	76.44	52.38	23.98	23.64	17.47
Peaxi162Scf00038g00824	90.4	89.91	86.52	73.84	82.11	80.07	113.48	97.98	105.64	73.94	47.28	71.21
Peaxi162Scf00038g00838	1121.91	1377.75	1312.45	1117.47	1047.16	1062.08	849.72	840.88	1007.55	553.55	641.62	596.58
Peaxi162Scf00038g00845	561.73	331.68	494.76	364.28	559.57	272.03	68.9	75.37	66.58	2	5.63	4.03
Peaxi162Scf00038g00910	48.68	47.38	62.15	105.84	92.25	82	13.51	18.3	9.76	139.89	155.34	146.46
Peaxi162Scf00038g00920	24.73	36.45	12.19	9.85	11.15	10.61	39.18	48.45	39.06	11.99	12.38	10.75
Peaxi162Scf00038g01033	183.89	165.23	227.88	278.14	353.78	248.88	25.67	25.84	29.29	37.97	54.03	38.97
Peaxi162Scf00038g01034	1418.61	1397.19	1342.92	2019.56	1895.64	2042.17	797.03	902.25	972.93	10416.6	9273.14	9910.71
Peaxi162Scf00038g01035	77.27	85.05	77.99	324.9	511.92	409.98	21.61	19.38	11.54	50.96	29.27	55.09
Peaxi162Scf00038g01135	10648.9	8606.72	11191.8	20417.2	26541.9	16535.1	6.75	10.77	5.33	40.97	25.89	45.68
Peaxi162Scf00038g01227	622.77	622.06	626.37	781.49	857.6	684.9	302.6	246.56	262.76	109.91	121.57	137.05
Peaxi162Scf00038g01234	95.04	108.13	135.27	109.53	135.84	114.79	147.25	163.65	144.7	83.93	92.3	76.59
Peaxi162Scf00038g01242	981.28	897.85	853.03	1486.68	1000.53	973.33	998.31	973.31	1001.34	444.64	604.48	532.08
Peaxi162Scf00038g01243	89.63	81.4	107.24	75.07	89.21	94.54	133.74	120.59	116.29	179.86	194.74	196.17
Peaxi162Scf00038g01416	125.17	132.43	174.26	551.35	575.79	626.06	28.37	36.61	57.7	844.32	794.71	765.88
Peaxi162Scf00038g01431	138.31	208.97	164.51	205.53	156.11	181.35	222.9	215.33	212.16	393.68	401.86	432.65
Peaxi162Scf00038g01435	260.39	266.07	287.59	310.13	285.87	280.71	375.55	371.45	334.67	240.81	229.63	214.98
Peaxi162Scf00038g01441	428.06	430.09	472.82	504.58	454.14	459.17	49.98	41.99	46.16	372.7	505.42	417.87
Peaxi162Scf00038g01524	1075.55	1115.33	1087.01	968.55	1102.92	904.84	856.47	858.11	851.32	456.63	531.31	537.46
Peaxi162Scf00038g01525	214.8	213.83	220.57	278.14	267.62	243.09	206.69	205.64	192.63	102.92	115.94	118.24
Peaxi162Scf00038g01619	469.78	448.32	444.8	377.82	344.66	385.86	433.64	447.89	472.26	227.82	249.9	232.45
Peaxi162Scf00038g01725	6.95	3.64	4.87	4.92	10.14	14.47	1.35	1.08	0.89	98.92	85.55	104.8
Peaxi162Scf00038g01734	3722.69	3998.41	4017.78	4368.95	3808.5	4473.09	4078.37	4282.99	4377.31	7243.16	7640.94	6593.26
Peaxi162Scf00038g01819	30.13	9.72	20.72	6.15	17.23	10.61	2.7	3.23	1.78	83.93	45.03	51.06
Peaxi162Scf00038g01824	672.22	660.93	753.11	873.79	921.46	861.43	344.48	337	358.64	1177.05	1212.33	1183.75
Peaxi162Scf00038g01949	1787.17	1736.17	1998.53	2177.09	2215.97	1734.44	368.8	314.39	326.68	171.86	180.1	174.67
Peaxi162Scf00038g02025	2469.43	3307.1	3229.34	1530.98	1730.4	2962.44	3542.06	4093.5	3871.32	589.52	486.28	545.52
Peaxi162Scf00038g02026	121.31	176.17	107.24	102.15	116.58	86.82	116.18	100.13	117.18	64.95	52.91	52.4
Peaxi162Scf00038g02028	57.18	47.38	73.12	105.84	88.19	100.32	75.65	103.36	78.12	137.89	131.7	135.71
Peaxi162Scf00038g02029	394.83	464.11	443.58	1603.59	2075.06	1697.79	624.12	735.37	709.28	2804.74	2344.74	2519.33
Peaxi162Scf00038g02039	172.3	194.39	170.61	227.68	205.78	160.13	164.81	175.5	159.79	95.92	93.43	94.06
Peaxi162Scf00038g02114	4489.17	4028.78	3714.35	1170.39	1355.33	1245.36	4018.93	3955.69	3302.29	2534.96	1834.82	2356.75
Peaxi162Scf00038g02139	27.82	19.44	18.28	24.61	23.32	27.97	14.86	24.76	15.09	37.97	54.03	37.62
Peaxi162Scf00038g02243	4.64	4.86	7.31	0	1.01	2.89	63.49	59.22	37.28	7.99	5.63	5.37
Peaxi162Scf00038g02246	459.73	455.61	443.58	354.44	396.36	425.41	395.81	515.73	541.5	884.29	907.28	807.53
Peaxi162Scf00038g02247	315.25	383.92	324.15	392.59	405.48	382	671.4	573.87	634.71	369.7	310.68	417.87
Peaxi162Scf00038g02327	364.7	368.13	539.85	633.81	680.2	655	208.04	279.93	256.55	719.42	739.55	784.69
Peaxi162Scf00038g02328	346.15	303.74	324.15	452.89	430.83	429.27	224.25	201.34	219.27	476.62	455.89	400.41
Peaxi162Scf00038g02334	53.31	32.8	34.12	52.92	38.52	24.12	27.02	49.53	35.51	9.99	7.88	5.37
Peaxi162Scf00038g02335	3038.88	3157.66	3408.47	3212.1	4053.82	3400.39	911.86	1074.52	1049.28	1718.61	1557.91	1484.73
Peaxi162Scf00038g02336	206.3	235.7	203.51	190.76	204.77	196.79	466.06	390.83	405.68	244.8	238.64	236.48
Peaxi162Scf00038g02343	8852.4	9771.85	10047.5	15388.6	16100.7	16681.7	630.87	733.21	1151.36	7419.02	9120.05	6180.76
Peaxi162Scf00038g02344	57.18	59.53	49.96	70.15	49.67	91.64	394.46	540.49	490.02	1612.7	1718.87	1910.66
Peaxi162Scf00038g02432	2932.26	3585.32	4423.58	10812.9	12461.5	11951.1	780.82	1036.83	1321.8	13467.1	12416	11687
Peaxi162Scf00038g02436	90.4	106.92	112.11	48	77.04	80.07	108.07	121.66	126.06	68.94	68.66	55.09
Peaxi162Scf00038g02444	4809.83	4754.11	5045.08	2445.38	3287.46	2435.74	5404.95	6490.17	5533.12	2461.02	2860.29	2464.24
Peaxi162Scf00038g02450	598.81	490.84	563	449.2	519.02	520.91	256.67	346.69	411.01	632.49	624.74	530.74
Peaxi162Scf00038g02520	3207.33	3586.54	4145.74	3996.05	5778.14	3804.58	584.94	647.08	677.33	273.78	297.17	286.2
Peaxi162Scf00038g02522	730.94	617.2	740.92	664.57	615.32	468.82	687.61	721.37	537.07	445.64	359.08	486.4
Peaxi162Scf00038g02535	244.93	215.05	224.23	195.68	183.48	153.38	368.8	367.14	318.69	156.87	186.86	196.17
Peaxi162Scf00038g02539	913.29	899.06	968.8	894.71	947.82	1005.17	759.21	788.12	774.09	1456.83	1575.92	1488.76
Peaxi162Scf00038g02541	1356.02	1309.72	1474.53	1187.62	1539.82	1195.2	1209.06	1146.65	1029.75	631.49	657.38	716.16
Peaxi162Scf00038g02642	127.49	100.84	107.24	113.22	110.49	97.43	60.79	64.6	63.92	101.92	96.81	99.43
Peaxi162Scf00038g02650	44.81	80.19	57.28	66.46	50.69	86.82	91.86	104.44	94.1	42.97	36.02	37.62
Peaxi162Scf00039g00072	133.67	114.21	131.61	274.44	330.47	289.4	71.6	61.37	59.48	122.9	113.69	116.9
Peaxi162Scf00039g00073	83.45	80.19	74.34	129.22	91.23	87.78	156.7	150.73	209.5	85.93	97.93	102.12
Peaxi162Scf00039g00093	632.81	634.2	659.27	723.65	663.98	648.25	572.78	496.35	497.12	263.79	285.92	252.6
Peaxi162Scf00039g00141	39.41	43.74	32.9	44.3	41.56	39.55	31.07	29.07	30.18	12.99	18.01	16.12
Peaxi162Scf00039g00420	1223.13	1317.01	1303.92	1528.52	1643.22	2116.44	794.33	965.77	1022.65	3174.44	3085.42	3137.41
Peaxi162Scf00039g00424	10.04	7.29	9.75	7.38	6.08	9.65	49.98	25.84	20.42	6	6.75	8.06
Peaxi162Scf00039g00614	63.36	64.39	79.21	164.91	148	119.62	71.6	63.52	54.15	27.98	30.39	43
Peaxi162Scf00039g00619	1095.64	1125.05	1152.81	1368.53	1168.81	1320.61	1237.42	1261.86	1270.32	815.34	771.07	790.06
Peaxi162Scf00039g00620	390.97	363.27	366.8	388.9	347.7	355.96	571.43	499.58	501.56	316.74	354.58	319.79
Peaxi162Scf00039g00814	3757.46	3842.89	3513.28	3837.3	4156.21	3902.98	4131.05	4217.32	4013.35	427.66	365.84	405.78
Peaxi162Scf00039g01012	64.13	72.9	56.06	59.07	54.74	57.88	55.39	89.36	126.94	35.97	43.9	43
Peaxi162Scf00039g01222	2900.58	3066.54	3218.37	2964.74	2787.7	3195.89	1741.31	2072.59	2241.48	3892.86	3875.63	4145.14
Peaxi162Scf00039g01223	3782.96	4676.35	3412.13	3444.7	2891.1	3218.07	5398.2	5404.88	5400.85	2930.64	2924.45	2646.98
Peaxi162Scf00039g01233	303.66	292.8	338.78	676.88	723.79	758.22	370.15	306.85	337.33	2191.23	2074.58	1957.69
Peaxi162Scf00040g00095	6.18	8.5	10.97	14.77	12.16	6.75	6.75	4.31	5.33	30.98	30.39	30.9
Peaxi162Scf00040g00112	202.44	211.4	212.04	280.6	329.46	245.99	102.67	100.13	82.56	131.89	182.36	166.61
Peaxi162Scf00040g00113	789.66	758.13	809.16	1159.31	932.61	1018.67	887.54	835.5	987.14	1557.74	1468.98	1574.75
Peaxi162Scf00040g00138	2535.88	2784.67	3050.2	3011.5	4627.58	2368.22	95.91	113.05	86.11	15.99	14.63	22.84
Peaxi162Scf00040g00187	86.54	85.05	90.18	120.61	101.37	115.76	55.39	57.06	48.82	106.91	99.06	99.43
Peaxi162Scf00040g00299	896.29	914.86	1133.31	1880.5	2199.75	1793.29	145.9	134.58	183.76	778.37	679.9	663.76
Peaxi162Scf00040g00315	336.88	426.45	331.46	265.83	312.22	350.17	393.11	355.3	453.62	214.83	208.25	190.8
Peaxi162Scf00040g03010	71.86	60.75	80.43	94.76	117.59	186.18	64.84	61.37	71.9	179.86	191.36	155.86
Peaxi162Scf00040g03137	397.92	357.2	327.81	137.84	222	199.68	1226.62	1064.83	1026.2	509.59	569.58	552.24
Peaxi162Scf00041g00016	998.28	745.98	848.16	599.35	677.16	514.16	801.08	674	662.23	211.83	178.98	197.52
Peaxi162Scf00041g00054	201.67	228.41	231.54	143.99	199.7	198.72	455.25	535.11	515.76	55.95	64.16	68.53
Peaxi162Scf00041g00061	877.75	1302.43	1564.71	1057.16	1306.67	2729	71.6	107.67	338.22	780.37	553.82	581.8
Peaxi162Scf00041g00103	94.26	88.69	98.71	71.38	66.9	82	21.61	20.46	21.31	47.96	72.04	72.56
Peaxi162Scf00041g00112	156.08	150.65	193.76	129.22	119.62	139.87	271.53	306.85	261.88	182.85	178.98	197.52
Peaxi162Scf00041g00131	2467.11	2652.24	2609.06	3432.4	3422.28	3263.41	460.66	549.1	645.37	1366.9	1216.83	1406.79
Peaxi162Scf00041g00179	16.23	24.3	25.59	35.69	22.3	19.29	36.47	35.53	40.83	14.99	14.63	22.84
Peaxi162Scf00041g00209	46.36	85.05	49.96	157.53	82.11	127.33	172.92	163.65	140.26	117.9	87.8	90.02
Peaxi162Scf00041g00213	967.37	716.82	1324.64	1395.6	2715.73	1311.92	214.79	264.86	283.18	2268.17	2032.93	2238.51
Peaxi162Scf00041g00314	4508.49	5105.23	4305.38	8314.55	7374.73	7959.33	1028.03	885.02	927.66	1973.41	1787.54	1711.8
Peaxi162Scf00041g00434	299.02	255.14	268.1	292.9	327.43	245.02	109.42	91.52	79.01	40.97	47.28	38.97
Peaxi162Scf00041g01015	378.61	328.04	272.97	280.6	364.94	315.44	175.62	205.64	163.34	30.98	31.52	22.84
Peaxi162Scf00041g01317	793.53	1412.99	1233.24	4960.92	2600.16	3946.39	441.74	424.21	664.01	3845.9	4606.18	3609.02
Peaxi162Scf00041g01724	125.94	98.41	114.55	237.52	289.92	261.42	2.7	2.15	10.65	13.99	34.9	28.22
Peaxi162Scf00041g01735	258.07	268.5	335.12	606.73	578.83	460.14	12.16	16.15	13.32	86.93	93.43	102.12
Peaxi162Scf00041g01736	108.95	109.35	126.74	94.76	78.06	101.29	136.44	90.44	115.4	34.97	45.03	32.25
Peaxi162Scf00041g01737	101.99	112.99	127.95	127.99	118.6	85.85	47.28	53.83	41.72	15.99	16.88	38.97
Peaxi162Scf00041g01738	224.85	247.85	203.51	227.68	242.28	215.12	430.94	428.51	409.24	212.83	235.26	244.54
Peaxi162Scf00041g02416	951.15	897.85	906.65	820.87	1237.74	751.46	482.27	391.91	469.6	869.3	900.52	825
Peaxi162Scf00041g02621	2066.1	1869.81	2111.86	2420.77	2467.37	2517.74	1288.76	1322.15	1404.36	2579.92	2704.95	2511.27
Peaxi162Scf00041g10112	98.9	108.13	184.01	199.37	190.58	310.62	20.26	22.61	36.4	148.88	140.71	158.55
Peaxi162Scf00042g00014	186.98	215.05	199.85	222.76	280.8	215.12	244.51	237.94	228.14	706.43	708.04	751.1
Peaxi162Scf00042g00059	869.25	747.2	801.85	910.71	808.94	889.41	1195.55	1241.4	1228.59	2977.6	3288.04	3001.7
Peaxi162Scf00042g00123	10.82	17.01	3.66	38.15	37.51	48.23	5.4	4.31	6.21	55.95	58.53	45.68
Peaxi162Scf00042g00510	327.61	319.53	299.78	264.6	327.43	266.24	255.32	264.86	264.54	475.62	500.92	481.02
Peaxi162Scf00042g01210	442.74	456.82	385.08	459.05	391.29	382.97	168.86	166.88	123.39	75.94	109.19	73.9
Peaxi162Scf00042g02210	2233	2117.66	2086.27	2211.55	2552.52	2455.04	610.61	611.55	620.51	1258.99	1598.43	1287.21
Peaxi162Scf00042g02314	14210.8	13685.2	16147.9	11251	11908	11177.4	6623.46	7893.07	7154.97	1347.91	2674.55	1797.79
Peaxi162Scf00042g02519	27.04	9.72	24.37	195.68	106.44	232.48	434.99	596.48	408.35	2103.3	1646.83	2083.99
Peaxi162Scf00042g02520	546.27	417.94	544.72	424.59	367.98	385.86	218.85	222.87	191.75	86.93	88.93	80.62
Peaxi162Scf00042g02725	250.34	188.32	324.15	204.29	446.03	338.59	258.02	199.18	229.92	418.66	393.98	341.29
Peaxi162Scf00043g00067	49.45	46.17	42.65	93.53	41.56	45.34	62.14	49.53	34.62	137.89	169.97	131.68
Peaxi162Scf00043g00076	71.09	58.32	68.24	83.69	53.73	48.23	164.81	157.19	146.47	47.96	48.4	47.03
Peaxi162Scf00043g00098	60.27	120.28	108.46	56.61	40.55	84.89	97.26	114.13	173.99	25.98	22.51	25.53
Peaxi162Scf00043g00235	157.62	178.6	165.73	126.76	125.7	98.39	237.76	277.78	264.54	106.91	106.94	122.27
Peaxi162Scf00043g00247	1494.33	1705.79	1542.77	1180.23	1904.76	1392.96	915.91	753.67	952.52	389.69	283.66	325.16
Peaxi162Scf00043g00252	355.43	461.68	348.52	606.73	743.05	456.28	126.98	129.2	117.18	40.97	33.77	47.03
Peaxi162Scf00043g00255	282.79	213.83	235.19	301.52	247.34	295.18	229.65	268.09	227.25	436.65	561.7	482.37
Peaxi162Scf00043g02713	219.44	252.71	231.54	242.45	340.61	335.7	87.81	122.74	128.72	930.25	902.77	900.24
Peaxi162Scf00043g02924	260.39	270.93	359.49	265.83	374.06	413.84	128.34	121.66	118.07	3110.49	2784.87	2822.99
Peaxi162Scf00043g02925	184.67	173.74	254.69	236.29	270.66	207.4	95.91	91.52	101.2	171.86	120.44	147.8
Peaxi162Scf00044g00055	302.11	207.76	314.4	1017.78	748.12	1545.37	1034.79	1122.97	1090.11	5787.33	5908.56	5795.13
Peaxi162Scf00044g00112	82.67	116.64	93.83	118.15	112.52	110.93	168.86	156.12	145.58	88.93	91.18	83.31
Peaxi162Scf00044g01217	158.4	110.56	120.64	178.45	201.73	201.61	72.95	50.6	79.89	40.97	31.52	44.34
Peaxi162Scf00044g01821	231.8	215.05	218.13	228.91	236.19	186.18	71.6	71.06	70.13	25.98	31.52	38.97
Peaxi162Scf00045g00007	63.36	72.9	71.9	30.77	38.52	33.76	167.51	131.35	121.62	92.93	90.05	68.53
Peaxi162Scf00045g00011	773.44	2134.67	1826.71	771.64	590.99	1117.07	203.99	344.53	702.18	3480.19	2406.65	2464.24
Peaxi162Scf00045g00023	44.04	65.61	30.47	2.46	0	7.72	75.65	79.67	105.64	183.85	167.72	170.64
Peaxi162Scf00045g00031	645.17	668.22	645.87	553.81	711.62	583.61	209.39	259.48	284.07	443.64	512.17	481.02
Peaxi162Scf00045g00071	53.31	61.96	43.87	55.38	28.38	38.59	199.93	179.8	131.38	114.91	120.44	85.99
Peaxi162Scf00045g00143	538.55	537.01	567.88	535.35	511.92	510.3	325.57	278.86	371.95	231.81	210.5	194.83
Peaxi162Scf00045g00175	240.3	201.68	210.82	175.99	144.96	158.2	266.13	324.08	267.2	165.87	147.46	147.8
Peaxi162Scf00045g00222	1682.86	1834.58	1575.67	1291	1325.93	1298.42	1983.12	2155.49	2233.49	1369.9	1448.72	1393.36
Peaxi162Scf00045g00237	6571.5	7156.06	7415.29	4670.47	5801.45	7266.71	5621.09	5215.39	4912.6	9323.48	9057.01	9346.38
Peaxi162Scf00045g00324	174.62	185.89	194.98	342.13	413.59	302.9	97.26	82.9	96.76	252.8	203.74	208.26
Peaxi162Scf00045g00444	89.63	94.77	106.02	129.22	62.85	118.65	268.83	227.18	247.67	27.98	25.89	29.56
Peaxi162Scf00045g00533	7613.05	7081.95	8097.72	9126.81	11063.6	9320.46	670.05	665.38	878.84	5456.6	6010.99	5347.7
Peaxi162Scf00045g00542	4177.02	3836.82	3742.38	3749.92	3619.95	3646.38	3440.74	3626.23	3451.43	2260.18	2496.7	2214.32
Peaxi162Scf00045g00625	71.09	77.76	79.21	32	64.88	47.27	10.81	10.77	18.64	109.91	184.61	87.34
Peaxi162Scf00045g00725	538.55	832.24	786.01	435.66	526.11	1101.63	29.72	203.49	785.63	1463.82	1423.95	1332.89
Peaxi162Scf00045g01236	78.81	81.4	75.55	98.46	94.27	88.75	93.21	89.36	69.24	122.9	115.94	139.74
Peaxi162Scf00045g01239	1372.25	1439.72	1664.63	1682.35	1992.95	1908.08	248.57	309	343.54	534.57	494.16	519.99
Peaxi162Scf00045g01323	46.36	30.37	39	25.84	19.26	21.22	64.84	74.29	55.93	5	5.63	9.41
Peaxi162Scf00045g01334	26.27	19.44	23.15	55.38	87.18	75.24	21.61	24.76	24.86	85.93	82.17	75.24
Peaxi162Scf00045g01412	316.79	290.37	301	340.9	339.59	315.44	253.97	240.1	285.84	386.69	406.36	392.34
Peaxi162Scf00045g01436	50.22	37.66	42.65	114.45	70.96	88.75	108.07	127.05	97.65	68.94	78.8	60.46
Peaxi162Scf00045g01446	183.89	202.9	238.85	306.44	261.54	278.78	149.95	144.27	127.83	276.78	319.69	251.26
Peaxi162Scf00045g01524	75.72	116.64	119.42	45.54	42.58	35.69	67.54	101.21	120.73	29.98	34.9	34.93
Peaxi162Scf00045g01645	1405.47	1255.04	1417.25	899.64	1667.55	1152.76	181.02	141.04	127.83	18.98	25.89	12.09
Peaxi162Scf00045g01732	191.62	202.9	180.36	158.76	158.14	166.88	24.32	35.53	28.41	114.91	114.82	88.68
Peaxi162Scf00045g01820	69.54	64.39	96.27	109.53	126.71	194.86	41.88	51.68	79.01	214.83	240.89	225.73
Peaxi162Scf00045g01826	23.18	21.87	26.81	39.38	38.52	43.41	37.83	44.14	28.41	51.96	57.41	75.24
Peaxi162Scf00045g01937	40.95	31.59	37.78	36.92	25.34	31.83	55.39	79.67	74.57	127.9	118.19	108.84
Peaxi162Scf00045g01939	356.97	318.32	350.96	381.51	419.68	457.24	148.6	153.96	176.65	255.79	343.32	311.73
Peaxi162Scf00045g01943	992.87	1047.29	1091.88	1378.37	1220.51	1171.09	768.66	888.25	823.8	1427.85	1383.43	1392.01
Peaxi162Scf00045g02039	60.27	75.33	57.28	114.45	61.84	71.38	94.56	78.6	72.79	114.91	136.2	115.55
Peaxi162Scf00045g02114	468.23	413.08	388.74	292.9	245.32	322.19	783.52	774.13	670.22	123.9	96.81	96.74
Peaxi162Scf00045g02121	535.46	639.06	686.08	547.66	501.79	460.14	602.5	446.82	502.45	15.99	15.76	10.75
Peaxi162Scf00045g02130	1588.6	1674.2	1904.7	1804.19	2388.3	1836.69	385.01	467.27	443.86	244.8	276.91	239.17
Peaxi162Scf00045g02134	2591.51	2900.09	2821.1	2552.45	2979.29	3284.64	4380.97	4122.57	4110.11	2645.87	2854.66	2646.98
Peaxi162Scf00045g02241	594.95	710.75	605.65	1096.55	798.8	731.21	675.45	581.4	653.36	352.72	442.38	425.93
Peaxi162Scf00045g02259	110.49	106.92	114.55	127.99	137.86	115.76	77	85.06	78.12	520.58	511.05	471.62
Peaxi162Scf00045g02262	2341.94	2477.29	2278.82	1656.51	1659.44	1737.34	1783.19	1789.43	1712.4	1098.11	1097.51	1113.88
Peaxi162Scf00045g02427	428.83	432.52	435.05	465.2	350.74	332.8	179.67	169.04	197.07	47.96	29.27	30.9
Peaxi162Scf00045g02428	141.4	137.29	110.89	129.22	149.02	175.57	52.69	94.75	92.32	47.96	47.28	52.4
Peaxi162Scf00045g02432	443.51	438.6	466.73	420.9	466.31	488.11	214.79	239.02	267.2	488.61	437.88	474.31
Peaxi162Scf00045g02523	53.31	238.13	233.97	76.3	115.56	237.3	181.02	261.63	1047.5	2741.79	2350.37	2358.09
Peaxi162Scf00046g00021	239.53	207.76	307.09	582.12	662.97	763.04	232.35	223.95	208.61	634.49	568.46	502.52
Peaxi162Scf00046g00119	1379.2	1494.39	1311.23	1825.12	1276.26	2098.12	933.47	1161.73	1322.69	3248.38	2733.09	2810.9
Peaxi162Scf00046g00148	57.95	71.68	82.87	131.68	94.27	96.47	210.74	195.95	166	114.91	130.58	122.27
Peaxi162Scf00046g00226	197.03	172.52	219.35	39.38	72.99	34.73	902.4	616.93	535.29	48.96	99.06	41.65
Peaxi162Scf00046g00230	76.49	89.91	63.37	27.08	50.69	32.8	63.49	88.29	93.21	69.94	40.52	28.22
Peaxi162Scf00046g00418	1000.6	1074.02	1046.79	1439.91	1133.33	1059.19	1257.69	1028.22	1198.41	575.54	723.8	599.26
Peaxi162Scf00046g00526	24.73	20.65	23.15	7.38	9.12	13.51	120.23	90.44	97.65	24.98	37.15	20.15
Peaxi162Scf00046g00528	16.23	9.72	10.97	6.15	4.05	8.68	43.23	54.91	52.38	12.99	10.13	10.75
Peaxi162Scf00046g00529	67.99	58.32	65.81	30.77	36.49	35.69	341.78	273.47	268.09	79.94	78.8	67.18
Peaxi162Scf00046g00530	1668.95	1768.97	1907.14	2009.72	2806.96	2093.29	919.96	941.01	902.8	1878.49	2065.58	1905.29
Peaxi162Scf00046g00533	18.54	36.45	43.87	18.46	31.42	28.94	32.42	27.99	34.62	100.92	144.08	151.83
Peaxi162Scf00046g00623	75.72	74.11	48.74	88.61	86.17	98.39	87.81	107.67	67.47	175.86	160.97	165.27
Peaxi162Scf00047g00009	173.85	210.19	218.13	174.76	207.81	170.74	45.93	51.68	53.26	111.91	110.31	106.15
Peaxi162Scf00047g00011	30418.2	30982.5	34433.3	60835.5	48720.9	53998.2	3505.58	4070.89	4386.19	74697.8	85070.2	78861.1
Peaxi162Scf00047g00053	48.68	86.26	91.4	350.75	338.58	381.04	362.04	415.59	365.74	1823.53	1736.88	1941.56
Peaxi162Scf00047g00074	11.59	8.5	14.62	41.84	43.59	40.52	10.81	6.46	13.32	565.54	527.93	524.02
Peaxi162Scf00047g00079	53.31	47.38	48.74	41.84	44.6	44.37	54.04	78.6	58.59	48.96	38.27	37.62
Peaxi162Scf00047g00084	774.21	652.43	450.89	273.21	219.97	211.26	495.78	588.94	584.12	106.91	83.3	111.52
Peaxi162Scf00047g00088	165.35	134.86	148.67	187.07	191.59	93.57	187.78	159.35	142.03	108.91	106.94	106.15
Peaxi162Scf00047g00103	3196.51	2415.32	2386.05	2636.14	2655.92	1744.09	3178.67	3739.28	2497.14	339.73	320.81	360.1
Peaxi162Scf00047g00128	7663.27	6298.31	7163.04	5359.66	9107.16	3366.63	919.96	1021.76	692.42	4	1.13	5.37
Peaxi162Scf00047g00132	509.96	551.59	553.25	1084.24	754.2	719.63	591.69	529.72	529.08	105.91	102.43	111.52
Peaxi162Scf00047g00153	155.31	167.66	103.58	180.91	165.23	131.19	59.44	75.37	89.66	22.98	12.38	22.84
Peaxi162Scf00047g00174	261.16	230.84	262	242.45	240.25	284.57	75.65	86.13	80.78	35.97	27.02	43
Peaxi162Scf00047g00214	0	1.21	1.22	1.23	0	0.96	63.49	47.37	47.94	16.99	19.14	13.44
Peaxi162Scf00047g00217	220.98	257.57	254.69	254.75	260.52	235.37	106.72	114.13	127.83	48.96	84.42	63.15
Peaxi162Scf00047g00218	81.9	87.48	98.71	78.76	78.06	39.55	216.14	277.78	256.55	133.89	86.68	162.58
Peaxi162Scf00047g00219	315.25	317.1	285.16	299.06	315.26	329.91	593.04	535.11	583.23	362.71	386.1	382.94
Peaxi162Scf00047g00221	0.77	1.21	0	0	0	0	41.88	60.29	69.24	6.99	4.5	9.41
Peaxi162Scf00047g00334	121.31	105.7	120.64	110.76	136.85	120.58	77	92.59	101.2	22.98	21.39	21.5
Peaxi162Scf00047g00336	1084.82	1212.52	818.91	1188.85	963.02	1126.71	3551.52	4061.2	4318.72	414.67	303.93	385.63
Peaxi162Scf00047g00342	362.38	442.24	369.24	433.2	492.66	530.56	443.1	458.66	577.9	829.33	649.5	788.72
Peaxi162Scf00047g00420	37.86	44.95	41.43	39.38	39.53	38.59	51.33	55.99	71.02	40.97	33.77	36.28
Peaxi162Scf00047g00422	64.13	52.24	49.96	64	74	54.99	22.97	22.61	38.17	110.91	111.44	92.71
Peaxi162Scf00047g00423	370.88	313.46	402.14	375.36	387.24	348.24	710.57	696.61	657.8	305.75	297.17	307.69
Peaxi162Scf00047g00424	120.54	104.49	129.17	103.38	121.65	110.93	244.51	205.64	215.71	113.91	112.57	141.08
Peaxi162Scf00047g00524	88.08	66.82	67.02	22.15	29.4	34.73	841.61	1054.06	591.22	243.8	267.91	300.98
Peaxi162Scf00047g00721	9938	14481	10246.1	10603.6	9229.82	10625.6	7958.15	8204.23	9255.3	14013.7	14107.8	13633.9
Peaxi162Scf00047g00729	12.36	12.15	15.84	84.92	88.19	68.49	9.46	15.07	8.88	481.61	485.16	502.52
Peaxi162Scf00047g00842	163.03	142.15	181.57	164.91	199.7	160.13	126.98	109.82	132.27	215.83	157.59	214.98
Peaxi162Scf00047g00844	86.54	97.2	88.96	97.22	112.52	86.82	75.65	77.52	69.24	168.86	122.7	134.36
Peaxi162Scf00047g00850	373.2	335.33	336.34	313.83	235.18	211.26	391.76	432.82	352.42	220.82	217.25	221.7
Peaxi162Scf00047g00922	115.9	108.13	136.49	171.07	121.65	121.55	93.21	72.14	88.77	42.97	51.78	52.4
Peaxi162Scf00047g01030	474.42	646.35	290.03	670.73	283.84	300.97	664.64	636.31	610.75	367.7	420.99	464.9
Peaxi162Scf00047g01031	236.43	224.77	185.23	179.68	195.65	147.59	209.39	298.24	208.61	88.93	127.2	92.71
Peaxi162Scf00047g01035	9.27	2.43	12.19	18.46	30.41	21.22	28.37	22.61	21.31	48.96	50.65	26.87
Peaxi162Scf00047g01040	882.38	804.3	781.13	1271.3	1116.09	898.09	457.95	810.73	590.33	1083.13	679.9	1115.22
Peaxi162Scf00047g01129	27.82	27.94	20.72	95.99	78.06	77.17	8.11	37.68	39.95	145.88	61.91	124.96
Peaxi162Scf00047g01225	7102.32	5517.09	6203.98	13189.3	16643.1	7520.42	45.93	53.83	43.5	353.71	217.25	188.11
Peaxi162Scf00047g01234	2464.8	1958.5	2127.71	3171.49	2311.26	2185.9	2686.94	3645.61	2790.97	6250.96	6013.24	6367.52
Peaxi162Scf00047g01526	173.85	153.08	146.23	470.12	357.84	311.58	63.49	93.67	73.68	480.61	425.5	515.96
Peaxi162Scf00047g01532	221.75	228.41	244.94	344.59	401.43	330.88	154	177.65	158.01	305.75	279.16	252.6
Peaxi162Scf00047g01540	932.6	759.34	845.72	886.1	977.22	691.65	1356.3	1591.32	1043.06	716.42	660.76	700.04
Peaxi162Scf00047g01542	314.47	221.12	265.66	439.36	373.04	222.83	422.83	460.81	352.42	230.81	195.86	244.54
Peaxi162Scf00047g01633	359.29	450.75	348.52	927.94	502.8	469.78	407.97	415.59	474.04	213.83	182.36	248.57
Peaxi162Scf00047g01818	3833.96	4501.4	3844.74	4101.89	3709.16	4791.42	6465.41	7008.05	6769.7	11561.7	11771	10899.6
Peaxi162Scf00047g01821	1386.93	1152.99	1351.45	861.48	895.1	771.72	472.81	484.5	485.58	97.92	100.18	122.27
Peaxi162Scf00047g01927	7507.97	4960.65	4215.2	513.2	397.37	800.66	11292.2	12086.7	12046.3	2418.05	2246.81	2129.67
Peaxi162Scf00047g02011	80.36	93.55	75.55	84.92	70.96	61.74	44.58	63.52	55.04	28.98	36.02	29.56
Peaxi162Scf00047g02034	291.29	233.27	232.76	142.76	110.49	231.52	10103.4	9433.79	6061.3	377.7	1141.41	541.49
Peaxi162Scf00047g02035	74.95	77.76	74.34	27.08	36.49	27.01	129.69	159.35	118.95	27.98	34.9	38.97
Peaxi162Scf00047g02037	982.83	1043.64	979.77	543.97	521.05	600.98	1433.3	1616.08	1574.8	861.31	936.54	901.58
Peaxi162Scf00047g02128	1460.33	1099.53	921.28	127.99	75.01	104.18	1960.16	2066.13	1741.69	97.92	103.56	92.71
Peaxi162Scf00047g02135	295.93	257.57	242.5	251.06	289.92	217.05	170.21	173.34	167.78	54.96	66.41	75.24
Peaxi162Scf00047g02226	112.04	140.93	152.33	212.91	262.55	202.58	51.33	35.53	59.48	302.76	258.9	313.07
Peaxi162Scf00047g02228	835.25	1038.78	922.49	1234.38	1068.45	1218.35	776.77	751.52	781.19	2102.31	2268.19	1914.69
Peaxi162Scf00047g02240	132.9	137.29	136.49	717.49	551.46	661.75	395.81	331.61	363.07	2910.65	3320.68	3193.84
Peaxi162Scf00047g02333	384.79	336.54	354.62	194.45	224.03	208.36	87.81	61.37	64.8	18.98	19.14	13.44
Peaxi162Scf00047g02337	565.59	358.41	589.81	1249.15	1250.92	1150.83	179.67	164.73	178.43	3438.23	3052.77	3218.02
Peaxi162Scf00047g02450	259.61	189.53	227.88	173.53	208.82	232.48	312.06	295.01	305.37	205.83	167.72	209.61
Peaxi162Scf00047g02451	310.61	348.69	271.75	327.36	266.61	282.64	359.34	349.92	328.45	884.29	776.7	826.34
Peaxi162Scf00047g02452	7.73	4.86	3.66	12.31	3.04	6.75	5.4	9.69	10.65	21.98	28.14	53.75
Peaxi162Scf00047g02454	5198.48	4882.89	4446.74	2257.09	2395.39	2192.65	18227.7	19806.4	17912.3	4504.37	5682.3	4936.54
Peaxi162Scf00047g10011	29717.4	29972.8	31891.2	24341.8	26182.1	33581.4	10096.6	9857.99	9402.66	3974.8	4056.86	3371.2
Peaxi162Scf00047g10224	1549.96	1473.74	1269.8	1406.68	1235.71	1083.3	48.63	46.3	39.06	7.99	21.39	21.5
Peaxi162Scf00048g00136	3105.33	2335.14	3601.02	4255.73	4772.54	3760.21	2012.84	1674.22	1610.31	1164.06	1044.61	1127.32
Peaxi162Scf00048g00311	142.94	164.02	163.29	323.67	331.48	332.8	106.72	87.21	101.2	921.26	798.09	859.93
Peaxi162Scf00048g01413	786.57	575.89	842.07	680.57	814.01	817.06	722.73	745.06	673.77	1199.03	1097.51	1030.57
Peaxi162Scf00049g00208	70.31	46.17	79.21	32	33.45	28.94	52.69	67.83	40.83	13.99	15.76	10.75
Peaxi162Scf00049g01010	190.85	199.25	185.23	65.23	87.18	96.47	262.07	267.01	238.79	177.86	154.21	151.83
Peaxi162Scf00049g01318	1295.76	1306.07	1412.38	1884.19	2021.34	1957.28	449.85	423.13	500.67	2762.77	2457.3	2519.33
Peaxi162Scf00049g02222	339.97	342.62	399.71	417.2	447.05	390.68	120.23	145.35	135.82	615.5	621.36	638.23
Peaxi162Scf00049g02223	327.61	314.67	286.38	238.75	232.14	216.08	547.11	515.73	493.57	113.91	121.57	141.08
Peaxi162Scf00049g02410	1025.32	1072.8	1283.2	1914.96	3386.8	2060.49	824.05	626.62	674.66	278.78	359.08	241.86
Peaxi162Scf00050g00042	3.09	2.43	2.44	4.92	10.14	3.86	0	1.08	2.66	17.99	34.9	20.15
Peaxi162Scf00050g00101	3.86	2.43	8.53	11.08	23.32	7.72	37.83	88.29	36.4	104.92	100.18	114.21
Peaxi162Scf00050g00169	976.65	1013.27	1099.19	1364.84	1688.84	1034.11	933.47	745.06	764.32	329.73	301.68	311.73
Peaxi162Scf00050g00207	251.89	176.17	219.35	376.59	378.11	348.24	185.07	188.42	208.61	521.58	511.05	592.55
Peaxi162Scf00050g00214	2040.6	668.22	1307.58	626.42	576.8	1009.99	370.15	494.19	781.19	973.22	1035.6	1205.25
Peaxi162Scf00051g00109	1848.98	2357.01	1843.77	4899.38	3674.69	4718.11	2081.74	1889.56	2078.14	6976.38	6685.26	6743.74
Peaxi162Scf00051g00516	82.67	78.97	65.81	98.46	86.17	76.21	52.69	66.75	58.59	114.91	115.94	98.09
Peaxi162Scf00051g00621	6.18	6.07	6.09	19.69	20.27	23.15	20.26	6.46	15.98	65.95	114.82	87.34
Peaxi162Scf00051g00721	1023.01	867.48	938.34	1164.23	878.89	908.7	1107.74	949.62	948.97	433.65	531.31	526.71
Peaxi162Scf00051g00722	537.77	526.07	485.01	253.52	365.95	379.11	710.57	708.45	593.88	257.79	248.77	262.01
Peaxi162Scf00051g00731	60.27	68.04	71.9	51.69	70.96	50.16	71.6	64.6	65.69	45.96	28.14	43
Peaxi162Scf00051g01011	435.01	472.62	491.1	187.07	219.97	207.4	545.76	452.2	483.8	233.81	238.64	227.08
Peaxi162Scf00051g01310	0	2.43	1.22	2.46	1.01	0.96	9.46	19.38	12.43	18.98	34.9	34.93
Peaxi162Scf00051g01311	360.06	397.29	394.83	270.75	284.85	294.22	299.9	304.7	301.82	168.86	200.37	201.55
Peaxi162Scf00051g01410	1570.05	1935.42	1982.69	1053.47	1141.44	1533.79	402.57	762.28	1029.75	2491.99	1458.85	2058.46
Peaxi162Scf00051g01416	46.36	51.03	58.49	51.69	41.56	33.76	82.4	82.9	86.11	29.98	50.65	43
Peaxi162Scf00051g02115	244.93	275.79	265.66	283.06	260.52	281.68	328.27	352.07	308.92	502.59	548.19	459.53
Peaxi162Scf00052g00014	1168.27	1200.37	1278.33	1321.76	1326.94	2041.2	321.51	426.36	700.41	2138.28	3032.51	2505.89
Peaxi162Scf00052g00036	33.22	27.94	31.68	6.15	1.01	2.89	75.65	65.68	52.38	0	2.25	0
Peaxi162Scf00052g00098	637.45	623.27	659.27	572.27	650.8	660.79	275.58	390.83	365.74	640.48	678.77	631.51
Peaxi162Scf00052g00115	1498.97	1392.33	1632.95	2568.45	2502.85	2436.71	359.34	332.69	444.74	1003.19	878.01	959.36
Peaxi162Scf00052g00326	100.45	87.48	86.52	118.15	124.69	126.37	66.19	43.07	65.69	222.82	283.66	278.13
Peaxi162Scf00052g00332	324.52	337.76	393.61	351.98	450.09	449.53	243.16	284.24	259.21	1495.79	1357.54	1404.11
Peaxi162Scf00052g00335	632.81	475.05	571.53	587.04	586.94	491.01	516.04	453.28	450.96	302.76	280.29	290.23
Peaxi162Scf00052g00713	37.86	42.52	36.56	49.23	54.74	50.16	64.84	54.91	47.94	22.98	36.02	40.31
Peaxi162Scf00052g00819	14224	13857.7	12780.9	10437.5	8641.87	12802.8	33271.3	43043.1	39248.5	113624	114037	103215
Peaxi162Scf00052g02011	1485.83	1580.65	1731.66	1282.38	1868.27	1566.59	1011.82	953.93	849.54	2169.25	2550.73	2147.14
Peaxi162Scf00053g00062	1060.09	1267.19	1216.18	987.01	980.26	1117.07	799.73	743.98	784.74	1818.53	1889.97	1795.11
Peaxi162Scf00053g00082	443.51	216.26	134.05	17.23	3.04	38.59	187.78	231.48	243.23	38.97	20.26	37.62
Peaxi162Scf00053g00525	0.77	2.43	1.22	8.61	2.03	10.61	4.05	6.46	2.66	57.95	54.03	52.4
Peaxi162Scf00053g01517	200.89	176.17	201.07	285.52	266.61	267.21	160.76	192.72	145.58	86.93	117.07	106.15
Peaxi162Scf00053g02216	2037.51	1822.43	1790.15	2066.33	1867.25	1895.54	1939.89	1879.87	1697.31	3078.52	3014.5	2673.85
Peaxi162Scf00054g00025	103.54	117.85	134.05	151.38	208.82	136.98	108.07	129.2	119.84	59.95	48.4	49.71
Peaxi162Scf00054g00047	51	48.6	76.77	66.46	95.29	82	8.11	7.54	6.21	78.94	49.53	63.15
Peaxi162Scf00054g00098	1916.21	2043.55	2437.24	1575.28	1695.93	1786.53	528.2	752.59	1119.41	1407.87	1750.39	1831.39
Peaxi162Scf00054g00197	16.23	19.44	21.94	8.61	19.26	19.29	43.23	27.99	19.53	90.93	168.85	208.26
Peaxi162Scf00054g01110	112.81	103.27	110.89	65.23	57.78	46.3	62.14	82.9	72.79	13.99	22.51	24.19
Peaxi162Scf00054g01111	1077.87	1166.35	922.49	620.27	589.98	748.57	791.63	823.65	949.85	374.7	355.71	329.19
Peaxi162Scf00054g02115	841.43	777.57	703.14	876.25	1555.03	1134.43	1244.18	1328.61	1204.63	2213.22	2175.89	1959.03
Peaxi162Scf00054g02212	702.35	754.48	753.11	777.8	820.09	911.59	657.89	740.75	737.69	4900.05	4153.66	4438.05
Peaxi162Scf00055g00018	134.44	160.37	136.49	83.69	85.15	75.24	132.39	139.97	122.5	55.95	50.65	61.81
Peaxi162Scf00055g01910	1550.74	1680.28	1569.58	1308.22	1031.96	3182.38	340.43	994.84	2070.15	5604.48	5630.52	5150.18
Peaxi162Scf00055g02411	70.31	78.97	81.65	56.61	58.8	45.34	32.42	30.15	27.52	16.99	15.76	10.75
Peaxi162Scf00055g02414	747.17	652.43	698.27	1441.14	1907.8	1248.26	278.29	356.38	427.88	703.43	632.62	765.88
Peaxi162Scf00056g00025	680.72	670.65	815.26	1028.86	716.69	1090.06	1075.32	1122.97	1026.2	6848.48	7674.71	6966.79
Peaxi162Scf00056g00123	150.67	155.51	173.04	152.61	88.19	136.98	154	141.04	122.5	82.93	79.92	90.02
Peaxi162Scf00056g00127	295.93	303.74	285.16	316.29	312.22	291.32	301.25	251.94	268.09	396.68	414.24	425.93
Peaxi162Scf00056g00313	1441.79	1570.93	1485.5	1027.63	838.34	1037.96	1422.5	1318.92	1497.57	520.58	640.5	575.08
Peaxi162Scf00057g00020	1100.27	1059.44	1384.35	819.64	1574.29	937.64	159.41	133.51	126.94	36.97	32.64	57.78
Peaxi162Scf00057g00074	163.03	184.67	176.7	172.3	165.23	142.77	93.21	91.52	70.13	26.98	34.9	24.19
Peaxi162Scf00057g00084	51	42.52	42.65	25.84	36.49	38.59	18.91	19.38	15.98	31.97	33.77	60.46
Peaxi162Scf00057g00107	0	0	1.22	0	0	0	36.47	57.06	29.29	0	0	0
Peaxi162Scf00057g00140	135.99	189.53	132.83	204.29	203.76	175.57	94.56	105.51	88.77	126.9	180.1	162.58
Peaxi162Scf00057g00207	2088.51	2001.03	1913.23	1395.6	1645.25	1613.86	2418.11	2160.88	2217.51	1020.18	1033.35	931.14
Peaxi162Scf00057g00317	1054.69	854.11	1018.76	1094.08	1205.3	1296.49	1080.72	1091.74	1032.41	1742.6	1593.93	1619.09
Peaxi162Scf00057g00322	159.94	195.61	142.58	386.44	249.37	261.42	714.63	563.1	670.22	325.74	330.94	348
Peaxi162Scf00057g00323	177.71	143.36	212.04	415.97	601.13	380.07	56.74	53.83	58.59	170.86	135.08	181.39
Peaxi162Scf00057g00427	135.99	133.64	84.08	8.61	7.1	11.58	2035.81	2184.56	1621.85	143.88	160.97	162.58
Peaxi162Scf00057g02234	1206.13	1189.44	1144.28	1095.32	1043.11	952.11	1903.42	1683.91	1628.95	872.3	852.12	870.68
Peaxi162Scf00057g02317	1036.14	961.03	994.39	657.19	593.02	620.27	529.55	528.65	466.05	310.75	337.7	310.38
Peaxi162Scf00057g02318	488.32	453.18	527.66	445.51	439.95	512.23	406.62	429.59	457.17	916.26	894.9	944.58
Peaxi162Scf00057g02524	574.09	530.93	554.47	481.2	526.11	511.26	417.43	395.14	407.46	727.41	628.11	701.38
Peaxi162Scf00057g02526	108.95	116.64	120.64	82.46	86.17	71.38	60.79	85.06	73.68	17.99	30.39	71.21
Peaxi162Scf00058g00206	3.86	2.43	3.66	4.92	6.08	7.72	17.56	7.54	13.32	155.87	282.54	178.7
Peaxi162Scf00058g00218	316.79	338.97	361.93	460.28	365.95	333.77	162.11	136.74	120.73	64.95	69.79	77.93
Peaxi162Scf00058g00219	1013.73	1004.76	894.47	619.04	737.98	548.89	752.45	807.5	779.41	375.7	433.38	413.84
Peaxi162Scf00058g00264	16.23	10.93	21.94	696.57	423.73	650.17	67.54	52.76	47.05	3813.93	4517.25	3854.91
Peaxi162Scf00058g00267	89.63	190.75	188.89	168.6	222	468.82	27.02	68.91	343.54	1221.02	1041.23	998.33
Peaxi162Scf00058g00514	791.21	778.78	684.86	961.17	901.19	1704.54	6439.74	12018.9	11876.7	26382.7	29393.1	27691.1
Peaxi162Scf00058g00612	87.31	95.98	87.74	66.46	85.15	73.31	44.58	36.61	26.63	6.99	14.63	5.37
Peaxi162Scf00058g01218	92.72	122.71	92.61	104.61	107.45	81.03	28.37	15.07	32.85	11.99	13.51	5.37
Peaxi162Scf00058g01717	336.11	269.72	301	305.21	320.33	296.15	181.02	197.03	171.33	53.96	47.28	56.43
Peaxi162Scf00058g02017	1820.39	2060.56	1788.93	1259	1594.56	1750.84	765.96	883.95	840.66	615.5	467.15	548.21
Peaxi162Scf00058g02110	511.5	381.49	456.98	370.44	300.06	351.13	479.57	471.58	517.54	224.82	238.64	268.73
Peaxi162Scf00058g02111	129.81	76.54	98.71	135.38	181.45	144.7	143.2	157.19	159.79	248.8	253.27	268.73
Peaxi162Scf00058g02912	506.09	527.29	539.85	621.5	629.51	562.39	222.9	227.18	239.68	383.69	410.86	403.09
Peaxi162Scf00059g00193	24.73	36.45	20.72	17.23	9.12	12.54	41.88	54.91	55.04	87.93	77.67	98.09
Peaxi162Scf00059g00194	3.86	3.64	3.66	1.23	2.03	1.93	13.51	5.38	5.33	9.99	40.52	20.15
Peaxi162Scf00059g01716	482.14	461.68	477.7	449.2	496.72	427.34	522.8	546.95	628.5	1003.19	1014.21	925.77
Peaxi162Scf00059g01812	54.86	63.18	48.74	51.69	36.49	47.27	85.11	86.13	77.23	46.96	59.66	49.71
Peaxi162Scf00059g01813	362.38	426.45	346.09	294.14	284.85	275.89	87.81	80.75	107.41	43.96	34.9	47.03
Peaxi162Scf00059g01919	706.21	680.37	762.85	713.8	710.61	700.34	1186.09	1433.05	1183.32	543.56	470.52	470.28
Peaxi162Scf00060g00061	443.51	572.24	475.26	833.18	538.28	566.25	447.15	438.2	446.52	285.77	297.17	299.63
Peaxi162Scf00060g00512	173.85	136.07	163.29	17.23	15.21	43.41	2038.51	2095.2	1972.5	767.38	617.98	702.73
Peaxi162Scf00061g00093	183.89	109.35	119.42	140.3	138.88	116.72	333.67	334.84	232.58	29.98	18.01	18.81
Peaxi162Scf00061g00155	61.04	46.17	45.09	121.84	65.89	96.47	41.88	39.84	49.71	65.95	76.54	73.9
Peaxi162Scf00061g00226	180.8	190.75	191.32	104.61	208.82	268.17	310.71	374.68	292.06	86.93	67.54	73.9
Peaxi162Scf00061g00228	139.08	142.15	129.17	134.15	155.1	175.57	149.95	191.65	161.56	54.96	51.78	61.81
Peaxi162Scf00061g00247	1580.87	1500.47	1693.88	1858.34	1680.73	2006.47	1526.52	1935.85	1778.98	2994.59	2590.13	2293.6
Peaxi162Scf00061g00915	42.5	43.74	24.37	61.53	62.85	58.84	47.28	55.99	51.49	105.91	112.57	102.12
Peaxi162Scf00061g00917	268.11	275.79	288.81	156.3	156.11	154.34	720.03	677.23	651.58	287.77	275.79	240.51
Peaxi162Scf00061g03010	321.43	358.41	368.02	361.82	389.26	394.54	366.09	327.31	355.09	585.53	482.91	511.93
Peaxi162Scf00062g00009	0	0	0	0	0	0	114.83	75.37	25.74	1	1.13	0
Peaxi162Scf00062g00056	30.13	24.3	34.12	51.69	49.67	50.16	29.72	31.22	44.39	12.99	13.51	16.12
Peaxi162Scf00062g00069	58.72	71.68	76.77	43.07	57.78	48.23	97.26	68.91	63.92	26.98	36.02	30.9
Peaxi162Scf00062g00073	3.09	6.07	3.66	9.85	7.1	13.51	4.05	8.61	7.99	31.97	38.27	25.53
Peaxi162Scf00062g00086	2255.4	2194.2	1843.77	918.1	1215.44	1204.85	3671.75	3407.66	3340.46	2170.25	2396.52	2195.51
Peaxi162Scf00062g00113	3020.34	3271.86	3432.85	3853.29	3710.17	4825.18	1945.3	1920.78	2205.08	32567.7	28065.9	27410.3
Peaxi162Scf00062g00126	274.3	286.73	364.37	246.14	332.5	326.05	258.02	287.47	279.63	210.83	101.31	120.93
Peaxi162Scf00062g00128	1110.32	1208.88	1049.23	921.79	900.17	906.77	1776.43	1675.3	1762.11	1069.14	1124.53	1127.32
Peaxi162Scf00062g00131	186.98	157.94	168.17	221.52	249.37	232.48	116.18	127.05	154.46	399.68	423.25	423.25
Peaxi162Scf00062g00136	17.77	10.93	12.19	30.77	22.3	22.19	18.91	20.46	16.87	32.97	37.15	32.25
Peaxi162Scf00062g00142	134.44	120.28	123.08	140.3	115.56	120.58	87.81	82.9	131.38	179.86	208.25	205.58
Peaxi162Scf00062g00201	23.18	20.65	24.37	12.31	16.22	8.68	33.77	8.61	16.87	28.98	47.28	32.25
Peaxi162Scf00062g00221	1527.56	1439.72	1685.35	1583.9	1752.7	1864.67	1452.22	1606.39	1597.88	2864.69	2880.55	2735.66
Peaxi162Scf00062g00222	26.27	23.08	19.5	43.07	83.12	53.06	4.05	4.31	1.78	40.97	32.64	37.62
Peaxi162Scf00062g00230	1513.65	1802.99	1537.9	2146.33	1681.74	2020.94	2981.44	2984.53	3442.55	11227	9688.5	12197.6
Peaxi162Scf00062g00313	138.31	115.42	130.39	88.61	157.12	198.72	179.67	159.35	136.71	71.94	103.56	85.99
Peaxi162Scf00062g00314	130.58	148.22	162.08	243.68	379.13	403.22	33.77	29.07	42.61	161.87	102.43	153.18
Peaxi162Scf00062g00421	1.55	10.93	4.87	27.08	15.21	95.5	31.07	25.84	29.29	388.69	419.87	323.82
Peaxi162Scf00062g00612	125.94	126.35	57.28	113.22	90.22	95.5	1537.32	1419.05	1429.22	740.4	729.42	734.97
Peaxi162Scf00062g00710	183.12	159.16	214.48	174.76	206.8	180.39	78.35	58.14	65.69	107.91	154.21	151.83
Peaxi162Scf00062g00919	5.41	8.5	4.87	11.08	1.01	2.89	199.93	209.95	157.13	17.99	27.02	14.78
Peaxi162Scf00062g01418	68.77	95.98	84.08	161.22	112.52	120.58	90.51	54.91	59.48	92.93	124.95	107.49
Peaxi162Scf00062g01420	382.47	422.8	485.01	488.58	553.48	551.78	563.33	548.03	534.4	1843.51	1545.52	1863.63
Peaxi162Scf00062g01914	112.81	77.76	99.93	116.92	94.27	109.01	44.58	82.9	87	145.88	132.83	111.52
Peaxi162Scf00062g01917	102.76	85.05	90.18	87.38	104.41	109.01	14.86	8.61	11.54	31.97	41.65	57.78
Peaxi162Scf00062g01919	175.39	128.78	190.1	123.07	123.67	131.19	95.91	132.43	94.1	62.95	69.79	60.46
Peaxi162Scf00062g01920	140.62	110.56	146.23	107.07	105.43	96.47	94.56	74.29	85.22	38.97	52.91	52.4
Peaxi162Scf00063g00115	474.42	510.28	461.86	420.9	399.4	523.81	959.14	1031.45	1054.6	476.62	381.6	455.49
Peaxi162Scf00063g00213	251.12	215.05	233.97	190.76	185.51	215.12	363.39	395.14	387.04	879.29	852.12	808.87
Peaxi162Scf00063g00310	176.94	187.1	174.26	125.53	130.77	131.19	203.99	206.72	195.3	65.95	91.18	53.75
Peaxi162Scf00063g00311	1084.82	895.42	954.18	941.48	968.09	797.77	448.5	418.82	345.32	115.91	121.57	94.06
Peaxi162Scf00063g02322	1871.39	1980.37	1925.42	2017.1	1915.91	2119.34	1529.22	1717.29	1690.21	3227.4	3634.74	3121.28
Peaxi162Scf00063g02323	9258.05	8926.25	7861.3	11733.4	11283.6	12152.7	1546.78	1854.03	2117.2	19811	19214.9	17619.2
Peaxi162Scf00064g00017	64.13	47.38	40.21	59.07	51.7	33.76	39.18	43.07	41.72	26.98	24.76	25.53
Peaxi162Scf00064g00021	540.86	483.55	424.08	606.73	350.74	278.78	149.95	246.56	118.95	60.95	68.66	57.78
Peaxi162Scf00064g00065	437.33	462.9	494.76	499.66	623.43	518.98	518.75	482.35	509.55	814.34	832.98	877.4
Peaxi162Scf00064g00135	206.3	156.73	165.73	92.3	93.26	84.89	37.83	72.14	58.59	21.98	13.51	24.19
Peaxi162Scf00064g00329	106.63	91.12	136.49	73.84	129.75	120.58	113.48	130.28	138.48	55.95	51.78	63.15
Peaxi162Scf00064g00333	6.95	8.5	6.09	1.23	0	0.96	374.2	408.06	269.86	31.97	56.28	44.34
Peaxi162Scf00064g00421	3648.52	5338.5	4433.33	6787.26	5117.2	5910.41	5402.25	5759.11	6316.97	15942.1	16239.8	15058.2
Peaxi162Scf00064g00427	357.74	379.06	461.86	785.18	803.87	814.17	429.59	528.65	519.31	2052.35	2163.51	2280.16
Peaxi162Scf00064g00433	337.65	385.14	353.4	322.44	390.28	374.28	389.06	370.37	391.48	643.48	538.06	612.7
Peaxi162Scf00064g00530	44.81	60.75	51.18	93.53	71.97	66.56	51.33	51.68	44.39	128.9	113.69	110.18
Peaxi162Scf00064g00532	1143.54	1122.62	1052.89	1329.15	1185.03	1392.96	1118.54	1251.09	1264.99	4581.31	5103.72	4259.35
Peaxi162Scf00064g00535	50.22	70.47	47.53	36.92	40.55	63.67	305.3	288.55	305.37	1218.02	1163.93	1134.03
Peaxi162Scf00064g00736	440.42	498.13	460.64	436.9	451.1	469.78	668.7	708.45	703.07	1342.92	1201.07	1058.79
Peaxi162Scf00064g00827	390.19	504.2	463.07	450.43	316.28	299.04	114.83	183.03	190.86	91.93	83.3	69.87
Peaxi162Scf00064g01121	85.77	66.82	67.02	72.61	81.1	75.24	83.76	78.6	93.21	54.96	54.03	44.34
Peaxi162Scf00064g01131	157.62	103.27	137.7	137.84	155.1	205.47	116.18	110.9	121.62	260.79	251.02	249.92
Peaxi162Scf00064g01213	1.55	3.64	1.22	1.23	3.04	1.93	18.91	33.38	17.75	4	3.38	8.06
Peaxi162Scf00064g01318	11.59	9.72	12.19	11.08	4.05	10.61	31.07	43.07	20.42	7.99	3.38	2.69
Peaxi162Scf00064g01321	2.32	1.21	3.66	3.69	5.07	3.86	1.35	1.08	0.89	14.99	38.27	17.47
Peaxi162Scf00064g01427	531.59	460.47	586.16	465.2	579.84	425.41	170.21	127.05	91.43	25.98	31.52	43
Peaxi162Scf00064g01432	251.89	290.37	268.1	998.09	810.97	978.16	206.69	158.27	205.06	621.5	733.93	708.1
Peaxi162Scf00064g01525	32.45	29.16	36.56	33.23	17.23	30.87	20.26	27.99	38.17	8.99	6.75	13.44
Peaxi162Scf00064g01530	268.89	360.84	327.81	306.44	473.4	397.44	182.37	240.1	245.01	940.24	816.1	978.17
Peaxi162Scf00064g01624	205.53	227.2	187.67	171.07	148	162.06	441.74	392.98	369.29	236.81	234.14	214.98
Peaxi162Scf00064g01629	898.61	883.27	970.02	802.41	1006.61	1014.81	915.91	999.15	974.71	1902.47	1833.69	1887.82
Peaxi162Scf00064g01633	1444.88	1544.2	1611.01	2709.98	2690.38	2683.66	2886.87	3003.91	2757.24	6860.47	6191.1	6046.39
Peaxi162Scf00064g01818	380.15	420.37	417.99	478.74	527.13	317.37	239.11	243.33	246.78	140.89	110.31	112.87
Peaxi162Scf00064g01819	107.4	99.63	96.27	119.38	130.77	101.29	110.77	95.82	94.1	57.95	61.91	51.06
Peaxi162Scf00064g10024	203.98	174.95	268.1	398.74	596.06	406.12	33.77	24.76	29.29	489.61	471.65	353.38
Peaxi162Scf00064g10131	30.13	26.73	30.47	46.77	78.06	28.94	35.12	38.76	57.7	8.99	0	0
Peaxi162Scf00065g00016	68.77	63.18	73.12	22.15	23.32	35.69	60.79	75.37	55.04	13.99	15.76	8.06
Peaxi162Scf00065g00021	39.41	37.66	41.43	28.31	40.55	25.08	71.6	73.21	71.02	32.97	31.52	28.22
Peaxi162Scf00065g00029	8.5	7.29	14.62	118.15	102.38	139.87	16.21	18.3	8.88	684.45	580.84	592.55
Peaxi162Scf00065g00041	980.51	1072.8	1741.41	1122.39	1111.02	2014.19	32.42	118.43	454.51	1169.06	1596.18	1269.74
Peaxi162Scf00065g00116	322.2	315.89	313.18	242.45	264.58	234.41	484.97	451.12	483.8	208.83	291.54	253.95
Peaxi162Scf00065g00120	1797.21	1598.88	1606.14	1092.85	1347.22	1249.22	1996.63	2663.68	2446.54	1602.71	1510.63	1439.04
Peaxi162Scf00065g00131	985.15	2105.51	1975.38	849.18	962.01	1938.95	144.55	455.43	1381.28	2050.35	1432.96	1367.83
Peaxi162Scf00065g00519	424.19	362.06	431.39	425.82	632.55	514.16	208.04	244.4	216.6	576.54	587.59	634.2
Peaxi162Scf00065g01019	106.63	72.9	107.24	77.53	75.01	64.63	51.33	81.83	68.35	128.9	104.69	150.49
Peaxi162Scf00065g01020	76.49	77.76	71.9	19.69	28.38	65.6	267.48	188.42	134.04	46.96	87.8	52.4
Peaxi162Scf00065g01127	0	0	0	9.85	7.1	17.36	1.35	0	0.89	118.9	239.76	178.7
Peaxi162Scf00065g01219	16.23	24.3	13.4	11.08	9.12	12.54	55.39	41.99	47.05	16.99	27.02	20.15
Peaxi162Scf00065g01430	92.72	105.7	86.52	168.6	133.81	129.26	33.77	22.61	33.73	54.96	50.65	53.75
Peaxi162Scf00065g01511	4069.62	3952.24	4769.67	4984.3	6873.96	5987.59	368.8	433.9	482.92	791.36	764.32	866.65
Peaxi162Scf00065g01518	186.21	195.61	196.2	235.06	205.78	208.36	179.67	177.65	164.23	103.92	136.2	96.74
Peaxi162Scf00065g01522	89.63	106.92	107.24	286.75	223.02	191	41.88	41.99	67.47	209.83	224.01	212.3
Peaxi162Scf00066g00082	10356	11766.8	12676.1	9937.83	10875.1	11566.2	4209.4	4456.34	4793.65	2299.15	2548.48	2079.96
Peaxi162Scf00066g00107	1155.9	880.84	1069.95	1035.01	1013.71	1273.34	1053.7	1219.87	1326.24	2227.2	2151.13	2108.18
Peaxi162Scf00066g00191	530.05	646.35	775.04	788.87	654.86	1136.36	626.82	847.34	1095.44	2280.16	2174.76	2253.29
Peaxi162Scf00066g00222	25.5	40.09	31.68	75.07	51.7	74.28	56.74	57.06	40.83	94.92	69.79	100.77
Peaxi162Scf00066g00314	923.33	882.05	926.15	934.09	1283.36	589.4	2130.37	1650.54	934.76	232.81	153.09	202.89
Peaxi162Scf00066g00422	3.86	7.29	6.09	8.61	6.08	7.72	21.61	25.84	23.08	192.84	192.49	150.49
Peaxi162Scf00066g00423	261.93	314.67	251.04	423.36	317.29	312.55	456.6	380.06	469.6	227.82	236.39	260.67
Peaxi162Scf00066g00524	418.01	381.49	369.24	412.28	405.48	337.63	440.39	381.14	377.28	156.87	132.83	146.46
Peaxi162Scf00066g00526	285.11	295.23	280.28	227.68	307.15	306.76	221.55	255.17	243.23	375.7	400.73	352.03
Peaxi162Scf00066g00613	941.1	925.79	923.71	232.6	310.19	261.42	695.71	597.55	510.44	58.95	61.91	56.43
Peaxi162Scf00066g00717	183.12	204.11	187.67	188.3	210.85	208.36	162.11	164.73	203.29	658.47	620.24	611.36
Peaxi162Scf00066g00912	54.09	53.46	54.84	18.46	14.19	11.58	214.79	171.19	159.79	4	9.01	10.75
Peaxi162Scf00066g01121	3.09	4.86	1.22	0	1.01	3.86	1.35	4.31	2.66	16.99	38.27	16.12
Peaxi162Scf00066g01127	2046.79	2004.67	1881.55	2895.82	2098.38	2170.46	2973.33	2688.45	2838.02	1304.95	1545.52	1494.13
Peaxi162Scf00066g01129	27.82	41.31	29.25	38.15	42.58	65.6	64.84	72.14	92.32	494.6	503.17	440.71
Peaxi162Scf00066g01516	1503.6	1535.7	1016.33	354.44	289.92	274.93	1535.97	1664.53	1742.58	757.39	758.69	831.71
Peaxi162Scf00067g00193	83.45	99.63	113.33	334.75	315.26	284.57	20.26	23.69	16.87	49.96	23.64	55.09
Peaxi162Scf00067g00235	20.09	25.51	15.84	29.54	15.21	22.19	60.79	58.14	42.61	21.98	31.52	17.47
Peaxi162Scf00067g00252	3.09	0	1.22	46.77	12.16	128.3	202.63	132.43	166.89	855.31	1363.17	923.08
Peaxi162Scf00067g01119	2593.06	2344.86	1834.02	1746.35	1306.67	1591.67	1254.99	1393.21	1511.78	3085.51	2435.92	2913.02
Peaxi162Scf00067g01819	222.53	195.61	223.01	188.3	151.04	156.27	105.37	107.67	107.41	81.93	58.53	53.75
Peaxi162Scf00067g01924	1459.56	1461.59	1323.42	1571.59	1506.37	1510.64	1313.07	1314.61	1298.72	1942.43	2057.7	1984.56
Peaxi162Scf00067g02114	365.47	343.83	314.4	363.05	429.81	302.9	181.02	169.04	205.95	71.94	81.05	71.21
Peaxi162Scf00067g02212	0	0	0	1.23	1.01	0.96	33.77	38.76	23.97	17.99	12.38	13.44
Peaxi162Scf00067g02524	44.81	34.02	42.65	126.76	90.22	165.92	170.21	150.73	161.56	269.78	343.32	323.82
Peaxi162Scf00068g00034	1240.9	1361.96	1366.07	2047.87	2189.61	1903.26	621.41	847.34	938.31	3621.08	3539.06	3826.69
Peaxi162Scf00068g00085	180.8	218.69	214.48	287.98	358.85	327.98	22.97	23.69	82.56	127.9	114.82	137.05
Peaxi162Scf00068g00198	1118.04	1188.22	1041.92	972.25	1063.38	942.46	1121.25	1005.61	982.7	513.59	608.98	529.4
Peaxi162Scf00068g00224	138.31	104.49	142.58	162.45	169.29	260.46	197.23	170.11	145.58	790.36	871.26	783.34
Peaxi162Scf00068g01810	6955.52	6738.12	6559.82	9432.02	7166.92	7390.19	3046.28	3535.79	3864.21	6491.77	6454.5	6554.29
Peaxi162Scf00068g01812	76.49	54.67	62.15	113.22	94.27	112.86	66.19	49.53	77.23	137.89	150.84	154.52
Peaxi162Scf00069g00078	1084.05	1091.03	1139.41	527.97	594.03	510.3	2454.58	2473.11	1919.24	553.55	583.09	534.77
Peaxi162Scf00069g00079	496.05	431.31	453.33	696.57	500.77	483.29	701.12	621.24	650.69	361.71	435.63	451.46
Peaxi162Scf00069g00117	1747.76	1344.95	1922.98	1554.36	1288.42	2032.52	983.45	1255.4	1801.17	2605.9	2800.63	2716.85
Peaxi162Scf00069g00143	441.19	438.6	477.7	569.81	702.5	432.16	163.46	137.81	146.47	80.93	75.42	87.34
Peaxi162Scf00069g00151	2728.27	2591.49	2869.85	2398.62	2675.18	2304.55	4127	4197.94	3676.91	1047.16	1113.27	1280.49
Peaxi162Scf00069g00162	81.13	78.97	75.55	84.92	115.56	105.15	20.26	10.77	16.87	230.81	249.9	220.36
Peaxi162Scf00069g00185	26.27	20.65	26.81	88.61	82.11	64.63	49.98	24.76	40.83	73.94	60.79	60.46
Peaxi162Scf00069g00197	842.2	762.99	857.91	945.17	882.94	892.3	457.95	411.29	415.45	70.94	51.78	60.46
Peaxi162Scf00069g00202	4945.82	5145.32	5205.94	6872.18	6852.67	8419.47	4714.64	4956.99	5034.22	1875.49	1750.39	1864.98
Peaxi162Scf00069g00612	9.27	9.72	6.09	20.92	14.19	13.51	48.63	33.38	24.86	4	4.5	1.34
Peaxi162Scf00069g01337	213.26	215.05	199.85	436.9	595.05	386.82	55.39	41.99	42.61	314.75	287.04	343.97
Peaxi162Scf00069g01341	96.58	100.84	101.15	86.15	72.99	84.89	99.97	75.37	60.36	30.98	54.03	32.25
Peaxi162Scf00069g01510	1147.41	1218.6	1017.55	699.03	691.35	618.34	1146.91	1072.36	967.61	504.59	538.06	542.83
Peaxi162Scf00069g01624	274.3	238.13	320.5	273.21	326.41	260.46	55.39	74.29	77.23	107.91	102.43	143.77
Peaxi162Scf00069g01630	1559.23	1444.58	1520.84	1369.76	1259.03	1401.64	1517.06	1660.23	1595.22	2475	2554.11	2562.33
Peaxi162Scf00069g01724	10.82	4.86	12.19	29.54	25.34	28.94	28.37	38.76	39.06	103.92	74.29	118.24
Peaxi162Scf00069g01736	21.63	37.66	32.9	123.07	69.95	66.56	44.58	46.3	28.41	135.89	130.58	149.14
Peaxi162Scf00069g01833	107.4	140.93	98.71	132.91	107.45	114.79	172.92	158.27	169.55	84.93	102.43	92.71
Peaxi162Scf00069g01838	169.21	130	162.08	150.14	124.69	119.62	236.41	228.25	229.03	125.9	153.09	108.84
Peaxi162Scf00069g01839	177.71	165.23	170.61	121.84	155.1	127.33	280.99	264.86	273.42	153.88	141.83	134.36
Peaxi162Scf00069g01842	151.44	171.31	132.83	105.84	165.23	164.96	248.57	248.71	233.47	115.91	130.58	110.18
Peaxi162Scf00069g01925	335.34	345.05	281.5	564.89	417.65	544.06	54.04	67.83	84.33	12.99	5.63	12.09
Peaxi162Scf00069g01927	1825.8	1365.61	1658.54	2083.56	2704.57	2242.81	120.23	90.44	132.27	0	0	1.34
Peaxi162Scf00069g01928	4027.12	3578.03	5042.64	4249.58	3006.66	3980.15	865.93	834.42	1314.7	261.79	428.87	241.86
Peaxi162Scf00069g01932	62.59	57.1	64.59	52.92	65.89	42.44	35.12	32.3	31.96	17.99	21.39	12.09
Peaxi162Scf00069g02131	438.1	455.61	448.45	551.35	559.57	570.11	353.94	360.68	368.4	1050.15	1063.74	1057.45
Peaxi162Scf00069g02132	649.04	673.08	634.9	621.5	609.24	572.04	1019.93	1036.83	1148.7	589.52	572.96	627.48
Peaxi162Scf00069g02244	3024.2	3206.26	2850.35	2885.97	3240.83	3146.69	455.25	501.73	442.97	231.81	251.02	249.92
Peaxi162Scf00070g00045	5.41	9.72	2.44	7.38	11.15	13.51	9.46	3.23	10.65	28.98	23.64	41.65
Peaxi162Scf00070g00121	364.7	467.76	372.9	765.49	625.46	531.52	728.13	578.17	607.2	362.71	377.09	415.19
Peaxi162Scf00070g00122	276.61	314.67	297.34	278.14	372.03	219.94	262.07	235.79	208.61	135.89	114.82	143.77
Peaxi162Scf00070g00123	516.91	436.17	455.76	364.28	386.22	303.86	491.73	520.03	330.23	247.8	225.13	224.39
Peaxi162Scf00071g00002	374.74	337.76	366.8	271.98	398.39	309.65	229.65	223.95	210.39	87.93	77.67	85.99
Peaxi162Scf00071g00022	133.67	121.5	125.52	115.68	91.23	93.57	162.11	150.73	140.26	59.95	45.03	60.46
Peaxi162Scf00071g00030	1827.35	2313.27	1522.05	427.05	346.69	499.69	33341.6	37268.9	32776.1	10220.8	9014.24	9515.68
Peaxi162Scf00071g00035	110.49	92.34	97.49	41.84	35.48	113.83	12.16	12.92	20.42	92.93	94.55	73.9
Peaxi162Scf00071g00074	135.99	106.92	134.05	257.21	280.8	379.11	63.49	77.52	64.8	22.98	37.15	20.15
Peaxi162Scf00071g00128	44.81	46.17	35.34	46.77	50.69	50.16	49.98	49.53	40.83	180.85	192.49	200.2
Peaxi162Scf00071g00129	738.67	850.47	788.45	1886.65	1502.32	1725.76	2206.02	2318.07	2034.64	5669.43	5492.07	5693.01
Peaxi162Scf00071g00132	20.86	9.72	18.28	23.38	24.33	25.08	8.11	8.61	12.43	30.98	25.89	33.59
Peaxi162Scf00071g00138	70.31	74.11	49.96	251.06	206.8	161.1	63.49	123.82	39.95	287.77	198.12	201.55
Peaxi162Scf00071g00258	57.95	86.26	54.84	136.61	118.6	172.67	97.26	86.13	88.77	168.86	192.49	200.2
Peaxi162Scf00071g00313	60.27	75.33	48.74	139.07	97.32	151.45	90.51	51.68	50.6	157.87	159.84	153.18
Peaxi162Scf00071g00324	406.42	414.3	471.61	5074.14	3269.21	5825.53	1657.55	1650.54	1682.22	8339.28	6733.66	7582.18
Peaxi162Scf00071g00528	7.73	7.29	10.97	22.15	9.12	17.36	54.04	71.06	55.93	19.98	27.02	29.56
Peaxi162Scf00071g00532	1069.37	976.82	1034.61	1546.98	1205.3	1113.21	1144.21	1017.45	1069.69	600.52	728.3	714.82
Peaxi162Scf00071g00541	2099.33	1943.92	2071.65	1633.13	2110.54	1765.31	1772.38	1754.97	1603.21	792.36	819.48	825
Peaxi162Scf00071g00544	554	471.4	565.44	626.42	576.8	600.98	499.83	493.11	457.17	851.31	782.33	886.8
Peaxi162Scf00071g00616	356.2	363.27	435.05	589.5	845.43	982.01	135.09	188.42	339.11	1840.52	2029.55	1897.22
Peaxi162Scf00071g00649	1334.39	1040	1004.14	371.67	365.95	415.76	108.07	104.44	72.79	7.99	27.02	22.84
Peaxi162Scf00071g00719	122.08	138.5	104.8	134.15	129.75	102.25	239.11	199.18	250.34	103.92	122.7	116.9
Peaxi162Scf00071g00827	274.3	284.3	291.25	241.22	279.78	241.16	164.81	152.89	150.91	88.93	75.42	69.87
Peaxi162Scf00071g00837	152.99	112.99	151.11	98.46	99.34	107.08	183.72	169.04	147.36	89.93	86.68	91.37
Peaxi162Scf00071g00838	29.36	32.8	28.03	30.77	29.4	26.05	33.77	44.14	31.07	17.99	23.64	14.78
Peaxi162Scf00071g00913	390.97	404.58	409.46	216.6	236.19	207.4	398.52	342.38	475.81	144.88	139.58	119.58
Peaxi162Scf00071g00918	641.31	656.07	577.62	979.63	662.97	679.11	795.68	667.54	781.19	391.68	511.05	544.18
Peaxi162Scf00071g00942	430.37	493.27	427.73	196.91	237.21	215.12	316.11	310.08	316.91	57.95	45.03	56.43
Peaxi162Scf00071g01020	16.23	19.44	18.28	13.54	21.29	17.36	58.09	49.53	53.26	86.93	73.17	91.37
Peaxi162Scf00071g01034	128.26	134.86	129.17	158.76	131.78	135.05	133.74	124.89	124.28	81.93	78.8	92.71
Peaxi162Scf00071g01213	1.55	1.21	0	13.54	24.33	47.27	1.35	1.08	7.99	1240	1301.26	1455.17
Peaxi162Scf00071g02312	356.2	404.58	309.53	881.17	704.53	658.86	1390.08	1038.99	1258.78	526.58	439.01	526.71
Peaxi162Scf00071g10138	243.39	240.56	227.88	143.99	146.99	142.77	452.55	559.87	489.13	206.83	136.2	212.3
Peaxi162Scf00072g00021	866.16	894.2	803.07	547.66	490.63	580.72	140.49	149.66	157.13	23.98	60.79	57.78
Peaxi162Scf00072g00024	121.31	136.07	129.17	24.61	27.37	52.09	221.55	258.4	323.13	524.58	327.57	388.31
Peaxi162Scf00072g00039	23.95	20.65	15.84	9.85	13.18	11.58	60.79	64.6	52.38	22.98	18.01	22.84
Peaxi162Scf00072g00059	56.4	48.6	67.02	59.07	54.74	57.88	101.32	69.98	53.26	42.97	63.04	34.93
Peaxi162Scf00072g00089	1001.37	1163.92	932.24	519.35	505.84	644.39	2108.75	3227.86	4177.58	431.65	306.18	768.56
Peaxi162Scf00072g00411	71.09	38.88	80.43	66.46	36.49	98.39	145.9	199.18	329.34	932.25	1043.48	995.64
Peaxi162Scf00072g00615	791.98	820.09	708.02	1059.63	880.91	814.17	613.31	542.64	592.1	302.76	266.78	334.57
Peaxi162Scf00072g00628	333.02	348.69	316.84	359.36	313.24	348.24	191.83	142.12	144.7	374.7	327.57	314.41
Peaxi162Scf00072g01013	1.55	1.21	2.44	0	1.01	1.93	154	104.44	106.53	2018.37	2710.58	1526.38
Peaxi162Scf00072g01014	225.62	225.98	237.63	194.45	205.78	199.68	298.55	257.32	266.31	179.86	164.35	194.83
Peaxi162Scf00073g00003	2314.9	2190.56	2684.62	4866.15	4937.77	6444.83	359.34	339.15	439.42	6512.75	9887.75	7168.33
Peaxi162Scf00073g00011	1495.1	1293.92	1463.56	1330.38	1616.87	1898.43	1642.69	2112.43	2058.61	3449.22	3742.8	3532.44
Peaxi162Scf00073g00037	268.89	171.31	163.29	153.84	157.12	233.45	162.11	232.56	376.39	73.94	77.67	104.8
Peaxi162Scf00073g00132	47.13	43.74	41.43	70.15	58.8	60.77	31.07	32.3	42.61	62.95	63.04	63.15
Peaxi162Scf00073g00173	13.14	7.29	9.75	19.69	11.15	27.97	43.23	40.91	58.59	128.9	109.19	127.65
Peaxi162Scf00073g00181	176.17	198.04	226.66	418.44	359.87	394.54	217.49	177.65	196.18	501.6	571.83	495.8
Peaxi162Scf00073g00226	199.35	143.36	252.25	2618.91	2104.46	2309.37	55.39	61.37	116.29	4144.66	4609.55	4607.35
Peaxi162Scf00073g00227	234.89	234.49	303.44	466.43	676.14	532.49	249.92	230.41	318.69	110.91	105.81	138.4
Peaxi162Scf00073g00231	91.17	111.78	104.8	166.14	142.93	152.41	140.49	99.05	103.86	186.85	194.74	206.92
Peaxi162Scf00073g01115	452.78	529.72	456.98	653.5	704.53	738.92	552.52	526.49	565.47	1112.1	1009.71	1041.32
Peaxi162Scf00073g01310	853.79	1111.68	984.64	1331.61	1126.23	1230.89	256.67	257.32	283.18	818.34	890.39	901.58
Peaxi162Scf00073g01325	19.32	20.65	24.37	9.85	14.19	16.4	9.46	16.15	36.4	6.99	4.5	6.72
Peaxi162Scf00073g01422	384.01	411.87	272.97	230.14	200.71	224.76	753.8	657.85	709.28	1942.43	1545.52	1398.73
Peaxi162Scf00073g01726	1540.69	1603.74	1613.45	808.56	629.51	839.25	3543.41	3865.25	3713.3	2398.07	2459.55	2399.75
Peaxi162Scf00073g01727	51.77	47.38	57.28	54.15	37.51	46.3	81.05	103.36	96.76	63.95	47.28	60.46
Peaxi162Scf00073g01825	552.45	449.53	567.88	542.73	561.59	509.34	457.95	602.94	567.25	1084.13	1068.25	1097.76
Peaxi162Scf00073g01923	88.08	68.04	73.12	93.53	48.66	44.37	98.62	90.44	81.67	7.99	11.26	5.37
Peaxi162Scf00073g02022	124.4	105.7	121.86	251.06	167.26	183.28	179.67	146.43	193.52	290.77	291.54	319.79
Peaxi162Scf00073g02025	261.16	256.35	259.57	172.3	241.26	197.75	309.36	283.16	294.72	185.85	175.6	206.92
Peaxi162Scf00073g02120	1180.63	1014.48	1498.9	1761.12	2932.66	1449.87	390.41	355.3	364.85	699.44	694.53	651.67
Peaxi162Scf00073g02335	13.14	15.79	15.84	45.54	34.47	281.68	14.86	48.45	110.08	2555.94	2098.22	2312.41
Peaxi162Scf00073g02339	1.55	0	1.22	6.15	3.04	127.33	9.46	43.07	52.38	2717.81	2512.46	2492.46
Peaxi162Scf00073g02343	79.58	109.35	102.36	113.22	130.77	144.7	141.84	151.81	146.47	302.76	242.02	274.1
Peaxi162Scf00074g00005	486.01	433.74	547.16	499.66	574.77	528.63	448.5	400.52	474.04	162.87	139.58	178.7
Peaxi162Scf00074g00020	25.5	25.51	14.62	57.84	29.4	31.83	47.28	34.45	25.74	13.99	14.63	8.06
Peaxi162Scf00074g00082	14.68	8.5	3.66	2.46	3.04	3.86	41.88	39.84	36.4	3	2.25	0
Peaxi162Scf00074g00097	52.54	25.51	21.94	55.38	35.48	37.62	56.74	32.3	38.17	9.99	10.13	4.03
Peaxi162Scf00074g00101	64.13	51.03	68.24	78.76	85.15	74.28	149.95	130.28	89.66	75.94	56.28	69.87
Peaxi162Scf00074g00106	134.44	173.74	180.36	230.14	186.52	215.12	208.04	189.49	189.08	115.91	117.07	130.33
Peaxi162Scf00074g00117	455.1	424.02	461.86	424.59	669.05	394.54	56.74	74.29	71.9	11.99	13.51	13.44
Peaxi162Scf00074g00127	12.36	15.79	7.31	6.15	7.1	13.51	21.61	31.22	27.52	6	3.38	5.37
Peaxi162Scf00074g00131	214.03	123.93	147.45	98.46	93.26	78.14	182.37	223.95	173.1	34.97	46.15	67.18
Peaxi162Scf00074g00132	130.58	132.43	108.46	82.46	75.01	66.56	1591.36	1860.49	1312.93	57.95	54.03	71.21
Peaxi162Scf00074g00136	56.4	54.67	51.18	36.92	41.56	44.37	131.04	133.51	142.03	50.96	59.66	61.81
Peaxi162Scf00074g00140	44475.3	40459.1	41876.6	26894.3	28094.9	30746.3	81483.6	86981	78316.7	27652.7	26269.4	24102.3
Peaxi162Scf00074g00154	13.91	13.36	7.31	32	43.59	36.66	70.25	59.22	55.93	210.83	221.75	167.96
Peaxi162Scf00074g00155	10.04	7.29	12.19	11.08	4.05	0.96	32.42	21.53	15.09	118.9	99.06	77.93
Peaxi162Scf00074g00201	67.99	54.67	53.62	77.53	65.89	52.09	209.39	303.62	102.97	427.66	469.4	440.71
Peaxi162Scf00074g00231	157.62	142.15	165.73	113.22	161.18	104.18	78.35	78.6	66.58	36.97	49.53	29.56
Peaxi162Scf00074g00338	51	32.8	74.34	159.99	200.71	195.82	44.58	61.37	33.73	127.9	198.12	110.18
Peaxi162Scf00074g00358	88.08	55.89	71.9	50.46	50.69	62.7	174.27	156.12	161.56	103.92	90.05	88.68
Peaxi162Scf00074g00424	370.11	381.49	349.74	322.44	302.09	316.41	239.11	259.48	296.5	150.88	131.7	157.21
Peaxi162Scf00074g00527	20.86	18.22	9.75	24.61	22.3	9.65	9.46	7.54	14.2	30.98	22.51	40.31
Peaxi162Scf00074g00537	309.07	277.01	274.19	61.53	128.74	95.5	998.31	950.7	875.29	93.92	65.29	90.02
Peaxi162Scf00074g00540	30.13	36.45	30.47	84.92	57.78	72.35	47.28	54.91	47.05	200.84	209.37	225.73
Peaxi162Scf00074g00543	411.06	462.9	463.07	360.59	411.57	467.86	810.54	803.2	613.41	1349.91	1186.44	1327.52
Peaxi162Scf00074g00621	3748.19	3287.66	3134.29	2142.63	2007.14	2764.69	5611.64	5888.31	6419.05	3844.9	3139.45	3948.97
Peaxi162Scf00074g00624	91.95	103.27	88.96	54.15	37.51	35.69	128.34	87.21	83.45	6.99	13.51	4.03
Peaxi162Scf00074g00633	562.5	382.71	266.88	13.54	6.08	13.51	8498.51	8258.06	5957.44	85.93	96.81	94.06
Peaxi162Scf00074g00634	65.68	82.62	59.71	51.69	47.64	43.41	93.21	104.44	83.45	35.97	36.02	36.28
Peaxi162Scf00074g00733	122.08	134.86	108.46	91.07	87.18	104.18	55.39	81.83	96.76	30.98	38.27	55.09
Peaxi162Scf00074g00735	704.67	722.9	639.77	573.5	654.86	575.9	528.2	549.1	564.59	246.8	221.75	221.7
Peaxi162Scf00074g00738	105.08	109.35	106.02	77.53	76.03	74.28	148.6	172.27	136.71	276.78	256.65	232.45
Peaxi162Scf00074g00926	16824	16061.7	17501.8	14354.8	16554.9	11530.5	275.58	364.99	288.51	6.99	2.25	14.78
Peaxi162Scf00074g00927	354.65	328.04	459.42	690.42	709.6	682.97	256.67	269.17	308.04	1509.78	1198.82	1365.14
Peaxi162Scf00074g00928	268.11	277.01	258.35	388.9	323.37	360.78	247.21	213.18	218.38	386.69	375.97	427.28
Peaxi162Scf00074g00929	1405.47	1387.47	1386.79	1496.52	1366.48	1608.07	2112.81	2282.54	2151.82	6094.09	6043.64	5480.72
Peaxi162Scf00074g01023	321.43	212.62	247.38	212.91	231.13	157.24	231	272.4	142.92	111.91	108.06	131.68
Peaxi162Scf00074g01134	2477.93	2307.19	2205.7	1617.13	2235.23	2035.41	4509.3	4635.07	4208.65	1581.72	1353.04	1400.08
Peaxi162Scf00074g01312	1241.67	1317.01	1291.74	852.87	1146.5	1133.46	637.62	780.59	885.05	2139.28	1775.16	1652.68
Peaxi162Scf00074g01321	2023.61	1886.82	2377.52	3708.07	4649.88	3572.1	206.69	204.57	231.69	134.89	101.31	137.05
Peaxi162Scf00074g01330	119.76	112.99	153.55	93.53	92.25	81.03	144.55	106.59	110.96	3	6.75	2.69
Peaxi162Scf00074g01417	221.75	221.12	230.32	206.76	157.12	175.57	299.9	264.86	292.95	165.87	181.23	194.83
Peaxi162Scf00074g01630	70.31	41.31	63.37	50.46	54.74	46.3	187.78	205.64	157.13	21.98	7.88	14.78
Peaxi162Scf00074g01824	408.74	496.92	378.99	484.89	446.03	354.99	8.11	12.92	13.32	258.79	362.46	224.39
Peaxi162Scf00074g01827	71.09	74.11	65.81	113.22	88.19	72.35	70.25	59.22	59.48	94.92	131.7	94.06
Peaxi162Scf00074g01913	282.79	427.66	213.26	865.18	661.95	620.27	10.81	18.3	28.41	196.84	155.34	202.89
Peaxi162Scf00074g01921	1341.34	1221.03	1303.92	1209.77	1159.68	1228.97	1098.28	1188.64	1082.12	1739.6	1806.67	1615.06
Peaxi162Scf00074g02027	51.77	52.24	79.21	270.75	267.62	326.05	45.93	49.53	23.97	1233.01	1270.86	1330.21
Peaxi162Scf00074g02034	181.58	171.31	168.17	180.91	179.43	194.86	243.16	214.26	249.45	384.69	391.73	366.81
Peaxi162Scf00075g00020	28.59	26.73	28.03	13.54	12.16	18.33	67.54	32.3	46.16	9.99	11.26	9.41
Peaxi162Scf00075g00107	934.92	716.82	920.06	1135.93	1127.24	1056.29	551.17	597.55	633.83	2034.36	1840.44	2110.86
Peaxi162Scf00075g00124	154.53	145.79	119.42	107.07	90.22	91.64	611.96	493.11	482.92	261.79	306.18	210.95
Peaxi162Scf00075g00618	80.36	80.19	77.99	65.23	100.36	53.06	74.3	58.14	60.36	49.96	34.9	32.25
Peaxi162Scf00075g01212	57.95	52.24	36.56	68.92	76.03	73.31	25.67	23.69	21.31	66.95	58.53	71.21
Peaxi162Scf00075g01239	108.95	36.45	69.46	45.54	62.85	65.6	10.81	8.61	20.42	168.86	379.35	170.64
Peaxi162Scf00075g01320	277.39	234.49	207.17	152.61	183.48	146.63	251.27	191.65	177.54	63.95	64.16	68.53
Peaxi162Scf00075g01322	267.34	233.27	290.03	381.51	537.27	437.95	455.25	415.59	482.03	1180.05	1277.62	1316.77
Peaxi162Scf00075g01326	1175.22	1900.18	1233.24	1560.52	1253.96	1386.2	1749.42	1716.21	1606.76	3009.57	2982.98	2804.18
Peaxi162Scf00075g01538	265.8	224.77	253.47	205.53	236.19	226.69	133.74	155.04	110.96	81.93	88.93	88.68
Peaxi162Scf00075g01542	49.45	34.02	52.4	52.92	70.96	56.91	48.63	25.84	30.18	106.91	90.05	102.12
Peaxi162Scf00075g01628	472.1	478.69	506.95	34.46	88.19	286.5	132.39	152.89	68.35	23.98	23.64	12.09
Peaxi162Scf00075g01928	551.68	456.82	509.38	964.86	742.03	750.5	778.12	677.23	728.81	443.64	467.15	506.55
Peaxi162Scf00076g00023	145.26	149.44	155.98	159.99	137.86	135.05	132.39	161.5	120.73	232.81	212.75	214.98
Peaxi162Scf00076g00024	526.18	592.9	433.83	484.89	408.52	396.47	952.38	1068.06	861.97	638.49	530.18	573.74
Peaxi162Scf00076g00081	900.15	732.62	899.34	790.1	558.55	533.45	948.33	1209.1	838	444.64	446.88	495.8
Peaxi162Scf00076g00117	110.49	99.63	164.51	108.3	93.26	124.44	102.67	92.59	85.22	206.83	167.72	201.55
Peaxi162Scf00076g00328	244.93	224.77	235.19	190.76	282.82	223.8	341.78	315.46	324.9	154.88	160.97	170.64
Peaxi162Scf00076g00422	1899.98	1674.2	1768.21	1582.67	1804.4	1388.13	626.82	580.33	577.9	318.74	275.79	288.88
Peaxi162Scf00076g00528	742.53	752.05	705.58	566.12	662.97	545.03	1059.11	1132.66	1102.54	593.52	541.44	485.06
Peaxi162Scf00076g00620	127.49	81.4	87.74	123.07	145.97	133.12	24.32	23.69	40.83	57.95	58.53	52.4
Peaxi162Scf00076g00715	637.45	307.38	424.08	783.95	870.78	1103.56	503.89	596.48	951.63	4191.62	3442.25	4298.31
Peaxi162Scf00076g00717	6099.4	5158.68	6275.88	6900.49	6910.45	6973.46	4233.72	4745.96	4334.7	7677.81	6613.22	7336.29
Peaxi162Scf00076g01032	197.03	185.89	254.69	162.45	218.96	229.59	112.12	74.29	78.12	164.87	159.84	146.46
Peaxi162Scf00076g01046	449.69	539.44	576.41	537.81	647.76	542.13	241.81	218.56	200.62	454.63	427.75	360.1
Peaxi162Scf00076g01057	61.04	68.04	62.15	60.3	53.73	47.27	25.67	21.53	25.74	63.95	50.65	40.31
Peaxi162Scf00077g00034	243.39	249.07	260.78	141.53	194.63	201.61	160.76	207.8	155.35	1229.01	1078.38	943.24
Peaxi162Scf00077g00125	1.55	1.21	0	0	0	0	102.67	68.91	68.35	5	7.88	1.34
Peaxi162Scf00077g01710	1997.33	1950	1912.01	1758.66	1899.69	1631.22	961.84	972.23	858.42	277.78	262.28	232.45
Peaxi162Scf00078g00021	71.86	72.9	68.24	105.84	86.17	123.48	59.44	51.68	57.7	108.91	104.69	104.8
Peaxi162Scf00078g00061	180.03	160.37	173.04	222.76	160.17	160.13	158.06	164.73	139.37	81.93	99.06	126.3
Peaxi162Scf00078g00078	802.02	1013.27	860.34	449.2	425.76	436.99	1198.25	991.61	790.95	87.93	174.48	104.8
Peaxi162Scf00078g00112	83.45	75.33	84.08	89.84	102.38	101.29	66.19	66.75	75.46	147.88	165.47	134.36
Peaxi162Scf00078g00114	44.81	51.03	67.02	108.3	93.26	77.17	29.72	18.3	33.73	107.91	110.31	98.09
Peaxi162Scf00078g00144	13.91	12.15	13.4	32	26.36	19.29	33.77	32.3	45.27	17.99	19.14	29.56
Peaxi162Scf00078g00236	2171.18	2460.28	2200.82	2660.75	1941.25	3005.85	1992.58	2060.75	2278.76	4412.44	3748.43	3813.26
Peaxi162Scf00078g00320	32.45	21.87	35.34	39.38	34.47	56.91	79.7	69.98	85.22	53.96	40.52	60.46
Peaxi162Scf00078g00338	9.27	6.07	1.22	1.23	1.01	3.86	43.23	40.91	33.73	4	9.01	14.78
Peaxi162Scf00078g00341	169.21	159.16	120.64	136.61	72.99	89.71	403.92	324.08	294.72	48.96	30.39	37.62
Peaxi162Scf00078g00420	33.22	29.16	36.56	38.15	32.44	33.76	72.95	27.99	41.72	19.98	13.51	12.09
Peaxi162Scf00078g00422	244.16	261.21	244.94	358.13	236.19	235.37	309.36	314.39	325.79	154.88	168.85	176.02
Peaxi162Scf00078g00424	110.49	99.63	108.46	114.45	111.51	91.64	170.21	142.12	142.03	58.95	64.16	72.56
Peaxi162Scf00078g00529	1192.99	967.1	1289.3	1828.81	1239.77	1379.45	1434.66	1262.93	1296.06	769.38	878.01	855.9
Peaxi162Scf00078g00541	907.88	792.15	890.81	1202.39	935.65	809.34	1018.58	874.26	993.35	441.64	558.32	565.67
Peaxi162Scf00078g00543	1318.16	1608.6	1858.39	4527.71	5203.37	5082.74	2057.42	2570.01	2536.2	11753.5	12262.9	11138.8
Peaxi162Scf00078g00625	152.99	183.46	193.76	253.52	226.06	266.24	179.67	190.57	200.62	432.65	424.37	447.43
Peaxi162Scf00078g00710	3928.99	4444.29	4021.44	2285.39	2568.74	2300.69	6416.77	5547.01	4313.4	479.61	918.53	671.82
Peaxi162Scf00078g00736	907.11	1030.28	966.36	1032.55	1093.79	1055.33	1199.6	1104.66	1185.98	742.4	601.1	667.79
Peaxi162Scf00078g00748	34.77	20.65	29.25	39.38	38.52	44.37	32.42	33.38	32.85	72.94	75.42	68.53
Peaxi162Scf00078g00927	476.73	533.36	700.71	830.72	650.8	788.12	291.79	360.68	654.24	1273.97	1718.87	1527.72
Peaxi162Scf00078g00928	446.6	402.15	511.82	391.36	504.83	453.39	351.23	399.44	354.2	644.48	487.41	588.52
Peaxi162Scf00078g01013	1107.23	1177.29	1174.75	1912.49	1195.16	1214.5	1641.34	1282.31	1475.38	484.61	634.87	619.42
Peaxi162Scf00078g01015	311.38	260	388.74	167.37	217.95	165.92	320.16	461.89	526.41	132.89	96.81	92.71
Peaxi162Scf00078g01133	54.09	63.18	47.53	51.69	58.8	37.62	59.44	73.21	69.24	28.98	32.64	22.84
Peaxi162Scf00078g01140	40.95	47.38	67.02	86.15	94.27	143.73	0	4.31	8.88	2026.37	1091.88	2586.51
Peaxi162Scf00078g01141	765.71	798.22	788.45	728.57	875.84	741.82	393.11	353.15	364.85	594.52	590.97	545.52
Peaxi162Scf00078g01146	874.65	809.16	1016.33	796.26	1405	1071.73	548.47	515.73	502.45	1014.18	992.83	1049.39
Peaxi162Scf00078g01219	99.67	65.61	76.77	249.83	188.55	189.07	49.98	36.61	33.73	264.79	290.42	232.45
Peaxi162Scf00078g01331	12.36	18.22	18.28	13.54	15.21	17.36	98.62	113.05	90.55	49.96	43.9	38.97
Peaxi162Scf00078g01332	16.23	7.29	15.84	13.54	11.15	11.58	77	96.9	94.1	42.97	41.65	49.71
Peaxi162Scf00078g01336	744.07	809.16	781.13	399.97	514.96	528.63	1136.11	1180.03	1170.01	599.52	740.68	624.79
Peaxi162Scf00078g01414	318.34	561.31	293.69	358.13	232.14	639.56	2462.69	2851.02	2377.3	4792.14	4606.18	4369.53
Peaxi162Scf00078g01420	516.14	454.39	483.79	467.66	503.81	554.67	363.39	411.29	445.63	792.36	759.82	803.5
Peaxi162Scf00078g01422	570.23	495.7	497.2	395.05	367.98	344.38	413.38	418.82	372.84	140.89	147.46	151.83
Peaxi162Scf00079g00103	53.31	48.6	74.34	76.3	41.56	62.7	60.79	74.29	74.57	148.88	115.94	124.96
Peaxi162Scf00079g00226	27.04	18.22	14.62	14.77	12.16	14.47	28.37	14	20.42	28.98	48.4	36.28
Peaxi162Scf00079g00245	84.99	82.62	79.21	88.61	84.14	84.89	232.35	193.8	201.51	110.91	95.68	133.02
Peaxi162Scf00079g00614	1062.41	1001.12	1089.44	1586.36	1569.22	2143.45	128.34	89.36	98.54	18.98	23.64	16.12
Peaxi162Scf00079g01814	229.48	227.2	225.44	251.06	218.96	221.87	167.51	127.05	170.44	279.77	258.9	237.82
Peaxi162Scf00079g02016	529.27	505.42	567.88	465.2	556.53	553.71	336.37	368.22	361.3	596.52	575.21	599.26
Peaxi162Scf00079g02332	113.58	117.85	130.39	111.99	130.77	119.62	135.09	129.2	131.38	68.94	84.42	76.59
Peaxi162Scf00080g00064	9845.28	6917.93	6211.3	4388.64	4275.82	4353.47	9072.64	10777.5	8482.99	1179.05	1031.1	1258.99
Peaxi162Scf00080g00211	341.52	380.28	359.49	462.74	506.85	475.57	347.18	377.91	360.41	1066.14	1059.24	974.14
Peaxi162Scf00080g00811	0.77	0	0	2.46	1.01	2.89	0	4.31	3.55	14.99	51.78	22.84
Peaxi162Scf00080g01411	81.9	119.07	110.89	191.99	190.58	201.61	56.74	54.91	32.85	174.86	184.61	167.96
Peaxi162Scf00080g01515	184.67	201.68	205.95	124.3	123.67	112.86	67.54	52.76	40.83	8.99	10.13	5.37
Peaxi162Scf00080g01715	55.63	36.45	58.49	70.15	60.82	42.44	39.18	52.76	36.4	22.98	33.77	18.81
Peaxi162Scf00080g01717	357.74	385.14	339.99	264.6	360.88	299.04	295.85	321.92	276.08	643.48	544.82	618.08
Peaxi162Scf00081g00024	316.02	252.71	338.78	265.83	300.06	241.16	43.23	47.37	32.85	18.98	9.01	30.9
Peaxi162Scf00081g00088	900.15	1152.99	675.11	659.65	357.84	345.34	93.21	106.59	120.73	44.96	37.15	24.19
Peaxi162Scf00081g00127	326.06	298.88	383.86	327.36	140.91	432.16	694.36	568.48	302.71	230.81	323.06	133.02
Peaxi162Scf00081g00151	888.56	1781.12	1228.37	380.28	568.69	1329.29	186.42	488.81	1654.7	3345.3	2339.11	2479.02
Peaxi162Scf00081g00189	581.82	568.6	576.41	436.9	401.43	307.72	248.57	281.01	234.36	107.91	96.81	126.3
Peaxi162Scf00081g00620	46.36	46.17	59.71	70.15	69.95	89.71	40.53	36.61	38.17	409.67	395.1	338.6
Peaxi162Scf00081g00716	241.84	202.9	182.79	196.91	138.88	97.43	67.54	137.81	143.81	16.99	6.75	14.78
Peaxi162Scf00081g01223	363.92	437.38	548.38	443.05	320.33	326.05	163.46	106.59	141.15	14.99	5.63	14.78
Peaxi162Scf00081g01321	122.08	123.93	91.4	98.46	43.59	84.89	530.9	817.19	722.6	239.81	187.98	200.2
Peaxi162Scf00081g01710	1578.55	1310.93	1317.33	1268.84	1132.31	1246.33	3773.06	3948.15	3773.67	1964.42	1907.98	2290.91
Peaxi162Scf00081g01812	613.49	690.09	725.08	977.17	756.23	853.72	976.7	1052.98	1031.52	428.65	558.32	452.81
Peaxi162Scf00081g02111	70.31	78.97	88.96	105.84	141.92	110.93	12.16	17.23	13.32	28.98	39.4	29.56
Peaxi162Scf00081g02114	246.48	253.92	223.01	311.36	254.44	300.01	280.99	299.31	279.63	453.63	513.3	510.58
Peaxi162Scf00081g02212	3.86	6.07	0	11.08	16.22	32.8	24.32	11.84	22.19	205.83	203.74	167.96
Peaxi162Scf00081g02226	37.09	48.6	42.65	199.37	200.71	246.95	249.92	272.4	296.5	2200.23	2309.84	2139.08
Peaxi162Scf00081g02735	439.65	432.52	405.8	439.36	410.55	313.51	252.62	256.25	213.94	87.93	109.19	106.15
Peaxi162Scf00082g00119	236.43	177.38	193.76	207.99	251.4	174.6	191.83	237.94	238.79	90.93	103.56	92.71
Peaxi162Scf00082g00120	23.18	25.51	29.25	70.15	54.74	66.56	25.67	29.07	32.85	120.9	153.09	137.05
Peaxi162Scf00082g00122	877.75	997.48	968.8	953.79	1280.31	1266.59	680.85	718.14	780.3	1564.74	1472.36	1483.38
Peaxi162Scf00082g00177	56.4	29.16	45.09	32	15.21	24.12	114.83	109.82	92.32	35.97	37.15	32.25
Peaxi162Scf00082g01114	25.5	35.23	31.68	12.31	18.25	12.54	29.72	48.45	57.7	6	10.13	8.06
Peaxi162Scf00082g01211	32.45	25.51	25.59	36.92	31.42	22.19	97.26	58.14	41.72	29.98	56.28	28.22
Peaxi162Scf00082g02211	649.81	968.32	757.98	539.04	406.5	554.67	356.64	333.77	387.93	59.95	100.18	75.24
Peaxi162Scf00083g00023	125.17	102.06	107.24	93.53	90.22	68.49	28.37	39.84	29.29	8.99	7.88	6.72
Peaxi162Scf00083g00087	424.96	335.33	474.04	449.2	472.39	461.1	187.78	198.11	173.99	355.71	314.06	365.47
Peaxi162Scf00083g00118	1106.45	1059.44	1140.63	779.03	904.23	813.2	494.43	460.81	536.18	262.79	301.68	302.32
Peaxi162Scf00083g00169	114.35	82.62	101.15	98.46	118.6	90.68	101.32	104.44	85.22	159.87	176.73	208.26
Peaxi162Scf00083g00191	591.86	564.95	695.83	702.72	818.06	634.74	158.06	189.49	135.82	68.94	83.3	91.37
Peaxi162Scf00083g00714	869.25	840.75	850.6	851.64	815.02	870.11	1084.77	1099.28	1093.66	1676.65	1779.66	1730.61
Peaxi162Scf00083g00715	135.22	116.64	134.05	169.84	144.96	130.23	167.51	167.96	158.9	129.9	96.81	85.99
Peaxi162Scf00083g00822	2032.88	1473.74	2080.18	2051.56	1829.74	1904.22	3150.3	2958.69	1609.42	6734.57	4607.3	5668.83
Peaxi162Scf00083g01124	998.28	974.39	929.81	1175.31	1680.73	1022.53	225.6	293.93	266.31	155.87	148.59	149.14
Peaxi162Scf00083g01217	80.36	89.91	71.9	59.07	68.93	82.96	151.3	171.19	163.34	507.59	460.39	462.21
Peaxi162Scf00083g01919	78.04	103.27	80.43	73.84	133.81	171.71	1365.76	2112.43	1934.33	6056.12	6660.5	5890.53
Peaxi162Scf00083g01924	40.95	47.38	46.31	56.61	43.59	47.27	121.58	101.21	118.95	43.96	48.4	49.71
Peaxi162Scf00083g01925	558.64	567.38	580.06	574.73	581.87	598.08	262.07	245.48	282.29	563.55	562.83	489.09
Peaxi162Scf00083g02015	647.49	739.91	654.4	587.04	583.9	516.09	72.95	81.83	60.36	36.97	41.65	51.06
Peaxi162Scf00084g00007	177.71	179.81	187.67	171.07	169.29	141.8	154	146.43	149.14	72.94	83.3	96.74
Peaxi162Scf00084g00084	6.18	3.64	3.66	1.23	4.05	3.86	191.83	169.04	91.43	6	14.63	13.44
Peaxi162Scf00084g00118	1351.39	1262.33	1554.96	2542.61	3711.19	3535.44	859.17	801.04	1051.05	6270.94	6313.79	5546.56
Peaxi162Scf00084g00119	46.36	75.33	60.93	48	173.34	146.63	43.23	31.22	39.95	324.74	337.7	271.42
Peaxi162Scf00084g00168	654.45	623.27	748.23	765.49	936.67	864.33	497.13	711.68	577.9	1578.73	1292.25	1453.82
Peaxi162Scf00084g00410	3112.29	3127.29	3259.8	3285.95	3524.66	3361.81	3489.37	3646.68	3556.18	5713.39	5704.82	5371.88
Peaxi162Scf00084g00519	179.26	252.71	316.84	360.59	658.91	520.91	71.6	77.52	79.89	471.62	554.95	506.55
Peaxi162Scf00084g00717	1119.59	1050.93	1087.01	980.86	746.09	900.98	2096.6	1807.73	1494.02	632.49	601.1	592.55
Peaxi162Scf00084g00718	28.59	26.73	20.72	9.85	11.15	9.65	106.72	60.29	100.31	20.98	29.27	44.34
Peaxi162Scf00084g00817	44.81	37.66	60.93	16	22.3	64.63	1071.26	820.42	537.07	177.86	569.58	245.89
Peaxi162Scf00084g00922	494.5	482.34	438.7	489.82	505.84	395.51	335.02	286.39	342.66	176.86	186.86	192.14
Peaxi162Scf00084g00923	486.78	450.75	519.13	427.05	461.24	404.19	401.22	471.58	414.56	974.21	962.43	1052.07
Peaxi162Scf00084g01118	494.5	518.78	555.69	664.57	875.84	536.35	198.58	179.8	162.45	20.98	14.63	14.78
Peaxi162Scf00084g01217	200.12	196.82	171.83	166.14	193.62	176.53	154	138.89	133.16	57.95	50.65	65.84
Peaxi162Scf00085g00114	10.82	8.5	7.31	6.15	4.05	11.58	33.77	34.45	34.62	7.99	9.01	14.78
Peaxi162Scf00085g00530	217.12	258.78	173.04	131.68	118.6	108.04	468.76	524.34	491.79	189.85	169.97	178.7
Peaxi162Scf00085g00531	15.45	7.29	13.4	7.38	7.1	5.79	31.07	23.69	45.27	10.99	22.51	21.5
Peaxi162Scf00085g01215	12052	12680.5	9296.84	2392.46	2459.26	3705.22	41571.2	41337.7	37639	814.34	805.97	837.09
Peaxi162Scf00086g00062	30.13	30.37	25.59	68.92	46.63	56.91	29.72	26.92	32.85	60.95	66.41	79.27
Peaxi162Scf00086g00101	1008.33	1216.17	1283.2	678.11	544.36	1158.55	193.18	325.15	760.77	3997.78	3471.52	3681.58
Peaxi162Scf00086g01318	140.62	120.28	118.21	180.91	280.8	253.7	770.01	1340.45	1285.41	2198.23	1722.25	2473.65
Peaxi162Scf00086g01321	166.12	176.17	180.36	207.99	186.52	215.12	232.35	244.4	263.65	920.26	920.79	743.03
Peaxi162Scf00086g01413	217.12	239.35	182.79	244.91	247.34	234.41	218.85	229.33	202.4	722.42	645	607.33
Peaxi162Scf00086g01511	460.51	421.59	425.3	281.83	377.1	298.08	759.21	774.13	714.61	113.91	122.7	115.55
Peaxi162Scf00087g00014	347.7	301.31	400.93	813.49	901.19	907.74	113.48	108.74	108.3	15.99	24.76	21.5
Peaxi162Scf00087g00044	106.63	94.77	80.43	28.31	42.58	45.34	235.06	233.64	217.49	71.94	59.66	79.27
Peaxi162Scf00087g00093	115.13	80.19	69.46	18.46	11.15	18.33	199.93	178.73	129.61	35.97	31.52	36.28
Peaxi162Scf00087g00126	192.39	204.11	176.7	93.53	184.49	155.31	252.62	215.33	204.17	134.89	130.58	149.14
Peaxi162Scf00087g00221	384.79	377.85	364.37	408.59	421.7	298.08	209.39	202.41	135.82	103.92	90.05	128.99
Peaxi162Scf00087g00513	282.79	391.21	627.59	1276.23	1475.96	1660.16	39.18	39.84	97.65	1285.96	1377.8	1409.48
Peaxi162Scf00087g02112	135.22	112.99	160.86	180.91	139.89	133.12	484.97	479.12	444.74	309.75	199.24	278.13
Peaxi162Scf00087g02224	46.36	44.95	57.28	76.3	71.97	71.38	5.4	7.54	5.33	36.97	36.02	40.31
Peaxi162Scf00088g00016	103.54	104.49	103.58	78.76	163.21	50.16	9.46	11.84	5.33	37.97	41.65	28.22
Peaxi162Scf00088g00035	224.85	149.44	229.1	7.38	7.1	10.61	457.95	729.98	476.7	117.9	121.57	76.59
Peaxi162Scf00088g00042	683.03	414.3	477.7	205.53	118.6	191	1881.8	1824.96	1336.9	452.64	642.75	455.49
Peaxi162Scf00088g00044	17	13.36	19.5	72.61	87.18	68.49	45.93	49.53	45.27	177.86	166.6	116.9
Peaxi162Scf00088g00049	142.17	148.22	152.33	127.99	130.77	131.19	137.79	122.74	110.08	58.95	103.56	75.24
Peaxi162Scf00088g00063	2.32	1.21	2.44	4.92	2.03	21.22	0	8.61	1.78	54.96	70.92	34.93
Peaxi162Scf00088g00085	69.54	89.91	115.77	135.38	200.71	163.03	41.88	43.07	57.7	117.9	132.83	135.71
Peaxi162Scf00088g00616	962.74	822.52	893.25	564.89	702.5	719.63	682.2	863.49	868.18	1832.52	1921.49	1925.44
Peaxi162Scf00088g00817	3151.69	3032.52	3471.84	3525.93	3629.08	3509.4	270.18	231.48	197.96	559.55	1329.4	628.82
Peaxi162Scf00088g00819	401.01	332.9	299.78	173.53	180.44	197.75	1113.14	1127.27	964.06	319.74	348.95	372.19
Peaxi162Scf00088g00820	5818.93	6258.22	7225.19	10724.2	12108.8	11243	476.87	598.63	728.81	8850.86	10262.6	9009.13
Peaxi162Scf00088g00919	65.68	60.75	59.71	65.23	62.85	58.84	63.49	80.75	66.58	45.96	40.52	41.65
Peaxi162Scf00088g01025	124.4	111.78	116.99	97.22	133.81	130.23	70.25	67.83	72.79	36.97	48.4	43
Peaxi162Scf00088g01026	3180.28	2896.44	3124.54	2698.91	3262.11	2488.8	1500.85	1709.75	1438.1	994.2	1062.62	1021.17
Peaxi162Scf00088g01111	311.38	233.27	255.91	892.25	541.32	467.86	37.83	69.98	92.32	346.72	189.11	310.38
Peaxi162Scf00088g01117	1238.58	1087.38	1264.93	1613.44	1724.32	1637.01	611.96	583.56	669.34	1586.72	1476.86	1554.59
Peaxi162Scf00088g01217	1853.62	1854.02	1961.97	2295.24	2996.52	2932.54	1445.46	1658.07	1717.72	5456.6	5309.71	5064.19
Peaxi162Scf00088g01323	94.26	126.35	116.99	115.68	162.19	111.9	185.07	142.12	165.11	97.92	96.81	67.18
Peaxi162Scf00088g01333	12.36	8.5	10.97	3.69	7.1	8.68	45.93	29.07	18.64	11.99	20.26	10.75
Peaxi162Scf00088g01622	69.54	40.09	56.06	75.07	67.92	73.31	45.93	63.52	52.38	20.98	18.01	21.5
Peaxi162Scf00089g00038	553.23	711.96	483.79	328.59	327.43	167.85	502.53	669.69	527.3	125.9	85.55	90.02
Peaxi162Scf00089g00045	447.37	498.13	525.22	365.52	416.63	403.22	353.94	284.24	285.84	29.98	54.03	26.87
Peaxi162Scf00089g00072	65.68	81.4	59.71	65.23	76.03	52.09	27.02	24.76	31.07	74.94	63.04	71.21
Peaxi162Scf00089g00125	220.21	240.56	205.95	151.38	152.06	163.99	437.69	509.27	488.24	289.77	284.79	330.54
Peaxi162Scf00089g00145	472.87	635.42	480.14	873.79	590.99	605.8	763.26	674	782.08	360.71	410.86	467.59
Peaxi162Scf00089g00146	316.79	343.83	320.5	178.45	209.84	237.3	478.22	499.58	529.08	222.82	252.15	223.04
Peaxi162Scf00089g00163	71.86	80.19	93.83	81.23	98.33	68.49	28.37	39.84	27.52	15.99	12.38	20.15
Peaxi162Scf00089g00228	20.86	14.58	10.97	22.15	11.15	12.54	37.83	32.3	30.18	16.99	4.5	14.78
Peaxi162Scf00089g00236	282.02	355.98	282.72	291.67	367.98	355.96	263.43	220.72	242.35	1144.08	1091.88	1127.32
Peaxi162Scf00089g00238	88.86	91.12	112.11	156.3	125.7	182.32	99.97	116.28	126.06	240.81	254.4	259.32
Peaxi162Scf00089g00241	2013.56	2004.67	1983.91	1780.81	2106.49	1941.84	1576.5	1652.69	1602.32	3157.45	3102.3	3076.94
Peaxi162Scf00089g00311	281.25	252.71	257.13	253.52	279.78	237.3	122.93	116.28	119.84	37.97	43.9	38.97
Peaxi162Scf00089g00419	61.04	42.52	36.56	50.46	42.58	63.67	27.02	26.92	32.85	59.95	61.91	59.12
Peaxi162Scf00089g00426	87.31	92.34	81.65	82.46	67.92	72.35	120.23	90.44	102.97	57.95	55.16	48.37
Peaxi162Scf00089g00522	104.31	110.56	108.46	166.14	165.23	160.13	135.09	113.05	125.17	503.59	515.55	476.99
Peaxi162Scf00089g00639	84.99	83.83	115.77	100.92	114.55	95.5	63.49	59.22	56.81	31.97	40.52	30.9
Peaxi162Scf00089g00721	160.71	156.73	168.17	217.83	186.52	199.68	252.62	257.32	260.1	147.88	154.21	173.33
Peaxi162Scf00089g00837	115.13	149.44	115.77	126.76	109.48	111.9	147.25	150.73	146.47	85.93	81.05	90.02
Peaxi162Scf00089g00838	462.05	388.78	389.96	274.44	260.52	197.75	71.6	82.9	60.36	7.99	5.63	12.09
Peaxi162Scf00089g00839	653.67	739.91	693.39	306.44	765.35	674.29	506.59	527.57	525.53	770.38	841.99	748.41
Peaxi162Scf00089g00927	35.54	38.88	41.43	65.23	60.82	75.24	48.63	47.37	40.83	121.9	96.81	123.62
Peaxi162Scf00089g00933	275.84	284.3	263.22	172.3	142.93	150.49	322.87	467.27	332	25.98	48.4	14.78
Peaxi162Scf00089g00935	274.3	318.32	290.03	194.45	199.7	206.44	414.73	371.45	372.84	234.81	269.03	228.42
Peaxi162Scf00089g00936	1182.17	1334.02	1128.44	1110.08	1178.94	957.9	1769.68	1827.11	1620.08	905.27	1014.21	921.74
Peaxi162Scf00089g01019	2068.42	1617.1	957.83	81.23	64.88	208.36	233.71	501.73	121.62	9.99	6.75	4.03
Peaxi162Scf00089g01026	1217.72	978.04	996.83	603.04	642.69	600.01	630.87	613.7	540.62	33.97	39.4	37.62
Peaxi162Scf00089g01127	95.04	108.13	106.02	359.36	237.21	302.9	225.6	218.56	249.45	787.37	975.94	898.9
Peaxi162Scf00089g01131	71.86	60.75	75.55	175.99	153.07	145.66	39.18	45.22	39.06	548.56	724.92	569.7
Peaxi162Scf00089g01132	66.45	93.55	79.21	148.91	143.95	162.06	40.53	37.68	55.04	620.5	807.09	669.13
Peaxi162Scf00089g01220	142.94	149.44	124.3	110.76	86.17	93.57	158.06	139.97	149.14	71.94	79.92	68.53
Peaxi162Scf00089g01235	148.35	166.45	141.36	115.68	105.43	112.86	325.57	342.38	305.37	103.92	79.92	91.37
Peaxi162Scf00089g01334	7510.29	6667.65	7032.64	6021.77	6280.94	6861.56	10899.1	10890.5	10465.2	6960.39	6701.02	6761.21
Peaxi162Scf00089g01338	67.22	53.46	59.71	23.38	23.32	22.19	83.76	53.83	32.85	11.99	16.88	2.69
Peaxi162Scf00089g01341	59.5	108.13	70.68	153.84	80.08	102.25	314.76	301.47	199.74	68.94	76.54	72.56
Peaxi162Scf00089g01432	355.43	272.15	255.91	132.91	82.11	136.98	545.76	620.16	768.76	174.86	264.53	186.77
Peaxi162Scf00089g01433	119.76	143.36	130.39	219.06	174.36	228.62	268.83	292.85	236.13	511.59	524.55	519.99
Peaxi162Scf00089g01436	632.81	760.56	811.6	813.49	882.94	847.93	824.05	877.49	836.23	2036.36	1964.27	2043.68
Peaxi162Scf00089g01438	22.41	20.65	24.37	18.46	18.25	10.61	63.49	69.98	51.49	12.99	10.13	10.75
Peaxi162Scf00089g01519	238.75	213.83	191.32	209.22	184.49	171.71	183.72	184.11	205.95	411.67	379.35	424.59
Peaxi162Scf00089g01520	209.39	218.69	203.51	200.6	181.45	174.6	1025.33	865.64	636.49	86.93	87.8	111.52
Peaxi162Scf00089g01625	1795.67	2041.12	1858.39	1625.74	1648.29	1917.73	1309.02	1377.06	1324.47	247.8	145.21	174.67
Peaxi162Scf00089g01737	72.63	88.69	62.15	75.07	61.84	54.02	37.83	38.76	52.38	26.98	25.89	20.15
Peaxi162Scf00089g01841	9.27	12.15	14.62	29.54	22.3	28.94	0	5.38	0.89	23.98	29.27	40.31
Peaxi162Scf00089g01842	449.69	481.12	760.42	2319.85	2644.77	2632.53	155.35	191.65	208.61	6052.12	5092.46	6098.79
Peaxi162Scf00090g00143	134.44	132.43	174.26	326.13	345.67	265.28	18.91	16.15	14.2	388.69	351.2	354.72
Peaxi162Scf00090g00207	384.01	460.47	414.33	463.97	446.03	422.52	761.91	794.58	699.52	1737.6	1810.05	1641.93
Peaxi162Scf00091g00063	178.49	147.01	160.86	159.99	127.73	117.69	52.69	81.83	60.36	22.98	32.64	29.56
Peaxi162Scf00091g00064	3552.71	3548.87	2997.8	1411.6	2034.51	1808.72	3739.29	4273.3	4304.52	1485.8	1501.62	1543.85
Peaxi162Scf00091g00076	66.45	85.05	81.65	71.38	61.84	86.82	82.4	91.52	84.33	48.96	64.16	53.75
Peaxi162Scf00091g00114	685.35	652.43	592.25	523.04	567.68	499.69	374.2	363.91	359.52	227.82	236.39	251.26
Peaxi162Scf00091g00118	75.72	78.97	75.55	65.23	79.07	73.31	112.12	110.9	104.75	42.97	41.65	40.31
Peaxi162Scf00091g00176	163.8	564.95	360.71	337.21	342.63	1224.14	51.33	82.9	476.7	949.23	1130.16	683.91
Peaxi162Scf00091g00622	1551.51	1303.64	1813.3	779.03	1905.77	730.24	32.42	32.3	26.63	96.92	92.3	77.93
Peaxi162Scf00091g00713	8.5	6.07	3.66	20.92	18.25	15.43	0	1.08	0	75.94	52.91	67.18
Peaxi162Scf00091g01310	4802.1	5069.99	4703.87	4115.43	3660.5	3928.06	1427.9	1805.58	1565.04	479.61	484.03	463.56
Peaxi162Scf00091g01816	551.68	648.78	591.03	899.64	607.21	648.25	798.38	693.38	798.05	418.66	464.9	482.37
Peaxi162Scf00092g00099	1908.48	1669.34	1707.28	2109.4	1740.54	2008.4	2238.44	2328.84	2209.52	3920.84	3822.72	3395.39
Peaxi162Scf00092g00152	129.03	142.15	146.23	268.29	294.99	262.38	4.05	5.38	2.66	50.96	54.03	47.03
Peaxi162Scf00092g00512	16.23	6.07	10.97	2.46	3.04	2.89	113.48	163.65	68.35	11.99	7.88	4.03
Peaxi162Scf00092g00720	51	58.32	56.06	67.69	82.11	52.09	74.3	69.98	52.38	31.97	25.89	25.53
Peaxi162Scf00092g01414	181.58	335.33	409.46	503.35	302.09	637.63	267.48	330.54	380.83	560.55	603.35	439.37
Peaxi162Scf00092g01517	144.49	98.41	164.51	220.29	267.62	266.24	97.26	103.36	113.63	341.72	417.62	356.07
Peaxi162Scf00092g01519	5869.92	5224.29	4504.01	127.99	172.33	106.11	22992.3	23299.2	21591.8	145.88	137.33	174.67
Peaxi162Scf00092g01520	1023.78	1008.41	854.25	12.31	29.4	19.29	4229.67	4110.73	3999.15	23.98	25.89	29.56
Peaxi162Scf00094g00037	47.13	25.51	40.21	27.08	33.45	21.22	24.32	43.07	29.29	11.99	16.88	12.09
Peaxi162Scf00094g00112	317.56	202.9	285.16	141.53	136.85	173.64	364.74	403.75	381.72	236.81	254.4	224.39
Peaxi162Scf00094g01120	124.4	111.78	123.08	108.3	101.37	103.22	83.76	129.2	123.39	58.95	74.29	80.62
Peaxi162Scf00094g01314	209.39	217.48	248.6	331.06	286.88	302.9	129.69	136.74	138.48	343.72	366.96	331.88
Peaxi162Scf00095g00001	775.75	846.82	767.73	564.89	713.65	711.91	584.94	573.87	592.1	1113.1	984.95	1072.23
Peaxi162Scf00095g00120	55.63	52.24	87.74	237.52	195.65	324.12	29.72	20.46	33.73	1304.95	2034.06	1173
Peaxi162Scf00095g00130	800.48	721.68	817.69	727.34	755.21	918.35	847.01	923.78	773.2	1433.84	1362.04	1358.42
Peaxi162Scf00095g00131	128.26	110.56	126.74	105.84	142.93	111.9	75.65	82.9	100.31	149.88	196.99	137.05
Peaxi162Scf00095g00528	404.88	324.39	358.27	390.13	373.04	430.23	258.02	312.23	399.47	217.82	182.36	177.36
Peaxi162Scf00095g00715	5435.69	5011.67	5327.8	5352.28	4889.12	5420.37	5234.74	5692.36	5888.2	8556.1	9178.58	8431.36
Peaxi162Scf00095g00912	418.78	467.76	515.48	470.12	484.55	529.59	520.1	509.27	504.22	816.34	720.42	811.56
Peaxi162Scf00095g00921	132.9	133.64	125.52	223.99	112.52	286.5	247.21	223.95	161.56	23.98	30.39	38.97
Peaxi162Scf00095g01014	42.5	42.52	37.78	62.77	45.62	57.88	98.62	90.44	90.55	33.97	33.77	52.4
Peaxi162Scf00095g01016	179.26	168.88	158.42	120.61	164.22	163.03	151.3	114.13	106.53	206.83	198.12	169.3
Peaxi162Scf00095g01211	18.54	21.87	14.62	9.85	15.21	16.4	12.16	14	23.97	29.98	34.9	29.56
Peaxi162Scf00095g01214	138.31	138.5	151.11	124.3	136.85	128.3	145.9	167.96	157.13	225.82	263.4	292.91
Peaxi162Scf00096g00005	1892.25	867.48	623.93	27.08	44.6	23.15	663.29	832.27	490.02	111.91	49.53	99.43
Peaxi162Scf00096g00026	347.7	298.88	305.87	316.29	277.76	240.2	272.88	289.62	316.91	2730.8	2873.79	2470.96
Peaxi162Scf00096g00084	18.54	31.59	10.97	54.15	30.41	35.69	20.26	24.76	30.18	108.91	86.68	65.84
Peaxi162Scf00096g00099	62.59	43.74	45.09	75.07	128.74	74.28	4.05	4.31	5.33	45.96	13.51	34.93
Peaxi162Scf00096g00187	22.41	21.87	34.12	30.77	35.48	63.67	13.51	15.07	26.63	204.83	211.62	221.7
Peaxi162Scf00096g00412	183.89	168.88	225.44	78.76	109.48	90.68	348.53	312.23	304.49	77.94	69.79	71.21
Peaxi162Scf00096g01311	567.13	720.47	687.3	819.64	1106.97	770.76	183.72	160.42	198.85	371.7	443.51	470.28
Peaxi162Scf00096g01616	10601.7	8498.59	10360.7	926.71	887	2122.23	27790.7	31186.8	25362	9430.4	11621.2	8991.66
Peaxi162Scf00096g01721	416.47	393.64	435.05	392.59	359.87	346.31	280.99	305.77	263.65	125.9	164.35	170.64
Peaxi162Scf00096g01837	1361.43	1116.54	1427	1327.92	1357.36	1091.98	129.69	125.97	146.47	43.96	38.27	33.59
Peaxi162Scf00096g01848	474.42	575.89	478.92	262.14	288.91	291.32	755.15	918.4	778.52	344.72	339.95	365.47
Peaxi162Scf00097g00118	60.27	24.3	41.43	27.08	23.32	27.01	43.23	34.45	33.73	77.94	85.55	95.4
Peaxi162Scf00097g00139	4428.91	4168.5	4859.85	4452.64	4964.13	3857.64	2068.23	2226.55	1883.73	805.35	863.38	928.46
Peaxi162Scf00097g00152	146.03	157.94	152.33	178.45	192.6	204.51	102.67	82.9	118.95	380.69	281.41	315.76
Peaxi162Scf00097g00159	88.08	65.61	82.87	76.3	56.77	75.24	101.32	94.75	66.58	42.97	34.9	30.9
Peaxi162Scf00097g00232	219.44	216.26	225.44	237.52	257.48	272.03	199.93	215.33	195.3	660.47	718.17	709.44
Peaxi162Scf00097g00610	2477.93	2341.21	2761.39	2276.78	2942.8	2309.37	737.59	774.13	733.25	501.6	508.8	451.46
Peaxi162Scf00097g00712	322.2	342.62	343.65	295.37	332.5	291.32	290.44	309	328.45	1073.13	907.28	1068.2
Peaxi162Scf00097g01214	535.46	517.57	524.01	449.2	454.14	487.15	726.78	775.2	740.35	1435.84	1250.6	1323.49
Peaxi162Scf00097g01217	210.16	208.97	196.2	354.44	193.62	187.14	299.9	313.31	325.79	106.91	146.34	153.18
Peaxi162Scf00097g01811	92.72	48.6	97.49	71.38	102.38	81.03	63.49	62.45	46.16	40.97	27.02	41.65
Peaxi162Scf00097g02317	15.45	7.29	12.19	7.38	7.1	8.68	2.7	11.84	8.88	38.97	38.27	38.97
Peaxi162Scf00097g02321	481.37	393.64	531.32	430.74	609.24	604.84	112.12	82.9	124.28	211.83	317.43	232.45
Peaxi162Scf00098g00012	187.76	193.18	207.17	326.13	441.98	387.79	33.77	22.61	27.52	168.86	117.07	102.12
Peaxi162Scf00098g00013	44.81	26.73	31.68	40.61	23.32	54.99	43.23	68.91	47.05	103.92	105.81	110.18
Peaxi162Scf00098g00024	158.4	151.87	171.83	143.99	210.85	167.85	67.54	66.75	71.02	22.98	19.14	20.15
Peaxi162Scf00098g00112	95.81	110.56	137.7	73.84	100.36	100.32	151.3	149.66	135.82	101.92	69.79	57.78
Peaxi162Scf00098g00116	1299.62	1300	1280.77	1752.5	1832.79	1510.64	1739.96	1652.69	1340.45	651.47	747.43	616.73
Peaxi162Scf00099g00061	282.02	375.42	321.72	323.67	413.59	302.9	95.91	109.82	120.73	12.99	20.26	6.72
Peaxi162Scf00099g00079	554	552.8	475.26	411.05	484.55	468.82	475.52	569.56	515.76	857.31	983.82	940.55
Peaxi162Scf00099g00127	46.36	44.95	53.62	40.61	47.64	33.76	79.7	66.75	62.14	42.97	41.65	34.93
Peaxi162Scf00099g00168	2899.03	2997.29	2126.49	859.02	717.71	935.71	7789.29	7952.29	7435.48	759.39	1058.11	847.84
Peaxi162Scf00099g01818	418.78	471.4	443.58	294.14	480.5	355.96	203.99	131.35	171.33	79.94	78.8	104.8
Peaxi162Scf00100g00017	76.49	71.68	93.83	281.83	339.59	448.56	6.75	3.23	5.33	932.25	669.76	784.69
Peaxi162Scf00100g00023	40.18	37.66	39	50.46	51.7	42.44	10.81	17.23	22.19	72.94	81.05	79.27
Peaxi162Scf00100g00048	23.95	14.58	26.81	17.23	16.22	24.12	12.16	15.07	8.88	72.94	52.91	44.34
Peaxi162Scf00100g00124	72.63	59.53	145.02	78.76	60.82	83.92	17.56	18.3	23.97	57.95	49.53	57.78
Peaxi162Scf00100g00147	469.78	454.39	380.21	300.29	242.28	282.64	137.79	157.19	170.44	31.97	33.77	45.68
Peaxi162Scf00100g00318	67.99	54.67	85.3	121.84	95.29	120.58	31.07	29.07	53.26	246.8	284.79	247.23
Peaxi162Scf00100g00320	547.82	741.12	534.97	625.19	670.06	644.39	733.54	745.06	803.38	1967.41	1699.74	1740.02
Peaxi162Scf00100g00716	93.49	75.33	108.46	177.22	135.84	138.91	41.88	21.53	46.16	268.78	297.17	282.17
Peaxi162Scf00100g00717	421.1	385.14	450.89	383.98	496.72	488.11	534.96	484.5	436.75	901.27	767.7	753.78
Peaxi162Scf00101g00079	84.22	80.19	97.49	48	68.93	31.83	28.37	31.22	26.63	5	10.13	6.72
Peaxi162Scf00101g00099	282.79	261.21	257.13	278.14	370	249.84	194.53	166.88	179.32	450.64	368.09	483.71
Peaxi162Scf00101g00142	27.82	44.95	34.12	25.84	20.27	27.97	99.97	102.28	98.54	41.97	55.16	38.97
Peaxi162Scf00101g00212	233.34	241.78	210.82	381.51	390.28	334.73	13.51	20.46	22.19	40.97	47.28	51.06
Peaxi162Scf00101g01910	645.95	854.11	547.16	255.98	220.99	382	3090.86	3200.94	2901.93	1239	1026.6	1130
Peaxi162Scf00102g00088	81.13	130	97.49	103.38	61.84	78.14	54.04	37.68	33.73	26.98	24.76	26.87
Peaxi162Scf00102g00106	723.99	619.63	593.47	413.51	487.59	436.02	607.9	639.54	625.84	341.72	355.71	334.57
Peaxi162Scf00102g00111	96.58	86.26	114.55	178.45	124.69	127.33	133.74	107.67	142.03	65.95	94.55	80.62
Peaxi162Scf00102g00116	628.18	619.63	584.94	616.58	735.95	661.75	363.39	399.44	390.59	797.36	848.74	775.28
Peaxi162Scf00102g00212	0.77	0	0	0	0	0	8.11	14	9.76	30.98	19.14	20.15
Peaxi162Scf00102g00213	156.85	153.08	127.95	158.76	155.1	183.28	113.48	148.58	128.72	254.79	218.38	249.92
Peaxi162Scf00102g00521	200.89	227.2	264.44	361.82	373.04	388.75	231	229.33	224.59	770.38	626.99	693.32
Peaxi162Scf00102g00634	91.95	110.56	137.7	174.76	235.18	168.81	126.98	136.74	140.26	248.8	211.62	295.6
Peaxi162Scf00102g00734	0	0	0	0	0	0	91.86	87.21	126.06	13.99	10.13	25.53
Peaxi162Scf00102g00825	0	0	1.22	0	0	0.96	0	0	0	41.97	31.52	40.31
Peaxi162Scf00102g00839	727.85	792.15	828.66	1172.85	1041.08	809.34	715.98	564.18	521.98	236.81	246.52	267.38
Peaxi162Scf00102g00925	107.4	88.69	99.93	50.46	64.88	77.17	189.13	189.49	229.92	549.56	504.29	591.2
Peaxi162Scf00102g00931	805.12	439.81	621.5	742.11	902.2	679.11	271.53	240.1	134.04	447.64	339.95	309.04
Peaxi162Scf00102g00932	788.89	686.45	910.31	1364.84	1122.18	1203.88	60.79	86.13	138.48	1690.64	1333.9	1444.42
Peaxi162Scf00102g01138	989.01	1320.65	1124.78	147.68	215.92	168.81	1475.18	1990.76	2680.89	105.91	174.48	122.27
Peaxi162Scf00102g01143	188.53	160.37	179.14	143.99	150.03	160.13	440.39	456.51	460.72	245.8	236.39	237.82
Peaxi162Scf00102g01144	235.66	215.05	219.35	238.75	192.6	197.75	110.77	128.12	129.61	36.97	46.15	51.06
Peaxi162Scf00102g01220	145.26	132.43	149.89	113.22	140.91	115.76	251.27	287.47	242.35	210.83	127.2	163.92
Peaxi162Scf00102g01235	829.07	748.41	871.31	546.43	702.5	545.99	661.94	601.86	624.95	228.82	205.99	201.55
Peaxi162Scf00102g01343	555.54	602.62	587.37	425.82	510.91	609.66	613.31	752.59	676.44	1487.8	1193.19	1281.84
Peaxi162Scf00102g01349	346.15	353.55	365.59	489.82	610.25	468.82	168.86	198.11	175.77	360.71	407.49	322.47
Peaxi162Scf00102g01354	18.54	27.94	26.81	32	33.45	51.13	122.93	132.43	111.85	185.85	208.25	178.7
Peaxi162Scf00102g01356	326.84	323.18	360.71	174.76	196.66	262.38	339.08	357.45	303.6	158.87	119.32	124.96
Peaxi162Scf00102g01360	199.35	159.16	155.98	77.53	75.01	83.92	77	101.21	142.03	48.96	36.02	17.47
Peaxi162Scf00102g01416	51.77	55.89	45.09	35.69	33.45	34.73	51.33	60.29	31.96	2	2.25	1.34
Peaxi162Scf00102g01431	1723.04	1641.4	1715.81	669.5	752.17	722.52	1626.48	1619.31	1417.68	383.69	423.25	439.37
Peaxi162Scf00102g01432	17	26.73	36.56	19.69	20.27	22.19	32.42	39.84	31.07	115.91	133.95	92.71
Peaxi162Scf00102g01436	363.92	413.08	364.37	349.52	553.48	361.74	12.16	11.84	25.74	51.96	20.26	44.34
Peaxi162Scf00102g01531	115.9	150.65	113.33	110.76	201.73	133.12	470.11	699.84	671.11	317.74	231.88	381.59
Peaxi162Scf00102g01534	61.04	81.4	51.18	103.38	83.12	63.67	189.13	146.43	185.53	74.94	90.05	95.4
Peaxi162Scf00102g01544	234.89	185.89	218.13	264.6	314.25	216.08	121.58	130.28	139.37	209.83	189.11	196.17
Peaxi162Scf00102g01614	203.98	307.38	158.42	253.52	187.54	160.13	440.39	383.29	406.57	224.82	194.74	177.36
Peaxi162Scf00102g01631	837.57	477.48	911.53	380.28	692.36	470.75	67.54	49.53	62.14	13.99	30.39	18.81
Peaxi162Scf00102g01634	47.91	149.44	92.61	86.15	150.03	165.92	232.35	257.32	356.86	688.44	638.25	533.43
Peaxi162Scf00102g01635	91.17	106.92	103.58	93.53	92.25	89.71	56.74	57.06	52.38	114.91	122.7	135.71
Peaxi162Scf00102g01646	367.79	345.05	368.02	412.28	373.04	412.87	308.01	357.45	401.25	589.52	697.91	666.45
Peaxi162Scf00102g01738	2397.57	2465.14	2555.44	2010.95	2018.29	1789.43	636.27	615.86	613.41	215.83	265.65	233.79
Peaxi162Scf00102g01849	51	47.38	43.87	40.61	33.45	29.9	40.53	35.53	35.51	13.99	19.14	10.75
Peaxi162Scf00102g01854	2251.54	1630.46	2511.57	2097.1	1715.2	3337.69	329.62	835.5	2143.83	8405.22	7806.41	8401.8
Peaxi162Scf00102g01865	501.46	532.15	541.07	627.65	713.65	527.66	18.91	30.15	27.52	5	10.13	2.69
Peaxi162Scf00102g01877	102.76	99.63	114.55	62.77	77.04	64.63	164.81	142.12	150.02	65.95	68.66	57.78
Peaxi162Scf00102g01878	1405.47	1241.68	1420.91	1385.76	1402.97	1208.71	651.13	574.94	537.95	213.83	183.48	232.45
Peaxi162Scf00103g00109	115.13	105.7	135.27	124.3	127.73	136.02	162.11	169.04	153.57	481.61	460.39	456.84
Peaxi162Scf00103g00113	134.44	185.89	136.49	289.21	193.62	244.06	489.03	429.59	405.68	265.79	273.53	290.23
Peaxi162Scf00103g01216	180.03	136.07	145.02	230.14	168.28	102.25	182.37	134.58	66.58	38.97	19.14	22.84
Peaxi162Scf00103g02126	2250.77	1556.35	2509.13	2414.62	3800.39	2706.81	45.93	52.76	53.26	27.98	27.02	18.81
Peaxi162Scf00103g02127	4191.7	3201.4	4819.63	6745.42	7339.25	5307.51	91.86	96.9	110.08	44.96	30.39	41.65
Peaxi162Scf00104g00014	1467.29	1461.59	1440.41	1229.46	1755.74	1514.5	1342.79	1430.89	1321.8	2517.97	2378.51	2417.21
Peaxi162Scf00104g00083	448.14	363.27	365.59	705.19	382.17	840.21	467.41	657.85	308.92	4036.75	5893.92	3251.62
Peaxi162Scf00104g00094	487.55	556.45	550.82	964.86	912.34	984.91	125.63	153.96	203.29	821.34	814.97	855.9
Peaxi162Scf00104g00166	27.82	134.86	132.83	104.61	174.36	417.69	16.21	82.9	449.18	1596.71	1569.16	1543.85
Peaxi162Scf00104g00168	133.67	283.08	299.78	150.14	215.92	642.46	75.65	240.1	949.85	3003.58	2881.67	2821.65
Peaxi162Scf00104g00187	2958.53	3011.86	2777.23	2591.84	2490.68	2427.06	4942.94	4803.03	5028.01	2713.81	2656.54	2820.31
Peaxi162Scf00104g00329	569.45	581.96	581.28	447.97	482.53	524.77	778.12	632.01	650.69	331.73	275.79	263.35
Peaxi162Scf00104g00810	4.64	2.43	2.44	0	1.01	2.89	4.05	11.84	13.32	46.96	54.03	60.46
Peaxi162Scf00104g00816	5053.22	4650.83	4299.28	3230.56	4793.83	2401.98	2627.5	3436.73	3291.64	178.86	226.26	167.96
Peaxi162Scf00104g01110	101.22	95.98	104.8	100.92	104.41	123.48	52.69	62.45	73.68	201.84	222.88	197.52
Peaxi162Scf00105g00511	113.58	100.84	92.61	84.92	81.1	88.75	74.3	64.6	56.81	34.97	36.02	32.25
Peaxi162Scf00105g00616	280.48	249.07	254.69	114.45	108.47	157.24	310.71	360.68	371.95	162.87	135.08	158.55
Peaxi162Scf00105g00817	122.08	138.5	148.67	93.53	180.44	159.17	70.25	97.98	117.18	145.88	198.12	158.55
Peaxi162Scf00105g00818	310.61	355.98	332.68	367.98	428.8	391.65	233.71	235.79	237.91	435.65	391.73	420.56
Peaxi162Scf00105g01113	351.56	318.32	269.31	333.52	289.92	179.43	114.83	93.67	59.48	12.99	14.63	17.47
Peaxi162Scf00105g01114	175.39	227.2	201.07	598.12	354.8	583.61	295.85	383.29	498.89	10072.9	10726.4	8493.17
Peaxi162Scf00105g01225	205.53	172.52	218.13	99.69	80.08	109.01	294.5	334.84	260.99	50.96	59.66	69.87
Peaxi162Scf00105g01425	60.27	44.95	58.49	68.92	86.17	52.09	35.12	22.61	17.75	34.97	59.66	53.75
Peaxi162Scf00105g01433	486.01	458.04	527.66	520.58	487.59	568.18	382.3	418.82	376.39	715.42	753.06	744.38
Peaxi162Scf00106g00322	183.12	181.03	190.1	358.13	291.95	350.17	220.2	201.34	238.79	1067.14	927.54	991.61
Peaxi162Scf00106g00517	370.11	345.05	389.96	307.67	365.95	257.56	114.83	131.35	134.93	55.95	59.66	72.56
Peaxi162Scf00106g01615	306.75	263.64	263.22	227.68	303.1	253.7	201.28	193.8	190.86	113.91	117.07	115.55
Peaxi162Scf00106g02319	3225.1	2850.28	2849.13	1489.14	1524.62	1428.65	5923.69	6914.38	5551.76	713.42	625.86	788.72
Peaxi162Scf00107g00141	3.09	3.64	2.44	2.46	7.1	3.86	12.16	4.31	9.76	35.97	16.88	45.68
Peaxi162Scf00107g00164	423.42	352.34	403.36	264.6	301.07	326.05	702.47	719.22	736.8	391.68	388.35	378.91
Peaxi162Scf00107g00204	0.77	1.21	0	0	0	0	21.61	36.61	31.96	0	0	0
Peaxi162Scf00107g00910	51	44.95	59.71	167.37	228.08	245.02	447.15	595.4	760.77	6088.09	3712.41	5749.45
Peaxi162Scf00107g01116	82.67	98.41	70.68	75.07	66.9	62.7	95.91	72.14	79.89	49.96	48.4	53.75
Peaxi162Scf00107g01625	1019.14	1162.71	1507.43	751.95	981.27	1371.73	528.2	680.46	1092.77	2799.74	3868.87	3247.58
Peaxi162Scf00107g01914	8.5	9.72	18.28	6.15	6.08	1.93	27.02	32.3	25.74	49.96	47.28	64.49
Peaxi162Scf00107g02024	1047.73	652.43	1000.49	1501.44	1065.41	1375.59	940.23	1144.5	976.48	2247.19	2090.34	2054.43
Peaxi162Scf00107g02025	132.13	114.21	152.33	72.61	77.04	63.67	529.55	472.66	387.04	84.93	81.05	122.27
Peaxi162Scf00108g00012	24.73	20.65	24.37	8.61	12.16	14.47	86.46	86.13	49.71	45.96	34.9	52.4
Peaxi162Scf00108g00110	208.62	164.02	192.54	135.38	132.8	104.18	489.03	596.48	419	221.82	255.52	295.6
Peaxi162Scf00108g00121	1053.91	1207.66	1308.8	1514.98	1223.55	1638.94	1095.58	1315.69	1490.47	4196.62	4744.63	4444.77
Peaxi162Scf00108g00131	204.76	268.5	205.95	164.91	168.28	164.96	175.62	214.26	150.02	297.76	290.42	306.35
Peaxi162Scf00108g00148	91.95	87.48	87.74	75.07	70.96	76.21	152.65	144.27	122.5	99.92	79.92	83.31
Peaxi162Scf00108g00224	126.72	140.93	115.77	216.6	222	216.08	77	69.98	92.32	557.55	498.66	409.81
Peaxi162Scf00108g00420	500.69	483.55	505.73	329.83	328.44	325.09	489.03	466.2	437.64	277.78	284.79	286.2
Peaxi162Scf00108g00615	408.74	303.74	470.39	1105.16	1068.45	907.74	83.76	81.83	80.78	1136.08	914.03	1214.65
Peaxi162Scf00108g00714	177.71	215.05	213.26	134.15	150.03	120.58	105.37	77.52	100.31	58.95	43.9	59.12
Peaxi162Scf00108g01311	454.33	524.86	571.53	870.1	803.87	784.26	305.3	272.4	313.36	585.53	527.93	599.26
Peaxi162Scf00109g00516	343.84	302.52	331.46	296.6	206.8	266.24	532.25	597.55	461.61	300.76	327.57	291.57
Peaxi162Scf00110g00028	0.77	2.43	1.22	3.69	1.01	9.65	77	69.98	69.24	298.76	391.73	325.16
Peaxi162Scf00110g00104	16.23	9.72	30.47	27.08	57.78	45.34	35.12	25.84	41.72	102.92	86.68	119.58
Peaxi162Scf00110g00146	16.23	18.22	17.06	11.08	11.15	15.43	45.93	57.06	37.28	309.75	411.99	217.67
Peaxi162Scf00110g00619	318.34	353.55	297.34	504.58	493.68	613.52	439.04	378.99	421.66	801.35	786.83	710.79
Peaxi162Scf00110g00819	23.95	42.52	41.43	39.38	27.37	43.41	56.74	69.98	68.35	119.9	129.45	91.37
Peaxi162Scf00110g01110	16.23	18.22	19.5	9.85	8.11	5.79	28.37	48.45	24.86	15.99	18.01	20.15
Peaxi162Scf00110g01921	1606.37	1440.93	1821.83	1357.45	1813.52	1954.38	783.52	731.06	825.57	2510.98	2563.11	2273.44
Peaxi162Scf00110g02025	777.3	781.21	835.97	653.5	877.87	872.04	697.06	732.14	665.78	1225.01	1067.12	1046.7
Peaxi162Scf00111g00008	259.61	225.98	274.19	644.88	700.47	822.85	183.72	138.89	230.81	549.56	585.34	619.42
Peaxi162Scf00111g00013	1006.01	1200.37	2049.72	2302.62	2158.19	4521.32	101.32	583.56	1865.97	4588.3	5897.3	3832.07
Peaxi162Scf00111g00027	3440.67	3073.83	3964.16	3938.21	5470.99	4434.5	2012.84	2339.6	2022.21	3384.27	3202.49	3428.98
Peaxi162Scf00111g00031	133.67	159.16	159.64	252.29	191.59	229.59	82.4	86.13	85.22	128.9	144.08	137.05
Peaxi162Scf00111g00062	1016.05	579.53	728.73	601.81	658.91	873.97	745.7	849.49	637.38	408.67	560.58	407.12
Peaxi162Scf00111g00065	186.98	206.54	165.73	87.38	140.91	86.82	335.02	384.37	310.7	90.93	147.46	116.9
Peaxi162Scf00111g00115	1061.64	1070.37	1013.89	1172.85	1080.61	1003.24	566.03	840.88	995.13	1223.01	947.8	1459.2
Peaxi162Scf00111g00117	213.26	212.62	240.07	225.22	321.35	276.85	210.74	181.96	174.88	769.38	515.55	788.72
Peaxi162Scf00111g00123	1477.33	1551.49	1539.11	1885.42	2406.54	1767.24	133.74	151.81	166	917.26	1019.84	845.15
Peaxi162Scf00111g00137	17.77	35.23	23.15	29.54	60.82	76.21	4.05	4.31	24.86	210.83	176.73	169.3
Peaxi162Scf00111g00220	191.62	235.7	185.23	243.68	308.17	284.57	148.6	186.26	175.77	337.73	353.46	298.29
Peaxi162Scf00111g00221	112.04	93.55	96.27	24.61	29.4	17.36	412.02	447.89	343.54	137.89	162.09	147.8
Peaxi162Scf00111g00222	979.74	1098.32	1006.58	806.1	902.2	723.49	768.66	722.45	781.19	509.59	525.68	458.18
Peaxi162Scf00111g00225	20.09	27.94	28.03	18.46	41.56	40.52	22.97	24.76	16.87	39.97	38.27	43
Peaxi162Scf00111g00412	533.91	566.17	506.95	649.8	869.76	560.46	156.7	141.04	134.93	217.82	238.64	212.3
Peaxi162Scf00111g00532	1547.64	1267.19	1561.05	1228.23	1306.67	1281.06	967.24	984.08	1061.7	1473.81	1520.76	1541.16
Peaxi162Scf00111g00533	195.48	133.64	226.66	242.45	261.54	368.5	93.21	141.04	215.71	603.51	692.28	673.17
Peaxi162Scf00111g00821	908.65	953.74	842.07	585.81	598.09	605.8	1264.44	1316.77	1253.45	616.5	579.71	556.27
Peaxi162Scf00111g01140	208.62	172.52	164.51	12.31	32.44	27.01	555.22	511.42	545.94	37.97	47.28	45.68
Peaxi162Scf00111g01142	1284.94	1179.72	1402.63	1075.62	962.01	1012.88	510.64	535.11	612.52	346.72	361.33	357.41
Peaxi162Scf00111g01143	75.72	58.32	73.12	78.76	94.27	73.31	25.67	33.38	36.4	64.95	70.92	76.59
Peaxi162Scf00111g01144	1627.23	1630.46	1189.37	455.36	535.24	627.99	1975.02	2621.69	2275.21	6021.15	4599.42	4894.89
Peaxi162Scf00111g01221	113.58	127.57	91.4	136.61	111.51	132.16	74.3	68.91	89.66	231.81	133.95	210.95
Peaxi162Scf00111g01224	444.28	320.75	332.68	383.98	426.77	305.79	32.42	34.45	37.28	14.99	15.76	13.44
Peaxi162Scf00111g01226	814.39	790.93	753.11	664.57	502.8	508.37	1517.06	1637.62	1427.44	547.56	645	673.17
Peaxi162Scf00111g01233	1646.55	1416.63	1769.43	1481.75	2010.18	1827.05	1490.04	1753.9	1508.22	3078.52	2534.97	3263.71
Peaxi162Scf00111g01236	139.08	154.3	141.36	104.61	130.77	108.04	205.34	195.95	200.62	98.92	102.43	75.24
Peaxi162Scf00111g01241	47.91	55.89	68.24	35.69	35.48	45.34	74.3	72.14	73.68	27.98	31.52	32.25
Peaxi162Scf00111g01322	793.53	744.77	890.81	1303.3	1230.64	1324.47	210.74	232.56	260.99	3396.26	3526.67	3450.47
Peaxi162Scf00111g01324	26.27	29.16	25.59	40.61	50.69	65.6	56.74	53.83	68.35	108.91	104.69	103.46
Peaxi162Scf00111g01325	19.32	14.58	26.81	38.15	21.29	39.55	13.51	20.46	11.54	84.93	129.45	65.84
Peaxi162Scf00111g01331	37.86	31.59	32.9	67.69	64.88	71.38	18.91	17.23	13.32	42.97	56.28	34.93
Peaxi162Scf00111g01423	93.49	77.76	80.43	105.84	143.95	123.48	149.95	164.73	171.33	263.79	302.8	266.04
Peaxi162Scf00111g01457	46.36	43.74	62.15	99.69	86.17	75.24	70.25	77.52	102.09	168.86	159.84	161.24
Peaxi162Scf00111g01465	649.81	629.34	659.27	658.42	689.32	507.41	302.6	288.55	261.88	81.93	117.07	110.18
Peaxi162Scf00111g01476	2791.63	3025.23	2757.73	1951.88	1629.03	1927.37	4510.65	4504.79	4400.39	2181.24	2595.76	2305.69
Peaxi162Scf00111g01479	40.18	41.31	49.96	56.61	57.78	58.84	40.53	27.99	32.85	42.97	51.78	60.46
Peaxi162Scf00112g00029	495.28	478.69	602	388.9	442.99	370.43	511.99	486.65	465.16	176.86	133.95	155.86
Peaxi162Scf00112g00048	593.41	677.94	688.52	572.27	910.31	498.72	94.56	99.05	82.56	43.96	40.52	45.68
Peaxi162Scf00112g00072	450.46	1132.33	980.99	649.8	634.58	1146.97	421.48	648.16	1264.99	1702.63	1431.83	1418.89
Peaxi162Scf00112g01216	676.85	658.5	681.21	641.19	690.34	714.81	803.79	807.5	743.02	1672.65	1438.59	1687.62
Peaxi162Scf00112g02222	658.31	708.32	620.28	422.13	454.14	413.84	214.79	193.8	174.88	99.92	106.94	106.15
Peaxi162Scf00113g00036	626.63	727.76	662.93	636.27	620.39	715.77	325.57	299.31	347.1	537.57	526.81	599.26
Peaxi162Scf00113g00316	93.49	116.64	74.34	28.31	57.78	27.97	36.47	37.68	26.63	17.99	11.26	5.37
Peaxi162Scf00113g01510	657.54	573.46	576.41	433.2	406.5	521.88	803.79	929.17	795.39	1807.54	1620.94	1670.15
Peaxi162Scf00114g00001	2382.89	3088.41	4111.62	11913.1	8668.22	19120.3	21368.5	27693	26882.6	93113.9	87779.6	86620.6
Peaxi162Scf00114g00061	1715.31	1631.68	1184.5	124.3	114.55	164.96	3883.84	3677.91	3004.91	562.55	568.46	408.47
Peaxi162Scf00114g00110	78.81	94.77	97.49	28.31	35.48	46.3	25.67	27.99	37.28	13.99	12.38	24.19
Peaxi162Scf00114g00212	591.09	511.49	533.75	417.2	469.35	526.7	736.24	718.14	700.41	1531.77	1359.79	1615.06
Peaxi162Scf00114g00310	149.12	161.59	123.08	183.37	220.99	198.72	37.83	40.91	49.71	24.98	24.76	30.9
Peaxi162Scf00114g00810	41798	37422.9	39267.5	30918.7	26287.5	28188.1	37598.2	29223	27829.8	4504.37	5460.55	4709.47
Peaxi162Scf00115g00081	221.75	223.55	208.38	390.13	446.03	385.86	71.6	107.67	115.4	869.3	633.74	788.72
Peaxi162Scf00115g00111	34.77	40.09	46.31	60.3	45.62	100.32	12.16	8.61	17.75	202.84	255.52	221.7
Peaxi162Scf00116g00042	112.04	106.92	103.58	145.22	127.73	202.58	28.37	30.15	30.18	120.9	91.18	100.77
Peaxi162Scf00116g00043	1937.84	1820	2255.66	1663.89	1766.89	2579.48	1657.55	2237.32	2812.27	5204.8	4187.43	4941.92
Peaxi162Scf00116g00091	29.36	40.09	30.47	30.77	40.55	45.34	59.44	43.07	71.02	35.97	31.52	30.9
Peaxi162Scf00116g00109	91.17	100.84	73.12	98.46	118.6	99.36	114.83	45.22	52.38	7.99	14.63	13.44
Peaxi162Scf00116g00117	1024.55	1008.41	1080.91	1521.13	2055.8	1235.72	412.02	625.55	659.57	268.78	207.12	275.45
Peaxi162Scf00116g00163	83.45	97.2	90.18	108.3	86.17	103.22	54.04	49.53	92.32	129.9	128.32	120.93
Peaxi162Scf00116g00214	71.09	108.13	51.18	86.15	93.26	87.78	237.76	165.81	229.03	30.98	32.64	59.12
Peaxi162Scf00116g00311	180.03	143.36	243.72	334.75	437.92	309.65	58.09	33.38	47.05	13.99	19.14	14.78
Peaxi162Scf00116g00313	4867.01	5191.49	4444.3	2655.83	2129.8	2371.11	3617.71	3368.9	3624.53	1228.01	1247.22	1210.62
Peaxi162Scf00116g00510	64.9	78.97	77.99	68.92	71.97	82.96	131.04	114.13	105.64	60.95	68.66	55.09
Peaxi162Scf00116g00915	38.63	36.45	24.37	40.61	43.59	39.55	74.3	48.45	54.15	30.98	46.15	34.93
Peaxi162Scf00116g01613	51.77	36.45	60.93	46.77	74	49.2	212.09	251.94	199.74	639.48	630.37	638.23
Peaxi162Scf00116g01620	815.16	797.01	911.53	4807.08	5429.42	5394.33	797.03	823.65	969.38	23068.4	22728.1	19580.9
Peaxi162Scf00116g01621	423.42	417.94	449.67	1690.97	2643.75	2679.8	424.18	442.51	444.74	11756.5	11874.5	9732.01
Peaxi162Scf00117g00142	1112.64	1242.9	1229.59	2537.69	2266.65	2434.78	1132.05	1145.58	1304.94	4900.05	5302.96	4486.42
Peaxi162Scf00117g00144	810.52	855.33	757.98	459.05	398.39	464	1413.04	1381.37	1328.91	623.5	641.62	640.92
Peaxi162Scf00117g00166	3.86	2.43	6.09	19.69	25.34	27.97	0	0	0	35.97	47.28	52.4
Peaxi162Scf00117g00210	1080.18	1105.61	1180.84	1134.7	988.37	1037	1134.76	1112.2	1197.52	1914.46	2131.99	2148.48
Peaxi162Scf00117g00314	571.77	545.51	811.6	1448.52	2583.94	1340.86	9.46	10.77	14.2	42.97	66.41	44.34
Peaxi162Scf00117g00321	350.02	337.76	632.46	904.56	1219.49	1344.72	58.09	76.44	107.41	124.9	154.21	130.33
Peaxi162Scf00117g00418	254.98	233.27	303.44	527.97	486.58	532.49	120.23	125.97	90.55	877.29	875.76	923.08
Peaxi162Scf00117g01015	1007.55	954.95	1001.7	849.18	1047.16	787.15	131.04	190.57	142.03	38.97	40.52	75.24
Peaxi162Scf00117g01132	18593.4	15201.5	13040.4	4580.63	7664.65	3300.07	367.44	728.91	319.58	0	0	2.69
Peaxi162Scf00117g01515	57.95	74.11	74.34	227.68	278.77	272.03	39.18	47.37	56.81	783.37	957.93	846.5
Peaxi162Scf00118g00003	22.41	21.87	8.53	88.61	52.71	64.63	33.77	24.76	25.74	143.88	92.3	92.71
Peaxi162Scf00118g00084	122.85	178.6	226.66	184.6	218.96	271.07	4.05	8.61	22.19	348.72	278.04	300.98
Peaxi162Scf00118g00085	68.77	102.06	113.33	97.22	138.88	122.51	0	3.23	20.42	347.72	284.79	232.45
Peaxi162Scf00118g00310	4097.43	4010.55	4170.11	3629.31	4145.05	2836.07	286.39	254.09	269.86	15.99	24.76	14.78
Peaxi162Scf00118g01712	85.77	80.19	75.55	62.77	59.81	77.17	74.3	88.29	84.33	655.47	678.77	611.36
Peaxi162Scf00118g01922	251.89	289.16	238.85	283.06	273.7	259.49	159.41	200.26	175.77	372.7	452.51	396.37
Peaxi162Scf00118g01926	182.35	122.71	194.98	324.9	467.32	674.29	54.04	39.84	54.15	658.47	1296.75	724.22
Peaxi162Scf00118g02018	1000.6	990.19	816.47	785.18	1025.87	638.6	937.52	1117.58	965.83	1584.72	1547.77	1609.68
Peaxi162Scf00119g00023	195.48	256.35	177.92	475.05	281.81	326.05	687.61	580.33	577.01	282.77	272.41	350.69
Peaxi162Scf00119g00051	0	0	0	0	0	0.96	21.61	12.92	15.98	49.96	29.27	40.31
Peaxi162Scf00119g00067	0	0	0	0	0	0	1.35	1.08	0.89	38.97	18.01	21.5
Peaxi162Scf00119g00083	1540.69	1425.14	1445.28	1099.01	1119.13	1043.75	4168.88	3983.68	3626.31	1012.18	1328.27	1269.74
Peaxi162Scf00119g00118	23.95	27.94	30.47	25.84	24.33	17.36	116.18	106.59	94.1	36.97	58.53	52.4
Peaxi162Scf00119g00121	36.32	52.24	60.93	126.76	87.18	82	117.53	127.05	99.42	66.95	64.16	72.56
Peaxi162Scf00119g00126	189.3	155.51	190.1	140.3	145.97	126.37	278.29	263.78	211.28	136.89	97.93	146.46
Peaxi162Scf00119g00138	1898.43	1739.81	1901.04	4752.93	5139.5	5026.79	1557.59	1509.49	1650.26	8389.24	7998.9	7759.54
Peaxi162Scf00119g00159	130.58	153.08	130.39	83.69	54.74	139.87	71.6	162.58	546.83	1064.14	798.09	953.99
Peaxi162Scf00119g00313	189.3	130	192.54	137.84	180.44	98.39	47.28	27.99	21.31	69.94	113.69	85.99
Peaxi162Scf00119g00519	17.77	18.22	26.81	24.61	27.37	27.97	20.26	15.07	20.42	35.97	32.64	22.84
Peaxi162Scf00119g00619	88.86	76.54	80.43	107.07	104.41	82	128.34	132.43	115.4	78.94	76.54	63.15
Peaxi162Scf00119g00624	504.55	458.04	647.09	1201.15	866.72	1221.25	530.9	522.19	563.7	1987.4	1982.28	1781.67
Peaxi162Scf00119g00828	58.72	88.69	59.71	33.23	38.52	42.44	67.54	61.37	68.35	56.95	33.77	37.62
Peaxi162Scf00119g00942	229.48	228.41	277.84	355.67	402.44	411.91	389.06	411.29	373.73	685.45	773.32	798.12
Peaxi162Scf00119g00945	68.77	76.54	69.46	87.38	90.22	84.89	108.07	73.21	80.78	58.95	51.78	53.75
Peaxi162Scf00119g00947	163.8	202.9	184.01	219.06	202.74	284.57	833.51	686.92	728.81	321.74	420.99	411.15
Peaxi162Scf00119g00949	2415.35	2519.81	2427.49	1820.19	2117.64	1859.85	2380.29	2356.83	2166.02	1208.03	1395.81	1367.83
Peaxi162Scf00119g01214	23389.3	18509.8	22319	13053.9	12870	14041.5	14705.9	15180	14672.1	1628.69	2703.82	2109.52
Peaxi162Scf00119g01221	323.75	334.11	330.25	247.37	306.14	292.29	345.83	316.54	316.03	220.82	224.01	196.17
Peaxi162Scf00119g01313	1254.03	1178.5	1263.71	1265.15	1556.04	1596.5	1403.58	1315.69	1511.78	2950.62	2796.12	2887.49
Peaxi162Scf00119g01526	61.81	65.61	62.15	59.07	41.56	53.06	98.62	114.13	111.85	74.94	68.66	71.21
Peaxi162Scf00119g10131	5726.21	4779.62	4685.59	4260.65	6854.7	4070.83	259.37	378.99	201.51	93.92	52.91	80.62
Peaxi162Scf00120g00019	470.55	405.79	449.67	87.38	146.99	128.3	797.03	743.98	620.51	387.69	460.39	209.61
Peaxi162Scf00120g00020	278.16	320.75	304.65	385.21	299.04	273	185.07	186.26	180.21	68.94	79.92	87.34
Peaxi162Scf00120g00021	2.32	6.07	2.44	98.46	42.58	97.43	25.67	20.46	14.2	798.36	965.81	822.31
Peaxi162Scf00120g00023	28.59	44.95	35.34	77.53	69.95	92.61	63.49	48.45	39.95	287.77	332.07	245.89
Peaxi162Scf00120g00061	199.35	208.97	188.89	198.14	231.13	210.29	132.39	146.43	143.81	281.77	266.78	243.2
Peaxi162Scf00120g00088	1708.36	1815.14	1758.47	1570.36	1949.36	2079.79	1540.03	1564.4	1567.7	2706.82	2683.56	2414.53
Peaxi162Scf00120g00213	744.07	659.72	689.74	564.89	753.19	516.09	301.25	363.91	352.42	486.61	504.29	557.61
Peaxi162Scf00120g00517	1079.41	1222.24	941.99	647.34	651.81	713.84	676.8	708.45	750.12	1137.08	1202.2	1185.09
Peaxi162Scf00120g00519	178.49	154.3	181.57	193.22	149.02	189.07	259.37	205.64	254.77	446.64	427.75	549.55
Peaxi162Scf00120g00723	142.17	193.18	182.79	141.53	170.3	176.53	245.86	195.95	213.94	132.89	135.08	133.02
Peaxi162Scf00120g00814	6725.26	5933.82	5761.63	4282.81	4162.29	4243.5	8212.12	8066.41	7273.03	1649.67	1793.17	1852.88
Peaxi162Scf00120g01317	210.94	181.03	225.44	225.22	210.85	191.97	68.9	58.14	63.92	42.97	32.64	51.06
Peaxi162Scf00120g01512	647.49	385.14	672.68	409.82	341.62	278.78	3051.68	2196.41	786.51	481.61	635.99	518.65
Peaxi162Scf00120g10023	161.49	164.02	130.39	335.98	161.18	223.8	220.2	188.42	201.51	131.89	121.57	100.77
Peaxi162Scf00121g00003	169.21	142.15	194.98	108.3	192.6	176.53	74.3	73.21	77.23	154.88	220.63	143.77
Peaxi162Scf00121g00018	400.24	366.92	424.08	399.97	543.35	498.72	151.3	138.89	156.24	245.8	235.26	209.61
Peaxi162Scf00121g00231	81.9	55.89	65.81	56.61	72.99	89.71	75.65	60.29	69.24	54.96	39.4	40.31
Peaxi162Scf00121g00244	82.67	108.13	102.36	76.3	58.8	76.21	263.43	279.93	293.83	174.86	167.72	186.77
Peaxi162Scf00121g00249	1000.6	820.09	909.09	780.26	740.01	680.08	1169.88	1163.88	1166.45	522.58	640.5	584.48
Peaxi162Scf00121g00315	760.3	745.98	728.73	465.2	486.58	404.19	94.56	68.91	53.26	6	7.88	9.41
Peaxi162Scf00121g00414	503	458.04	531.32	270.75	244.3	254.67	595.75	652.46	727.92	212.83	226.26	237.82
Peaxi162Scf00121g00417	4441.27	4036.07	4474.77	4512.94	6431.98	4299.45	613.31	825.81	1005.78	197.84	184.61	182.74
Peaxi162Scf00121g01710	16.23	24.3	29.25	60.3	61.84	73.31	13.51	17.23	20.42	76.94	66.41	88.68
Peaxi162Scf00121g02310	319.11	286.73	355.84	591.96	682.23	557.57	293.15	312.23	308.04	514.59	556.07	592.55
Peaxi162Scf00121g02434	97.36	77.76	82.87	91.07	67.92	58.84	105.37	100.13	99.42	41.97	27.02	33.59
Peaxi162Scf00121g02438	428.83	439.81	419.2	211.68	283.84	259.49	347.18	342.38	411.01	156.87	172.23	149.14
Peaxi162Scf00122g00032	807.43	2013.17	1257.61	548.89	587.95	1199.06	324.22	576.02	1803.83	3613.09	2817.51	2806.87
Peaxi162Scf00122g00157	437.33	450.75	398.49	550.12	459.21	582.65	401.22	398.37	383.49	253.8	198.12	294.26
Peaxi162Scf00122g00251	329.93	193.18	240.07	249.83	255.45	238.27	263.43	260.55	350.65	1057.15	687.77	1009.08
Peaxi162Scf00122g01723	608.09	741.12	564.22	539.04	598.09	523.81	2269.51	1610.7	1238.36	276.78	348.95	266.04
Peaxi162Scf00122g02013	831.39	788.5	823.79	793.8	793.73	772.69	680.85	668.61	683.54	1147.08	1169.55	1182.41
Peaxi162Scf00122g02215	1723.81	2058.13	1914.45	4472.33	4016.31	4456.69	730.84	690.15	848.65	8110.46	6655.99	7254.33
Peaxi162Scf00122g02315	2860.4	2580.56	2729.7	5790.4	4918.51	5489.83	2705.85	2472.04	2489.15	9051.7	8736.2	9099.15
Peaxi162Scf00122g02416	32.45	24.3	21.94	29.54	22.3	32.8	36.47	29.07	26.63	16.99	18.01	20.15
Peaxi162Scf00122g02417	143.72	128.78	98.71	93.53	79.07	109.97	60.79	61.37	48.82	3	4.5	5.37
Peaxi162Scf00122g02518	530.05	558.88	531.32	312.6	305.13	382.97	328.27	397.29	395.92	65.95	82.17	88.68
Peaxi162Scf00123g00047	202.44	168.88	176.7	411.05	377.1	399.37	68.9	96.9	94.1	293.76	238.64	357.41
Peaxi162Scf00123g00068	152.99	132.43	155.98	852.87	505.84	793.91	217.49	261.63	235.24	4422.43	5200.52	4532.11
Peaxi162Scf00123g00069	370.88	385.14	414.33	460.28	455.16	433.13	85.11	85.06	107.41	163.87	208.25	178.7
Peaxi162Scf00123g00096	19727.6	20446.4	19166.4	54624.2	53605.9	68841.3	22221	31903.9	29150.7	140041	131927	139271
Peaxi162Scf00123g00176	13.14	26.73	12.19	9.85	9.12	14.47	70.25	69.98	51.49	148.88	198.12	154.52
Peaxi162Scf00123g00910	497.6	478.69	633.68	660.88	860.64	708.05	137.79	202.41	202.4	418.66	377.09	395.03
Peaxi162Scf00123g01013	33.22	47.38	70.68	124.3	156.11	121.55	12.16	9.69	5.33	54.96	37.15	51.06
Peaxi162Scf00123g01014	113.58	108.13	91.4	132.91	128.74	104.18	117.53	102.28	76.34	60.95	70.92	55.09
Peaxi162Scf00123g01116	1928.57	2110.37	2198.39	4510.48	3954.48	3955.07	324.22	331.61	404.8	1177.05	1244.97	1078.95
Peaxi162Scf00123g01118	535.46	511.49	526.44	584.58	690.34	478.47	349.88	320.85	262.76	72.94	65.29	84.65
Peaxi162Scf00123g01728	24.73	29.16	25.59	100.92	66.9	69.45	62.14	58.14	40.83	149.88	139.58	174.67
Peaxi162Scf00124g00044	118.22	83.83	109.68	75.07	92.25	85.85	79.7	111.97	110.96	17.99	27.02	37.62
Peaxi162Scf00124g00110	26.27	23.08	29.25	1.23	0	0.96	1889.91	1477.19	1261.44	283.77	344.45	209.61
Peaxi162Scf00124g00614	209.39	235.7	209.6	169.84	216.93	152.41	109.42	132.43	148.25	60.95	70.92	60.46
Peaxi162Scf00124g01719	27.82	7.29	12.19	2.46	1.01	0.96	64.84	60.29	30.18	0	6.75	1.34
Peaxi162Scf00124g01733	121.31	151.87	137.7	126.76	127.73	104.18	121.58	106.59	93.21	58.95	58.53	71.21
Peaxi162Scf00125g00042	611.18	563.74	441.14	239.98	265.59	168.81	148.6	191.65	362.19	7.99	4.5	12.09
Peaxi162Scf00125g00064	133.67	161.59	147.45	254.75	202.74	215.12	8.11	5.38	7.99	383.69	373.72	353.38
Peaxi162Scf00125g00089	47.13	38.88	30.47	41.84	38.52	72.35	43.23	62.45	42.61	17.99	24.76	40.31
Peaxi162Scf00125g00122	738.67	524.86	586.16	105.84	110.49	244.06	1475.18	1278.01	1216.17	219.82	195.86	174.67
Peaxi162Scf00125g00710	142.17	147.01	162.08	121.84	137.86	146.63	197.23	195.95	187.31	271.78	353.46	292.91
Peaxi162Scf00125g01022	9361.59	8332.14	7011.93	1578.98	1189.08	1338.94	21224	27400.2	23230.6	174.86	198.12	212.3
Peaxi162Scf00125g01318	168.44	131.21	149.89	159.99	157.12	128.3	270.18	234.71	246.78	93.92	85.55	107.49
Peaxi162Scf00126g00012	447.37	479.91	538.63	641.19	791.71	614.48	35.12	65.68	69.24	218.82	187.98	185.42
Peaxi162Scf00126g00015	118.22	106.92	152.33	115.68	102.38	89.71	124.28	119.51	99.42	55.95	54.03	61.81
Peaxi162Scf00126g00051	433.46	450.75	443.58	238.75	497.73	498.72	347.18	369.3	393.26	765.38	712.54	620.76
Peaxi162Scf00126g00232	734.03	1003.55	1049.23	446.74	317.29	720.59	2107.4	1447.04	1165.57	3458.21	4807.67	3594.24
Peaxi162Scf00126g00524	264.25	302.52	262	343.36	283.84	273	205.34	200.26	251.22	363.71	351.2	389.66
Peaxi162Scf00126g00623	84.22	102.06	88.96	95.99	63.86	79.1	141.84	163.65	156.24	106.91	88.93	103.46
Peaxi162Scf00126g00624	500.69	385.14	294.91	145.22	120.63	147.59	2046.61	2072.59	1714.17	132.89	115.94	123.62
Peaxi162Scf00126g00813	391.74	458.04	460.64	434.43	582.88	482.33	420.13	444.66	369.29	1142.08	989.45	1045.35
Peaxi162Scf00126g01027	71.09	102.06	74.34	120.61	93.26	103.22	148.6	131.35	141.15	89.93	85.55	77.93
[truncated: 4,387 more rows]

## Sheet: bud DEGS mor vs. eve
Gene	bud1_10 (Buds morning)	bud2_10 (Buds morning)	bud3_10 (Buds morning)	bud1_19 (Buds evening)	bud2_19 (Buds evening)	bud3_19 (Buds evening)	1dpa1_10 (1dpa morning)	1dpa2_10 (1dpa morning)	1dpa3_10 (1dpa morning)	1dpa1_19 (1dpa evening)	1dpa2_19 (1dpa evening)	1dpa3_19 (1dpa evening)
Peaxi162Scf00000g00252	245.71	251.49	291.25	411.05	833.27	555.64	688.96	717.06	567.25	1162.06	991.7	1057.45
Peaxi162Scf00000g00262	360.83	325.61	346.09	209.22	258.5	219.94	445.8	486.65	450.07	341.72	287.04	307.69
Peaxi162Scf00000g00285	63.36	63.18	69.46	142.76	197.67	209.33	14.86	6.46	7.1	2	3.38	0
Peaxi162Scf00000g00481	1464.2	1228.32	1023.64	865.18	479.48	458.21	1322.53	1657	1569.48	712.43	578.59	826.34
Peaxi162Scf00000g00522	2835.67	2545.32	2507.92	1768.5	1749.66	1503.89	1113.14	1487.96	1193.09	518.58	719.29	507.9
Peaxi162Scf00000g00582	65.68	63.18	68.24	19.69	23.32	33.76	533.61	433.9	453.62	251.8	374.84	296.95
Peaxi162Scf00000g00587	530.05	578.32	489.88	244.91	137.86	335.7	502.53	439.28	353.31	55.95	41.65	38.97
Peaxi162Scf00000g02517	177.71	183.46	191.32	105.84	123.67	115.76	133.74	122.74	112.74	60.95	42.77	55.09
Peaxi162Scf00000g05114	317.56	314.67	350.96	475.05	498.74	520.91	339.08	363.91	343.54	946.24	1049.11	998.33
Peaxi162Scf00000g05119	1355.25	1236.82	1423.35	738.41	742.03	918.35	135.09	146.43	128.72	73.94	113.69	64.49
Peaxi162Scf00000g76016	242.62	256.35	283.94	440.59	428.8	345.34	108.07	97.98	107.41	88.93	103.56	88.68
Peaxi162Scf00001g00023	2786.22	2488.22	2500.6	727.34	959.98	793.91	6691.01	7275.06	6722.65	2071.33	2357.12	2114.89
Peaxi162Scf00001g00030	34	37.66	49.96	92.3	85.15	60.77	16.21	22.61	36.4	35.97	16.88	14.78
Peaxi162Scf00001g00124	19.32	12.15	17.06	57.84	49.67	68.49	5.4	6.46	12.43	19.98	22.51	14.78
Peaxi162Scf00001g00126	369.33	357.2	453.33	299.06	225.04	261.42	684.91	818.27	745.68	633.49	610.1	716.16
Peaxi162Scf00001g00212	30.91	24.3	47.53	11.08	14.19	15.43	59.44	62.45	52.38	21.98	31.52	32.25
Peaxi162Scf00001g00221	39.41	34.02	40.21	24.61	22.3	13.51	35.12	34.45	40.83	19.98	18.01	13.44
Peaxi162Scf00001g00285	6.95	6.07	9.75	19.69	42.58	20.26	0	0	0.89	2	1.13	1.34
Peaxi162Scf00001g00311	31268.1	24974.5	24735.5	12194.9	14188.9	12842.4	3473.16	3210.63	3189.55	8095.47	11830.6	6999.04
Peaxi162Scf00001g00369	3047.38	3513.64	2779.67	6954.64	5827.81	7052.56	10057.5	10584.8	12056.9	13215.4	13004.7	12237.9
Peaxi162Scf00001g00371	147.58	159.16	124.3	392.59	320.33	242.13	1.35	0	1.78	0	1.13	0
Peaxi162Scf00001g00392	85.77	64.39	88.96	178.45	132.8	168.81	102.67	189.49	136.71	662.47	527.93	349.35
Peaxi162Scf00001g00452	1064.73	1058.22	846.94	463.97	489.62	348.24	720.03	735.37	671.11	40.97	18.01	26.87
Peaxi162Scf00001g00481	23.95	38.88	26.81	113.22	105.43	92.61	0	0	0	8.99	6.75	4.03
Peaxi162Scf00001g00523	26.27	36.45	43.87	54.15	52.71	54.02	28.37	17.23	35.51	297.76	370.34	260.67
Peaxi162Scf00001g00582	122.85	183.46	177.92	71.38	118.6	99.36	104.02	82.9	108.3	20.98	20.26	20.15
Peaxi162Scf00001g00603	308.29	363.27	331.46	572.27	507.87	546.96	380.95	409.13	487.35	1309.94	1199.95	1214.65
Peaxi162Scf00001g00604	22.41	36.45	29.25	60.3	35.48	53.06	40.53	37.68	29.29	54.96	50.65	67.18
Peaxi162Scf00001g00912	853.02	854.11	829.88	349.52	425.76	322.19	624.12	649.23	657.8	211.83	193.61	176.02
Peaxi162Scf00001g01039	74.18	80.19	88.96	195.68	223.02	256.6	29.72	22.61	23.08	118.9	90.05	110.18
Peaxi162Scf00001g04232	1145.86	1197.94	1357.54	2424.46	2349.78	2637.36	1694.03	1832.49	1879.29	7624.85	7334.76	7911.37
Peaxi162Scf00002g00037	396.38	526.07	592.25	930.4	713.65	1088.13	2484.3	2119.96	2344.45	17345	13561.9	16744.5
Peaxi162Scf00002g00075	30.13	15.79	43.87	77.53	67.92	100.32	12.16	16.15	15.98	14.99	22.51	21.5
Peaxi162Scf00002g00107	257.3	311.03	331.46	436.9	523.07	679.11	237.76	277.78	350.65	1316.94	1159.42	1410.83
Peaxi162Scf00002g00123	83.45	80.19	123.08	18.46	11.15	26.05	0	0	0	0	0	0
Peaxi162Scf00002g00162	559.41	374.21	442.36	223.99	258.5	184.25	124.28	165.81	101.2	272.78	287.04	229.76
Peaxi162Scf00002g00191	111.26	86.26	140.14	30.77	54.74	47.27	45.93	57.06	134.04	38.97	20.26	26.87
Peaxi162Scf00002g00216	620.45	568.6	605.65	308.9	401.43	305.79	264.78	298.24	258.32	763.38	883.64	713.47
Peaxi162Scf00002g00311	411.06	527.29	525.22	1123.62	840.36	1027.35	286.39	272.4	266.31	2595.91	2552.98	2309.72
Peaxi162Scf00002g00372	268.89	261.21	263.22	424.59	371.02	543.1	387.71	418.82	372.84	2099.31	2097.09	2015.46
Peaxi162Scf00002g00383	49.45	53.46	53.62	27.08	15.21	35.69	112.12	118.43	90.55	18.98	30.39	9.41
Peaxi162Scf00002g00416	10.04	15.79	21.94	39.38	20.27	33.76	55.39	63.52	32.85	66.95	78.8	59.12
Peaxi162Scf00002g00514	1195.31	1193.08	1701.19	3150.57	3233.73	4487.56	1472.48	1635.46	1897.93	24075.6	19237.4	21561.4
Peaxi162Scf00002g00816	98.13	65.61	41.43	11.08	8.11	8.68	91.86	96.9	82.56	16.99	21.39	36.28
Peaxi162Scf00002g00912	50.22	110.56	103.58	111.99	150.03	265.28	729.49	738.6	460.72	293.76	346.7	325.16
Peaxi162Scf00002g01616	269.66	218.69	221.79	134.15	143.95	130.23	214.79	275.63	207.72	379.69	389.48	405.78
Peaxi162Scf00002g01619	58.72	42.52	56.06	29.54	33.45	33.76	35.12	47.37	38.17	36.97	31.52	41.65
Peaxi162Scf00002g01621	8.5	6.07	4.87	17.23	23.32	31.83	2.7	1.08	3.55	136.89	119.32	118.24
Peaxi162Scf00002g02218	359.29	285.51	191.32	17.23	21.29	89.71	1684.57	2908.09	3473.62	15309.7	15283	14602.7
Peaxi162Scf00002g02718	49.45	44.95	43.87	184.6	71.97	289.4	5.4	4.31	8.88	26.98	3.38	16.12
Peaxi162Scf00002g03614	1074.77	889.34	835.97	281.83	202.74	468.82	1529.22	1521.34	1493.13	73.94	47.28	56.43
Peaxi162Scf00002g04713	85.77	105.7	106.02	175.99	165.23	182.32	13.51	14	16.87	123.9	74.29	85.99
Peaxi162Scf00003g00002	51	41.31	48.74	22.15	20.27	41.48	201.28	172.27	177.54	57.95	67.54	85.99
Peaxi162Scf00003g00052	466.69	405.79	467.95	706.42	799.82	573.97	349.88	433.9	403.02	528.57	506.54	558.96
Peaxi162Scf00003g00183	147.58	127.57	92.61	78.76	50.69	84.89	705.17	641.7	771.42	179.86	183.48	190.8
Peaxi162Scf00003g00219	231.8	222.34	231.54	161.22	135.84	104.18	501.18	461.89	387.93	117.9	142.96	115.55
Peaxi162Scf00003g00482	126.72	94.77	132.83	45.54	90.22	92.61	172.92	199.18	173.99	368.7	404.11	377.56
Peaxi162Scf00003g00510	386.33	246.64	216.91	121.84	120.63	75.24	860.52	889.33	467.82	613.51	471.65	434
Peaxi162Scf00003g00813	32.45	24.3	24.37	14.77	8.11	12.54	33.77	22.61	23.08	16.99	28.14	9.41
Peaxi162Scf00003g01121	883.93	574.67	622.71	428.28	445.02	316.41	187.78	248.71	254.77	113.91	106.94	115.55
Peaxi162Scf00003g01221	720.89	4049.43	872.53	687.96	847.46	624.13	1073.97	860.26	632.94	806.35	1031.1	675.85
Peaxi162Scf00003g01226	546.27	586.82	534.97	1603.59	1091.76	1046.65	398.52	330.54	260.99	221.82	296.05	353.38
Peaxi162Scf00003g01334	104.31	88.69	106.02	155.07	127.73	178.46	91.86	91.52	75.46	90.93	81.05	96.74
Peaxi162Scf00003g01433	57.95	58.32	67.02	24.61	12.16	29.9	113.48	69.98	105.64	31.97	37.15	37.62
Peaxi162Scf00003g01630	37.09	42.52	35.34	82.46	79.07	72.35	17.56	19.38	7.1	212.83	135.08	111.52
Peaxi162Scf00003g02039	114.35	86.26	123.08	59.07	62.85	62.7	98.62	153.96	105.64	100.92	99.06	120.93
Peaxi162Scf00003g02427	27.82	32.8	40.21	81.23	77.04	90.68	81.05	108.74	88.77	118.9	104.69	103.46
Peaxi162Scf00003g02440	120.54	132.43	145.02	3747.45	2881.97	5536.13	1785.89	2565.71	2871.75	22148.1	20480.2	21900
Peaxi162Scf00003g02838	125.17	117.85	107.24	668.27	783.6	675.26	189.13	218.56	168.67	1969.41	1762.77	1649.99
Peaxi162Scf00003g02841	349.24	409.44	335.12	610.42	603.16	682.97	162.11	150.73	173.1	229.81	255.52	245.89
Peaxi162Scf00003g02933	225.62	170.09	209.6	486.12	341.62	355.96	197.23	237.94	214.83	553.55	562.83	568.36
Peaxi162Scf00003g03543	97.36	85.05	106.02	148.91	165.23	179.43	117.53	120.59	112.74	242.8	219.5	219.01
Peaxi162Scf00003g03637	1357.57	1037.57	1023.64	91.07	175.37	87.78	1649.45	1801.27	2034.64	41.97	78.8	40.31
Peaxi162Scf00003g03739	81.13	91.12	77.99	143.99	123.67	126.37	137.79	134.58	160.68	133.89	105.81	116.9
Peaxi162Scf00003g04334	98.9	83.83	99.93	135.38	150.03	143.73	8.11	8.61	10.65	6	9.01	4.03
Peaxi162Scf00003g04349	1041.55	978.04	805.51	639.96	496.72	608.69	1657.55	1970.31	1229.48	343.72	666.39	291.57
Peaxi162Scf00003g04350	23.18	20.65	30.47	7.38	5.07	2.89	22.97	23.69	20.42	2	0	2.69
Peaxi162Scf00003g04427	372.42	308.6	316.84	142.76	106.44	110.93	167.51	223.95	128.72	31.97	55.16	34.93
Peaxi162Scf00003g04539	83.45	85.05	70.68	32	45.62	61.74	75.65	77.52	87	76.94	67.54	67.18
Peaxi162Scf00003g04711	46.36	38.88	40.21	76.3	66.9	59.81	77	64.6	71.9	23.98	36.02	38.97
Peaxi162Scf00003g04831	169.21	153.08	169.39	289.21	236.19	272.03	164.81	117.36	110.08	177.86	213.87	205.58
Peaxi162Scf00003g05023	51	51.03	49.96	12.31	15.21	3.86	75.65	95.82	71.9	6	11.26	2.69
Peaxi162Scf00003g05025	42.5	42.52	32.9	8.61	15.21	4.82	71.6	96.9	65.69	7.99	16.88	10.75
Peaxi162Scf00003g05355	496.82	579.53	511.82	169.84	146.99	134.09	1854.79	1788.35	1548.17	362.71	486.28	333.22
Peaxi162Scf00004g00092	101.99	52.24	9.75	1.23	0	0.96	4.05	3.23	0	0	0	0
Peaxi162Scf00004g00138	318.34	283.08	230.32	94.76	115.56	80.07	687.61	689.07	604.53	108.91	114.82	104.8
Peaxi162Scf00004g01611	684.58	596.54	692.18	440.59	421.7	411.91	995.61	1273.7	1101.65	278.78	353.46	350.69
Peaxi162Scf00004g01813	10.82	2.43	10.97	25.84	44.6	42.44	12.16	17.23	7.1	153.88	198.12	134.36
Peaxi162Scf00004g01815	524.64	499.35	563	760.57	829.21	1161.44	202.63	239.02	228.14	944.24	1013.09	773.94
Peaxi162Scf00004g02521	482.14	426.45	503.29	761.8	743.05	677.18	351.23	404.83	474.04	657.47	617.98	694.66
Peaxi162Scf00004g02627	48.68	40.09	53.62	109.53	86.17	88.75	58.09	63.52	76.34	118.9	105.81	131.68
Peaxi162Scf00004g03812	50.22	92.34	51.18	185.83	142.93	214.15	94.56	114.13	108.3	496.6	574.08	424.59
Peaxi162Scf00004g04124	536.23	516.35	503.29	299.06	314.25	338.59	792.98	817.19	771.42	612.51	614.61	679.88
Peaxi162Scf00004g04126	1179.86	1248.97	1118.69	665.8	790.69	781.37	3388.06	3610.08	3056.4	4457.41	4216.7	4065.86
Peaxi162Scf00004g04522	785.03	817.66	1032.17	1375.91	1751.69	1583.96	302.6	304.7	266.31	2092.31	1618.69	1985.9
Peaxi162Scf00005g00134	108.17	128.78	77.99	161.22	146.99	168.81	101.32	87.21	81.67	187.85	200.37	177.36
Peaxi162Scf00005g00472	135.99	81.4	120.64	196.91	160.17	193.89	263.43	279.93	174.88	482.61	517.8	460.87
Peaxi162Scf00005g00612	83.45	89.91	136.49	205.53	324.39	196.79	5.4	6.46	8.88	180.85	63.04	90.02
Peaxi162Scf00005g04210	14.68	20.65	26.81	52.92	40.55	86.82	6.75	22.61	24.86	225.82	190.24	282.17
Peaxi162Scf00005g04417	88.08	117.85	69.46	157.53	165.23	141.8	48.63	29.07	34.62	17.99	14.63	17.47
Peaxi162Scf00005g04714	894.74	901.49	834.75	455.36	656.88	581.68	1017.23	1004.53	913.46	1278.97	1194.32	1238.84
Peaxi162Scf00005g05110	31.68	40.09	47.53	98.46	98.33	81.03	35.12	36.61	34.62	343.72	333.19	300.98
Peaxi162Scf00006g00386	43.27	60.75	69.46	84.92	135.84	149.52	29.72	34.45	46.16	322.74	307.3	318.44
Peaxi162Scf00006g00421	35.54	51.03	42.65	92.3	77.04	75.24	29.72	27.99	27.52	40.97	30.39	49.71
Peaxi162Scf00006g00511	343.06	349.91	275.41	123.07	156.11	159.17	78.35	68.91	84.33	4	2.25	1.34
Peaxi162Scf00006g00524	892.43	829.81	659.27	521.81	479.48	391.65	333.67	390.83	486.47	204.83	115.94	256.64
Peaxi162Scf00006g01615	131.35	160.37	120.64	203.06	239.24	202.58	212.09	201.34	174.88	186.85	171.1	190.8
Peaxi162Scf00006g03910	73.4	49.81	81.65	79.99	172.33	110.93	78.35	113.05	133.16	639.48	601.1	588.52
Peaxi162Scf00007g00011	14776.4	10660	11160.1	4957.22	3763.9	5627.77	48023.1	46235.4	44225	12814.7	14510.8	12435.4
Peaxi162Scf00007g00012	338.43	247.85	247.38	135.38	87.18	123.48	1118.54	1008.84	1030.63	244.8	330.94	263.35
Peaxi162Scf00007g00222	17.77	35.23	36.56	0	9.12	6.75	279.64	236.87	248.56	5	10.13	6.72
Peaxi162Scf00007g00287	35.54	34.02	47.53	78.76	82.11	83.92	2.7	3.23	0.89	6	0	0
Peaxi162Scf00007g00429	1462.65	1363.18	1384.35	691.65	451.1	732.17	4651.15	6056.27	4475.85	2692.83	2510.21	2874.05
Peaxi162Scf00007g00929	42.5	59.53	49.96	34.46	38.52	21.22	45.93	45.22	47.94	30.98	45.03	24.19
Peaxi162Scf00007g01226	58.72	68.04	36.56	9.85	20.27	12.54	13.51	15.07	26.63	2	0	0
Peaxi162Scf00007g01229	48.68	47.38	42.65	84.92	68.93	68.49	51.33	48.45	48.82	34.97	31.52	26.87
Peaxi162Scf00007g01328	34	36.45	41.43	20.92	22.3	14.47	20.26	30.15	23.97	16.99	11.26	21.5
Peaxi162Scf00007g01730	115.9	105.7	84.08	28.31	43.59	28.94	1144.21	1242.48	965.83	78.94	66.41	55.09
Peaxi162Scf00007g01817	1570.82	1603.74	1411.16	729.8	852.53	703.23	3578.53	3746.81	3296.97	2433.04	2108.35	2352.72
Peaxi162Scf00007g02519	34	20.65	15.84	6.15	5.07	3.86	0	1.08	0	1	7.88	1.34
Peaxi162Scf00007g02826	205.53	218.69	274.19	419.67	376.09	404.19	66.19	68.91	50.6	947.24	837.49	998.33
Peaxi162Scf00007g02845	125.94	176.17	131.61	231.37	181.45	235.37	645.73	498.5	534.4	1058.15	1000.71	1121.94
Peaxi162Scf00007g10126	13.14	17.01	17.06	38.15	34.47	36.66	22.97	24.76	29.29	30.98	32.64	29.56
Peaxi162Scf00008g00033	219.44	196.82	226.66	77.53	91.23	107.08	1483.29	1414.74	1069.69	685.45	769.95	571.05
Peaxi162Scf00008g00438	137.53	159.16	157.2	219.06	197.67	261.42	98.62	86.13	90.55	430.65	460.39	432.65
Peaxi162Scf00008g00441	3737.37	3986.26	3084.32	1555.59	1672.62	1963.06	4245.88	5745.11	5466.54	686.45	660.76	591.2
Peaxi162Scf00008g00817	239.53	196.82	301	427.05	721.76	403.22	0	0	0	0	0	1.34
Peaxi162Scf00008g01926	885.47	296.45	1480.62	319.98	172.33	204.51	51.33	65.68	108.3	57.95	84.42	68.53
Peaxi162Scf00008g02422	4027.12	2924.39	2348.28	967.32	907.27	979.12	967.24	1222.02	1070.58	658.47	640.5	705.41
Peaxi162Scf00008g02716	101.99	70.47	124.3	258.45	224.03	302.9	91.86	110.9	135.82	948.24	1009.71	1015.79
Peaxi162Scf00008g03417	46.36	48.6	43.87	38.15	26.36	25.08	55.39	47.37	46.16	56.95	64.16	52.4
Peaxi162Scf00008g03517	253.43	255.14	262	418.44	395.35	425.41	371.5	337	371.06	497.6	464.9	509.24
Peaxi162Scf00008g03911	33.22	52.24	46.31	98.46	98.33	81.03	125.63	92.59	85.22	77.94	83.3	103.46
Peaxi162Scf00008g04614	78.81	72.9	98.71	127.99	116.58	130.23	45.93	23.69	22.19	17.99	24.76	16.12
Peaxi162Scf00009g00061	124.4	127.57	164.51	247.37	222	286.5	60.79	45.22	57.7	72.94	141.83	100.77
Peaxi162Scf00009g00079	69.54	53.46	74.34	28.31	44.6	28.94	28.37	16.15	11.54	17.99	33.77	18.81
Peaxi162Scf00009g00163	1124.23	1383.83	1000.49	790.1	667.02	744.71	1253.63	1378.14	1335.12	1174.05	1080.63	1182.41
Peaxi162Scf00009g00321	193.94	206.54	177.92	420.9	322.36	340.52	224.25	167.96	139.37	88.93	85.55	63.15
Peaxi162Scf00009g00351	40.18	37.66	37.78	6.15	3.04	21.22	78.35	68.91	60.36	40.97	60.79	37.62
Peaxi162Scf00009g00431	1103.36	1253.83	1478.18	2756.75	2881.97	3740.92	620.06	757.98	896.59	2395.07	2879.42	2121.61
Peaxi162Scf00009g00434	4247.33	4947.28	4544.23	2371.54	2816.08	3287.53	5046.96	5567.46	5768.36	10046.9	9464.5	10218.4
Peaxi162Scf00009g00813	75.72	91.12	64.59	45.54	31.42	56.91	155.35	148.58	146.47	271.78	253.27	251.26
Peaxi162Scf00009g01231	39.41	38.88	37.78	57.84	85.15	47.27	37.83	27.99	38.17	37.97	37.15	47.03
Peaxi162Scf00010g00018	31.68	30.37	32.9	14.77	6.08	11.58	9.46	8.61	17.75	4	7.88	6.72
Peaxi162Scf00010g00091	68.77	60.75	35.34	7.38	7.1	10.61	159.41	133.51	96.76	12.99	12.38	8.06
Peaxi162Scf00010g00269	3.86	3.64	3.66	34.46	32.44	18.33	0	0	0.89	1	1.13	0
Peaxi162Scf00010g00309	30.91	27.94	9.75	3.69	2.03	1.93	74.3	65.68	37.28	3	4.5	10.75
Peaxi162Scf00010g00342	319.88	353.55	420.42	1179	1225.57	1091.98	9.46	3.23	5.33	53.96	65.29	36.28
Peaxi162Scf00010g01919	5533.04	4591.3	5402.13	10931	9948.54	9876.09	799.73	793.51	732.36	9957.97	8226.28	8811.61
Peaxi162Scf00011g00627	2610.06	2455.42	2250.79	1214.69	1383.71	1552.12	3098.96	4786.88	4583.26	1193.04	1062.62	1252.28
Peaxi162Scf00011g01221	1931.66	1840.65	2070.43	4445.26	4247.44	4591.74	3031.42	3070.66	3253.47	27471.8	27132.8	26676.7
Peaxi162Scf00011g01411	33.22	23.08	30.47	153.84	144.96	130.23	1.35	0	0	20.98	38.27	26.87
Peaxi162Scf00011g01426	102.76	87.48	103.58	187.07	191.59	162.06	118.88	125.97	122.5	150.88	121.57	154.52
Peaxi162Scf00011g01635	95.04	89.91	102.36	23.38	16.22	43.41	590.34	518.96	648.03	189.85	227.38	252.6
Peaxi162Scf00011g02911	9.27	7.29	12.19	28.31	24.33	51.13	29.72	20.46	31.96	63.95	82.17	68.53
Peaxi162Scf00012g00102	16.23	21.87	21.94	33.23	33.45	32.8	25.67	23.69	21.31	32.97	37.15	47.03
Peaxi162Scf00012g00179	340.74	455.61	333.9	961.17	943.76	569.14	87.81	97.98	110.08	35.97	33.77	34.93
Peaxi162Scf00012g01814	30.13	27.94	32.9	6.15	16.22	0.96	0	3.23	0.89	0	0	0
Peaxi162Scf00013g00051	125.94	88.69	138.92	191.99	204.77	153.38	32.42	37.68	26.63	15.99	20.26	10.75
Peaxi162Scf00013g00059	10.04	10.93	10.97	18.46	28.38	37.62	45.93	29.07	75.46	227.82	287.04	272.76
Peaxi162Scf00013g00084	55.63	31.59	56.06	157.53	236.19	156.27	109.42	113.05	79.01	697.44	673.14	653.01
Peaxi162Scf00013g00223	293.61	249.07	315.62	116.92	209.84	112.86	141.84	137.81	98.54	65.95	34.9	38.97
Peaxi162Scf00013g00227	40.95	70.47	35.34	185.83	89.21	103.22	301.25	230.41	240.57	140.89	140.71	173.33
Peaxi162Scf00013g00229	173.85	187.1	160.86	331.06	315.26	307.72	91.86	123.82	124.28	493.6	504.29	541.49
Peaxi162Scf00013g00333	44.04	70.47	45.09	111.99	69.95	77.17	167.51	163.65	170.44	96.92	86.68	68.53
Peaxi162Scf00013g00334	44.04	41.31	32.9	71.38	67.92	69.45	51.33	25.84	52.38	42.97	41.65	48.37
Peaxi162Scf00013g00341	91.95	88.69	84.08	131.68	176.39	190.04	25.67	33.38	44.39	614.5	586.47	534.77
Peaxi162Scf00013g00429	352.33	308.6	280.28	27.08	36.49	23.15	887.54	734.29	560.15	202.84	224.01	204.23
Peaxi162Scf00013g00838	362.38	317.1	281.5	171.07	217.95	148.56	268.83	220.72	183.76	160.87	130.58	147.8
Peaxi162Scf00013g00945	29.36	46.17	32.9	136.61	88.19	137.95	258.02	242.25	185.53	501.6	571.83	499.84
Peaxi162Scf00013g01026	297.48	242.99	310.75	100.92	112.52	274.93	263.43	286.39	243.23	123.9	121.57	133.02
Peaxi162Scf00013g03114	784.25	991.4	1083.35	2868.74	2510.96	2918.07	379.6	403.75	546.83	7678.81	7105.13	7266.42
Peaxi162Scf00013g03437	195.48	206.54	216.91	30.77	37.51	19.29	174.27	220.72	237.91	23.98	11.26	24.19
Peaxi162Scf00013g03440	68.77	98.41	93.83	43.07	51.7	69.45	51.33	51.68	47.94	125.9	122.7	180.05
Peaxi162Scf00014g00010	23.95	12.15	32.9	134.15	231.13	120.58	2.7	0	0.89	27.98	40.52	8.06
Peaxi162Scf00014g00030	38.63	64.39	35.34	65.23	95.29	115.76	9.46	23.69	41.72	1545.75	2138.74	1707.77
Peaxi162Scf00014g00041	559.41	449.53	388.74	248.6	212.88	245.99	39.18	39.84	45.27	4	1.13	4.03
Peaxi162Scf00014g00165	1073.23	1148.13	1175.97	1514.98	1938.21	1888.79	55.39	63.52	68.35	12.99	12.38	1.34
Peaxi162Scf00014g00414	206.3	212.62	296.12	395.05	639.65	596.15	77	67.83	67.47	188.85	215	163.92
Peaxi162Scf00014g00613	183.89	123.93	186.45	350.75	331.48	305.79	108.07	104.44	118.95	1041.16	953.43	968.77
Peaxi162Scf00014g00926	76.49	70.47	88.96	22.15	18.25	44.37	302.6	219.64	159.79	189.85	303.93	224.39
Peaxi162Scf00014g02116	10.82	8.5	10.97	27.08	32.44	11.58	4.05	5.38	7.1	19.98	13.51	9.41
Peaxi162Scf00015g00027	1852.07	1354.67	1785.28	2412.15	3123.24	2057.6	814.59	888.25	662.23	1079.13	1113.27	1123.29
Peaxi162Scf00015g00033	29.36	9.72	4.87	262.14	56.77	272.03	58.09	67.83	73.68	177.86	149.71	189.45
Peaxi162Scf00015g00058	343.84	318.32	301	737.18	650.8	630.88	121.58	144.27	214.83	733.41	536.94	579.11
Peaxi162Scf00015g00126	2148	1845.51	1955.88	1167.93	1121.16	1166.26	1968.26	2356.83	2355.1	1206.03	1054.74	1147.47
Peaxi162Scf00015g00128	316.79	301.31	315.62	203.06	185.51	199.68	382.3	383.29	370.18	217.82	291.54	236.48
Peaxi162Scf00015g00141	450.46	425.23	510.6	978.4	1325.93	1299.38	114.83	176.57	257.44	544.56	410.86	521.33
Peaxi162Scf00015g00142	33.22	41.31	42.65	153.84	222	131.19	0	0	1.78	2	1.13	0
Peaxi162Scf00015g00226	40.18	30.37	35.34	75.07	113.54	58.84	24.32	18.3	23.08	15.99	13.51	12.09
Peaxi162Scf00015g00308	114.35	150.65	140.14	41.84	34.47	43.41	158.06	230.41	254.77	101.92	96.81	83.31
Peaxi162Scf00015g00410	895.52	850.47	762.85	326.13	355.81	301.94	552.52	625.55	883.27	94.92	145.21	131.68
Peaxi162Scf00015g00460	289.75	221.12	357.06	673.19	534.22	513.19	8.11	6.46	14.2	4	5.63	4.03
Peaxi162Scf00015g00521	1492.79	1762.89	1556.18	2465.07	2381.2	2667.26	1272.55	1483.65	1465.61	10781.3	9507.27	10027.6
Peaxi162Scf00015g00525	624.31	353.55	415.55	161.22	138.88	88.75	4.05	3.23	0.89	0	0	0
Peaxi162Scf00015g00527	84.99	105.7	165.73	1501.44	1441.49	2175.29	272.88	423.13	436.75	14784.1	14657.1	13666.2
Peaxi162Scf00015g00816	5146.71	4088.31	3909.33	1834.96	2358.9	1831.87	7286.75	7130.79	6561.97	5258.76	4741.26	4980.88
Peaxi162Scf00015g00843	78.04	83.83	126.74	270.75	293.98	190.04	22.97	19.38	26.63	72.94	101.31	96.74
Peaxi162Scf00015g01027	20.86	23.08	30.47	82.46	47.64	43.41	17.56	10.77	18.64	61.95	70.92	79.27
Peaxi162Scf00015g01028	137.53	140.93	141.36	319.98	321.35	333.77	81.05	72.14	73.68	430.65	495.29	511.93
Peaxi162Scf00015g01914	203.21	193.18	221.79	349.52	603.16	378.14	4.05	10.77	9.76	115.91	175.6	91.37
Peaxi162Scf00015g01919	389.42	437.38	467.95	838.1	657.9	600.01	534.96	440.36	490.02	305.75	370.34	358.75
Peaxi162Scf00015g02217	2248.45	6547.37	1812.08	1578.98	1834.81	1877.21	2777.45	2556.02	2340.01	3678.03	3904.89	3493.47
Peaxi162Scf00015g10032	6.95	2.43	3.66	24.61	5.07	50.16	5.4	12.92	13.32	36.97	48.4	48.37
Peaxi162Scf00016g00013	83.45	74.11	51.18	28.31	32.44	24.12	283.69	353.15	396.81	67.95	41.65	88.68
Peaxi162Scf00016g00025	474.42	331.68	427.73	275.67	286.88	234.41	279.64	282.09	182.87	98.92	52.91	79.27
Peaxi162Scf00016g00147	377.06	375.42	372.9	168.6	195.65	153.38	501.18	445.74	426.1	143.88	228.51	157.21
Peaxi162Scf00016g00288	425.74	347.48	413.11	164.91	181.45	315.44	892.94	901.17	919.67	1128.09	945.55	976.83
Peaxi162Scf00016g00734	979.74	996.26	1200.34	1379.6	2153.12	1702.61	258.02	219.64	300.93	1023.18	1068.25	1066.85
Peaxi162Scf00016g00825	23.18	36.45	47.53	139.07	170.3	136.02	9.46	5.38	8.88	9.99	12.38	6.72
Peaxi162Scf00016g01036	18.54	41.31	18.28	2.46	3.04	6.75	191.83	239.02	246.78	713.42	514.42	642.26
Peaxi162Scf00016g01127	1412.43	1296.35	1083.35	623.96	587.95	660.79	2658.57	2829.49	2757.24	1176.05	1213.46	1093.73
Peaxi162Scf00016g01135	742.53	654.86	920.06	3277.33	3114.11	3111	695.71	512.5	486.47	11862.4	12322.5	10456.2
Peaxi162Scf00016g01334	71.09	89.91	113.33	396.28	162.19	262.38	67.54	88.29	75.46	2218.21	3034.76	2730.28
Peaxi162Scf00016g01348	77.27	98.41	99.93	274.44	350.74	233.45	44.58	37.68	34.62	498.6	346.7	378.91
Peaxi162Scf00016g01531	355.43	363.27	365.59	619.04	482.53	554.67	183.72	175.5	171.33	272.78	333.19	302.32
Peaxi162Scf00016g01738	370.88	369.35	343.65	866.41	640.66	901.95	495.78	453.28	537.95	518.58	489.66	456.84
Peaxi162Scf00016g01912	51.77	51.03	64.59	102.15	98.33	93.57	51.33	61.37	62.14	192.84	234.14	202.89
Peaxi162Scf00016g01936	54.86	83.83	35.34	146.45	76.03	115.76	395.81	340.23	354.2	775.37	658.51	687.95
Peaxi162Scf00016g01956	1.55	1.21	1.22	48	32.44	40.52	0	0	0	122.9	135.08	119.58
Peaxi162Scf00016g02023	101.22	126.35	96.27	770.41	805.9	1326.39	3417.78	5228.31	5118.55	67124.9	69159.1	69212.4
Peaxi162Scf00016g02238	68.77	64.39	80.43	153.84	157.12	154.34	116.18	113.05	78.12	160.87	182.36	163.92
Peaxi162Scf00016g02254	1645	1583.08	1607.36	978.4	1007.63	998.41	1126.65	1140.19	1032.41	606.51	672.02	614.04
Peaxi162Scf00016g02734	76.49	53.46	85.3	36.92	44.6	43.41	72.95	62.45	73.68	11.99	11.26	9.41
Peaxi162Scf00016g03241	89.63	306.17	463.07	367.98	590.99	1578.17	620.06	947.47	3243.7	7465.98	5967.09	6962.76
Peaxi162Scf00016g03458	33.22	15.79	26.81	4.92	6.08	6.75	4.05	2.15	8.88	2	1.13	0
Peaxi162Scf00016g03464	605	580.75	515.48	339.67	391.29	379.11	330.97	271.32	279.63	179.86	196.99	177.36
Peaxi162Scf00016g10236	14.68	12.15	6.09	41.84	42.58	12.54	1.35	1.08	1.78	6	6.75	4.03
Peaxi162Scf00017g00211	31.68	34.02	34.12	83.69	57.78	59.81	89.16	96.9	118.07	63.95	87.8	98.09
Peaxi162Scf00017g00238	73.4	48.6	47.53	9.85	24.33	9.65	212.09	198.11	135.82	6	2.25	2.69
Peaxi162Scf00017g00272	289.75	338.97	126.74	16	14.19	31.83	155.35	314.39	640.93	57.95	67.54	37.62
Peaxi162Scf00017g00318	44.81	34.02	60.93	71.38	77.04	113.83	125.63	92.59	95.87	137.89	117.07	120.93
Peaxi162Scf00017g00613	105.85	143.36	137.7	24.61	53.73	119.62	99.97	77.52	51.49	72.94	67.54	49.71
Peaxi162Scf00017g00614	605	534.58	593.47	315.06	363.92	180.39	16.21	14	19.53	4	13.51	5.37
Peaxi162Scf00017g02118	45.59	41.31	54.84	81.23	93.26	90.68	43.23	59.22	52.38	50.96	54.03	45.68
Peaxi162Scf00017g02228	81.13	80.19	59.71	222.76	230.11	214.15	137.79	121.66	166.89	314.75	279.16	279.48
Peaxi162Scf00017g02339	1096.41	931.87	1207.65	1530.98	2060.87	1601.32	29.72	24.76	31.07	6	5.63	6.72
Peaxi162Scf00017g02418	48.68	36.45	41.43	17.23	16.22	20.26	380.95	452.2	222.82	943.24	812.72	928.46
Peaxi162Scf00017g02715	3654.7	3327.75	3296.36	2328.47	2006.13	2334.45	5742.67	5513.63	5048.42	3352.3	4303.38	3824.01
Peaxi162Scf00017g02833	198.57	224.77	212.04	367.98	420.69	277.82	87.81	95.82	97.65	113.91	112.57	115.55
Peaxi162Scf00017g02836	739.44	632.99	644.65	439.36	454.14	403.22	113.48	128.12	125.17	8.99	14.63	10.75
Peaxi162Scf00017g02912	1563.1	1247.76	1578.11	236.29	249.37	543.1	614.66	900.1	725.26	37.97	47.28	47.03
Peaxi162Scf00017g02915	916.38	988.97	900.56	572.27	649.79	588.44	1334.69	1269.39	1369.74	415.66	392.85	361.44
Peaxi162Scf00017g03030	357.74	380.28	338.78	139.07	134.82	138.91	932.12	894.71	756.33	70.94	67.54	52.4
Peaxi162Scf00017g03031	65.68	27.94	54.84	18.46	21.29	24.12	13.51	10.77	16.87	8.99	6.75	10.75
Peaxi162Scf00017g03131	824.43	718.04	866.44	1124.85	1378.64	1308.07	436.34	419.9	388.82	304.75	338.82	323.82
Peaxi162Scf00019g00142	2213.68	2401.96	2412.86	580.89	662.97	841.18	1383.32	1822.8	1991.14	1553.75	1507.25	1483.38
Peaxi162Scf00019g00184	55.63	47.38	31.68	20.92	16.22	15.43	6.75	3.23	4.44	1	0	0
Peaxi162Scf00019g00201	224.07	196.82	162.08	22.15	23.32	27.01	55.39	46.3	33.73	1	2.25	0
Peaxi162Scf00020g00076	82.67	63.18	147.45	327.36	774.47	361.74	4.05	2.15	3.55	198.84	265.65	181.39
Peaxi162Scf00020g00088	288.98	266.07	303.44	140.3	133.81	160.13	434.99	486.65	393.26	1151.07	1423.95	1168.97
Peaxi162Scf00020g00131	961.97	840.75	779.92	285.52	390.28	355.96	1333.34	1287.7	1084.79	180.85	235.26	217.67
Peaxi162Scf00020g00155	35.54	40.09	40.21	68.92	48.66	68.49	52.69	43.07	49.71	54.96	70.92	61.81
Peaxi162Scf00020g00168	18.54	10.93	24.37	35.69	35.48	36.66	9.46	11.84	9.76	3	1.13	4.03
Peaxi162Scf00020g00229	51	87.48	59.71	45.54	36.49	36.66	147.25	189.49	201.51	50.96	63.04	53.75
Peaxi162Scf00020g00728	299.02	241.78	184.01	46.77	59.81	70.42	164.81	183.03	154.46	54.96	49.53	51.06
Peaxi162Scf00020g00914	27.82	21.87	17.06	32	52.71	41.48	29.72	57.06	43.5	127.9	112.57	139.74
Peaxi162Scf00020g01711	8.5	9.72	10.97	51.69	37.51	31.83	13.51	11.84	12.43	124.9	195.86	134.36
Peaxi162Scf00020g01714	11444.7	24555.4	9993.89	26167	14732.2	32661.1	70820.9	73530.1	71267.4	136898	118510	110058
Peaxi162Scf00020g01929	156.85	154.3	185.23	91.07	107.45	106.11	155.35	173.34	145.58	77.94	54.03	52.4
Peaxi162Scf00020g02335	14903.9	14245.3	15801.8	6843.87	8298.22	8630.73	16.21	16.15	6.21	10.99	22.51	22.84
Peaxi162Scf00020g02338	2764.59	2414.11	2319.03	1651.59	1389.79	1677.53	1465.73	1661.3	1386.61	1094.12	1221.33	1342.3
Peaxi162Scf00021g00015	268.11	260	286.38	646.11	662.97	669.47	58.09	51.68	47.05	903.27	832.98	953.99
Peaxi162Scf00021g00064	1340.57	1631.68	1235.68	559.96	606.2	758.22	3710.92	3834.02	3801.19	2599.9	2575.5	2499.18
Peaxi162Scf00021g00132	858.43	922.15	1065.07	1441.14	1912.87	1252.12	1.35	1.08	3.55	8.99	6.75	1.34
Peaxi162Scf00021g00213	164.58	176.17	173.04	276.91	275.73	246.95	282.34	306.85	262.76	251.8	144.08	206.92
Peaxi162Scf00021g00218	39.41	23.08	48.74	130.45	150.03	69.45	1.35	0	0	0	1.13	0
Peaxi162Scf00021g00232	318.34	287.94	208.38	191.99	141.92	162.06	344.48	321.92	347.1	220.82	203.74	244.54
Peaxi162Scf00021g00626	36.32	30.37	14.62	45.54	67.92	41.48	27.02	27.99	17.75	12.99	10.13	9.41
Peaxi162Scf00022g00217	99.67	108.13	134.05	326.13	181.45	367.53	20.26	21.53	15.09	21.98	33.77	28.22
Peaxi162Scf00022g00277	213.26	225.98	220.57	108.3	84.14	94.54	13.51	7.54	6.21	20.98	43.9	30.9
Peaxi162Scf00023g00112	6531.32	6821.95	6108.93	3528.39	3318.88	4818.43	4376.91	3972.91	3883.74	235.81	416.49	305.01
Peaxi162Scf00023g02224	15.45	104.49	20.72	12.31	14.19	6.75	6.75	2.15	4.44	0	2.25	0
Peaxi162Scf00025g00011	82.67	85.05	52.4	23.38	30.41	35.69	3808.19	3728.51	3257.91	990.2	669.76	765.88
Peaxi162Scf00025g00291	2357.4	2151.68	2969.77	2529.07	7132.45	4490.45	1.35	6.46	1.78	8.99	6.75	4.03
Peaxi162Scf00025g02219	30.91	17.01	4.87	1.23	1.01	2.89	13.51	15.07	15.09	255.79	218.38	201.55
Peaxi162Scf00025g02620	21.63	44.95	29.25	102.15	69.95	76.21	113.48	78.6	87	57.95	36.02	61.81
Peaxi162Scf00026g00009	213.26	256.35	237.63	694.11	420.69	569.14	294.5	270.24	313.36	1149.07	1435.21	1207.93
Peaxi162Scf00026g00034	149.12	189.53	135.27	507.04	277.76	453.39	822.7	622.32	724.37	921.26	939.92	857.24
Peaxi162Scf00026g00163	51	41.31	52.4	19.69	27.37	19.29	45.93	69.98	53.26	10.99	12.38	21.5
Peaxi162Scf00026g00187	57.18	46.17	93.83	319.98	334.52	266.24	4.05	6.46	2.66	4	0	0
Peaxi162Scf00026g00214	67.99	72.9	88.96	125.53	105.43	113.83	87.81	78.6	66.58	109.91	92.3	85.99
Peaxi162Scf00026g00288	131.35	110.56	160.86	100.92	57.78	80.07	256.67	296.08	218.38	132.89	166.6	112.87
Peaxi162Scf00026g00296	214.03	202.9	170.61	108.3	87.18	63.67	1107.74	896.87	942.75	359.71	383.85	349.35
Peaxi162Scf00026g01922	149.9	151.87	166.95	97.22	104.41	104.18	136.44	134.58	139.37	82.93	68.66	67.18
Peaxi162Scf00026g02810	129.03	133.64	125.52	76.3	84.14	71.38	158.06	151.81	150.02	69.94	59.66	87.34
Peaxi162Scf00027g00214	360.06	349.91	294.91	472.59	743.05	488.11	5.4	1.08	1.78	2	4.5	2.69
Peaxi162Scf00027g02614	287.43	266.07	270.53	498.43	393.32	459.17	235.06	207.8	193.52	450.64	548.19	493.12
Peaxi162Scf00029g02812	1361.43	1507.75	1395.32	815.95	822.12	693.58	1167.18	1099.28	1165.57	599.52	589.84	623.45
Peaxi162Scf00030g00042	20.09	15.79	14.62	39.38	33.45	45.34	66.19	48.45	49.71	37.97	40.52	25.53
Peaxi162Scf00030g00052	24.73	30.37	32.9	86.15	90.22	62.7	2.7	2.15	0.89	2	2.25	0
Peaxi162Scf00030g00132	758.76	2506.44	3106.26	4999.07	6047.79	11520.8	195.88	513.57	2618.75	19696.1	22091	18789.5
Peaxi162Scf00030g01015	11.59	10.93	31.68	153.84	99.34	152.41	0	0	1.78	11.99	15.76	20.15
Peaxi162Scf00030g01017	922.56	657.29	941.99	443.05	254.44	686.83	3077.35	3305.38	3288.98	1236	1489.24	1416.2
Peaxi162Scf00030g01715	28570.8	25829.9	33848.3	77203.7	69169.4	98685.7	28613.4	36200.9	36688.3	314426	311793	325262
Peaxi162Scf00030g01721	6.95	12.15	8.53	32	45.62	24.12	2.7	6.46	3.55	26.98	34.9	29.56
Peaxi162Scf00031g02716	1403.16	1793.27	2114.3	2617.68	2869.81	5019.08	1137.46	1690.37	2769.66	5128.87	6067.28	5093.75
Peaxi162Scf00032g00171	10.82	10.93	21.94	34.46	37.51	51.13	9.46	3.23	4.44	28.98	25.89	28.22
Peaxi162Scf00032g00921	850.7	795.79	672.68	177.22	58.8	314.48	52.69	74.29	47.05	1	0	0
Peaxi162Scf00032g02416	579.5	551.59	842.07	1138.39	1260.04	925.1	220.2	216.41	240.57	885.29	861.13	807.53
Peaxi162Scf00032g03114	18.54	24.3	24.37	38.15	62.85	48.23	5.4	3.23	4.44	7.99	5.63	6.72
Peaxi162Scf00033g00218	560.18	501.77	280.28	111.99	107.45	96.47	513.34	526.49	420.78	129.9	123.82	87.34
Peaxi162Scf00033g00251	2885.12	2815.04	3559.58	1688.51	1633.08	2393.3	4087.82	4933.3	6338.27	4360.48	6045.89	5018.51
Peaxi162Scf00033g00303	67.99	115.42	154.76	297.83	260.52	300.97	14.86	7.54	14.2	36.97	54.03	26.87
Peaxi162Scf00033g01411	396.38	409.44	446.01	246.14	324.39	234.41	484.97	458.66	358.64	205.83	315.18	260.67
Peaxi162Scf00033g02311	54.09	532.15	87.74	95.99	58.8	100.32	83.76	82.9	65.69	77.94	69.79	59.12
Peaxi162Scf00033g02911	211.71	191.96	142.58	45.54	57.78	40.52	637.62	714.91	517.54	103.92	128.32	98.09
Peaxi162Scf00033g03018	2825.63	2773.73	2529.85	1052.24	987.35	1067.87	1721.05	1479.34	1459.4	97.92	136.2	130.33
Peaxi162Scf00034g00069	214.8	319.53	203.51	27.08	27.37	35.69	422.83	431.74	340.88	44.96	55.16	59.12
Peaxi162Scf00034g00317	63.36	82.62	76.77	125.53	113.54	110.93	137.79	124.89	133.16	79.94	56.28	59.12
Peaxi162Scf00034g00911	33.22	25.51	28.03	89.84	60.82	42.44	41.88	34.45	37.28	62.95	50.65	37.62
Peaxi162Scf00034g01012	60.27	69.25	65.81	18.46	21.29	11.58	85.11	64.6	58.59	11.99	16.88	10.75
Peaxi162Scf00034g01115	242.62	268.5	308.31	2274.32	1732.43	1995.86	31.07	31.22	47.05	7180.21	8380.49	7137.43
Peaxi162Scf00034g01310	4.64	9.72	7.31	19.69	19.26	31.83	9.46	10.77	15.98	62.95	48.4	47.03
Peaxi162Scf00034g01311	335.34	324.39	400.93	710.11	656.88	630.88	501.18	530.8	403.91	267.78	298.3	291.57
Peaxi162Scf00034g01413	27.04	37.66	47.53	188.3	143.95	183.28	35.12	21.53	32.85	7049.32	6701.02	6000.71
Peaxi162Scf00034g02717	378.61	500.56	361.93	194.45	171.32	200.65	930.77	945.32	808.71	691.44	642.75	713.47
Peaxi162Scf00035g00202	47.13	43.74	59.71	79.99	49.67	113.83	55.39	37.68	27.52	6.99	7.88	17.47
Peaxi162Scf00035g00414	74.18	55.89	63.37	126.76	190.58	84.89	17.56	16.15	8.88	29.98	27.02	24.19
Peaxi162Scf00035g00711	245.71	227.2	263.22	145.22	173.34	150.49	213.44	251.94	229.03	204.83	194.74	184.08
Peaxi162Scf00035g02214	27.82	42.52	35.34	8.61	4.05	14.47	116.18	130.28	79.01	84.93	93.43	67.18
Peaxi162Scf00036g00062	81.9	81.4	112.11	156.3	100.36	176.53	145.9	146.43	165.11	1317.94	1175.18	1256.31
Peaxi162Scf00036g00133	74.18	95.98	58.49	119.38	143.95	116.72	37.83	38.76	32.85	37.97	34.9	30.9
Peaxi162Scf00036g00158	50.22	58.32	69.46	119.38	82.11	117.69	144.55	138.89	136.71	110.91	131.7	108.84
Peaxi162Scf00036g00221	154.53	153.08	136.49	55.38	53.73	58.84	579.54	581.4	486.47	111.91	127.2	107.49
Peaxi162Scf00036g00225	324.52	331.68	280.28	950.09	676.14	709.02	1134.76	960.39	1080.35	515.58	536.94	579.11
Peaxi162Scf00036g00414	721.67	760.56	739.7	220.29	319.32	298.08	525.5	515.73	403.02	76.94	75.42	69.87
Peaxi162Scf00036g01311	159.94	189.53	170.61	283.06	261.54	258.53	330.97	254.09	268.09	257.79	262.28	243.2
Peaxi162Scf00036g10015	21.63	15.79	12.19	29.54	35.48	103.22	601.15	239.02	217.49	2762.77	2851.28	2726.25
Peaxi162Scf00037g00126	199.35	187.1	225.44	407.36	422.72	528.63	66.19	89.36	139.37	212.83	308.43	252.6
Peaxi162Scf00037g00224	177.71	212.62	316.84	610.42	932.61	709.02	256.67	361.76	313.36	7038.33	7355.02	6641.63
Peaxi162Scf00037g00236	807.43	1063.08	872.53	463.97	701.49	557.57	545.76	570.64	650.69	635.49	637.12	667.79
Peaxi162Scf00037g00630	83.45	78.97	69.46	123.07	110.49	153.38	124.28	116.28	119.84	140.89	130.58	135.71
Peaxi162Scf00037g00631	48.68	71.68	57.28	34.46	38.52	37.62	41.88	27.99	40.83	45.96	39.4	59.12
Peaxi162Scf00037g01024	1315.07	1111.68	1329.51	2533.99	3027.95	2036.38	855.12	643.85	745.68	942.24	795.84	964.74
Peaxi162Scf00037g01028	21.63	14.58	28.03	44.3	49.67	64.63	33.77	25.84	25.74	35.97	32.64	33.59
Peaxi162Scf00037g01115	57.18	52.24	80.43	299.06	450.09	299.04	0	0	0	1	9.01	4.03
Peaxi162Scf00037g01117	441.96	362.06	611.75	307.67	256.47	361.74	456.6	502.81	532.63	423.66	433.38	416.53
Peaxi162Scf00037g01215	155.31	179.81	171.83	283.06	249.37	253.7	168.86	145.35	179.32	531.57	611.23	576.42
Peaxi162Scf00037g01329	243.39	245.42	204.73	152.61	127.73	114.79	595.75	1016.38	1050.16	810.35	476.15	784.69
Peaxi162Scf00037g01417	2370.53	2381.3	2607.84	1590.05	1308.7	1370.77	2692.34	2671.22	2193.54	466.62	362.46	427.28
Peaxi162Scf00037g01622	1698.31	1375.33	1213.74	541.5	266.61	699.37	12602.5	13130	11400.9	5696.41	7185.05	6178.07
Peaxi162Scf00037g01814	21.63	32.8	34.12	68.92	36.49	46.3	82.4	62.45	47.94	67.95	47.28	41.65
Peaxi162Scf00038g00116	42.5	26.73	35.34	72.61	70.96	39.55	22.97	48.45	26.63	42.97	34.9	44.34
Peaxi162Scf00038g00235	36.32	53.46	52.4	73.84	104.41	142.77	21.61	48.45	32.85	168.86	141.83	127.65
Peaxi162Scf00038g00910	48.68	47.38	62.15	105.84	92.25	82	13.51	18.3	9.76	139.89	155.34	146.46
Peaxi162Scf00038g00920	24.73	36.45	12.19	9.85	11.15	10.61	39.18	48.45	39.06	11.99	12.38	10.75
Peaxi162Scf00038g01033	183.89	165.23	227.88	278.14	353.78	248.88	25.67	25.84	29.29	37.97	54.03	38.97
Peaxi162Scf00038g01035	77.27	85.05	77.99	324.9	511.92	409.98	21.61	19.38	11.54	50.96	29.27	55.09
Peaxi162Scf00038g01135	10648.9	8606.72	11191.8	20417.2	26541.9	16535.1	6.75	10.77	5.33	40.97	25.89	45.68
Peaxi162Scf00038g01416	125.17	132.43	174.26	551.35	575.79	626.06	28.37	36.61	57.7	844.32	794.71	765.88
Peaxi162Scf00038g01535	301.34	250.28	358.27	396.28	660.94	454.35	10.81	7.54	15.09	10.99	10.13	8.06
Peaxi162Scf00038g01956	47.91	58.32	65.81	33.23	36.49	36.66	52.69	67.83	71.02	47.96	57.41	47.03
Peaxi162Scf00038g02028	57.18	47.38	73.12	105.84	88.19	100.32	75.65	103.36	78.12	137.89	131.7	135.71
Peaxi162Scf00038g02029	394.83	464.11	443.58	1603.59	2075.06	1697.79	624.12	735.37	709.28	2804.74	2344.74	2519.33
Peaxi162Scf00038g02114	4489.17	4028.78	3714.35	1170.39	1355.33	1245.36	4018.93	3955.69	3302.29	2534.96	1834.82	2356.75
Peaxi162Scf00038g02224	31.68	19.44	18.28	0	1.01	0	2.7	9.69	5.33	2	2.25	4.03
Peaxi162Scf00038g02237	146.81	242.99	281.5	70.15	122.66	113.83	37.83	43.07	65.69	40.97	82.17	68.53
Peaxi162Scf00038g02327	364.7	368.13	539.85	633.81	680.2	655	208.04	279.93	256.55	719.42	739.55	784.69
Peaxi162Scf00038g02329	441.96	434.95	566.66	783.95	1097.85	624.13	94.56	87.21	74.57	89.93	84.42	81.96
Peaxi162Scf00038g02432	2932.26	3585.32	4423.58	10812.9	12461.5	11951.1	780.82	1036.83	1321.8	13467.1	12416	11687
Peaxi162Scf00038g02444	4809.83	4754.11	5045.08	2445.38	3287.46	2435.74	5404.95	6490.17	5533.12	2461.02	2860.29	2464.24
Peaxi162Scf00039g00072	133.67	114.21	131.61	274.44	330.47	289.4	71.6	61.37	59.48	122.9	113.69	116.9
Peaxi162Scf00039g00614	63.36	64.39	79.21	164.91	148	119.62	71.6	63.52	54.15	27.98	30.39	43
Peaxi162Scf00039g01233	303.66	292.8	338.78	676.88	723.79	758.22	370.15	306.85	337.33	2191.23	2074.58	1957.69
Peaxi162Scf00040g00299	896.29	914.86	1133.31	1880.5	2199.75	1793.29	145.9	134.58	183.76	778.37	679.9	663.76
Peaxi162Scf00040g00420	10.82	17.01	10.97	34.46	21.29	39.55	0	0	0.89	1	0	1.34
Peaxi162Scf00040g03010	71.86	60.75	80.43	94.76	117.59	186.18	64.84	61.37	71.9	179.86	191.36	155.86
Peaxi162Scf00040g03137	397.92	357.2	327.81	137.84	222	199.68	1226.62	1064.83	1026.2	509.59	569.58	552.24
Peaxi162Scf00041g00209	46.36	85.05	49.96	157.53	82.11	127.33	172.92	163.65	140.26	117.9	87.8	90.02
Peaxi162Scf00041g00213	967.37	716.82	1324.64	1395.6	2715.73	1311.92	214.79	264.86	283.18	2268.17	2032.93	2238.51
Peaxi162Scf00041g00314	4508.49	5105.23	4305.38	8314.55	7374.73	7959.33	1028.03	885.02	927.66	1973.41	1787.54	1711.8
Peaxi162Scf00041g00519	76.49	66.82	70.68	142.76	91.23	129.26	17.56	40.91	25.74	36.97	36.02	37.62
Peaxi162Scf00041g01317	793.53	1412.99	1233.24	4960.92	2600.16	3946.39	441.74	424.21	664.01	3845.9	4606.18	3609.02
Peaxi162Scf00041g01735	258.07	268.5	335.12	606.73	578.83	460.14	12.16	16.15	13.32	86.93	93.43	102.12
Peaxi162Scf00041g10112	98.9	108.13	184.01	199.37	190.58	310.62	20.26	22.61	36.4	148.88	140.71	158.55
Peaxi162Scf00042g00123	10.82	17.01	3.66	38.15	37.51	48.23	5.4	4.31	6.21	55.95	58.53	45.68
Peaxi162Scf00042g00162	4.64	12.15	8.53	13.54	30.41	27.97	1.35	3.23	2.66	9.99	12.38	9.41
Peaxi162Scf00042g01612	20.86	26.73	19.5	28.31	50.69	53.06	12.16	9.69	10.65	19.98	28.14	25.53
Peaxi162Scf00042g02519	27.04	9.72	24.37	195.68	106.44	232.48	434.99	596.48	408.35	2103.3	1646.83	2083.99
Peaxi162Scf00042g02616	0.77	0	6.09	343.36	485.57	313.51	0	0	0	11.99	9.01	14.78
Peaxi162Scf00042g02726	71.86	52.24	118.21	305.21	337.56	391.65	1.35	0	0	15.99	9.01	4.03
Peaxi162Scf00043g00252	355.43	461.68	348.52	606.73	743.05	456.28	126.98	129.2	117.18	40.97	33.77	47.03
Peaxi162Scf00044g00055	302.11	207.76	314.4	1017.78	748.12	1545.37	1034.79	1122.97	1090.11	5787.33	5908.56	5795.13
Peaxi162Scf00044g02012	47.91	49.81	46.31	32	24.33	23.15	16.21	17.23	25.74	19.98	18.01	21.5
Peaxi162Scf00045g00007	63.36	72.9	71.9	30.77	38.52	33.76	167.51	131.35	121.62	92.93	90.05	68.53
Peaxi162Scf00045g00023	44.04	65.61	30.47	2.46	0	7.72	75.65	79.67	105.64	183.85	167.72	170.64
Peaxi162Scf00045g00127	1662	1300	1350.23	642.42	531.18	732.17	5352.26	6631.21	3298.74	6517.75	5588.87	6327.21
Peaxi162Scf00045g00142	91.17	86.26	80.43	407.36	331.48	301.94	140.49	157.19	122.5	162.87	183.48	111.52
Peaxi162Scf00045g00323	10.04	25.51	28.03	68.92	60.82	51.13	79.7	51.68	88.77	73.94	60.79	85.99
Peaxi162Scf00045g00324	174.62	185.89	194.98	342.13	413.59	302.9	97.26	82.9	96.76	252.8	203.74	208.26
Peaxi162Scf00045g00731	149.9	188.32	134.05	84.92	82.11	82.96	171.56	193.8	193.52	313.75	240.89	262.01
Peaxi162Scf00045g01334	26.27	19.44	23.15	55.38	87.18	75.24	21.61	24.76	24.86	85.93	82.17	75.24
Peaxi162Scf00045g01436	50.22	37.66	42.65	114.45	70.96	88.75	108.07	127.05	97.65	68.94	78.8	60.46
Peaxi162Scf00045g01523	3105.33	8935.97	2961.24	3139.49	2678.22	2431.88	2591.03	1961.69	1597	2264.17	3388.22	2335.25
Peaxi162Scf00045g01524	75.72	116.64	119.42	45.54	42.58	35.69	67.54	101.21	120.73	29.98	34.9	34.93
Peaxi162Scf00045g01641	95.04	94.77	107.24	171.07	142.93	151.45	172.92	153.96	172.22	132.89	168.85	134.36
Peaxi162Scf00045g01824	176.94	156.73	136.49	118.15	71.97	103.22	540.36	485.58	506.88	429.65	430	456.84
Peaxi162Scf00045g01928	13.91	14.58	32.9	136.61	81.1	83.92	4.05	5.38	0.89	0	1.13	0
Peaxi162Scf00045g01947	361.61	369.35	370.46	676.88	596.06	615.45	301.25	315.46	246.78	328.73	325.31	326.51
Peaxi162Scf00046g00021	239.53	207.76	307.09	582.12	662.97	763.04	232.35	223.95	208.61	634.49	568.46	502.52
Peaxi162Scf00046g00148	57.95	71.68	82.87	131.68	94.27	96.47	210.74	195.95	166	114.91	130.58	122.27
Peaxi162Scf00046g00226	197.03	172.52	219.35	39.38	72.99	34.73	902.4	616.93	535.29	48.96	99.06	41.65
Peaxi162Scf00046g00230	76.49	89.91	63.37	27.08	50.69	32.8	63.49	88.29	93.21	69.94	40.52	28.22
Peaxi162Scf00046g00529	67.99	58.32	65.81	30.77	36.49	35.69	341.78	273.47	268.09	79.94	78.8	67.18
Peaxi162Scf00046g00718	356.2	257.57	197.42	86.15	120.63	64.63	32.42	38.76	36.4	45.96	20.26	34.93
Peaxi162Scf00047g00011	30418.2	30982.5	34433.3	60835.5	48720.9	53998.2	3505.58	4070.89	4386.19	74697.8	85070.2	78861.1
Peaxi162Scf00047g00053	48.68	86.26	91.4	350.75	338.58	381.04	362.04	415.59	365.74	1823.53	1736.88	1941.56
Peaxi162Scf00047g00074	11.59	8.5	14.62	41.84	43.59	40.52	10.81	6.46	13.32	565.54	527.93	524.02
Peaxi162Scf00047g00084	774.21	652.43	450.89	273.21	219.97	211.26	495.78	588.94	584.12	106.91	83.3	111.52
Peaxi162Scf00047g00132	509.96	551.59	553.25	1084.24	754.2	719.63	591.69	529.72	529.08	105.91	102.43	111.52
Peaxi162Scf00047g00524	88.08	66.82	67.02	22.15	29.4	34.73	841.61	1054.06	591.22	243.8	267.91	300.98
Peaxi162Scf00047g00729	12.36	12.15	15.84	84.92	88.19	68.49	9.46	15.07	8.88	481.61	485.16	502.52
Peaxi162Scf00047g01035	9.27	2.43	12.19	18.46	30.41	21.22	28.37	22.61	21.31	48.96	50.65	26.87
Peaxi162Scf00047g01039	717.8	595.33	587.37	1222.08	936.67	852.75	430.94	562.02	451.85	399.68	378.22	397.72
Peaxi162Scf00047g01129	27.82	27.94	20.72	95.99	78.06	77.17	8.11	37.68	39.95	145.88	61.91	124.96
Peaxi162Scf00047g01225	7102.32	5517.09	6203.98	13189.3	16643.1	7520.42	45.93	53.83	43.5	353.71	217.25	188.11
Peaxi162Scf00047g01526	173.85	153.08	146.23	470.12	357.84	311.58	63.49	93.67	73.68	480.61	425.5	515.96
Peaxi162Scf00047g01532	221.75	228.41	244.94	344.59	401.43	330.88	154	177.65	158.01	305.75	279.16	252.6
Peaxi162Scf00047g01621	65.68	46.17	52.4	87.38	92.25	71.38	22.97	26.92	47.05	27.98	33.77	28.22
Peaxi162Scf00047g01633	359.29	450.75	348.52	927.94	502.8	469.78	407.97	415.59	474.04	213.83	182.36	248.57
Peaxi162Scf00047g01821	1386.93	1152.99	1351.45	861.48	895.1	771.72	472.81	484.5	485.58	97.92	100.18	122.27
Peaxi162Scf00047g01927	7507.97	4960.65	4215.2	513.2	397.37	800.66	11292.2	12086.7	12046.3	2418.05	2246.81	2129.67
Peaxi162Scf00047g02035	74.95	77.76	74.34	27.08	36.49	27.01	129.69	159.35	118.95	27.98	34.9	38.97
Peaxi162Scf00047g02037	982.83	1043.64	979.77	543.97	521.05	600.98	1433.3	1616.08	1574.8	861.31	936.54	901.58
Peaxi162Scf00047g02128	1460.33	1099.53	921.28	127.99	75.01	104.18	1960.16	2066.13	1741.69	97.92	103.56	92.71
Peaxi162Scf00047g02226	112.04	140.93	152.33	212.91	262.55	202.58	51.33	35.53	59.48	302.76	258.9	313.07
Peaxi162Scf00047g02240	132.9	137.29	136.49	717.49	551.46	661.75	395.81	331.61	363.07	2910.65	3320.68	3193.84
Peaxi162Scf00047g02318	11.59	35.23	28.03	94.76	63.86	77.17	4.05	3.23	7.99	12.99	6.75	6.72
Peaxi162Scf00047g02333	384.79	336.54	354.62	194.45	224.03	208.36	87.81	61.37	64.8	18.98	19.14	13.44
Peaxi162Scf00047g02337	565.59	358.41	589.81	1249.15	1250.92	1150.83	179.67	164.73	178.43	3438.23	3052.77	3218.02
Peaxi162Scf00047g02454	5198.48	4882.89	4446.74	2257.09	2395.39	2192.65	18227.7	19806.4	17912.3	4504.37	5682.3	4936.54
Peaxi162Scf00048g00192	78.81	104.49	84.08	39.38	39.53	44.37	125.63	139.97	127.83	161.87	194.74	139.74
Peaxi162Scf00048g00207	33.22	31.59	46.31	82.46	70.96	49.2	8.11	8.61	7.99	11.99	13.51	5.37
Peaxi162Scf00048g00311	142.94	164.02	163.29	323.67	331.48	332.8	106.72	87.21	101.2	921.26	798.09	859.93
Peaxi162Scf00048g02226	472.1	513.92	427.73	273.21	258.5	261.42	2003.38	1855.1	1614.75	1679.65	2368.38	1648.65
Peaxi162Scf00049g00208	70.31	46.17	79.21	32	33.45	28.94	52.69	67.83	40.83	13.99	15.76	10.75
Peaxi162Scf00049g00911	517.68	575.89	411.89	223.99	148	239.23	960.49	922.71	999.56	1555.75	1266.36	1310.05
Peaxi162Scf00049g01010	190.85	199.25	185.23	65.23	87.18	96.47	262.07	267.01	238.79	177.86	154.21	151.83
Peaxi162Scf00049g02220	1614.87	1897.75	1427	513.2	602.14	839.25	1210.41	1764.66	1428.33	2103.3	1861.83	1770.92
Peaxi162Scf00049g02410	1025.32	1072.8	1283.2	1914.96	3386.8	2060.49	824.05	626.62	674.66	278.78	359.08	241.86
Peaxi162Scf00050g00207	251.89	176.17	219.35	376.59	378.11	348.24	185.07	188.42	208.61	521.58	511.05	592.55
Peaxi162Scf00050g00819	51	53.46	29.25	25.84	17.23	19.29	22.97	22.61	17.75	9.99	11.26	20.15
Peaxi162Scf00050g01211	19.32	18.22	20.72	56.61	47.64	28.94	22.97	11.84	22.19	19.98	27.02	25.53
Peaxi162Scf00051g00109	1848.98	2357.01	1843.77	4899.38	3674.69	4718.11	2081.74	1889.56	2078.14	6976.38	6685.26	6743.74
Peaxi162Scf00051g00722	537.77	526.07	485.01	253.52	365.95	379.11	710.57	708.45	593.88	257.79	248.77	262.01
Peaxi162Scf00051g00910	268.89	223.55	299.78	562.43	456.17	519.95	286.39	312.23	195.3	232.81	296.05	204.23
Peaxi162Scf00051g01011	435.01	472.62	491.1	187.07	219.97	207.4	545.76	452.2	483.8	233.81	238.64	227.08
Peaxi162Scf00052g00036	33.22	27.94	31.68	6.15	1.01	2.89	75.65	65.68	52.38	0	2.25	0
Peaxi162Scf00052g00115	1498.97	1392.33	1632.95	2568.45	2502.85	2436.71	359.34	332.69	444.74	1003.19	878.01	959.36
Peaxi162Scf00052g00119	10.82	4.86	7.31	36.92	30.41	24.12	1.35	4.31	0.89	5	1.13	6.72
Peaxi162Scf00052g01012	13.14	15.79	6.09	36.92	33.45	21.22	4.05	2.15	0.89	1	1.13	2.69
Peaxi162Scf00053g00082	443.51	216.26	134.05	17.23	3.04	38.59	187.78	231.48	243.23	38.97	20.26	37.62
Peaxi162Scf00053g00528	30.13	9.72	29.25	3.69	1.01	13.51	0	6.46	14.2	2	0	0
Peaxi162Scf00053g00715	21.63	40.09	41.43	49.23	53.73	64.63	41.88	35.53	37.28	22.98	20.26	37.62
Peaxi162Scf00054g01110	112.81	103.27	110.89	65.23	57.78	46.3	62.14	82.9	72.79	13.99	22.51	24.19
Peaxi162Scf00054g02115	841.43	777.57	703.14	876.25	1555.03	1134.43	1244.18	1328.61	1204.63	2213.22	2175.89	1959.03
Peaxi162Scf00055g00018	134.44	160.37	136.49	83.69	85.15	75.24	132.39	139.97	122.5	55.95	50.65	61.81
Peaxi162Scf00055g02414	747.17	652.43	698.27	1441.14	1907.8	1248.26	278.29	356.38	427.88	703.43	632.62	765.88
Peaxi162Scf00056g00313	1441.79	1570.93	1485.5	1027.63	838.34	1037.96	1422.5	1318.92	1497.57	520.58	640.5	575.08
Peaxi162Scf00057g00012	6.95	13.36	8.53	28.31	19.26	44.37	14.86	16.15	9.76	1	2.25	6.72
Peaxi162Scf00057g00179	301.34	262.43	266.88	178.45	187.54	148.56	299.9	267.01	305.37	305.75	355.71	287.54
Peaxi162Scf00057g00183	88.08	71.68	25.59	1.23	0	0	0	1.08	1.78	4	5.63	4.03
Peaxi162Scf00057g00322	159.94	195.61	142.58	386.44	249.37	261.42	714.63	563.1	670.22	325.74	330.94	348
Peaxi162Scf00057g00323	177.71	143.36	212.04	415.97	601.13	380.07	56.74	53.83	58.59	170.86	135.08	181.39
Peaxi162Scf00057g00427	135.99	133.64	84.08	8.61	7.1	11.58	2035.81	2184.56	1621.85	143.88	160.97	162.58
Peaxi162Scf00057g02317	1036.14	961.03	994.39	657.19	593.02	620.27	529.55	528.65	466.05	310.75	337.7	310.38
Peaxi162Scf00057g02525	52.54	61.96	42.65	99.69	90.22	101.29	16.21	29.07	12.43	16.99	24.76	22.84
Peaxi162Scf00058g00138	5117.35	3853.83	3289.05	855.33	1073.52	436.02	1.35	1.08	4.44	1	1.13	0
Peaxi162Scf00058g00139	94.26	85.05	96.27	239.98	243.29	206.44	32.42	37.68	35.51	46.96	52.91	48.37
Peaxi162Scf00058g00219	1013.73	1004.76	894.47	619.04	737.98	548.89	752.45	807.5	779.41	375.7	433.38	413.84
Peaxi162Scf00058g00264	16.23	10.93	21.94	696.57	423.73	650.17	67.54	52.76	47.05	3813.93	4517.25	3854.91
Peaxi162Scf00058g00294	22.41	36.45	39	79.99	116.58	106.11	0	0	0	3	1.13	0
Peaxi162Scf00058g00317	260.39	285.51	262	431.97	358.85	434.09	679.5	587.86	658.68	602.51	576.33	553.58
Peaxi162Scf00058g00514	791.21	778.78	684.86	961.17	901.19	1704.54	6439.74	12018.9	11876.7	26382.7	29393.1	27691.1
Peaxi162Scf00059g00193	24.73	36.45	20.72	17.23	9.12	12.54	41.88	54.91	55.04	87.93	77.67	98.09
Peaxi162Scf00060g00512	173.85	136.07	163.29	17.23	15.21	43.41	2038.51	2095.2	1972.5	767.38	617.98	702.73
Peaxi162Scf00061g00119	21.63	30.37	31.68	64	89.21	58.84	5.4	4.31	0.89	14.99	23.64	21.5
Peaxi162Scf00061g00155	61.04	46.17	45.09	121.84	65.89	96.47	41.88	39.84	49.71	65.95	76.54	73.9
Peaxi162Scf00061g00915	42.5	43.74	24.37	61.53	62.85	58.84	47.28	55.99	51.49	105.91	112.57	102.12
Peaxi162Scf00061g00917	268.11	275.79	288.81	156.3	156.11	154.34	720.03	677.23	651.58	287.77	275.79	240.51
Peaxi162Scf00062g00056	30.13	24.3	34.12	51.69	49.67	50.16	29.72	31.22	44.39	12.99	13.51	16.12
Peaxi162Scf00062g00086	2255.4	2194.2	1843.77	918.1	1215.44	1204.85	3671.75	3407.66	3340.46	2170.25	2396.52	2195.51
Peaxi162Scf00062g00222	26.27	23.08	19.5	43.07	83.12	53.06	4.05	4.31	1.78	40.97	32.64	37.62
Peaxi162Scf00062g00314	130.58	148.22	162.08	243.68	379.13	403.22	33.77	29.07	42.61	161.87	102.43	153.18
Peaxi162Scf00062g00420	341.52	341.4	378.99	559.96	468.33	599.05	114.83	116.28	121.62	124.9	137.33	130.33
Peaxi162Scf00062g00421	1.55	10.93	4.87	27.08	15.21	95.5	31.07	25.84	29.29	388.69	419.87	323.82
Peaxi162Scf00062g00920	162.26	148.22	176.7	108.3	75.01	91.64	343.13	292.85	284.07	254.79	249.9	251.26
Peaxi162Scf00062g01418	68.77	95.98	84.08	161.22	112.52	120.58	90.51	54.91	59.48	92.93	124.95	107.49
Peaxi162Scf00064g00135	206.3	156.73	165.73	92.3	93.26	84.89	37.83	72.14	58.59	21.98	13.51	24.19
Peaxi162Scf00064g00427	357.74	379.06	461.86	785.18	803.87	814.17	429.59	528.65	519.31	2052.35	2163.51	2280.16
Peaxi162Scf00064g00737	60.27	48.6	58.49	34.46	33.45	43.41	106.72	100.13	102.09	89.93	76.54	87.34
Peaxi162Scf00064g01324	74.95	51.03	63.37	118.15	198.69	121.55	6.75	6.46	3.55	11.99	3.38	6.72
Peaxi162Scf00064g01429	131.35	74.11	79.21	29.54	38.52	45.34	387.71	359.61	371.06	314.75	390.6	354.72
Peaxi162Scf00064g01432	251.89	290.37	268.1	998.09	810.97	978.16	206.69	158.27	205.06	621.5	733.93	708.1
Peaxi162Scf00064g01633	1444.88	1544.2	1611.01	2709.98	2690.38	2683.66	2886.87	3003.91	2757.24	6860.47	6191.1	6046.39
Peaxi162Scf00064g10024	203.98	174.95	268.1	398.74	596.06	406.12	33.77	24.76	29.29	489.61	471.65	353.38
Peaxi162Scf00065g00016	68.77	63.18	73.12	22.15	23.32	35.69	60.79	75.37	55.04	13.99	15.76	8.06
Peaxi162Scf00065g00029	8.5	7.29	14.62	118.15	102.38	139.87	16.21	18.3	8.88	684.45	580.84	592.55
Peaxi162Scf00065g00214	948.83	889.34	1012.67	409.82	406.5	495.83	1445.46	1518.11	1381.28	1181.05	1348.53	1443.07
Peaxi162Scf00065g00327	9.27	13.36	15.84	32	38.52	24.12	14.86	17.23	17.75	7.99	3.38	9.41
Peaxi162Scf00065g01018	81.13	112.99	87.74	289.21	189.56	227.66	713.28	611.55	693.3	463.63	451.39	478.34
Peaxi162Scf00065g01020	76.49	77.76	71.9	19.69	28.38	65.6	267.48	188.42	134.04	46.96	87.8	52.4
Peaxi162Scf00065g01522	89.63	106.92	107.24	286.75	223.02	191	41.88	41.99	67.47	209.83	224.01	212.3
Peaxi162Scf00066g00021	210.94	250.28	212.04	409.82	314.25	344.38	341.78	314.39	324.9	234.81	254.4	216.33
Peaxi162Scf00066g00069	101.22	109.35	75.55	180.91	128.74	142.77	152.65	125.97	150.02	117.9	103.56	123.62
Peaxi162Scf00066g00222	25.5	40.09	31.68	75.07	51.7	74.28	56.74	57.06	40.83	94.92	69.79	100.77
Peaxi162Scf00066g00613	941.1	925.79	923.71	232.6	310.19	261.42	695.71	597.55	510.44	58.95	61.91	56.43
Peaxi162Scf00066g00912	54.09	53.46	54.84	18.46	14.19	11.58	214.79	171.19	159.79	4	9.01	10.75
Peaxi162Scf00066g01516	1503.6	1535.7	1016.33	354.44	289.92	274.93	1535.97	1664.53	1742.58	757.39	758.69	831.71
Peaxi162Scf00067g00193	83.45	99.63	113.33	334.75	315.26	284.57	20.26	23.69	16.87	49.96	23.64	55.09
Peaxi162Scf00067g00252	3.09	0	1.22	46.77	12.16	128.3	202.63	132.43	166.89	855.31	1363.17	923.08
Peaxi162Scf00067g02524	44.81	34.02	42.65	126.76	90.22	165.92	170.21	150.73	161.56	269.78	343.32	323.82
Peaxi162Scf00068g00034	1240.9	1361.96	1366.07	2047.87	2189.61	1903.26	621.41	847.34	938.31	3621.08	3539.06	3826.69
Peaxi162Scf00068g00224	138.31	104.49	142.58	162.45	169.29	260.46	197.23	170.11	145.58	790.36	871.26	783.34
Peaxi162Scf00068g01812	76.49	54.67	62.15	113.22	94.27	112.86	66.19	49.53	77.23	137.89	150.84	154.52
Peaxi162Scf00069g00011	30.91	44.95	30.47	78.76	57.78	41.48	27.02	23.69	28.41	30.98	34.9	29.56
Peaxi162Scf00069g00078	1084.05	1091.03	1139.41	527.97	594.03	510.3	2454.58	2473.11	1919.24	553.55	583.09	534.77
Peaxi162Scf00069g00163	54.86	71.68	65.81	100.92	134.82	78.14	39.18	36.61	42.61	42.97	21.39	40.31
Peaxi162Scf00069g00185	26.27	20.65	26.81	88.61	82.11	64.63	49.98	24.76	40.83	73.94	60.79	60.46
Peaxi162Scf00069g01337	213.26	215.05	199.85	436.9	595.05	386.82	55.39	41.99	42.61	314.75	287.04	343.97
Peaxi162Scf00069g01430	9.27	26.73	21.94	65.23	33.45	45.34	67.54	59.22	60.36	54.96	31.52	59.12
Peaxi162Scf00069g01510	1147.41	1218.6	1017.55	699.03	691.35	618.34	1146.91	1072.36	967.61	504.59	538.06	542.83
Peaxi162Scf00069g01731	19.32	32.8	15.84	54.15	35.48	43.41	47.28	33.38	36.4	29.98	29.27	32.25
Peaxi162Scf00069g01736	21.63	37.66	32.9	123.07	69.95	66.56	44.58	46.3	28.41	135.89	130.58	149.14
Peaxi162Scf00069g02247	36.32	52.24	45.09	20.92	18.25	26.05	582.24	544.8	529.08	683.45	711.41	580.45
Peaxi162Scf00070g00020	21.63	48.6	35.34	333.52	269.65	282.64	2.7	1.08	0.89	18.98	19.14	17.47
Peaxi162Scf00070g00121	364.7	467.76	372.9	765.49	625.46	531.52	728.13	578.17	607.2	362.71	377.09	415.19
Peaxi162Scf00071g00030	1827.35	2313.27	1522.05	427.05	346.69	499.69	33341.6	37268.9	32776.1	10220.8	9014.24	9515.68
Peaxi162Scf00071g00074	135.99	106.92	134.05	257.21	280.8	379.11	63.49	77.52	64.8	22.98	37.15	20.15
Peaxi162Scf00071g00129	738.67	850.47	788.45	1886.65	1502.32	1725.76	2206.02	2318.07	2034.64	5669.43	5492.07	5693.01
Peaxi162Scf00071g00138	70.31	74.11	49.96	251.06	206.8	161.1	63.49	123.82	39.95	287.77	198.12	201.55
Peaxi162Scf00071g00258	57.95	86.26	54.84	136.61	118.6	172.67	97.26	86.13	88.77	168.86	192.49	200.2
Peaxi162Scf00071g00313	60.27	75.33	48.74	139.07	97.32	151.45	90.51	51.68	50.6	157.87	159.84	153.18
Peaxi162Scf00071g00324	406.42	414.3	471.61	5074.14	3269.21	5825.53	1657.55	1650.54	1682.22	8339.28	6733.66	7582.18
Peaxi162Scf00071g00649	1334.39	1040	1004.14	371.67	365.95	415.76	108.07	104.44	72.79	7.99	27.02	22.84
Peaxi162Scf00071g00830	295.16	273.36	459.42	1283.61	2126.76	1245.36	13.51	5.38	5.33	6.99	7.88	6.72
Peaxi162Scf00071g00913	390.97	404.58	409.46	216.6	236.19	207.4	398.52	342.38	475.81	144.88	139.58	119.58
Peaxi162Scf00071g00942	430.37	493.27	427.73	196.91	237.21	215.12	316.11	310.08	316.91	57.95	45.03	56.43
Peaxi162Scf00071g01213	1.55	1.21	0	13.54	24.33	47.27	1.35	1.08	7.99	1240	1301.26	1455.17
Peaxi162Scf00071g02312	356.2	404.58	309.53	881.17	704.53	658.86	1390.08	1038.99	1258.78	526.58	439.01	526.71
Peaxi162Scf00071g10138	243.39	240.56	227.88	143.99	146.99	142.77	452.55	559.87	489.13	206.83	136.2	212.3
Peaxi162Scf00072g00021	866.16	894.2	803.07	547.66	490.63	580.72	140.49	149.66	157.13	23.98	60.79	57.78
Peaxi162Scf00072g00024	121.31	136.07	129.17	24.61	27.37	52.09	221.55	258.4	323.13	524.58	327.57	388.31
Peaxi162Scf00072g00089	1001.37	1163.92	932.24	519.35	505.84	644.39	2108.75	3227.86	4177.58	431.65	306.18	768.56
Peaxi162Scf00073g00181	176.17	198.04	226.66	418.44	359.87	394.54	217.49	177.65	196.18	501.6	571.83	495.8
Peaxi162Scf00073g00226	199.35	143.36	252.25	2618.91	2104.46	2309.37	55.39	61.37	116.29	4144.66	4609.55	4607.35
Peaxi162Scf00073g00227	234.89	234.49	303.44	466.43	676.14	532.49	249.92	230.41	318.69	110.91	105.81	138.4
Peaxi162Scf00073g00231	91.17	111.78	104.8	166.14	142.93	152.41	140.49	99.05	103.86	186.85	194.74	206.92
Peaxi162Scf00073g01726	1540.69	1603.74	1613.45	808.56	629.51	839.25	3543.41	3865.25	3713.3	2398.07	2459.55	2399.75
Peaxi162Scf00073g01928	9.27	10.93	23.15	25.84	36.49	36.66	4.05	4.31	4.44	2	3.38	4.03
Peaxi162Scf00073g02022	124.4	105.7	121.86	251.06	167.26	183.28	179.67	146.43	193.52	290.77	291.54	319.79
Peaxi162Scf00073g02120	1180.63	1014.48	1498.9	1761.12	2932.66	1449.87	390.41	355.3	364.85	699.44	694.53	651.67
Peaxi162Scf00073g02335	13.14	15.79	15.84	45.54	34.47	281.68	14.86	48.45	110.08	2555.94	2098.22	2312.41
Peaxi162Scf00073g02339	1.55	0	1.22	6.15	3.04	127.33	9.46	43.07	52.38	2717.81	2512.46	2492.46
Peaxi162Scf00074g00131	214.03	123.93	147.45	98.46	93.26	78.14	182.37	223.95	173.1	34.97	46.15	67.18
Peaxi162Scf00074g00154	13.91	13.36	7.31	32	43.59	36.66	70.25	59.22	55.93	210.83	221.75	167.96
Peaxi162Scf00074g00156	1712.99	2846.63	1533.02	1363.61	1273.22	1319.64	2635.61	2436.5	2234.37	1821.53	1566.91	1762.86
Peaxi162Scf00074g00227	84.22	72.9	106.02	209.22	409.54	114.79	2.7	0	0.89	0	0	0
Peaxi162Scf00074g00232	118.99	132.43	126.74	476.28	495.7	360.78	297.2	374.68	361.3	480.61	523.43	503.87
Peaxi162Scf00074g00338	51	32.8	74.34	159.99	200.71	195.82	44.58	61.37	33.73	127.9	198.12	110.18
Peaxi162Scf00074g00435	33.22	53.46	40.21	25.84	24.33	10.61	5.4	7.54	4.44	4	2.25	2.69
Peaxi162Scf00074g00537	309.07	277.01	274.19	61.53	128.74	95.5	998.31	950.7	875.29	93.92	65.29	90.02
Peaxi162Scf00074g00540	30.13	36.45	30.47	84.92	57.78	72.35	47.28	54.91	47.05	200.84	209.37	225.73
Peaxi162Scf00074g00624	91.95	103.27	88.96	54.15	37.51	35.69	128.34	87.21	83.45	6.99	13.51	4.03
Peaxi162Scf00074g00633	562.5	382.71	266.88	13.54	6.08	13.51	8498.51	8258.06	5957.44	85.93	96.81	94.06
Peaxi162Scf00074g00927	354.65	328.04	459.42	690.42	709.6	682.97	256.67	269.17	308.04	1509.78	1198.82	1365.14
Peaxi162Scf00074g01119	107.4	114.21	88.96	25.84	29.4	36.66	55.39	58.14	71.02	40.97	57.41	36.28
Peaxi162Scf00074g01321	2023.61	1886.82	2377.52	3708.07	4649.88	3572.1	206.69	204.57	231.69	134.89	101.31	137.05
Peaxi162Scf00074g01725	199.35	240.56	208.38	18.46	43.59	68.49	5.4	6.46	32.85	19.98	14.63	12.09
Peaxi162Scf00074g01913	282.79	427.66	213.26	865.18	661.95	620.27	10.81	18.3	28.41	196.84	155.34	202.89
Peaxi162Scf00074g02027	51.77	52.24	79.21	270.75	267.62	326.05	45.93	49.53	23.97	1233.01	1270.86	1330.21
Peaxi162Scf00074g10019	28.59	27.94	41.43	98.46	40.55	154.34	285.04	296.08	247.67	328.73	263.4	325.16
Peaxi162Scf00075g01322	267.34	233.27	290.03	381.51	537.27	437.95	455.25	415.59	482.03	1180.05	1277.62	1316.77
Peaxi162Scf00075g01548	101.99	103.27	123.08	216.6	201.73	254.67	0	2.15	0.89	1	0	0
Peaxi162Scf00075g01553	55.63	64.39	41.43	27.08	29.4	31.83	4.05	8.61	9.76	6.99	10.13	4.03
Peaxi162Scf00075g01627	36.32	47.38	54.84	19.69	32.44	29.9	14.86	27.99	16.87	6.99	5.63	12.09
Peaxi162Scf00075g01628	472.1	478.69	506.95	34.46	88.19	286.5	132.39	152.89	68.35	23.98	23.64	12.09
Peaxi162Scf00075g01928	551.68	456.82	509.38	964.86	742.03	750.5	778.12	677.23	728.81	443.64	467.15	506.55
Peaxi162Scf00076g00320	167.67	178.6	148.67	278.14	238.22	426.38	501.18	522.19	588.55	606.51	316.31	444.75
Peaxi162Scf00076g00414	63.36	1230.75	135.27	89.84	137.86	163.99	155.35	153.96	110.08	243.8	189.11	287.54
Peaxi162Scf00076g00715	637.45	307.38	424.08	783.95	870.78	1103.56	503.89	596.48	951.63	4191.62	3442.25	4298.31
Peaxi162Scf00076g00928	757.98	699.81	861.56	521.81	502.8	511.26	374.2	408.06	388.82	382.69	413.12	412.5
Peaxi162Scf00076g01036	383.24	308.6	322.93	156.3	144.96	183.28	395.81	424.21	419.89	300.76	281.41	260.67
Peaxi162Scf00076g01048	55.63	75.33	68.24	121.84	104.41	109.01	132.39	117.36	130.49	101.92	85.55	95.4
Peaxi162Scf00078g00078	802.02	1013.27	860.34	449.2	425.76	436.99	1198.25	991.61	790.95	87.93	174.48	104.8
Peaxi162Scf00078g00103	97.36	76.54	97.49	171.07	171.32	168.81	97.26	68.91	68.35	77.94	91.18	90.02
Peaxi162Scf00078g00114	44.81	51.03	67.02	108.3	93.26	77.17	29.72	18.3	33.73	107.91	110.31	98.09
Peaxi162Scf00078g00341	169.21	159.16	120.64	136.61	72.99	89.71	403.92	324.08	294.72	48.96	30.39	37.62
Peaxi162Scf00078g00351	132.9	200.47	164.51	318.75	245.32	254.67	201.28	159.35	205.06	124.9	137.33	131.68
Peaxi162Scf00078g00533	274.3	287.94	311.97	162.45	190.58	169.78	52.69	57.06	23.97	36.97	41.65	40.31
Peaxi162Scf00078g00534	153.76	130	138.92	94.76	98.33	71.38	9.46	14	19.53	17.99	20.26	24.19
Peaxi162Scf00078g00543	1318.16	1608.6	1858.39	4527.71	5203.37	5082.74	2057.42	2570.01	2536.2	11753.5	12262.9	11138.8
Peaxi162Scf00078g00710	3928.99	4444.29	4021.44	2285.39	2568.74	2300.69	6416.77	5547.01	4313.4	479.61	918.53	671.82
Peaxi162Scf00078g01015	311.38	260	388.74	167.37	217.95	165.92	320.16	461.89	526.41	132.89	96.81	92.71
Peaxi162Scf00078g01124	22.41	30.37	23.15	61.53	40.55	42.44	108.07	104.44	111.85	89.93	99.06	126.3
Peaxi162Scf00078g01145	75.72	81.4	104.8	141.53	145.97	117.69	190.48	191.65	185.53	185.85	186.86	240.51
Peaxi162Scf00078g01219	99.67	65.61	76.77	249.83	188.55	189.07	49.98	36.61	33.73	264.79	290.42	232.45
Peaxi162Scf00078g01336	744.07	809.16	781.13	399.97	514.96	528.63	1136.11	1180.03	1170.01	599.52	740.68	624.79
Peaxi162Scf00079g00194	144.49	125.14	179.14	72.61	96.3	97.43	74.3	80.75	78.12	55.95	61.91	79.27
Peaxi162Scf00079g01418	137.53	125.14	141.36	78.76	97.32	89.71	43.23	46.3	44.39	39.97	36.02	48.37
Peaxi162Scf00079g01612	74.95	86.26	85.3	43.07	46.63	45.34	179.67	147.5	139.37	188.85	248.77	196.17
Peaxi162Scf00079g01616	29.36	32.8	24.37	6.15	10.14	11.58	59.44	57.06	39.95	64.95	73.17	72.56
Peaxi162Scf00079g02119	212.48	80.19	25.59	7.38	12.16	3.86	28.37	32.3	45.27	47.96	27.02	36.28
Peaxi162Scf00080g00064	9845.28	6917.93	6211.3	4388.64	4275.82	4353.47	9072.64	10777.5	8482.99	1179.05	1031.1	1258.99
Peaxi162Scf00080g01411	81.9	119.07	110.89	191.99	190.58	201.61	56.74	54.91	32.85	174.86	184.61	167.96
Peaxi162Scf00080g01515	184.67	201.68	205.95	124.3	123.67	112.86	67.54	52.76	40.83	8.99	10.13	5.37
Peaxi162Scf00081g00088	900.15	1152.99	675.11	659.65	357.84	345.34	93.21	106.59	120.73	44.96	37.15	24.19
Peaxi162Scf00081g00148	76.49	71.68	67.02	116.92	125.7	132.16	22.97	23.69	25.74	22.98	16.88	10.75
Peaxi162Scf00081g00189	581.82	568.6	576.41	436.9	401.43	307.72	248.57	281.01	234.36	107.91	96.81	126.3
Peaxi162Scf00081g00269	30.13	29.16	24.37	126.76	89.21	95.5	2.7	0	2.66	6.99	5.63	2.69
Peaxi162Scf00081g00620	46.36	46.17	59.71	70.15	69.95	89.71	40.53	36.61	38.17	409.67	395.1	338.6
Peaxi162Scf00081g02111	70.31	78.97	88.96	105.84	141.92	110.93	12.16	17.23	13.32	28.98	39.4	29.56
Peaxi162Scf00081g02212	3.86	6.07	0	11.08	16.22	32.8	24.32	11.84	22.19	205.83	203.74	167.96
Peaxi162Scf00081g02226	37.09	48.6	42.65	199.37	200.71	246.95	249.92	272.4	296.5	2200.23	2309.84	2139.08
Peaxi162Scf00082g00019	101.99	133.64	102.36	188.3	159.15	191.97	298.55	262.71	308.92	261.79	208.25	262.01
Peaxi162Scf00082g00120	23.18	25.51	29.25	70.15	54.74	66.56	25.67	29.07	32.85	120.9	153.09	137.05
Peaxi162Scf00082g00148	9.27	3.64	10.97	20.92	30.41	27.01	5.4	2.15	2.66	12.99	18.01	10.75
Peaxi162Scf00082g00177	56.4	29.16	45.09	32	15.21	24.12	114.83	109.82	92.32	35.97	37.15	32.25
Peaxi162Scf00082g01114	25.5	35.23	31.68	12.31	18.25	12.54	29.72	48.45	57.7	6	10.13	8.06
Peaxi162Scf00083g00082	173.08	52.24	141.36	32	22.3	56.91	12.16	6.46	14.2	14.99	22.51	17.47
Peaxi162Scf00083g01219	8.5	9.72	18.28	60.3	134.82	45.34	0	0	0	1	0	0
Peaxi162Scf00083g02016	84.99	74.11	90.18	134.15	125.7	141.8	29.72	36.61	23.08	50.96	32.64	52.4
Peaxi162Scf00084g00118	1351.39	1262.33	1554.96	2542.61	3711.19	3535.44	859.17	801.04	1051.05	6270.94	6313.79	5546.56
Peaxi162Scf00084g00119	46.36	75.33	60.93	48	173.34	146.63	43.23	31.22	39.95	324.74	337.7	271.42
Peaxi162Scf00084g00518	163.03	184.67	157.2	66.46	81.1	83.92	89.16	85.06	77.23	126.9	87.8	88.68
Peaxi162Scf00084g00519	179.26	252.71	316.84	360.59	658.91	520.91	71.6	77.52	79.89	471.62	554.95	506.55
Peaxi162Scf00085g00530	217.12	258.78	173.04	131.68	118.6	108.04	468.76	524.34	491.79	189.85	169.97	178.7
Peaxi162Scf00085g01215	12052	12680.5	9296.84	2392.46	2459.26	3705.22	41571.2	41337.7	37639	814.34	805.97	837.09
Peaxi162Scf00085g02210	1287.26	1290.28	1084.57	575.96	524.09	718.66	1249.58	1433.05	1324.47	1310.94	995.08	1228.09
Peaxi162Scf00086g00062	30.13	30.37	25.59	68.92	46.63	56.91	29.72	26.92	32.85	60.95	66.41	79.27
Peaxi162Scf00086g01318	140.62	120.28	118.21	180.91	280.8	253.7	770.01	1340.45	1285.41	2198.23	1722.25	2473.65
Peaxi162Scf00087g00014	347.7	301.31	400.93	813.49	901.19	907.74	113.48	108.74	108.3	15.99	24.76	21.5
Peaxi162Scf00087g00044	106.63	94.77	80.43	28.31	42.58	45.34	235.06	233.64	217.49	71.94	59.66	79.27
Peaxi162Scf00087g00093	115.13	80.19	69.46	18.46	11.15	18.33	199.93	178.73	129.61	35.97	31.52	36.28
Peaxi162Scf00087g00513	282.79	391.21	627.59	1276.23	1475.96	1660.16	39.18	39.84	97.65	1285.96	1377.8	1409.48
Peaxi162Scf00087g02228	33.22	24.3	52.4	191.99	248.36	185.21	6.75	11.84	15.09	15.99	9.01	9.41
Peaxi162Scf00088g00035	224.85	149.44	229.1	7.38	7.1	10.61	457.95	729.98	476.7	117.9	121.57	76.59
Peaxi162Scf00088g00042	683.03	414.3	477.7	205.53	118.6	191	1881.8	1824.96	1336.9	452.64	642.75	455.49
Peaxi162Scf00088g00044	17	13.36	19.5	72.61	87.18	68.49	45.93	49.53	45.27	177.86	166.6	116.9
Peaxi162Scf00088g00085	69.54	89.91	115.77	135.38	200.71	163.03	41.88	43.07	57.7	117.9	132.83	135.71
Peaxi162Scf00088g00614	720.12	523.64	756.76	788.87	1014.72	1254.05	563.33	869.95	937.42	928.25	911.78	1001.01
Peaxi162Scf00088g00819	401.01	332.9	299.78	173.53	180.44	197.75	1113.14	1127.27	964.06	319.74	348.95	372.19
Peaxi162Scf00088g00820	5818.93	6258.22	7225.19	10724.2	12108.8	11243	476.87	598.63	728.81	8850.86	10262.6	9009.13
Peaxi162Scf00088g01111	311.38	233.27	255.91	892.25	541.32	467.86	37.83	69.98	92.32	346.72	189.11	310.38
Peaxi162Scf00088g01218	288.98	267.29	369.24	439.36	725.82	530.56	77	79.67	101.2	66.95	72.04	68.53
Peaxi162Scf00089g00111	102.76	92.34	60.93	39.38	60.82	65.6	85.11	66.75	65.69	102.92	69.79	81.96
Peaxi162Scf00089g00146	316.79	343.83	320.5	178.45	209.84	237.3	478.22	499.58	529.08	222.82	252.15	223.04
Peaxi162Scf00089g00238	88.86	91.12	112.11	156.3	125.7	182.32	99.97	116.28	126.06	240.81	254.4	259.32
Peaxi162Scf00089g00522	104.31	110.56	108.46	166.14	165.23	160.13	135.09	113.05	125.17	503.59	515.55	476.99
Peaxi162Scf00089g00720	48.68	31.59	62.15	121.84	160.17	83.92	4.05	5.38	3.55	5	3.38	0
Peaxi162Scf00089g00838	462.05	388.78	389.96	274.44	260.52	197.75	71.6	82.9	60.36	7.99	5.63	12.09
Peaxi162Scf00089g00927	35.54	38.88	41.43	65.23	60.82	75.24	48.63	47.37	40.83	121.9	96.81	123.62
Peaxi162Scf00089g00938	85.77	93.55	77.99	24.61	28.38	42.44	35.12	39.84	40.83	19.98	34.9	22.84
Peaxi162Scf00089g01019	2068.42	1617.1	957.83	81.23	64.88	208.36	233.71	501.73	121.62	9.99	6.75	4.03
Peaxi162Scf00089g01020	17	24.3	15.84	62.77	67.92	55.95	1.35	1.08	1.78	7.99	4.5	2.69
Peaxi162Scf00089g01021	808.98	2111.59	931.02	875.02	686.28	709.98	332.32	318.69	205.95	249.8	359.08	257.98
Peaxi162Scf00089g01026	1217.72	978.04	996.83	603.04	642.69	600.01	630.87	613.7	540.62	33.97	39.4	37.62
Peaxi162Scf00089g01127	95.04	108.13	106.02	359.36	237.21	302.9	225.6	218.56	249.45	787.37	975.94	898.9
Peaxi162Scf00089g01131	71.86	60.75	75.55	175.99	153.07	145.66	39.18	45.22	39.06	548.56	724.92	569.7
Peaxi162Scf00089g01132	66.45	93.55	79.21	148.91	143.95	162.06	40.53	37.68	55.04	620.5	807.09	669.13
Peaxi162Scf00089g01338	67.22	53.46	59.71	23.38	23.32	22.19	83.76	53.83	32.85	11.99	16.88	2.69
Peaxi162Scf00089g01432	355.43	272.15	255.91	132.91	82.11	136.98	545.76	620.16	768.76	174.86	264.53	186.77
Peaxi162Scf00089g01433	119.76	143.36	130.39	219.06	174.36	228.62	268.83	292.85	236.13	511.59	524.55	519.99
Peaxi162Scf00089g01530	125.17	140.93	113.33	203.06	200.71	208.36	357.99	293.93	308.04	281.77	301.68	303.66
Peaxi162Scf00089g01742	63.36	51.03	62.15	77.53	100.36	108.04	35.12	40.91	21.31	45.96	30.39	40.31
Peaxi162Scf00089g01842	449.69	481.12	760.42	2319.85	2644.77	2632.53	155.35	191.65	208.61	6052.12	5092.46	6098.79
Peaxi162Scf00089g01843	12.36	9.72	14.62	44.3	34.47	24.12	0	1.08	0.89	4	4.5	4.03
Peaxi162Scf00089g01844	245.71	250.28	233.97	381.51	370	397.44	467.41	392.98	414.56	290.77	292.67	330.54
Peaxi162Scf00090g00143	134.44	132.43	174.26	326.13	345.67	265.28	18.91	16.15	14.2	388.69	351.2	354.72
Peaxi162Scf00090g00194	2035.2	2099.44	2180.11	3432.4	3356.39	3169.84	521.45	567.41	532.63	795.36	723.8	776.63
Peaxi162Scf00091g00064	3552.71	3548.87	2997.8	1411.6	2034.51	1808.72	3739.29	4273.3	4304.52	1485.8	1501.62	1543.85
Peaxi162Scf00091g00074	118.99	93.55	74.34	30.77	56.77	44.37	20.26	19.38	17.75	10.99	4.5	4.03
Peaxi162Scf00092g00152	129.03	142.15	146.23	268.29	294.99	262.38	4.05	5.38	2.66	50.96	54.03	47.03
Peaxi162Scf00092g01414	181.58	335.33	409.46	503.35	302.09	637.63	267.48	330.54	380.83	560.55	603.35	439.37
Peaxi162Scf00092g01517	144.49	98.41	164.51	220.29	267.62	266.24	97.26	103.36	113.63	341.72	417.62	356.07
Peaxi162Scf00092g01519	5869.92	5224.29	4504.01	127.99	172.33	106.11	22992.3	23299.2	21591.8	145.88	137.33	174.67
Peaxi162Scf00092g01520	1023.78	1008.41	854.25	12.31	29.4	19.29	4229.67	4110.73	3999.15	23.98	25.89	29.56
Peaxi162Scf00094g00094	20.86	12.15	26.81	29.54	51.7	61.74	4.05	0	2.66	4	9.01	5.37
Peaxi162Scf00094g00112	317.56	202.9	285.16	141.53	136.85	173.64	364.74	403.75	381.72	236.81	254.4	224.39
Peaxi162Scf00095g00120	55.63	52.24	87.74	237.52	195.65	324.12	29.72	20.46	33.73	1304.95	2034.06	1173
Peaxi162Scf00095g00411	13.91	12.15	14.62	24.61	25.34	33.76	12.16	18.3	21.31	18.98	28.14	49.71
Peaxi162Scf00095g01015	88.08	97.2	166.95	156.3	276.74	260.46	665.99	749.36	548.61	759.39	839.74	765.88
Peaxi162Scf00096g00005	1892.25	867.48	623.93	27.08	44.6	23.15	663.29	832.27	490.02	111.91	49.53	99.43
Peaxi162Scf00096g00084	18.54	31.59	10.97	54.15	30.41	35.69	20.26	24.76	30.18	108.91	86.68	65.84
Peaxi162Scf00096g00098	26.27	31.59	31.68	61.53	43.59	40.52	40.53	44.14	41.72	30.98	31.52	32.25
Peaxi162Scf00096g00412	183.89	168.88	225.44	78.76	109.48	90.68	348.53	312.23	304.49	77.94	69.79	71.21
Peaxi162Scf00096g00414	166.12	127.57	171.83	94.76	112.52	103.22	120.23	139.97	142.92	196.84	180.1	174.67
Peaxi162Scf00096g00715	132.9	34.02	75.55	1.23	1.01	10.61	25.67	27.99	15.09	8.99	7.88	14.78
Peaxi162Scf00096g01616	10601.7	8498.59	10360.7	926.71	887	2122.23	27790.7	31186.8	25362	9430.4	11621.2	8991.66
Peaxi162Scf00096g01848	474.42	575.89	478.92	262.14	288.91	291.32	755.15	918.4	778.52	344.72	339.95	365.47
Peaxi162Scf00098g00012	187.76	193.18	207.17	326.13	441.98	387.79	33.77	22.61	27.52	168.86	117.07	102.12
Peaxi162Scf00099g00168	2899.03	2997.29	2126.49	859.02	717.71	935.71	7789.29	7952.29	7435.48	759.39	1058.11	847.84
Peaxi162Scf00100g00017	76.49	71.68	93.83	281.83	339.59	448.56	6.75	3.23	5.33	932.25	669.76	784.69
Peaxi162Scf00100g00147	469.78	454.39	380.21	300.29	242.28	282.64	137.79	157.19	170.44	31.97	33.77	45.68
Peaxi162Scf00100g00318	67.99	54.67	85.3	121.84	95.29	120.58	31.07	29.07	53.26	246.8	284.79	247.23
Peaxi162Scf00100g00716	93.49	75.33	108.46	177.22	135.84	138.91	41.88	21.53	46.16	268.78	297.17	282.17
Peaxi162Scf00101g00166	244.16	252.71	218.13	120.61	140.91	142.77	132.39	167.96	123.39	132.89	128.32	110.18
Peaxi162Scf00101g00212	233.34	241.78	210.82	381.51	390.28	334.73	13.51	20.46	22.19	40.97	47.28	51.06
Peaxi162Scf00101g01910	645.95	854.11	547.16	255.98	220.99	382	3090.86	3200.94	2901.93	1239	1026.6	1130
Peaxi162Scf00102g00077	108.17	104.49	132.83	255.98	231.13	344.38	213.44	185.19	149.14	125.9	230.76	130.33
Peaxi162Scf00102g00521	200.89	227.2	264.44	361.82	373.04	388.75	231	229.33	224.59	770.38	626.99	693.32
Peaxi162Scf00102g00634	91.95	110.56	137.7	174.76	235.18	168.81	126.98	136.74	140.26	248.8	211.62	295.6
Peaxi162Scf00102g00925	107.4	88.69	99.93	50.46	64.88	77.17	189.13	189.49	229.92	549.56	504.29	591.2
Peaxi162Scf00102g00932	788.89	686.45	910.31	1364.84	1122.18	1203.88	60.79	86.13	138.48	1690.64	1333.9	1444.42
Peaxi162Scf00102g01135	471.32	458.04	426.52	285.52	193.62	269.14	998.31	1167.11	890.38	822.34	926.41	827.68
Peaxi162Scf00102g01138	989.01	1320.65	1124.78	147.68	215.92	168.81	1475.18	1990.76	2680.89	105.91	174.48	122.27
Peaxi162Scf00102g01356	326.84	323.18	360.71	174.76	196.66	262.38	339.08	357.45	303.6	158.87	119.32	124.96
Peaxi162Scf00102g01360	199.35	159.16	155.98	77.53	75.01	83.92	77	101.21	142.03	48.96	36.02	17.47
Peaxi162Scf00102g01431	1723.04	1641.4	1715.81	669.5	752.17	722.52	1626.48	1619.31	1417.68	383.69	423.25	439.37
Peaxi162Scf00102g01877	102.76	99.63	114.55	62.77	77.04	64.63	164.81	142.12	150.02	65.95	68.66	57.78
Peaxi162Scf00103g00071	37.09	27.94	25.59	18.46	13.18	17.36	66.19	131.35	126.94	78.94	72.04	79.27
Peaxi162Scf00103g00113	134.44	185.89	136.49	289.21	193.62	244.06	489.03	429.59	405.68	265.79	273.53	290.23
Peaxi162Scf00103g01214	47.91	44.95	53.62	108.3	85.15	102.25	22.97	27.99	29.29	39.97	24.76	38.97
Peaxi162Scf00104g00094	487.55	556.45	550.82	964.86	912.34	984.91	125.63	153.96	203.29	821.34	814.97	855.9
Peaxi162Scf00104g00156	44.04	58.32	39	61.53	78.06	73.31	21.61	26.92	25.74	30.98	22.51	25.53
Peaxi162Scf00105g00059	173.85	195.61	198.63	111.99	120.63	138.91	231	227.18	241.46	140.89	175.6	166.61
Peaxi162Scf00105g00616	280.48	249.07	254.69	114.45	108.47	157.24	310.71	360.68	371.95	162.87	135.08	158.55
Peaxi162Scf00105g01114	175.39	227.2	201.07	598.12	354.8	583.61	295.85	383.29	498.89	10072.9	10726.4	8493.17
Peaxi162Scf00105g01225	205.53	172.52	218.13	99.69	80.08	109.01	294.5	334.84	260.99	50.96	59.66	69.87
Peaxi162Scf00106g00322	183.12	181.03	190.1	358.13	291.95	350.17	220.2	201.34	238.79	1067.14	927.54	991.61
Peaxi162Scf00106g02319	3225.1	2850.28	2849.13	1489.14	1524.62	1428.65	5923.69	6914.38	5551.76	713.42	625.86	788.72
Peaxi162Scf00107g00910	51	44.95	59.71	167.37	228.08	245.02	447.15	595.4	760.77	6088.09	3712.41	5749.45
Peaxi162Scf00107g01115	916.38	3742.05	800.63	748.26	620.39	636.67	809.19	728.91	256.55	482.61	491.91	364.13
Peaxi162Scf00107g02025	132.13	114.21	152.33	72.61	77.04	63.67	529.55	472.66	387.04	84.93	81.05	122.27
Peaxi162Scf00108g00110	208.62	164.02	192.54	135.38	132.8	104.18	489.03	596.48	419	221.82	255.52	295.6
Peaxi162Scf00108g00224	126.72	140.93	115.77	216.6	222	216.08	77	69.98	92.32	557.55	498.66	409.81
Peaxi162Scf00108g00420	500.69	483.55	505.73	329.83	328.44	325.09	489.03	466.2	437.64	277.78	284.79	286.2
Peaxi162Scf00108g00615	408.74	303.74	470.39	1105.16	1068.45	907.74	83.76	81.83	80.78	1136.08	914.03	1214.65
Peaxi162Scf00108g01311	454.33	524.86	571.53	870.1	803.87	784.26	305.3	272.4	313.36	585.53	527.93	599.26
Peaxi162Scf00109g00031	2.32	3.64	7.31	11.08	12.16	30.87	5.4	10.77	3.55	1	6.75	6.72
Peaxi162Scf00110g00104	16.23	9.72	30.47	27.08	57.78	45.34	35.12	25.84	41.72	102.92	86.68	119.58
Peaxi162Scf00110g00120	41.72	31.59	46.31	119.38	72.99	80.07	167.51	147.5	176.65	118.9	110.31	130.33
Peaxi162Scf00110g00619	318.34	353.55	297.34	504.58	493.68	613.52	439.04	378.99	421.66	801.35	786.83	710.79
Peaxi162Scf00110g02022	414.92	494.49	377.77	797.49	566.66	595.19	1080.72	976.54	1012.88	649.48	724.92	863.96
Peaxi162Scf00110g02024	1536.05	981.68	814.04	524.27	573.76	562.39	678.15	640.62	699.52	774.38	645	749.75
Peaxi162Scf00111g00008	259.61	225.98	274.19	644.88	700.47	822.85	183.72	138.89	230.81	549.56	585.34	619.42
Peaxi162Scf00111g00009	28.59	49.81	60.93	121.84	118.6	121.55	0	0	1.78	0	1.13	0
Peaxi162Scf00111g00065	186.98	206.54	165.73	87.38	140.91	86.82	335.02	384.37	310.7	90.93	147.46	116.9
Peaxi162Scf00111g00077	244.16	537.01	533.75	236.29	196.66	274.93	353.94	353.15	361.3	276.78	210.5	257.98
Peaxi162Scf00111g00086	476.73	409.44	539.85	935.33	992.42	518.98	22.97	31.22	25.74	28.98	23.64	33.59
Peaxi162Scf00111g00221	112.04	93.55	96.27	24.61	29.4	17.36	412.02	447.89	343.54	137.89	162.09	147.8
Peaxi162Scf00111g00821	908.65	953.74	842.07	585.81	598.09	605.8	1264.44	1316.77	1253.45	616.5	579.71	556.27
Peaxi162Scf00111g00922	175.39	144.58	101.15	12.31	8.11	5.79	1377.92	1406.13	1074.13	1087.12	1014.21	923.08
Peaxi162Scf00111g00924	801.25	698.6	697.05	1369.76	1066.42	1072.69	632.22	625.55	546.83	828.33	837.49	759.16
Peaxi162Scf00111g01140	208.62	172.52	164.51	12.31	32.44	27.01	555.22	511.42	545.94	37.97	47.28	45.68
Peaxi162Scf00111g01144	1627.23	1630.46	1189.37	455.36	535.24	627.99	1975.02	2621.69	2275.21	6021.15	4599.42	4894.89
Peaxi162Scf00111g01321	20.09	18.22	29.25	46.77	51.7	53.06	47.28	35.53	40.83	27.98	23.64	28.22
Peaxi162Scf00111g01322	793.53	744.77	890.81	1303.3	1230.64	1324.47	210.74	232.56	260.99	3396.26	3526.67	3450.47
Peaxi162Scf00111g01324	26.27	29.16	25.59	40.61	50.69	65.6	56.74	53.83	68.35	108.91	104.69	103.46
Peaxi162Scf00111g01331	37.86	31.59	32.9	67.69	64.88	71.38	18.91	17.23	13.32	42.97	56.28	34.93
Peaxi162Scf00111g01457	46.36	43.74	62.15	99.69	86.17	75.24	70.25	77.52	102.09	168.86	159.84	161.24
Peaxi162Scf00111g01467	44.81	49.81	49.96	70.15	89.21	75.24	31.07	20.46	24.86	13.99	18.01	30.9
Peaxi162Scf00111g01476	2791.63	3025.23	2757.73	1951.88	1629.03	1927.37	4510.65	4504.79	4400.39	2181.24	2595.76	2305.69
Peaxi162Scf00111g01478	27.04	15.79	25.59	56.61	164.22	78.14	2.7	0	0	0	0	1.34
Peaxi162Scf00112g01720	130.58	110.56	123.08	55.38	61.84	42.44	5.4	14	10.65	6	4.5	2.69
Peaxi162Scf00112g02222	658.31	708.32	620.28	422.13	454.14	413.84	214.79	193.8	174.88	99.92	106.94	106.15
Peaxi162Scf00113g00316	93.49	116.64	74.34	28.31	57.78	27.97	36.47	37.68	26.63	17.99	11.26	5.37
Peaxi162Scf00114g00001	2382.89	3088.41	4111.62	11913.1	8668.22	19120.3	21368.5	27693	26882.6	93113.9	87779.6	86620.6
Peaxi162Scf00114g00035	32.45	77.76	67.02	216.6	294.99	309.65	9.46	15.07	2.66	5	1.13	6.72
Peaxi162Scf00114g00061	1715.31	1631.68	1184.5	124.3	114.55	164.96	3883.84	3677.91	3004.91	562.55	568.46	408.47
Peaxi162Scf00114g00110	78.81	94.77	97.49	28.31	35.48	46.3	25.67	27.99	37.28	13.99	12.38	24.19
Peaxi162Scf00115g00081	221.75	223.55	208.38	390.13	446.03	385.86	71.6	107.67	115.4	869.3	633.74	788.72
Peaxi162Scf00116g00083	1531.42	1477.38	1539.11	3268.72	2697.48	2900.7	575.48	773.05	1311.15	927.25	1426.2	1123.29
Peaxi162Scf00116g00311	180.03	143.36	243.72	334.75	437.92	309.65	58.09	33.38	47.05	13.99	19.14	14.78
Peaxi162Scf00116g00313	4867.01	5191.49	4444.3	2655.83	2129.8	2371.11	3617.71	3368.9	3624.53	1228.01	1247.22	1210.62
Peaxi162Scf00116g01620	815.16	797.01	911.53	4807.08	5429.42	5394.33	797.03	823.65	969.38	23068.4	22728.1	19580.9
Peaxi162Scf00116g01621	423.42	417.94	449.67	1690.97	2643.75	2679.8	424.18	442.51	444.74	11756.5	11874.5	9732.01
Peaxi162Scf00117g00118	108.95	104.49	124.3	91.07	71.97	60.77	28.37	21.53	26.63	14.99	4.5	16.12
Peaxi162Scf00117g00142	1112.64	1242.9	1229.59	2537.69	2266.65	2434.78	1132.05	1145.58	1304.94	4900.05	5302.96	4486.42
Peaxi162Scf00117g00144	810.52	855.33	757.98	459.05	398.39	464	1413.04	1381.37	1328.91	623.5	641.62	640.92
Peaxi162Scf00117g00211	61.04	54.67	71.9	14.77	37.51	31.83	14.86	25.84	23.97	13.99	21.39	36.28
Peaxi162Scf00117g00314	571.77	545.51	811.6	1448.52	2583.94	1340.86	9.46	10.77	14.2	42.97	66.41	44.34
Peaxi162Scf00117g00321	350.02	337.76	632.46	904.56	1219.49	1344.72	58.09	76.44	107.41	124.9	154.21	130.33
Peaxi162Scf00117g00418	254.98	233.27	303.44	527.97	486.58	532.49	120.23	125.97	90.55	877.29	875.76	923.08
Peaxi162Scf00117g00912	30.13	41.31	35.34	70.15	57.78	58.84	24.32	23.69	16.87	18.98	36.02	24.19
Peaxi162Scf00117g01016	469.78	465.33	494.76	625.19	763.32	790.05	13.51	25.84	31.96	23.98	19.14	21.5
Peaxi162Scf00117g01132	18593.4	15201.5	13040.4	4580.63	7664.65	3300.07	367.44	728.91	319.58	0	0	2.69
Peaxi162Scf00117g01515	57.95	74.11	74.34	227.68	278.77	272.03	39.18	47.37	56.81	783.37	957.93	846.5
Peaxi162Scf00118g00003	22.41	21.87	8.53	88.61	52.71	64.63	33.77	24.76	25.74	143.88	92.3	92.71
Peaxi162Scf00119g00023	195.48	256.35	177.92	475.05	281.81	326.05	687.61	580.33	577.01	282.77	272.41	350.69
Peaxi162Scf00119g00121	36.32	52.24	60.93	126.76	87.18	82	117.53	127.05	99.42	66.95	64.16	72.56
Peaxi162Scf00119g00138	1898.43	1739.81	1901.04	4752.93	5139.5	5026.79	1557.59	1509.49	1650.26	8389.24	7998.9	7759.54
Peaxi162Scf00119g00624	504.55	458.04	647.09	1201.15	866.72	1221.25	530.9	522.19	563.7	1987.4	1982.28	1781.67
Peaxi162Scf00119g00811	2069.97	2179.62	1565.92	1177.77	1040.07	969.47	3601.5	3856.63	3305.84	2933.63	2462.93	2630.85
Peaxi162Scf00119g00828	58.72	88.69	59.71	33.23	38.52	42.44	67.54	61.37	68.35	56.95	33.77	37.62
Peaxi162Scf00119g00830	290.52	312.24	361.93	504.58	832.25	532.49	81.05	80.75	90.55	97.92	74.29	100.77
Peaxi162Scf00119g00942	229.48	228.41	277.84	355.67	402.44	411.91	389.06	411.29	373.73	685.45	773.32	798.12
Peaxi162Scf00119g00948	6.18	8.5	7.31	28.31	32.44	36.66	0	3.23	1.78	9.99	0	6.72
Peaxi162Scf00119g01015	19.32	20.65	18.28	67.69	46.63	55.95	37.83	27.99	23.97	37.97	32.64	47.03
Peaxi162Scf00119g01214	23389.3	18509.8	22319	13053.9	12870	14041.5	14705.9	15180	14672.1	1628.69	2703.82	2109.52
Peaxi162Scf00120g00019	470.55	405.79	449.67	87.38	146.99	128.3	797.03	743.98	620.51	387.69	460.39	209.61
Peaxi162Scf00120g00021	2.32	6.07	2.44	98.46	42.58	97.43	25.67	20.46	14.2	798.36	965.81	822.31
Peaxi162Scf00120g00023	28.59	44.95	35.34	77.53	69.95	92.61	63.49	48.45	39.95	287.77	332.07	245.89
Peaxi162Scf00120g00517	1079.41	1222.24	941.99	647.34	651.81	713.84	676.8	708.45	750.12	1137.08	1202.2	1185.09
Peaxi162Scf00120g01314	509.96	550.37	398.49	171.07	153.07	185.21	286.39	262.71	253.89	267.78	235.26	247.23
Peaxi162Scf00120g10023	161.49	164.02	130.39	335.98	161.18	223.8	220.2	188.42	201.51	131.89	121.57	100.77
Peaxi162Scf00121g00117	135.22	125.14	114.55	81.23	79.07	64.63	117.53	118.43	88.77	103.92	124.95	139.74
Peaxi162Scf00121g00315	760.3	745.98	728.73	465.2	486.58	404.19	94.56	68.91	53.26	6	7.88	9.41
Peaxi162Scf00121g00414	503	458.04	531.32	270.75	244.3	254.67	595.75	652.46	727.92	212.83	226.26	237.82
Peaxi162Scf00121g01710	16.23	24.3	29.25	60.3	61.84	73.31	13.51	17.23	20.42	76.94	66.41	88.68
Peaxi162Scf00121g02310	319.11	286.73	355.84	591.96	682.23	557.57	293.15	312.23	308.04	514.59	556.07	592.55
Peaxi162Scf00121g02438	428.83	439.81	419.2	211.68	283.84	259.49	347.18	342.38	411.01	156.87	172.23	149.14
Peaxi162Scf00122g00144	27.82	29.16	37.78	67.69	64.88	46.3	28.37	41.99	44.39	38.97	30.39	33.59
Peaxi162Scf00122g02215	1723.81	2058.13	1914.45	4472.33	4016.31	4456.69	730.84	690.15	848.65	8110.46	6655.99	7254.33
Peaxi162Scf00122g02315	2860.4	2580.56	2729.7	5790.4	4918.51	5489.83	2705.85	2472.04	2489.15	9051.7	8736.2	9099.15
Peaxi162Scf00122g02518	530.05	558.88	531.32	312.6	305.13	382.97	328.27	397.29	395.92	65.95	82.17	88.68
Peaxi162Scf00123g00047	202.44	168.88	176.7	411.05	377.1	399.37	68.9	96.9	94.1	293.76	238.64	357.41
Peaxi162Scf00123g00068	152.99	132.43	155.98	852.87	505.84	793.91	217.49	261.63	235.24	4422.43	5200.52	4532.11
Peaxi162Scf00123g00096	19727.6	20446.4	19166.4	54624.2	53605.9	68841.3	22221	31903.9	29150.7	140041	131927	139271
Peaxi162Scf00123g01013	33.22	47.38	70.68	124.3	156.11	121.55	12.16	9.69	5.33	54.96	37.15	51.06
Peaxi162Scf00123g01116	1928.57	2110.37	2198.39	4510.48	3954.48	3955.07	324.22	331.61	404.8	1177.05	1244.97	1078.95
Peaxi162Scf00123g01728	24.73	29.16	25.59	100.92	66.9	69.45	62.14	58.14	40.83	149.88	139.58	174.67
Peaxi162Scf00124g01740	38.63	13.36	12.19	7.38	2.03	2.89	45.93	54.91	28.41	18.98	27.02	17.47
Peaxi162Scf00125g00042	611.18	563.74	441.14	239.98	265.59	168.81	148.6	191.65	362.19	7.99	4.5	12.09
Peaxi162Scf00125g00064	133.67	161.59	147.45	254.75	202.74	215.12	8.11	5.38	7.99	383.69	373.72	353.38
Peaxi162Scf00125g00122	738.67	524.86	586.16	105.84	110.49	244.06	1475.18	1278.01	1216.17	219.82	195.86	174.67
Peaxi162Scf00125g01022	9361.59	8332.14	7011.93	1578.98	1189.08	1338.94	21224	27400.2	23230.6	174.86	198.12	212.3
Peaxi162Scf00125g01025	424.96	466.54	383.86	227.68	231.13	252.74	559.27	595.4	637.38	697.44	691.15	720.19
Peaxi162Scf00125g01026	819.8	775.14	754.32	276.91	422.72	408.05	1107.74	1168.19	1162.02	1247.99	1228.09	1175.69
Peaxi162Scf00125g01117	2090.83	1889.25	1873.02	969.78	1305.66	1215.46	4703.83	4846.09	4517.57	4349.49	4185.18	4419.24
Peaxi162Scf00125g01319	25.5	53.46	48.74	9.85	6.08	7.72	13.51	20.46	23.97	2	3.38	0
Peaxi162Scf00126g00232	734.03	1003.55	1049.23	446.74	317.29	720.59	2107.4	1447.04	1165.57	3458.21	4807.67	3594.24
Peaxi162Scf00126g00624	500.69	385.14	294.91	145.22	120.63	147.59	2046.61	2072.59	1714.17	132.89	115.94	123.62
Peaxi162Scf00126g01125	82.67	117.85	82.87	150.14	141.92	166.88	91.86	61.37	69.24	338.73	395.1	368.16
Peaxi162Scf00126g01131	5465.82	5176.91	4922	2119.25	2627.53	3155.37	6777.46	6613.99	6575.29	3847.9	4135.65	4021.52
Peaxi162Scf00127g00166	1685.18	1669.34	1624.42	3724.07	2961.04	3931.92	4379.62	4499.41	4402.17	18946.7	16876.9	17538.6
Peaxi162Scf00128g00128	614.27	358.41	285.16	73.84	74	49.2	112.12	264.86	248.56	329.73	209.37	334.57
Peaxi162Scf00128g00139	136.76	153.08	90.18	81.23	67.92	77.17	988.86	997	909.02	290.77	401.86	323.82
Peaxi162Scf00128g00166	34	43.74	12.19	0	1.01	0	40.53	48.45	182.87	116.91	258.9	192.14
Peaxi162Scf00128g00168	485.23	434.95	556.91	271.98	339.59	218.98	27.02	55.99	27.52	3	1.13	1.34
Peaxi162Scf00128g00216	44.81	34.02	63.37	142.76	144.96	85.85	0	2.15	0.89	45.96	38.27	44.34
Peaxi162Scf00128g00316	87.31	69.25	79.21	157.53	138.88	111.9	91.86	97.98	82.56	109.91	118.19	130.33
Peaxi162Scf00128g00456	935.7	1035.14	866.44	638.73	550.44	629.92	520.1	549.1	554.82	364.71	309.55	319.79
Peaxi162Scf00128g00643	2063.01	2088.5	2122.83	1176.54	1433.38	1260.8	1372.51	1561.17	1521.54	1273.97	1230.34	1155.53
Peaxi162Scf00128g00726	266.57	257.57	233.97	209.22	131.78	154.34	665.99	762.28	499.78	841.32	729.42	687.95
Peaxi162Scf00128g00942	333.79	362.06	372.9	541.5	522.06	671.4	364.74	298.24	330.23	692.44	730.55	655.7
Peaxi162Scf00128g01038	108.17	164.02	171.83	470.12	488.61	569.14	24.32	32.3	44.39	646.48	455.89	517.3
Peaxi162Scf00128g01041	1301.17	1533.27	1228.37	879.94	867.73	803.55	1696.73	1900.32	1752.35	1247.99	1283.25	1344.99
Peaxi162Scf00128g01227	1524.46	1490.75	1545.21	831.95	819.08	696.48	2057.42	2268.54	2340.9	1273.97	1419.45	1440.39
Peaxi162Scf00128g01327	64.9	63.18	74.34	11.08	11.15	16.4	268.83	343.46	225.48	212.83	201.49	138.4
Peaxi162Scf00128g01329	1730.77	1849.16	1613.45	818.41	1289.44	719.63	3854.12	4484.33	3799.41	1535.76	1330.52	1600.28
Peaxi162Scf00128g01411	47.91	42.52	47.53	79.99	102.38	91.64	62.14	48.45	41.72	125.9	100.18	111.52
Peaxi162Scf00128g01416	147.58	144.58	181.57	289.21	342.63	308.69	176.97	166.88	194.41	320.74	363.59	427.28
Peaxi162Scf00128g01746	1958.7	2090.93	2081.4	1277.46	1412.1	1299.38	2708.55	2899.47	2585.91	1396.87	1650.21	1565.34
Peaxi162Scf00128g01749	81.9	80.19	110.89	1108.85	1588.48	1026.39	5.4	2.15	3.55	1053.15	799.21	984.89
Peaxi162Scf00128g01750	349.24	500.56	531.32	1017.78	504.83	1322.54	194.53	387.6	548.61	2038.36	2102.72	1875.73
Peaxi162Scf00128g01777	320.66	319.53	251.04	166.14	165.23	159.17	790.28	746.13	670.22	285.77	298.3	259.32
Peaxi162Scf00128g10012	1243.22	1646.26	1353.88	654.73	688.31	1277.2	9248.26	8787.78	8307.22	8502.15	8579.74	7993.33
Peaxi162Scf00129g00066	661.4	677.94	426.52	65.23	52.71	58.84	1068.56	1129.43	806.93	36.97	63.04	34.93
Peaxi162Scf00129g00225	78.81	71.68	103.58	162.45	191.59	192.93	97.26	90.44	152.69	75.94	126.07	123.62
Peaxi162Scf00129g00228	57.95	108.13	96.27	351.98	365.95	638.6	8.11	24.76	16.87	2	2.25	4.03
Peaxi162Scf00129g00313	118.99	147.01	118.21	210.45	281.81	186.18	17.56	14	23.08	175.86	159.84	151.83
Peaxi162Scf00129g00314	428.83	477.48	486.23	703.96	941.74	725.42	1.35	0	3.55	3	1.13	1.34
Peaxi162Scf00129g00321	263.48	284.3	311.97	71.38	176.39	60.77	2.7	4.31	0.89	0	0	0
Peaxi162Scf00129g00734	190.08	208.97	118.21	13.54	18.25	20.26	344.48	329.46	217.49	16.99	23.64	17.47
Peaxi162Scf00129g00823	23.95	35.23	25.59	51.69	50.69	60.77	25.67	19.38	28.41	23.98	14.63	20.15
Peaxi162Scf00129g00824	118.22	105.7	134.05	182.14	206.8	203.54	135.09	120.59	137.6	133.89	117.07	96.74
Peaxi162Scf00129g01040	311.38	332.9	297.34	509.51	595.05	545.03	541.71	442.51	459.84	1541.76	1080.63	1562.66
Peaxi162Scf00129g01121	271.2	289.16	288.81	155.07	184.49	139.87	182.37	232.56	216.6	86.93	103.56	79.27
Peaxi162Scf00129g01227	984.37	987.76	887.15	340.9	373.04	304.83	1137.46	1196.18	1217.94	481.61	481.78	564.33
Peaxi162Scf00129g01231	2820.22	3190.46	2128.93	1047.32	794.75	899.05	8630.9	9868.76	7610.36	5424.63	4605.05	5152.87
Peaxi162Scf00129g01334	86.54	120.28	79.21	262.14	214.91	258.53	160.76	135.66	173.99	165.87	141.83	161.24
Peaxi162Scf00129g01541	5020.77	4501.4	4212.76	1926.03	2754.25	2963.41	21099.7	16281.4	16953.5	1292.96	2477.56	1378.58
Peaxi162Scf00130g00067	118.22	116.64	114.55	56.61	48.66	24.12	168.86	186.26	151.8	29.98	31.52	13.44
Peaxi162Scf00130g00071	751.8	793.36	760.42	447.97	422.72	320.26	343.13	319.77	268.09	34.97	55.16	30.9
Peaxi162Scf00130g00214	104.31	116.64	115.77	189.53	188.55	240.2	287.74	215.33	247.67	244.8	202.62	300.98
Peaxi162Scf00130g00324	34.77	40.09	18.28	48	47.64	64.63	64.84	64.6	66.58	90.93	73.17	96.74
Peaxi162Scf00130g00619	98.9	88.69	77.99	365.52	362.91	281.68	13.51	11.84	9.76	155.87	90.05	77.93
Peaxi162Scf00130g01126	2226.04	2038.69	2471.36	1362.38	1479	1281.06	12.16	21.53	21.31	1	0	1.34
Peaxi162Scf00131g00029	711.62	804.3	520.35	155.07	157.12	197.75	3851.41	3092.2	2717.29	851.31	830.73	662.42
Peaxi162Scf00131g00081	1243.22	1240.47	1391.66	1922.34	2213.94	1866.6	166.16	199.18	197.96	27.98	30.39	25.53
Peaxi162Scf00131g00415	10.04	3.64	6.09	111.99	133.81	63.67	0	0	0.89	389.69	264.53	361.44
Peaxi162Scf00131g01117	442.74	513.92	555.69	2575.84	1862.18	2576.58	470.11	567.41	526.41	6650.64	6955.42	6156.57
Peaxi162Scf00131g01118	544.73	569.81	467.95	363.05	322.36	349.2	915.91	902.25	885.94	427.66	399.61	352.03
Peaxi162Scf00132g00006	107.4	114.21	112.11	66.46	57.78	87.78	85.11	87.21	139.37	116.91	84.42	92.71
Peaxi162Scf00132g00014	86.54	74.11	106.02	174.76	135.84	197.75	108.07	96.9	87.88	104.92	109.19	108.84
Peaxi162Scf00132g00018	806.66	1043.64	890.81	537.81	516.99	456.28	725.43	665.38	707.51	69.94	87.8	79.27
Peaxi162Scf00132g00026	45.59	59.53	60.93	111.99	60.82	97.43	270.18	422.05	337.33	770.38	530.18	618.08
Peaxi162Scf00132g00229	261.93	189.53	182.79	55.38	29.4	70.42	2892.28	3916.93	2822.04	1021.18	920.79	936.52
Peaxi162Scf00132g00524	17.77	20.65	23.15	64	18.25	50.16	8.11	11.84	12.43	33.97	45.03	38.97
Peaxi162Scf00132g00820	125.94	138.5	149.89	66.46	75.01	86.82	118.88	132.43	102.09	90.93	99.06	107.49
Peaxi162Scf00132g00822	252.66	301.31	286.38	64	38.52	61.74	120.23	135.66	110.96	4	5.63	2.69
Peaxi162Scf00133g00611	203.98	171.31	221.79	107.07	126.71	121.55	224.25	240.1	205.06	124.9	140.71	103.46
Peaxi162Scf00133g00613	1786.4	1465.23	1501.34	1123.62	1055.27	997.45	771.36	937.78	880.61	403.67	446.88	407.12
Peaxi162Scf00133g01113	31.68	35.23	36.56	3.69	14.19	22.19	49.98	53.83	23.97	16.99	10.13	16.12
Peaxi162Scf00133g01415	14.68	13.36	20.72	36.92	25.34	41.48	36.47	35.53	25.74	31.97	36.02	38.97
Peaxi162Scf00134g00189	129.81	172.52	108.46	4.92	7.1	4.82	90.51	133.51	76.34	4	2.25	5.37
Peaxi162Scf00134g01716	71.86	82.62	49.96	20.92	22.3	12.54	64.84	94.75	94.99	2	3.38	9.41
Peaxi162Scf00134g02024	330.7	261.21	361.93	743.34	1296.53	903.88	143.2	129.2	172.22	279.77	249.9	232.45
Peaxi162Scf00135g00056	226.39	149.44	112.11	72.61	87.18	75.24	212.09	163.65	149.14	122.9	102.43	181.39
Peaxi162Scf00135g00086	582.59	595.33	399.71	141.53	128.74	99.36	1577.85	1806.65	1432.77	351.72	379.35	313.07
Peaxi162Scf00136g00006	333.79	392.43	357.06	190.76	266.61	226.69	205.34	200.26	227.25	57.95	81.05	55.09
Peaxi162Scf00136g00045	23.18	13.36	21.94	43.07	27.37	52.09	20.26	19.38	15.98	43.96	28.14	30.9
Peaxi162Scf00137g00026	238.75	242.99	162.08	111.99	120.63	140.84	360.69	385.45	364.85	132.89	142.96	167.96
Peaxi162Scf00137g01111	144.49	331.68	252.25	52.92	60.82	93.57	22.97	47.37	65.69	49.96	55.16	61.81
Peaxi162Scf00138g00092	23.18	21.87	31.68	18.46	19.26	2.89	5.4	12.92	19.53	16.99	23.64	21.5
Peaxi162Scf00139g00015	17	20.65	35.34	45.54	56.77	96.47	9.46	25.84	32.85	101.92	137.33	92.71
Peaxi162Scf00139g00031	39.41	34.02	29.25	7.38	6.08	4.82	85.11	78.6	63.92	16.99	24.76	26.87
Peaxi162Scf00139g00057	30.13	19.44	30.47	14.77	7.1	14.47	5.4	4.31	5.33	5	5.63	10.75
Peaxi162Scf00139g00615	93.49	74.11	52.4	145.22	116.58	126.37	106.72	104.44	112.74	43.96	39.4	67.18
Peaxi162Scf00140g00065	455.87	436.17	383.86	273.21	237.21	291.32	792.98	829.04	702.18	347.72	392.85	396.37
Peaxi162Scf00140g01214	177.71	154.3	74.34	16	20.27	14.47	182.37	332.69	229.92	65.95	49.53	57.78
Peaxi162Scf00140g01220	693.85	756.91	612.96	324.9	378.11	419.62	1866.94	1838.95	1845.56	881.29	938.8	924.43
Peaxi162Scf00141g00022	205.53	181.03	164.51	98.46	49.67	114.79	522.8	559.87	410.12	389.69	517.8	381.59
Peaxi162Scf00141g00032	45.59	52.24	30.47	67.69	129.75	75.24	1.35	1.08	0.89	1	1.13	1.34
Peaxi162Scf00141g00062	5997.41	4995.88	3236.65	980.86	853.54	1456.62	1560.29	1571.94	1335.12	3137.47	3642.62	2982.89
Peaxi162Scf00141g00076	31.68	42.52	25.59	38.15	55.75	70.42	72.95	68.91	63.03	63.95	63.04	43
Peaxi162Scf00141g00081	131.35	227.2	281.5	315.06	348.72	475.57	217.49	222.87	211.28	527.57	704.66	681.23
Peaxi162Scf00141g00095	23.18	15.79	15.84	43.07	23.32	34.73	56.74	45.22	45.27	22.98	24.76	20.15
Peaxi162Scf00141g00327	40.95	36.45	39	61.53	99.34	102.25	20.26	22.61	18.64	496.6	411.99	494.46
Peaxi162Scf00141g00331	73.4	46.17	56.06	20.92	29.4	45.34	996.96	1118.66	805.16	336.73	442.38	467.59
Peaxi162Scf00141g00342	297.48	270.93	196.2	67.69	75.01	54.99	433.64	468.35	362.19	25.98	50.65	47.03
Peaxi162Scf00141g00718	7.73	12.15	12.19	45.54	21.29	24.12	8.11	16.15	13.32	55.95	74.29	51.06
Peaxi162Scf00141g00812	982.83	873.55	1312.45	1997.41	2107.5	2752.15	148.6	157.19	237.02	3166.45	3074.16	3129.34
Peaxi162Scf00141g01221	162.26	182.24	163.29	104.61	109.48	93.57	395.81	456.51	403.91	149.88	202.62	201.55
Peaxi162Scf00145g00812	2151.09	1697.29	1908.36	763.03	1072.5	872.04	2093.89	2104.89	1852.66	1806.54	1320.39	1645.96
Peaxi162Scf00145g01216	609.63	770.28	796.98	1007.94	1290.45	1117.07	156.7	142.12	156.24	267.78	240.89	223.04
Peaxi162Scf00146g00097	75.72	78.97	77.99	45.54	62.85	43.41	108.07	103.36	100.31	109.91	84.42	100.77
Peaxi162Scf00146g01328	558.64	539.44	576.41	801.18	946.8	901.95	349.88	307.93	305.37	1941.43	1936.13	1769.58
Peaxi162Scf00147g01918	15.45	30.37	28.03	71.38	43.59	75.24	27.02	23.69	18.64	163.87	175.6	151.83
Peaxi162Scf00149g00023	392.51	652.43	330.25	55.38	66.9	221.87	16.21	20.46	68.35	34.97	38.27	18.81
Peaxi162Scf00149g00721	181.58	193.18	201.07	333.52	340.61	379.11	155.35	113.05	139.37	994.2	927.54	853.21
Peaxi162Scf00149g00811	159.94	164.02	175.48	333.52	310.19	338.59	328.27	297.16	323.13	1329.93	1315.89	1218.68
Peaxi162Scf00149g00813	249.57	245.42	253.47	162.45	144.96	116.72	236.41	230.41	235.24	196.84	166.6	190.8
Peaxi162Scf00149g00920	5.41	6.07	9.75	27.08	38.52	31.83	0	3.23	1.78	2	1.13	2.69
Peaxi162Scf00149g01016	2234.54	2092.15	2221.54	5294.43	4597.17	5177.28	3739.29	3822.18	4016.9	9544.31	8323.09	9253.67
Peaxi162Scf00150g00079	496.82	520	459.42	335.98	285.87	329.91	784.87	992.69	765.21	418.66	387.23	454.15
Peaxi162Scf00152g00093	108.17	131.21	149.89	210.45	227.07	168.81	133.74	130.28	119.84	131.89	153.09	142.43
Peaxi162Scf00152g00234	118.22	173.74	185.23	417.2	410.55	309.65	118.88	100.13	113.63	1032.17	1250.6	1125.97
Peaxi162Scf00152g00236	787.34	709.53	756.76	386.44	386.22	394.54	956.44	1022.84	825.57	544.56	502.04	478.34
Peaxi162Scf00152g00237	51	61.96	29.25	3.69	2.03	10.61	262.07	269.17	133.16	10.99	19.14	9.41
Peaxi162Scf00152g00242	32.45	30.37	43.87	56.61	95.29	64.63	33.77	17.23	20.42	181.85	252.15	185.42
Peaxi162Scf00152g00332	49.45	37.66	56.06	11.08	21.29	22.19	39.18	32.3	29.29	9.99	20.26	18.81
Peaxi162Scf00152g00532	145.26	148.22	173.04	44.3	79.07	62.7	198.58	129.2	135.82	29.98	30.39	37.62
Peaxi162Scf00152g00648	42.5	23.08	29.25	12.31	5.07	16.4	18.91	11.84	33.73	7.99	14.63	9.41
Peaxi162Scf00152g00736	87.31	80.19	114.55	139.07	128.74	159.17	276.93	341.3	213.05	116.91	144.08	143.77
Peaxi162Scf00152g00934	68.77	54.67	82.87	93.53	165.23	86.82	22.97	24.76	24.86	9.99	9.01	8.06
Peaxi162Scf00152g01016	1270.26	1308.5	1115.04	88.61	208.82	110.93	2285.72	2344.99	2244.14	272.78	386.1	378.91
Peaxi162Scf00152g01220	569.45	715.61	604.43	241.22	356.83	453.39	3248.91	2966.23	3075.93	1335.92	1430.71	1482.04
Peaxi162Scf00152g01330	41.72	40.09	42.65	135.38	90.22	117.69	35.12	38.76	37.28	30.98	27.02	24.19
Peaxi162Scf00152g01427	89.63	103.27	97.49	57.84	67.92	64.63	194.53	129.2	160.68	127.9	97.93	94.06
Peaxi162Scf00152g01525	24.73	18.22	26.81	39.38	67.92	39.55	16.21	29.07	11.54	14.99	22.51	20.15
Peaxi162Scf00152g01634	104.31	130	110.89	143.99	248.36	199.68	117.53	130.28	119.84	195.84	261.15	217.67
Peaxi162Scf00153g01321	47.91	36.45	53.62	118.15	81.1	108.04	43.23	37.68	32.85	352.72	355.71	309.04
Peaxi162Scf00153g01843	24.73	13.36	20.72	62.77	100.36	37.62	6.75	5.38	10.65	0	2.25	6.72
Peaxi162Scf00154g00517	554.77	507.85	733.61	950.09	1169.82	1083.3	228.3	292.85	316.91	554.55	568.46	521.33
Peaxi162Scf00154g00620	80.36	87.48	106.02	134.15	181.45	176.53	28.37	27.99	32.85	49.96	40.52	40.31
Peaxi162Scf00154g00926	1097.95	901.49	937.12	507.04	382.17	596.15	3924.36	4251.77	4582.37	1726.61	1770.65	1260.34
Peaxi162Scf00156g00014	129.81	117.85	129.17	180.91	228.08	192.93	41.88	35.53	35.51	79.94	63.04	48.37
Peaxi162Scf00156g00015	136.76	223.55	207.17	2556.15	2660.99	3526.76	235.06	318.69	379.94	16453.7	14864.3	15335
Peaxi162Scf00156g00061	73.4	76.54	96.27	44.3	33.45	37.62	64.84	77.52	73.68	48.96	48.4	45.68
Peaxi162Scf00156g00513	34	27.94	37.78	14.77	16.22	17.36	52.69	49.53	28.41	14.99	10.13	28.22
Peaxi162Scf00156g01113	82.67	70.47	99.93	318.75	529.16	267.21	18.91	31.22	24.86	249.8	373.72	221.7
Peaxi162Scf00157g00065	44.81	55.89	49.96	19.69	14.19	35.69	81.05	124.89	80.78	38.97	39.4	37.62
Peaxi162Scf00157g01525	23.18	19.44	17.06	100.92	64.88	84.89	55.39	49.53	51.49	216.83	273.53	201.55
Peaxi162Scf00158g00003	247.25	195.61	147.45	45.54	34.47	42.44	7177.33	7196.46	4030.22	841.32	1166.18	642.26
Peaxi162Scf00158g00011	319.88	342.62	325.37	849.18	1003.57	946.32	90.51	100.13	106.53	1213.02	1175.18	1226.75
Peaxi162Scf00158g00077	221.75	283.08	155.98	178.45	130.77	121.55	495.78	354.22	337.33	163.87	160.97	157.21
Peaxi162Scf00159g00038	17.77	8.5	20.72	94.76	79.07	92.61	0	2.15	1.78	11.99	3.38	6.72
Peaxi162Scf00159g00048	0.77	0	0	38.15	42.58	48.23	0	2.15	3.55	988.2	1189.82	1394.7
Peaxi162Scf00159g00068	6512.01	6382.14	6314.88	3491.47	3656.45	3444.77	5294.18	5028.05	4352.46	2335.12	1901.23	2100.11
Peaxi162Scf00159g00143	11.59	13.36	12.19	33.23	34.47	22.19	2.7	7.54	7.99	3	3.38	5.37
Peaxi162Scf00159g01028	1301.94	1562.43	1096.76	657.19	607.21	755.32	2819.33	2941.46	2920.58	4917.04	4946.12	5150.18
Peaxi162Scf00160g00117	58.72	55.89	65.81	45.54	18.25	25.08	70.25	89.36	88.77	33.97	37.15	43
Peaxi162Scf00160g00127	167.67	160.37	147.45	68.92	61.84	72.35	251.27	206.72	153.57	25.98	19.14	17.47
Peaxi162Scf00160g00313	22.41	17.01	26.81	36.92	44.6	44.37	9.46	17.23	7.99	12.99	14.63	13.44
Peaxi162Scf00160g00511	42.5	30.37	35.34	68.92	49.67	54.02	67.54	60.29	62.14	37.97	49.53	40.31
Peaxi162Scf00160g00516	1488.15	1484.67	2025.34	2953.66	3202.31	2586.23	54.04	71.06	89.66	863.3	794.71	752.44
Peaxi162Scf00160g00626	7.73	13.36	10.97	67.69	98.33	87.78	13.51	10.77	8.88	31.97	36.02	32.25
Peaxi162Scf00160g00714	123.63	138.5	136.49	50.46	61.84	54.99	225.6	243.33	248.56	136.89	120.44	114.21
Peaxi162Scf00160g00717	1038.46	978.04	920.06	183.37	298.03	331.84	2439.72	2219.02	2226.38	807.35	963.56	861.28
Peaxi162Scf00160g00833	280.48	294.02	320.5	527.97	527.13	438.92	1.35	6.46	2.66	0	3.38	2.69
Peaxi162Scf00160g00837	236.43	290.37	293.69	550.12	678.17	465.93	4.05	5.38	7.99	18.98	19.14	18.81
Peaxi162Scf00160g01119	195.48	273.36	224.23	287.98	410.55	381.04	410.67	333.77	339.99	606.51	597.72	619.42
Peaxi162Scf00160g01329	313.7	279.44	153.55	36.92	21.29	75.24	336.37	444.66	257.44	1	2.25	0
Peaxi162Scf00160g01333	191.62	156.73	95.05	23.38	9.12	54.99	190.48	239.02	149.14	1	1.13	0
Peaxi162Scf00160g01617	98.13	111.78	113.33	205.53	148	170.74	135.09	144.27	95.87	182.85	176.73	171.99
Peaxi162Scf00160g01744	9375.5	8344.29	10375.3	11892.2	17415.5	14738.9	3354.28	3401.2	3687.56	16975.3	16001.2	16176.1
Peaxi162Scf00160g01756	156.08	172.52	158.42	318.75	244.3	269.14	252.62	221.79	245.01	278.78	284.79	296.95
Peaxi162Scf00161g00144	83.45	89.91	68.24	187.07	124.69	141.8	260.72	211.03	226.37	130.89	102.43	114.21
Peaxi162Scf00163g00217	465.92	388.78	430.17	854.1	825.16	657.89	213.44	176.57	209.5	778.37	592.09	819.62
Peaxi162Scf00163g00910	9620.43	10279.7	11854.7	33645.9	30984	35951.6	2592.38	3152.49	3304.96	132784	113275	119353
Peaxi162Scf00163g01014	14207.7	15129.8	15650.7	36536.8	33211.1	39618.2	2196.56	2912.39	3056.4	119214	108523	108560
Peaxi162Scf00164g00126	10.04	18.22	12.19	18.46	49.67	22.19	4.05	4.31	9.76	33.97	39.4	43
Peaxi162Scf00164g00512	156.08	653.64	366.8	93.53	122.66	253.7	189.13	231.48	529.08	1223.01	648.38	682.57
Peaxi162Scf00164g01110	0.77	2.43	2.44	20.92	26.36	33.76	9.46	5.38	5.33	845.32	847.62	870.68
Peaxi162Scf00164g01131	495.28	483.55	227.88	126.76	119.62	86.82	135.09	120.59	126.94	42.97	37.15	34.93
Peaxi162Scf00165g00062	421.1	577.1	475.26	937.79	912.34	776.54	214.79	177.65	194.41	1425.85	1466.73	1408.14
Peaxi162Scf00165g00078	34.77	49.81	28.03	4.92	7.1	15.43	99.97	114.13	84.33	172.86	230.76	190.8
Peaxi162Scf00165g00818	11039.8	10397.5	10018.3	4302.5	4907.36	8708.87	4244.53	4537.09	4307.18	11106	10657.7	10205
Peaxi162Scf00165g01815	30.13	29.16	35.34	35.69	57.78	68.49	31.07	29.07	31.07	46.96	34.9	36.28
Peaxi162Scf00166g00053	1511.33	1512.61	1320.98	705.19	950.86	682.97	1645.4	1777.58	1390.16	808.35	876.88	842.46
Peaxi162Scf00166g00072	357.74	262.43	290.03	198.14	192.6	171.71	303.95	305.77	272.53	174.86	177.85	171.99
Peaxi162Scf00166g00328	85.77	70.47	63.37	40.61	59.81	31.83	83.76	92.59	84.33	22.98	27.02	30.9
Peaxi162Scf00166g00411	96.58	112.99	114.55	254.75	276.74	326.05	33.77	39.84	29.29	519.58	572.96	514.62
Peaxi162Scf00166g00427	112.04	86.26	102.36	177.22	189.56	166.88	9.46	16.15	18.64	24.98	23.64	28.22
Peaxi162Scf00166g00525	401.01	407.01	360.71	701.49	538.28	599.05	670.05	720.29	644.48	902.27	756.44	773.94
Peaxi162Scf00166g00728	40.18	10.93	28.03	13.54	10.14	9.65	0	4.31	5.33	6.99	3.38	6.72
Peaxi162Scf00166g00931	731.71	810.37	1126	3576.39	3561.16	4054.43	1017.23	1441.66	1463.84	13767.9	13260.2	12954.1
Peaxi162Scf00166g00932	437.33	320.75	478.92	1199.92	1409.06	1491.35	55.39	51.68	43.5	961.23	1171.81	740.35
Peaxi162Scf00166g00933	17.77	18.22	26.81	40.61	45.62	40.52	25.67	27.99	33.73	30.98	36.02	28.22
Peaxi162Scf00166g00946	25.5	40.09	29.25	95.99	71.97	87.78	33.77	37.68	28.41	66.95	55.16	60.46
Peaxi162Scf00166g01045	156.08	87.48	241.29	611.65	712.64	860.47	13.51	12.92	23.08	526.58	926.41	528.05
Peaxi162Scf00166g01118	174.62	128.78	184.01	776.57	1047.16	453.39	2.7	4.31	2.66	0	0	0
Peaxi162Scf00166g01214	2838.77	3105.42	2883.25	1661.43	1751.69	1548.26	1695.38	1359.83	1200.19	767.38	881.39	638.23
Peaxi162Scf00166g01215	303.66	227.2	296.12	135.38	163.21	107.08	32.42	18.3	15.09	1	1.13	1.34
Peaxi162Scf00167g00083	226.39	110.56	219.35	76.3	25.34	47.27	1.35	11.84	36.4	127.9	266.78	174.67
Peaxi162Scf00167g00513	314.47	330.47	298.56	190.76	175.37	193.89	701.12	864.57	751.01	908.27	767.7	829.03
Peaxi162Scf00167g01221	914.06	961.03	818.91	1558.06	1752.7	1083.3	148.6	161.5	142.92	135.89	138.46	133.02
Peaxi162Scf00168g00009	125.94	170.09	104.8	55.38	55.75	45.34	194.53	157.19	138.48	33.97	45.03	25.53
Peaxi162Scf00168g00310	331.47	241.78	266.88	155.07	167.26	181.35	293.15	390.83	355.09	256.79	280.29	298.29
Peaxi162Scf00168g00521	457.42	537.01	478.92	535.35	1058.31	668.5	40.53	47.37	37.28	569.54	650.63	510.58
Peaxi162Scf00168g01522	23.18	21.87	34.12	8.61	9.12	17.36	17.56	41.99	23.97	27.98	38.27	51.06
Peaxi162Scf00169g00064	75.72	85.05	104.8	156.3	125.7	165.92	186.42	178.73	185.53	233.81	182.36	266.04
Peaxi162Scf00169g00319	42.5	49.81	31.68	1.23	6.08	7.72	89.16	92.59	57.7	2	7.88	6.72
Peaxi162Scf00170g00322	230.25	219.91	244.94	148.91	174.36	133.12	412.02	359.61	321.35	36.97	45.03	44.34
Peaxi162Scf00170g00412	71.09	46.17	64.59	107.07	82.11	95.5	85.11	86.13	88.77	85.93	97.93	95.4
Peaxi162Scf00170g00623	14.68	21.87	21.94	35.69	31.42	29.9	98.62	83.98	87.88	106.91	100.18	83.31
Peaxi162Scf00170g00822	231.03	291.59	380.21	534.12	428.8	460.14	174.27	144.27	102.09	251.8	370.34	291.57
Peaxi162Scf00170g01349	3767.51	4056.72	3540.09	2045.41	3223.59	2132.84	1183.39	1482.58	1250.79	125.9	167.72	145.11
Peaxi162Scf00171g00028	23.95	35.23	31.68	61.53	56.77	43.41	68.9	63.52	52.38	44.96	40.52	55.09
Peaxi162Scf00171g00106	1246.31	1007.19	1172.31	450.43	484.55	784.26	1376.57	1378.14	1499.35	722.42	927.54	734.97
Peaxi162Scf00171g00341	210.16	227.2	216.91	317.52	334.52	327.98	291.79	257.32	295.61	556.55	538.06	550.89
Peaxi162Scf00171g00419	1826.58	2059.34	2214.23	162.45	261.54	154.34	5257.7	5704.2	4846.03	755.39	1171.81	826.34
Peaxi162Scf00171g00618	74.18	81.4	98.71	135.38	157.12	202.58	37.83	39.84	39.95	113.91	95.68	103.46
Peaxi162Scf00171g00731	34.77	43.74	36.56	79.99	61.84	74.28	81.05	53.83	58.59	46.96	33.77	48.37
Peaxi162Scf00171g01120	711.62	654.86	386.3	60.3	36.49	93.57	2420.81	2245.93	1233.92	107.91	96.81	134.36
Peaxi162Scf00171g01126	1849.76	1504.11	1333.17	1012.86	987.35	1012.88	1862.89	2208.25	1706.18	1539.76	1368.8	1483.38
Peaxi162Scf00173g00018	30.13	40.09	46.31	114.45	100.36	88.75	29.72	45.22	37.28	120.9	95.68	145.11
Peaxi162Scf00173g00025	221.75	202.9	180.36	76.3	59.81	66.56	1468.43	1641.92	1595.22	572.54	531.31	579.11
Peaxi162Scf00173g00033	12.36	14.58	6.09	27.08	19.26	36.66	25.67	23.69	31.96	397.68	409.74	385.63
Peaxi162Scf00173g00210	30.91	27.94	26.81	40.61	42.58	89.71	27.02	11.84	27.52	121.9	112.57	94.06
Peaxi162Scf00173g00321	251.12	218.69	249.82	393.82	601.13	328.95	4.05	2.15	4.44	0	0	1.34
Peaxi162Scf00173g00323	689.22	694.95	727.51	1219.62	1229.63	1197.13	352.58	452.2	401.25	1972.41	1993.53	1793.76
Peaxi162Scf00173g00324	384.01	411.87	366.8	705.19	512.94	720.59	952.38	851.65	901.03	772.38	704.66	728.25
Peaxi162Scf00173g00414	26.27	23.08	31.68	19.69	8.11	16.4	27.02	32.3	34.62	6.99	5.63	10.75
Peaxi162Scf00173g00521	129.03	115.42	153.55	243.68	226.06	234.41	40.53	34.45	25.74	54.96	42.77	30.9
Peaxi162Scf00174g00073	74.95	136.07	106.02	166.14	141.92	172.67	198.58	127.05	229.92	134.89	112.57	131.68
Peaxi162Scf00174g00101	159.94	108.13	177.92	81.23	70.96	91.64	63.49	100.13	73.68	89.93	77.67	122.27
Peaxi162Scf00174g00314	193.17	173.74	125.52	99.69	71.97	107.08	322.87	303.62	373.73	87.93	69.79	68.53
Peaxi162Scf00175g00021	75.72	108.13	71.9	55.38	44.6	63.67	56.74	82.9	62.14	16.99	16.88	13.44
Peaxi162Scf00175g00022	214.03	241.78	229.1	40.61	45.62	23.15	422.83	404.83	371.95	14.99	21.39	24.19
Peaxi162Scf00175g00054	423.42	297.66	352.18	658.42	620.39	484.25	85.11	59.22	55.93	61.95	49.53	49.71
Peaxi162Scf00175g00420	55.63	47.38	58.49	104.61	85.15	91.64	151.3	156.12	142.03	131.89	106.94	139.74
Peaxi162Scf00175g00927	74.95	111.78	91.4	221.52	164.22	143.73	482.27	416.67	459.84	226.82	219.5	244.54
Peaxi162Scf00175g01139	84.99	140.93	103.58	23.38	21.29	21.22	221.55	218.56	110.96	26.98	38.27	25.53
Peaxi162Scf00175g10117	237.98	270.93	182.79	135.38	80.08	82.96	397.16	506.04	432.32	193.84	231.88	176.02
Peaxi162Scf00176g00036	193.17	431.31	158.42	123.07	66.9	143.73	1399.53	2285.77	2028.42	4457.41	4716.49	4458.21
Peaxi162Scf00177g00002	53.31	31.59	81.65	102.15	150.03	169.78	9.46	5.38	8.88	87.93	81.05	103.46
Peaxi162Scf00177g00311	326.84	368.13	342.43	168.6	164.22	172.67	399.87	392.98	386.16	95.92	148.59	110.18
Peaxi162Scf00177g00513	19.32	9.72	15.84	36.92	38.52	31.83	10.81	17.23	4.44	2	4.5	5.37
Peaxi162Scf00178g00161	84.99	64.39	81.65	147.68	80.08	191	33.77	35.53	37.28	80.93	46.15	44.34
Peaxi162Scf00179g00012	3.86	0	2.44	29.54	52.71	12.54	1.35	0	2.66	1	3.38	4.03
Peaxi162Scf00179g00123	482.14	506.63	485.01	182.14	177.4	191.97	322.87	298.24	261.88	113.91	142.96	88.68
Peaxi162Scf00179g00221	575.63	555.23	536.19	313.83	332.5	443.74	436.34	454.35	363.07	30.98	31.52	29.56
Peaxi162Scf00179g00311	410.28	492.06	411.89	270.75	234.17	319.3	678.15	697.68	538.84	1019.18	1203.32	1057.45
Peaxi162Scf00179g00543	31.68	35.23	45.09	81.23	76.03	61.74	0	1.08	0	0	0	0
Peaxi162Scf00180g00710	2726.73	1954.86	1890.08	505.81	427.79	505.48	9300.94	10810.9	8882.46	963.22	1124.53	1011.76
Peaxi162Scf00183g00067	23.18	27.94	31.68	3.69	5.07	19.29	35.12	27.99	27.52	6	5.63	4.03
Peaxi162Scf00183g00068	51	38.88	54.84	98.46	84.14	160.13	0	1.08	0	1	0	1.34
Peaxi162Scf00183g00923	414.92	355.98	215.7	40.61	49.67	38.59	5079.38	10560	9324.54	602.51	610.1	796.78
Peaxi162Scf00183g01421	1995.79	2033.83	2473.79	4206.5	4650.9	5640.31	2274.92	2762.74	2624.08	18457.1	16844.3	16409.9
Peaxi162Scf00184g00054	13.91	17.01	18.28	79.99	55.75	82	98.62	92.59	99.42	158.87	131.7	151.83
Peaxi162Scf00185g00039	652.9	448.32	366.8	50.46	33.45	60.77	2591.03	2801.5	1805.61	1505.79	1088.51	1405.45
Peaxi162Scf00185g00057	123.63	110.56	65.81	9.85	28.38	28.94	94.56	95.82	52.38	6.99	6.75	4.03
Peaxi162Scf00185g00071	298.25	289.16	240.07	151.38	175.37	187.14	4.05	6.46	11.54	6	3.38	2.69
Peaxi162Scf00185g00115	498.37	437.38	450.89	1457.14	1147.52	1392.96	270.18	299.31	294.72	356.71	406.36	485.06
Peaxi162Scf00185g00310	50.22	52.24	28.03	13.54	30.41	27.97	58.09	46.3	51.49	28.98	38.27	21.5
Peaxi162Scf00185g01121	20.09	27.94	19.5	40.61	45.62	49.2	6.75	8.61	4.44	7.99	4.5	12.09
Peaxi162Scf00185g01622	10.82	36.45	13.4	143.99	113.54	84.89	4.05	12.92	13.32	347.72	90.05	190.8
Peaxi162Scf00186g00025	368.56	524.86	470.39	875.02	796.77	747.6	164.81	193.8	223.7	2125.29	1887.72	1768.23
Peaxi162Scf00186g00093	78.81	178.6	129.17	1.23	2.03	61.74	324.22	207.8	288.51	26.98	50.65	26.87
Peaxi162Scf00186g00119	67.22	76.54	98.71	123.07	148	104.18	16.21	7.54	21.31	19.98	19.14	8.06
Peaxi162Scf00186g00122	999.83	1041.21	939.55	573.5	533.21	669.47	737.59	1038.99	1121.18	680.45	894.9	768.56
Peaxi162Scf00186g01010	15.45	19.44	23.15	48	32.44	43.41	36.47	20.46	26.63	25.98	37.15	32.25
Peaxi162Scf00188g00043	18379.3	16892.7	17467.7	9285.57	8424.93	10647.8	26807.2	26505.5	23812.9	16576.6	16333.2	13616.5
Peaxi162Scf00188g00064	5097.26	6230.27	5709.23	11881.1	10161.4	12472	3352.93	4000.91	4387.08	18392.2	19004.4	18227.9
Peaxi162Scf00188g00072	27.82	14.58	15.84	64	55.75	65.6	5.4	3.23	5.33	6.99	5.63	1.34
Peaxi162Scf00188g00081	44.81	24.3	31.68	12.31	4.05	7.72	37.83	45.22	78.12	1	0	0
Peaxi162Scf00188g00099	191.62	139.72	160.86	100.92	111.51	112.86	183.72	193.8	145.58	30.98	22.51	28.22
Peaxi162Scf00188g00617	85.77	75.33	70.68	143.99	139.89	162.06	272.88	248.71	289.39	449.64	407.49	425.93
Peaxi162Scf00188g00627	40.18	65.61	62.15	113.22	99.34	99.36	36.47	34.45	25.74	176.86	202.62	150.49
Peaxi162Scf00188g00923	40.18	75.33	34.12	11.08	9.12	12.54	20.26	20.46	16.87	8.99	5.63	6.72
Peaxi162Scf00188g00924	50.22	57.1	71.9	8.61	11.15	8.68	5.4	11.84	6.21	1	0	0
Peaxi162Scf00188g00930	142.94	173.74	175.48	221.52	229.1	322.19	349.88	329.46	379.94	459.63	392.85	502.52
Peaxi162Scf00188g01223	165.35	153.08	238.85	265.83	408.52	290.36	67.54	116.28	90.55	556.55	460.39	521.33
Peaxi162Scf00188g01311	33.22	41.31	32.9	6.15	6.08	12.54	29.72	25.84	11.54	0	3.38	0
Peaxi162Scf00189g00005	2.32	6.07	12.19	56.61	78.06	97.43	0	0	0	183.85	305.05	116.9
Peaxi162Scf00189g00053	4.64	4.86	6.09	19.69	56.77	58.84	0	0	4.44	14.99	15.76	8.06
Peaxi162Scf00189g00121	37.86	59.53	54.84	87.38	79.07	67.53	71.6	77.52	63.92	332.73	325.31	302.32
Peaxi162Scf00189g00521	8.5	2.43	8.53	38.15	35.48	42.44	4.05	1.08	1.78	6	2.25	1.34
Peaxi162Scf00189g00816	72.63	65.61	64.59	204.29	219.97	170.74	113.48	103.36	101.2	1218.02	1232.59	1121.94
Peaxi162Scf00189g00917	976.65	801.87	1041.92	574.73	570.72	564.32	374.2	378.99	318.69	248.8	275.79	271.42
Peaxi162Scf00190g00910	13.14	23.08	8.53	23.38	45.62	27.01	10.81	17.23	15.98	63.95	57.41	85.99
Peaxi162Scf00191g00102	109.72	100.84	127.95	299.06	209.84	180.39	22.97	33.38	23.08	30.98	18.01	29.56
Peaxi162Scf00191g00123	49.45	49.81	53.62	81.23	98.33	74.28	66.19	74.29	64.8	132.89	112.57	112.87
Peaxi162Scf00191g00212	165.35	121.5	147.45	83.69	79.07	84.89	241.81	302.54	212.16	167.86	171.1	182.74
Peaxi162Scf00191g01422	18.54	19.44	21.94	71.38	63.86	57.88	17.56	16.15	13.32	28.98	22.51	28.22
Peaxi162Scf00191g01425	160.71	161.59	149.89	327.36	261.54	273	241.81	236.87	262.76	343.72	330.94	329.19
Peaxi162Scf00191g01426	6886.75	6757.56	7272.71	4013.28	4714.76	4284.01	324.22	279.93	243.23	218.82	224.01	192.14
Peaxi162Scf00192g00005	19.32	12.15	19.5	62.77	52.71	42.44	0	1.08	6.21	19.98	16.88	20.15
Peaxi162Scf00192g00043	274.3	297.66	346.09	207.99	239.24	157.24	31.07	45.22	44.39	33.97	45.03	37.62
Peaxi162Scf00192g00521	125.94	100.84	99.93	203.06	160.17	166.88	49.98	53.83	63.03	79.94	52.91	106.15
Peaxi162Scf00192g00719	353.88	317.1	382.65	526.74	807.93	777.51	232.35	250.86	217.49	492.6	431.13	443.4
Peaxi162Scf00192g00835	210.94	195.61	180.36	97.22	67.92	109.97	568.73	570.64	722.6	269.78	246.52	300.98
Peaxi162Scf00192g00922	849.93	838.32	765.29	556.27	557.54	510.3	1595.41	1725.9	1675.11	592.52	654.01	654.35
Peaxi162Scf00192g01619	27.82	17.01	25.59	45.54	37.51	45.34	58.09	48.45	34.62	101.92	105.81	119.58
Peaxi162Scf00193g00023	204.76	187.1	216.91	465.2	576.8	426.38	55.39	51.68	46.16	177.86	147.46	124.96
Peaxi162Scf00193g00098	2551.33	1942.71	1097.97	30.77	9.12	108.04	40914.7	47234.6	36090.9	8807.9	7995.52	6780.02
Peaxi162Scf00194g00020	111.26	106.92	118.21	82.46	75.01	65.6	49.98	76.44	55.04	61.95	60.79	71.21
Peaxi162Scf00194g00215	2747.59	2148.03	2973.43	3345.02	5695.02	3533.52	1103.69	1099.28	975.6	1738.6	2017.17	1674.18
Peaxi162Scf00195g00521	55.63	49.81	57.28	114.45	80.08	80.07	64.84	62.45	76.34	62.95	72.04	48.37
Peaxi162Scf00195g01014	173.85	260	158.42	379.05	323.37	402.26	70.25	66.75	61.25	260.79	229.63	284.85
Peaxi162Scf00195g01017	28.59	38.88	25.59	104.61	116.58	119.62	13.51	11.84	11.54	314.75	362.46	315.76
Peaxi162Scf00196g00048	488.32	408.22	454.54	227.68	278.77	208.36	271.53	278.86	255.66	72.94	101.31	92.71
Peaxi162Scf00196g00087	86.54	82.62	67.02	46.77	55.75	54.02	117.53	114.13	118.07	105.91	97.93	118.24
Peaxi162Scf00196g00225	234.12	184.67	290.03	423.36	447.05	366.57	87.81	72.14	79.89	253.8	263.4	286.2
Peaxi162Scf00196g01022	2600.78	2805.32	3116.01	4361.57	5128.35	3448.63	13.51	16.15	26.63	3	1.13	2.69
Peaxi162Scf00198g00015	397.92	420.37	293.69	1375.91	1091.76	980.09	185.07	573.87	834.45	482.61	227.38	386.97
Peaxi162Scf00198g00088	3476.99	3937.66	3067.26	1204.85	1439.47	1487.49	4418.79	4115.03	3942.33	3149.46	3184.48	2962.73
Peaxi162Scf00198g00137	1837.39	2426.26	1095.54	871.33	715.68	612.55	1219.86	1061.6	700.41	232.81	203.74	214.98
Peaxi162Scf00200g00419	1115.73	1951.21	2358.03	3300.71	3268.2	2469.51	1464.38	1915.4	2294.74	1639.68	2434.79	2255.98
Peaxi162Scf00200g01316	2681.91	2398.31	2560.32	1677.43	1812.51	1572.38	2555.9	2627.08	2417.24	1802.55	1897.85	1766.89
Peaxi162Scf00201g00127	1459.56	755.7	1615.89	616.58	561.59	638.6	540.36	539.41	729.7	391.68	365.84	427.28
Peaxi162Scf00201g00240	200.12	267.29	186.45	129.22	123.67	135.05	266.13	396.21	592.99	130.89	126.07	149.14
Peaxi162Scf00201g00243	163.03	168.88	182.79	751.95	1252.94	612.55	8.11	18.3	10.65	83.93	42.77	33.59
Peaxi162Scf00202g00119	37.09	30.37	34.12	8.61	15.21	11.58	5.4	10.77	9.76	0	0	1.34
Peaxi162Scf00202g00189	5.41	2.43	6.09	52.92	67.92	91.64	0	1.08	8.88	33.97	45.03	20.15
Peaxi162Scf00202g00314	143.72	153.08	162.08	237.52	405.48	242.13	90.51	67.83	79.89	36.97	25.89	36.28
Peaxi162Scf00202g01112	91.95	95.98	91.4	52.92	49.67	64.63	181.02	183.03	164.23	112.91	114.82	128.99
Peaxi162Scf00203g00128	50.22	53.46	39	65.23	79.07	76.21	75.65	73.21	74.57	51.96	37.15	43
Peaxi162Scf00203g00315	3748.96	3701.96	3687.54	2383.85	2546.44	2462.75	2897.68	3291.38	3136.29	2314.13	2332.36	2092.05
Peaxi162Scf00203g01318	51.77	60.75	49.96	183.37	173.34	192.93	66.19	45.22	54.15	913.26	933.17	869.34
Peaxi162Scf00205g00004	271.2	245.42	407.02	776.57	1280.31	1684.28	181.02	127.05	532.63	4973.99	7370.78	5050.75
Peaxi162Scf00205g00026	26.27	24.3	23.15	30.77	35.48	54.99	58.09	73.21	64.8	46.96	57.41	65.84
Peaxi162Scf00205g00032	22.41	37.66	25.59	1.23	2.03	5.79	1.35	9.69	14.2	1	1.13	0
Peaxi162Scf00205g00619	55.63	35.23	59.71	185.83	137.86	168.81	191.83	185.19	213.05	2745.79	1977.77	2398.4
Peaxi162Scf00205g00818	87.31	98.41	92.61	157.53	141.92	161.1	77	85.06	78.12	524.58	524.55	487.74
Peaxi162Scf00205g00928	127.49	172.52	148.67	57.84	106.44	84.89	171.56	201.34	176.65	121.9	119.32	127.65
Peaxi162Scf00205g01018	412.6	369.35	369.24	262.14	215.92	248.88	132.39	167.96	152.69	23.98	10.13	16.12
Peaxi162Scf00205g01111	187.76	157.94	181.57	236.29	319.32	237.3	104.02	107.67	80.78	95.92	104.69	85.99
Peaxi162Scf00205g01127	88.08	93.55	95.05	110.76	179.43	147.59	118.88	145.35	162.45	175.86	222.88	167.96
Peaxi162Scf00205g01130	247.25	205.33	242.5	129.22	134.82	163.99	132.39	102.28	100.31	90.93	70.92	88.68
Peaxi162Scf00206g00311	1397.75	1053.36	1525.71	2478.61	2673.15	1896.5	5.4	2.15	5.33	2	2.25	0
Peaxi162Scf00206g01011	116.67	193.18	106.02	59.07	55.75	96.47	456.6	347.76	460.72	77.94	86.68	60.46
Peaxi162Scf00207g00021	567.13	566.17	647.09	185.83	401.43	242.13	607.9	482.35	519.31	256.79	274.66	247.23
Peaxi162Scf00207g00033	407.97	341.4	352.18	92.3	156.11	115.76	486.32	448.97	455.4	171.86	183.48	201.55
Peaxi162Scf00207g00045	1142.77	1138.41	889.59	455.36	428.8	399.37	2324.9	2528.02	2340.9	856.31	1061.49	713.47
Peaxi162Scf00207g00131	394.83	438.6	365.59	321.21	290.93	181.35	86.46	77.52	73.68	5	10.13	2.69
Peaxi162Scf00207g00253	146.81	140.93	185.23	70.15	133.81	55.95	154	147.5	119.84	20.98	20.26	16.12
Peaxi162Scf00207g00333	63.36	51.03	45.09	24.61	18.25	27.01	131.04	104.44	106.53	61.95	85.55	71.21
Peaxi162Scf00207g00334	98.9	126.35	101.15	1005.47	811.98	1629.3	194.53	222.87	296.5	24086.6	19298.2	19121.4
Peaxi162Scf00207g00336	27.82	31.59	20.72	175.99	135.84	140.84	43.23	48.45	39.06	195.84	155.34	131.68
Peaxi162Scf00207g00428	785.8	891.77	792.1	503.35	526.11	550.82	1327.93	1411.51	1255.23	945.24	901.65	906.96
Peaxi162Scf00207g00432	260.39	191.96	208.38	41.84	36.49	143.73	267.48	296.08	514.87	405.67	559.45	268.73
Peaxi162Scf00207g00442	142.94	126.35	106.02	262.14	189.56	223.8	4133.75	3080.35	2981.83	1828.53	2088.09	1522.35
Peaxi162Scf00207g00444	1057.78	1465.23	2288.56	3904.98	3481.08	4845.44	4240.47	5707.43	5900.63	10980.1	9754.92	10557
Peaxi162Scf00207g00636	141.4	134.86	129.17	91.07	93.26	83.92	187.78	215.33	208.61	78.94	77.67	77.93
Peaxi162Scf00207g00642	81.9	72.9	84.08	23.38	29.4	20.26	208.04	215.33	158.9	26.98	21.39	22.84
Peaxi162Scf00207g00737	30.91	27.94	32.9	79.99	108.47	62.7	29.72	36.61	39.95	101.92	78.8	72.56
Peaxi162Scf00207g00747	62784.3	64013.4	50504.4	19276.3	15352.6	17214.2	4928.08	8181.62	7993.86	30.98	33.77	33.59
Peaxi162Scf00207g00839	2813.27	2949.9	2319.03	1544.52	1886.51	1309.03	372.85	513.57	419	14.99	16.88	12.09
Peaxi162Scf00207g00941	68.77	55.89	36.56	141.53	170.3	172.67	433.64	513.57	456.28	1120.1	1007.46	1249.59
Peaxi162Scf00207g00945	46.36	48.6	37.78	70.15	85.15	80.07	44.58	35.53	43.5	149.88	156.47	153.18
Peaxi162Scf00207g01041	1937.84	1012.05	1969.29	678.11	320.33	611.59	202.63	314.39	714.61	433.65	249.9	354.72
Peaxi162Scf00207g01133	2194.36	3246.35	2605.41	569.81	534.22	785.23	2415.41	1847.57	1309.38	1404.87	2457.3	1746.74
Peaxi162Scf00207g01423	410.28	340.19	421.64	211.68	259.51	224.76	413.38	464.04	422.55	524.58	473.9	537.46
Peaxi162Scf00207g01542	3120.79	3265.79	2991.71	1746.35	1361.41	1875.28	7092.22	7473.17	7684.93	8146.43	9246.12	8295.65
Peaxi162Scf00208g00005	366.24	206.54	575.19	813.49	1265.11	968.51	0	1.08	0.89	0	0	0
Peaxi162Scf00209g00069	1283.39	961.03	818.91	152.61	146.99	472.68	417.43	611.55	789.18	124.9	142.96	166.61
Peaxi162Scf00209g00119	7.73	38.88	9.75	1.23	2.03	0	33.77	38.76	24.86	8.99	13.51	14.78
Peaxi162Scf00209g00122	1451.06	7716.16	1494.03	977.17	1201.24	809.34	3548.81	1991.84	1476.27	811.35	1123.4	503.87
Peaxi162Scf00209g00220	2677.28	2776.16	2613.94	1004.24	1449.6	1116.1	1179.34	1448.12	1407.03	388.69	443.51	288.88
Peaxi162Scf00209g00328	203.98	184.67	159.64	125.53	107.45	112.86	826.75	682.61	712.83	1082.13	1751.52	1072.23
Peaxi162Scf00209g00411	89.63	64.39	101.15	36.92	28.38	48.23	54.04	87.21	59.48	26.98	31.52	25.53
Peaxi162Scf00209g00412	75.72	65.61	79.21	46.77	58.8	37.62	31.07	36.61	29.29	26.98	27.02	28.22
Peaxi162Scf00209g00610	393.29	281.87	235.19	116.92	133.81	146.63	417.43	511.42	306.26	213.83	205.99	220.36
Peaxi162Scf00209g00844	530.05	551.59	550.82	1331.61	1292.48	962.72	178.32	172.27	163.34	514.59	477.28	518.65
Peaxi162Scf00209g00931	197.8	187.1	204.73	111.99	111.51	119.62	140.49	139.97	128.72	48.96	39.4	44.34
Peaxi162Scf00209g00937	1999.65	1669.34	1457.47	921.79	1209.35	1077.51	3770.36	3418.43	3085.69	1904.46	1752.64	1893.19
Peaxi162Scf00209g00940	30.13	37.66	28.03	237.52	232.14	225.73	85.11	58.14	51.49	1262.98	1452.09	1213.31
Peaxi162Scf00210g00163	148.35	140.93	62.15	12.31	17.23	14.47	653.84	1096.05	646.26	43.96	118.19	159.89
Peaxi162Scf00210g01615	573.32	619.63	524.01	860.25	1207.33	764	449.85	642.77	627.61	217.82	151.96	112.87
Peaxi162Scf00211g00111	1338.25	1004.76	994.39	445.51	378.11	628.95	355.29	363.91	269.86	189.85	196.99	229.76
Peaxi162Scf00211g00312	62.59	59.53	45.09	19.69	13.18	26.05	78.35	100.13	97.65	13.99	24.76	29.56
Peaxi162Scf00211g01734	381.7	413.08	391.18	748.26	506.85	579.76	378.25	357.45	369.29	648.48	720.42	554.92
Peaxi162Scf00213g00930	217.12	230.84	143.8	49.23	31.42	42.44	39.18	32.3	50.6	1	0	2.69
Peaxi162Scf00213g00943	1536.05	1555.14	1543.99	903.33	948.83	1174.94	3438.04	3475.49	3277.44	3366.29	3784.45	3205.93
Peaxi162Scf00213g01024	1039.23	1111.68	1225.93	2354.31	2112.57	2171.43	1722.4	2066.13	1926.34	2259.18	2180.39	2289.57
Peaxi162Scf00213g01314	53.31	46.17	54.84	102.15	139.89	83.92	16.21	17.23	24.86	61.95	68.66	60.46
Peaxi162Scf00213g01514	785.8	812.8	860.34	337.21	381.15	327.98	632.22	798.89	728.81	256.79	269.03	260.67
Peaxi162Scf00215g00411	39.41	43.74	35.34	62.77	97.32	51.13	51.33	40.91	45.27	38.97	38.27	59.12
Peaxi162Scf00216g00033	22.41	17.01	31.68	93.53	39.53	93.57	1303.62	1206.95	1009.33	5025.95	2774.74	3674.86
Peaxi162Scf00216g01419	17.77	17.01	17.06	1582.67	1467.85	1653.41	124.28	88.29	88.77	4909.04	4584.79	4622.13
Peaxi162Scf00217g00314	2924.53	3884.2	4205.45	10218.4	7260.18	10061.3	1387.37	1421.2	1573.03	2646.87	2923.32	2468.27
Peaxi162Scf00217g00712	71.86	80.19	90.18	169.84	177.4	159.17	14.86	15.07	10.65	44.96	39.4	28.22
Peaxi162Scf00218g00011	31.68	30.37	34.12	8.61	12.16	7.72	72.95	61.37	53.26	31.97	28.14	32.25
Peaxi162Scf00218g00126	80.36	98.41	126.74	431.97	462.25	357.89	5.4	19.38	17.75	14.99	15.76	9.41
Peaxi162Scf00218g00416	115.13	199.25	114.55	17.23	5.07	9.65	64.84	61.37	57.7	4	9.01	4.03
Peaxi162Scf00220g00211	1541.46	1587.94	2226.42	5815.02	5568.3	6713.97	2362.72	3220.32	3069.71	15400.6	15367.4	15946.4
Peaxi162Scf00220g00237	450.46	533.36	559.35	258.45	262.55	368.5	1569.75	1644.08	1597.88	1138.08	1028.85	967.42
Peaxi162Scf00220g00313	487.55	393.64	343.65	20.92	34.47	22.19	921.31	878.56	1074.13	10.99	10.13	14.78
Peaxi162Scf00220g00314	223.3	179.81	131.61	9.85	8.11	8.68	337.72	331.61	403.91	5	5.63	5.37
Peaxi162Scf00222g00057	974.33	462.9	497.2	225.22	252.41	76.21	880.79	995.92	565.47	111.91	119.32	87.34
Peaxi162Scf00222g00058	112.04	57.1	49.96	7.38	11.15	5.79	413.38	472.66	300.05	136.89	271.28	282.17
Peaxi162Scf00222g00121	444.28	399.72	510.6	252.29	195.65	274.93	906.45	1144.5	1039.51	1068.14	1024.35	1147.47
Peaxi162Scf00222g00321	1612.55	1773.83	1678.04	470.12	378.11	384.9	1061.81	1116.51	993.35	169.86	202.62	163.92
Peaxi162Scf00222g00337	13.14	23.08	6.09	73.84	45.62	80.07	67.54	85.06	79.01	259.79	254.4	244.54
Peaxi162Scf00222g00418	305.2	319.53	415.55	593.19	631.54	502.58	45.93	27.99	58.59	45.96	38.27	40.31
Peaxi162Scf00222g00427	43.27	25.51	39	11.08	9.12	8.68	6.75	9.69	7.1	0	4.5	2.69
Peaxi162Scf00222g00816	49.45	30.37	25.59	79.99	78.06	47.27	5.4	5.38	12.43	23.98	16.88	25.53
Peaxi162Scf00222g01020	66.45	54.67	53.62	45.54	34.47	34.73	64.84	92.59	71.9	43.96	48.4	47.03
Peaxi162Scf00224g00216	34	32.8	29.25	73.84	61.84	48.23	75.65	58.14	70.13	43.96	48.4	44.34
Peaxi162Scf00224g00411	115.9	92.34	42.65	6.15	8.11	15.43	455.25	414.52	371.06	4	4.5	8.06
Peaxi162Scf00225g00032	3031.93	2663.17	3329.26	4986.76	5273.31	5464.75	1930.44	2266.39	1914.8	4513.36	4028.72	3869.69
Peaxi162Scf00225g00218	141.4	144.58	143.8	301.52	196.66	187.14	271.53	219.64	227.25	97.92	129.45	153.18
Peaxi162Scf00225g00521	35.54	41.31	31.68	39.38	58.8	87.78	47.28	30.15	35.51	34.97	55.16	43
Peaxi162Scf00225g00525	7.73	13.36	10.97	32	14.19	35.69	151.3	202.41	168.67	1029.17	1306.88	1201.22
Peaxi162Scf00226g00320	185.44	244.21	213.26	87.38	66.9	102.25	326.92	319.77	425.21	236.81	272.41	291.57
Peaxi162Scf00226g00416	92.72	109.35	132.83	158.76	169.29	167.85	206.69	227.18	184.64	135.89	120.44	103.46
Peaxi162Scf00226g00823	256.52	387.57	299.78	455.36	546.39	543.1	717.33	545.87	667.56	694.44	669.76	721.54
Peaxi162Scf00227g00048	139.08	119.07	131.61	87.38	82.11	90.68	302.6	271.32	228.14	193.84	220.63	206.92
Peaxi162Scf00228g00036	225.62	222.34	242.5	287.98	372.03	382.97	155.35	133.51	178.43	287.77	317.43	286.2
Peaxi162Scf00228g00041	707.76	600.19	584.94	1032.55	744.06	1607.11	449.85	564.18	697.74	908.27	526.81	636.89
Peaxi162Scf00228g00322	5.41	8.5	7.31	95.99	151.04	78.14	1.35	2.15	1.78	0	1.13	0
Peaxi162Scf00229g00412	279.7	221.12	220.57	578.42	469.35	554.67	231	301.47	228.14	1135.08	1190.94	1117.91
Peaxi162Scf00230g00067	1168.27	1289.06	1292.95	676.88	569.7	840.21	2122.26	2573.24	2707.52	1768.57	2067.83	1873.04
Peaxi162Scf00230g00068	16.23	14.58	13.4	33.23	42.58	30.87	5.4	5.38	2.66	8.99	2.25	2.69
Peaxi162Scf00231g00029	719.35	781.21	837.19	953.79	1336.07	1253.08	64.84	92.59	107.41	522.58	532.43	463.56
Peaxi162Scf00231g00053	78.81	94.77	56.06	140.3	178.41	99.36	85.11	72.14	102.97	122.9	102.43	137.05
Peaxi162Scf00231g00216	97.36	92.34	93.83	214.14	274.72	171.71	1.35	1.08	1.78	4	2.25	5.37
Peaxi162Scf00231g00244	90.4	98.41	97.49	50.46	68.93	66.56	135.09	103.36	98.54	69.94	63.04	72.56
Peaxi162Scf00231g01116	119.76	110.56	95.05	57.84	76.03	78.14	118.88	109.82	113.63	85.93	94.55	112.87
Peaxi162Scf00232g00023	764.16	964.67	853.03	334.75	438.94	330.88	17.56	36.61	20.42	2	3.38	1.34
Peaxi162Scf00232g00030	1086.36	1212.52	1179.62	660.88	742.03	668.5	1438.71	1637.62	1791.4	711.43	741.81	826.34
Peaxi162Scf00232g00041	74.18	57.1	76.77	409.82	168.28	513.19	144.55	137.81	136.71	644.48	547.07	529.4
Peaxi162Scf00232g00045	45.59	29.16	30.47	281.83	61.84	416.73	82.4	91.52	73.68	298.76	275.79	272.76
Peaxi162Scf00232g00102	64.13	95.98	106.02	145.22	144.96	129.26	28.37	36.61	35.51	77.94	61.91	90.02
Peaxi162Scf00232g00418	1053.91	1098.32	1147.94	1618.36	2094.32	1479.77	810.54	646	595.66	1795.55	2216.41	1840.79
Peaxi162Scf00232g00419	45.59	31.59	48.74	200.6	56.77	113.83	62.14	40.91	29.29	45.96	43.9	61.81
Peaxi162Scf00232g00810	304.43	263.64	319.28	153.84	186.52	210.29	1015.88	1141.27	1167.34	2456.02	2186.02	2329.88
Peaxi162Scf00232g01126	89.63	26.73	30.47	8.61	4.05	7.72	494.43	511.42	419	808.35	764.32	773.94
Peaxi162Scf00232g01129	2075.37	1787.19	1877.89	1279.92	826.17	1170.12	6597.79	6864.85	4839.81	3354.3	5287.2	3614.4
Peaxi162Scf00235g00325	24.73	21.87	19.5	46.77	31.42	44.37	29.72	30.15	41.72	70.94	77.67	48.37
Peaxi162Scf00235g00519	51	54.67	52.4	75.07	89.21	99.36	106.72	85.06	89.66	50.96	64.16	53.75
Peaxi162Scf00235g00620	1211.54	1234.39	1140.63	732.26	725.82	768.83	2759.89	3668.22	3993.82	1870.49	1739.14	1886.47
Peaxi162Scf00235g00625	576.41	664.58	533.75	221.52	264.58	259.49	975.35	988.38	1030.63	404.67	426.62	369.5
Peaxi162Scf00235g00720	574.09	583.18	581.28	1379.6	1328.97	939.57	175.62	129.2	150.91	139.89	155.34	171.99
Peaxi162Scf00235g00839	62.59	49.81	59.71	100.92	103.4	82	12.16	8.61	12.43	35.97	30.39	41.65
Peaxi162Scf00236g00013	386.33	190.75	397.27	167.37	150.03	171.71	593.04	760.13	608.97	985.21	1113.27	1105.82
Peaxi162Scf00236g01011	282.79	387.57	268.1	88.61	75.01	138.91	351.23	352.07	237.02	102.92	119.32	99.43
Peaxi162Scf00237g00110	1285.71	1257.47	924.93	483.66	500.77	469.78	2025	2144.73	2125.19	146.88	159.84	193.48
Peaxi162Scf00237g00201	554.77	771.49	700.71	221.52	212.88	507.41	225.6	348.84	824.69	959.23	718.17	777.97
Peaxi162Scf00237g01510	395.6	443.46	342.43	801.18	697.43	684.9	924.02	681.53	821.13	1470.81	1326.02	1476.66
Peaxi162Scf00238g00037	75.72	42.52	64.59	167.37	261.54	151.45	10.81	2.15	5.33	38.97	37.15	43
Peaxi162Scf00238g00091	1202.26	1430	1111.38	742.11	827.19	656.93	417.43	577.1	482.03	350.72	324.19	315.76
Peaxi162Scf00238g00125	1651.95	1677.85	1603.7	1172.85	972.15	1052.43	665.99	860.26	847.77	511.59	381.6	628.82
Peaxi162Scf00241g00056	0	0	0	12.31	7.1	35.69	0	0	0	45.96	108.06	72.56
Peaxi162Scf00241g00149	457.42	563.74	510.6	957.48	676.14	841.18	675.45	647.08	726.15	865.3	881.39	991.61
Peaxi162Scf00241g00221	1056.23	789.72	658.05	374.13	276.74	352.1	1350.9	1063.75	1142.49	2104.3	1299	1805.86
Peaxi162Scf00241g00318	621.99	891.77	630.03	1228.23	1149.55	1010.95	521.45	443.59	577.01	525.58	441.26	501.18
Peaxi162Scf00241g01010	649.04	652.43	851.81	951.32	932.61	1425.75	549.82	551.26	632.94	532.57	561.7	479.68
Peaxi162Scf00242g00091	122.08	47.38	73.12	11.08	7.1	24.12	640.33	680.46	482.92	50.96	76.54	41.65
Peaxi162Scf00242g01319	51.77	52.24	53.62	27.08	21.29	27.97	18.91	25.84	22.19	14.99	4.5	8.06
Peaxi162Scf00244g01122	108.17	109.35	108.46	72.61	62.85	78.14	125.63	123.82	127.83	68.94	59.66	56.43
Peaxi162Scf00244g01214	1952.52	1888.03	1808.43	790.1	875.84	1082.34	2654.52	3277.38	2954.31	3899.86	3453.51	3994.65
Peaxi162Scf00244g01216	313.7	342.62	260.78	134.15	233.15	161.1	54.04	60.29	53.26	19.98	12.38	13.44
Peaxi162Scf00245g00411	116.67	144.58	113.33	82.46	69.95	50.16	44.58	43.07	39.06	26.98	30.39	20.15
Peaxi162Scf00245g00416	34.77	21.87	29.25	71.38	40.55	63.67	29.72	25.84	16.87	51.96	60.79	47.03
Peaxi162Scf00245g01012	612.72	879.62	588.59	247.37	264.58	256.6	398.52	452.2	325.79	129.9	130.58	185.42
Peaxi162Scf00245g01313	17	19.44	12.19	35.69	52.71	37.62	16.21	9.69	18.64	27.98	21.39	24.19
Peaxi162Scf00246g00007	105.08	126.35	93.83	38.15	44.6	25.08	268.83	404.83	259.21	20.98	22.51	20.15
Peaxi162Scf00247g00314	199.35	183.46	182.79	97.22	112.52	112.86	256.67	243.33	280.52	107.91	103.56	128.99
Peaxi162Scf00247g00514	1148.18	1120.19	1038.26	651.04	669.05	617.38	711.92	627.7	611.63	398.68	409.74	397.72
Peaxi162Scf00248g00003	479.05	493.27	542.29	1830.04	1887.53	1692	260.72	249.79	232.58	419.66	448.01	447.43
Peaxi162Scf00248g00125	175.39	142.15	130.39	56.61	21.29	41.48	164.81	157.19	220.15	29.98	21.39	9.41
Peaxi162Scf00249g00717	477.51	501.77	541.07	1062.09	821.1	1111.28	380.95	483.42	632.94	2627.88	2581.12	2359.44
Peaxi162Scf00251g00053	29.36	36.45	48.74	82.46	104.41	63.67	0	2.15	0.89	2	1.13	4.03
Peaxi162Scf00251g00071	17.77	12.15	24.37	76.3	88.19	141.8	49.98	33.38	61.25	534.57	374.84	515.96
Peaxi162Scf00251g00123	11.59	6.07	10.97	33.23	32.44	29.9	6.75	15.07	7.1	25.98	20.26	17.47
Peaxi162Scf00251g00411	34.77	18.22	35.34	17.23	15.21	18.33	41.88	34.45	25.74	30.98	28.14	24.19
Peaxi162Scf00251g01010	13.14	26.73	24.37	35.69	53.73	54.99	4.05	4.31	1.78	4	2.25	1.34
Peaxi162Scf00251g01122	199.35	195.61	138.92	105.84	98.33	115.76	213.44	262.71	241.46	99.92	115.94	100.77
Peaxi162Scf00252g00228	145.26	184.67	201.07	470.12	428.8	278.78	203.99	272.4	305.37	152.88	112.57	204.23
Peaxi162Scf00252g00410	3.86	2.43	3.66	349.52	300.06	271.07	0	1.08	0	1211.02	902.77	986.23
Peaxi162Scf00253g00137	32.45	38.88	28.03	41.84	33.45	125.4	71.6	100.13	70.13	446.64	280.29	271.42
Peaxi162Scf00253g00324	123.63	123.93	168.17	367.98	500.77	304.83	2.7	2.15	3.55	23.98	27.02	12.09
Peaxi162Scf00253g00513	59.5	59.53	65.81	95.99	85.15	104.18	21.61	34.45	31.07	138.89	133.95	137.05
Peaxi162Scf00253g01125	37.09	30.37	37.78	67.69	55.75	69.45	56.74	64.6	60.36	96.92	83.3	68.53
Peaxi162Scf00253g01129	1034.6	1009.62	1099.19	1801.73	2066.95	1955.35	871.33	735.37	752.78	5029.94	4144.66	4896.23
Peaxi162Scf00254g00136	11841.8	12731.5	12913.7	4394.8	5166.87	3589.47	159.41	225.02	173.99	1	0	1.34
Peaxi162Scf00255g00124	60.27	47.38	52.4	7.38	2.03	7.72	1.35	1.08	0.89	0	0	0
Peaxi162Scf00255g01213	214.03	153.08	149.89	70.15	56.77	81.03	82.4	121.66	105.64	7.99	10.13	14.78
Peaxi162Scf00257g00118	36.32	21.87	15.84	0	5.07	3.86	201.28	216.41	308.92	275.78	384.97	322.47
Peaxi162Scf00257g10112	491.41	441.03	158.42	1.23	5.07	0.96	784.87	1028.22	1337.78	196.84	127.2	100.77
Peaxi162Scf00258g00053	5124.3	4898.68	5803.06	9025.89	10226.3	7559	8782.2	9356.26	7909.52	4315.52	4135.65	4091.39
Peaxi162Scf00258g00617	197.03	130	106.02	24.61	9.12	19.29	1.35	1.08	0.89	0	0	0
Peaxi162Scf00258g00921	782.71	998.69	809.16	460.28	530.17	382.97	964.54	1143.42	1201.08	156.87	287.04	298.29
Peaxi162Scf00260g00042	591.09	600.19	583.72	338.44	440.96	354.99	466.06	471.58	391.48	198.84	176.73	181.39
Peaxi162Scf00261g00157	352.33	326.82	472.82	1265.15	1410.07	1123.82	1.35	2.15	0.89	103.92	94.55	51.06
Peaxi162Scf00262g00038	6.95	10.93	13.4	38.15	26.36	20.26	44.58	32.3	25.74	24.98	27.02	22.84
Peaxi162Scf00262g01013	39.41	26.73	23.15	81.23	71.97	45.34	0	2.15	0.89	2	2.25	1.34
Peaxi162Scf00262g01014	107.4	92.34	84.08	223.99	241.26	167.85	1.35	1.08	0	2	1.13	0
Peaxi162Scf00263g00028	602.68	566.17	422.86	75.07	59.81	44.37	1014.53	1054.06	871.73	76.94	68.66	55.09
Peaxi162Scf00263g00156	7952.25	7156.06	7888.11	15703.6	12184.8	13512.8	2023.65	1698.99	1644.93	2510.98	2474.19	2399.75
Peaxi162Scf00263g00516	172.3	155.51	53.62	4.92	3.04	9.65	1764.27	1503.03	1407.91	152.88	185.73	167.96
Peaxi162Scf00263g01312	3941.36	4118.69	4328.53	6995.25	11318.1	14440.8	7846.03	4935.46	5631.65	10650.4	11661.8	8302.37
Peaxi162Scf00264g00004	273.52	256.35	315.62	472.59	427.79	385.86	89.16	131.35	87	395.68	261.15	339.94
Peaxi162Scf00264g00014	237.21	200.47	253.47	566.12	512.94	413.84	22.97	17.23	23.08	21.98	21.39	12.09
Peaxi162Scf00264g00024	913.29	953.74	739.7	286.75	257.48	418.66	3931.12	4331.44	4250.37	1963.42	1771.78	1729.27
Peaxi162Scf00264g00324	207.07	199.25	246.16	815.95	823.13	770.76	98.62	80.75	84.33	1037.16	1063.74	986.23
Peaxi162Scf00264g00328	201.67	241.78	242.5	41.84	63.86	47.27	309.36	416.67	332	77.94	118.19	87.34
Peaxi162Scf00264g00329	794.3	724.11	626.37	212.91	129.75	126.37	2373.53	2790.73	2455.41	267.78	472.77	292.91
Peaxi162Scf00264g00414	509.96	274.58	525.22	232.6	182.47	178.46	297.2	397.29	380.83	235.81	244.27	257.98
Peaxi162Scf00264g00415	254.21	232.06	263.22	64	82.11	82.96	560.62	762.28	577.9	64.95	50.65	41.65
Peaxi162Scf00264g00512	607.31	747.2	542.29	328.59	296	354.99	1771.03	1734.52	1644.93	1407.87	1162.8	1331.55
Peaxi162Scf00264g00838	198.57	128.78	176.7	269.52	288.91	443.74	264.78	244.4	233.47	1953.43	1951.88	1993.97
Peaxi162Scf00264g00860	529.27	532.15	654.4	324.9	331.48	284.57	965.89	812.89	834.45	525.58	687.77	631.51
Peaxi162Scf00265g00015	0.77	0	0	120.61	111.51	137.95	2.7	1.08	0	338.73	284.79	327.85
Peaxi162Scf00266g00069	146.03	168.88	176.7	750.72	318.3	1192.31	32.42	79.67	23.08	232.81	95.68	166.61
Peaxi162Scf00266g00512	271.98	274.58	252.25	109.53	66.9	118.65	894.3	1007.76	782.96	1015.18	885.89	959.36
Peaxi162Scf00267g00021	3901.18	3296.16	3777.72	2579.53	2313.28	2410.66	4624.13	5453.34	5086.6	4125.67	3893.64	4162.61
Peaxi162Scf00267g00038	772.66	642.71	671.46	251.06	270.66	243.09	938.88	1010.99	978.26	270.78	266.78	354.72
Peaxi162Scf00268g00071	261.16	264.86	277.84	648.57	719.73	617.38	71.6	62.45	67.47	211.83	173.35	184.08
Peaxi162Scf00269g00018	33.22	37.66	45.09	17.23	10.14	20.26	10.81	20.46	12.43	51.96	34.9	36.28
Peaxi162Scf00269g00122	775.75	963.46	705.58	59.07	63.86	76.21	7016.57	7440.87	6093.26	436.65	720.42	447.43
Peaxi162Scf00269g00135	2444.71	2738.5	2167.92	809.79	691.35	753.39	3213.79	3686.52	3328.92	596.52	572.96	466.24
Peaxi162Scf00269g01526	33.22	37.66	34.12	24.61	19.26	16.4	28.37	32.3	22.19	34.97	15.76	12.09
Peaxi162Scf00270g00819	5298.15	5763.73	5326.58	3221.95	3311.79	3586.57	6716.67	7730.49	8013.39	4707.21	4899.97	4557.64
Peaxi162Scf00270g00824	190.85	204.11	205.95	311.36	365.95	238.27	151.3	157.19	160.68	106.91	109.19	138.4
Peaxi162Scf00271g00043	27.04	29.16	58.49	86.15	111.51	112.86	22.97	26.92	30.18	1016.18	865.63	1097.76
Peaxi162Scf00271g00057	163.8	285.51	160.86	14.77	15.21	75.24	1.35	5.38	9.76	0	2.25	2.69
Peaxi162Scf00271g00128	195.48	235.7	230.32	423.36	466.31	391.65	12.16	9.69	15.98	95.92	64.16	64.49
Peaxi162Scf00271g00723	285.89	368.13	349.74	497.2	585.92	827.67	290.44	218.56	332.89	515.58	702.41	683.91
Peaxi162Scf00271g00727	133.67	222.34	153.55	242.45	280.8	283.61	463.36	381.14	378.17	353.71	390.6	393.69
Peaxi162Scf00271g00833	53.31	49.81	48.74	102.15	105.43	61.74	67.54	75.37	87.88	101.92	87.8	106.15
Peaxi162Scf00272g00002	158.4	148.22	170.61	262.14	379.13	354.99	166.16	143.2	111.85	354.71	435.63	382.94
Peaxi162Scf00274g00051	3979.22	4276.63	3582.74	2143.86	1893.61	1949.56	7967.61	7117.87	6950.79	3882.87	4518.38	3947.62
Peaxi162Scf00274g00071	157.62	149.44	175.48	305.21	255.45	225.73	85.11	102.28	102.97	112.91	96.81	91.37
Peaxi162Scf00274g00075	683.03	770.28	743.36	200.6	350.74	164.96	1211.76	1052.98	774.09	22.98	28.14	17.47
Peaxi162Scf00274g00119	225.62	230.84	236.41	435.66	544.36	440.85	362.04	349.92	346.21	414.67	306.18	373.53
Peaxi162Scf00274g00342	1066.28	1036.35	911.53	595.65	455.16	612.55	1779.13	1919.7	1631.62	933.25	1152.67	990.26
Peaxi162Scf00274g00351	86.54	57.1	130.39	1212.23	1202.26	1375.59	13.51	9.69	19.53	4068.72	3616.73	4059.15
Peaxi162Scf00274g00447	2416.12	1388.69	1715.81	285.52	400.41	271.07	5076.68	4594.15	3053.73	2764.77	2237.8	2120.27
Peaxi162Scf00274g00827	33.22	47.38	37.78	7.38	11.15	7.72	136.44	127.05	132.27	43.96	50.65	36.28
Peaxi162Scf00274g00859	53.31	38.88	63.37	156.3	263.56	159.17	8.11	7.54	13.32	34.97	42.77	52.4
Peaxi162Scf00275g00077	1429.43	1140.84	1130.88	582.12	593.02	559.5	851.07	820.42	693.3	47.96	46.15	57.78
Peaxi162Scf00280g00051	420.33	462.9	583.72	681.8	887	702.27	16.21	20.46	31.07	5	11.26	8.06
Peaxi162Scf00281g00710	135.22	161.59	151.11	246.14	266.61	303.86	232.35	249.79	236.13	256.79	221.75	267.38
Peaxi162Scf00282g00014	96.58	100.84	119.42	369.21	365.95	506.44	8.11	5.38	7.99	1	1.13	0
Peaxi162Scf00282g00128	149.9	212.62	190.1	289.21	279.78	256.6	521.45	409.13	426.99	361.71	350.08	399.06
Peaxi162Scf00282g00136	76.49	92.34	91.4	126.76	141.92	121.55	140.49	135.66	158.9	76.94	73.17	75.24
Peaxi162Scf00282g00338	101.22	75.33	54.84	43.07	30.41	27.01	95.91	105.51	83.45	22.98	29.27	28.22
Peaxi162Scf00282g00718	95.04	98.41	80.43	151.38	118.6	165.92	166.16	139.97	149.14	431.65	417.62	444.75
Peaxi162Scf00284g00021	262.71	272.15	280.28	152.61	141.92	170.74	176.97	145.35	147.36	23.98	13.51	24.19
Peaxi162Scf00284g00125	50.22	31.59	13.4	119.38	100.36	88.75	10.81	21.53	14.2	13.99	3.38	12.09
Peaxi162Scf00284g00224	5.41	13.36	18.28	57.84	63.86	54.02	0	0	0.89	0	0	0
Peaxi162Scf00285g00049	40.95	59.53	43.87	200.6	139.89	203.54	162.11	65.68	73.68	805.35	1482.49	861.28
Peaxi162Scf00285g00213	38.63	57.1	59.71	95.99	67.92	77.17	36.47	50.6	32.85	325.74	384.97	348
Peaxi162Scf00285g00310	88.08	116.64	118.21	242.45	281.81	199.68	102.67	55.99	51.49	6.99	7.88	4.03
Peaxi162Scf00285g00428	207.85	181.03	205.95	119.38	109.48	114.79	316.11	282.09	243.23	78.94	51.78	65.84
Peaxi162Scf00285g00432	64.13	58.32	75.55	131.68	170.3	126.37	1.35	3.23	1.78	0	4.5	1.34
Peaxi162Scf00285g00720	154.53	177.38	198.63	76.3	57.78	78.14	194.53	356.38	316.03	81.93	103.56	87.34
Peaxi162Scf00285g00922	1291.12	1188.22	1508.65	2090.94	2399.45	2062.42	478.22	542.64	545.06	1890.48	1617.56	1753.45
Peaxi162Scf00285g00929	195.48	191.96	166.95	428.28	317.29	316.41	229.65	208.87	241.46	871.3	1002.96	945.92
Peaxi162Scf00286g00444	299.79	207.76	290.03	1489.14	598.09	2405.84	244.51	246.56	214.83	4724.19	4723.24	3965.09
Peaxi162Scf00286g00547	641.31	580.75	666.58	1214.69	1223.55	1294.56	344.48	329.46	346.21	1899.47	2184.89	1713.14
Peaxi162Scf00286g00634	245.71	321.96	246.16	172.3	152.06	138.91	329.62	318.69	328.45	88.93	86.68	94.06
Peaxi162Scf00286g00643	453.55	346.26	320.5	135.38	112.52	99.36	1091.53	1162.8	867.3	45.96	54.03	55.09
Peaxi162Scf00286g00644	41.72	52.24	47.53	88.61	90.22	76.21	120.23	87.21	122.5	105.91	94.55	127.65
Peaxi162Scf00286g00648	462.83	342.62	279.06	206.76	191.59	273	528.2	495.27	485.58	1029.17	1122.28	953.99
Peaxi162Scf00286g00829	1424.02	1308.5	1288.08	829.49	854.56	785.23	1653.5	2321.3	2467.84	990.2	894.9	1001.01
Peaxi162Scf00286g00940	30.13	24.3	29.25	6.15	8.11	13.51	2.7	6.46	3.55	8.99	12.38	9.41
Peaxi162Scf00286g01031	2287.86	2982.71	2812.57	6525.12	6297.16	6524.9	2969.28	3241.85	3033.32	17121.2	15737.8	15965.2
Peaxi162Scf00287g00122	477.51	407.01	405.8	641.19	708.58	709.02	836.21	686.92	868.18	1358.9	1425.08	1632.53
Peaxi162Scf00287g01315	251.12	274.58	259.57	383.98	434.88	374.28	181.02	132.43	189.97	695.44	594.35	627.48
Peaxi162Scf00287g01719	415.69	479.91	415.55	781.49	644.72	665.61	252.62	261.63	347.1	1167.06	1274.24	1127.32
Peaxi162Scf00288g00816	4.64	4.86	6.09	22.15	41.56	35.69	5.4	3.23	1.78	50.96	59.66	53.75
Peaxi162Scf00288g00912	14.68	9.72	13.4	41.84	24.33	30.87	5.4	6.46	14.2	20.98	25.89	30.9
Peaxi162Scf00289g00010	320.66	342.62	216.91	148.91	144.96	138.91	456.6	468.35	384.38	133.89	106.94	110.18
Peaxi162Scf00290g00046	1104.14	1074.02	944.43	440.59	761.3	473.64	156.7	114.13	129.61	210.83	172.23	188.11
Peaxi162Scf00290g00064	349.24	287.94	229.1	51.69	34.47	29.9	1214.46	1147.73	898.37	83.93	74.29	59.12
Peaxi162Scf00293g00117	5554.68	4443.08	4815.98	1510.06	1462.78	1427.68	4027.03	4422.96	4217.52	698.44	1125.65	876.06
Peaxi162Scf00294g00411	4829.92	5473.36	5538.62	2505.69	1983.83	5798.52	47888	60810.3	54163.8	100224	86093.4	90677.1
Peaxi162Scf00294g00813	155.31	119.07	129.17	57.84	44.6	28.94	64.84	54.91	52.38	15.99	6.75	10.75
Peaxi162Scf00295g00058	14502.1	14047.3	12531	6164.53	8632.74	5906.56	3951.38	4741.66	4745.71	125.9	155.34	181.39
Peaxi162Scf00295g00510	252.66	222.34	253.47	171.07	148	122.51	264.78	265.94	170.44	20.98	19.14	18.81
Peaxi162Scf00295g01020	139.85	149.44	93.83	16	29.4	9.65	390.41	411.29	333.78	741.4	693.4	604.64
Peaxi162Scf00296g00028	14.68	8.5	12.19	25.84	59.81	26.05	8.11	10.77	14.2	7.99	7.88	10.75
Peaxi162Scf00297g00107	272.75	264.86	271.75	376.59	403.46	523.81	426.88	513.57	526.41	1489.8	1258.48	1310.05
Peaxi162Scf00297g00712	46.36	26.73	67.02	19.69	15.21	15.43	48.63	50.6	58.59	12.99	14.63	36.28
Peaxi162Scf00299g00103	47.91	63.18	73.12	1.23	1.01	2.89	6.75	2.15	1.78	0	1.13	0
Peaxi162Scf00299g00236	513.05	421.59	519.13	270.75	370	219.94	82.4	86.13	87	56.95	50.65	59.12
Peaxi162Scf00299g00237	302.11	352.34	274.19	195.68	219.97	165.92	240.46	248.71	239.68	125.9	121.57	128.99
Peaxi162Scf00299g00335	893.2	693.74	798.19	269.52	253.43	202.58	1427.9	1663.46	1150.48	322.74	389.48	321.13
Peaxi162Scf00299g00340	34.77	24.3	12.19	9.85	2.03	5.79	1379.27	1374.91	1177.11	119.9	135.08	138.4
Peaxi162Scf00299g00850	454.33	372.99	432.61	686.73	788.67	659.82	152.65	135.66	166	304.75	237.51	296.95
Peaxi162Scf00299g01141	1470.38	1217.38	1245.43	808.56	802.86	939.57	2189.81	3004.99	3248.14	2458.02	2653.17	2354.06
Peaxi162Scf00299g01143	32.45	34.02	23.15	13.54	16.22	6.75	63.49	48.45	51.49	3	10.13	2.69
Peaxi162Scf00300g00515	91.95	83.83	65.81	150.14	135.84	154.34	93.21	85.06	84.33	90.93	79.92	96.74
Peaxi162Scf00300g00717	86.54	125.14	92.61	34.46	76.03	78.14	108.07	122.74	110.96	59.95	95.68	76.59
Peaxi162Scf00300g00834	34	41.31	32.9	50.46	56.77	69.45	55.39	51.68	47.94	123.9	126.07	96.74
Peaxi162Scf00300g10017	50.22	53.46	51.18	110.76	136.85	103.22	27.02	29.07	23.08	27.98	42.77	41.65
Peaxi162Scf00301g00033	174.62	160.37	163.29	76.3	54.74	54.02	174.27	177.65	200.62	23.98	23.64	24.19
Peaxi162Scf00303g00059	13.14	12.15	13.4	40.61	51.7	28.94	1.35	1.08	2.66	18.98	10.13	10.75
Peaxi162Scf00304g00053	93.49	70.47	67.02	8.61	28.38	24.12	272.88	376.83	303.6	32.97	28.14	22.84
Peaxi162Scf00304g00214	346.15	349.91	447.23	268.29	277.76	179.43	395.81	251.94	181.09	180.85	255.52	147.8
Peaxi162Scf00304g00517	95.04	63.18	65.81	12.31	16.22	9.65	25.67	16.15	5.33	0	0	0
Peaxi162Scf00304g00833	115.9	122.71	96.27	177.22	174.36	205.47	87.81	86.13	112.74	973.22	860	901.58
Peaxi162Scf00304g00917	36.32	24.3	20.72	8.61	1.01	15.43	36.47	45.22	43.5	25.98	16.88	21.5
Peaxi162Scf00304g01114	143.72	148.22	140.14	273.21	222	211.26	256.67	259.48	257.44	217.82	243.14	256.64
Peaxi162Scf00304g01115	67.22	64.39	76.77	141.53	109.48	165.92	62.14	55.99	41.72	68.94	102.43	91.37
Peaxi162Scf00305g00005	986.69	948.88	1219.84	3127.19	4355.91	3931.92	28.37	21.53	47.05	1387.88	1319.27	1347.67
Peaxi162Scf00305g00815	54.86	63.18	62.15	17.23	28.38	28.94	139.14	115.2	102.09	3	11.26	5.37
Peaxi162Scf00306g00059	339.2	270.93	318.06	489.82	482.53	507.41	422.83	511.42	474.93	1442.84	1306.88	1340.96
Peaxi162Scf00306g00087	471.32	476.26	559.35	1393.14	1294.51	1250.19	471.46	428.51	466.94	1845.51	1822.43	1800.48
Peaxi162Scf00307g01422	62.59	95.98	56.06	125.53	86.17	118.65	175.62	141.04	188.2	126.9	129.45	115.55
Peaxi162Scf00308g00051	48.68	43.74	23.15	83.69	97.32	82	32.42	37.68	31.07	23.98	11.26	18.81
Peaxi162Scf00309g00036	56.4	53.46	39	27.08	24.33	27.01	2199.26	2115.66	1728.38	329.73	659.63	403.09
Peaxi162Scf00309g00414	522.32	511.49	493.54	111.99	117.59	108.04	791.63	792.43	712.83	327.74	366.96	337.25
Peaxi162Scf00309g00418	384.79	473.83	378.99	67.69	115.56	87.78	629.52	604.01	553.93	242.8	353.46	264.7
Peaxi162Scf00310g00614	81.13	77.76	67.02	38.15	36.49	26.05	156.7	142.12	125.17	15.99	29.27	21.5
Peaxi162Scf00312g00017	227.16	256.35	185.23	83.69	54.74	80.07	693.01	738.6	383.49	33.97	115.94	38.97
Peaxi162Scf00313g00016	151.44	145.79	164.51	219.06	319.32	231.52	8.11	9.69	20.42	46.96	34.9	36.28
Peaxi162Scf00313g00210	655.22	569.81	638.56	76.3	199.7	72.35	1118.54	970.08	1011.99	921.26	905.03	839.78
Peaxi162Scf00313g00914	5397.05	2301.12	1391.66	441.82	577.81	467.86	779.47	737.52	662.23	1158.07	906.15	971.45
Peaxi162Scf00314g00026	96.58	121.5	71.9	56.61	62.85	60.77	187.78	180.88	146.47	129.9	126.07	134.36
Peaxi162Scf00314g00086	63.36	53.46	87.74	1886.65	1775	3575.96	748.4	1266.16	2074.59	80085.4	68335.1	77802.3
Peaxi162Scf00314g00093	282.02	195.61	262	503.35	473.4	404.19	1421.15	1169.26	1241.02	2485	2702.7	2789.4
Peaxi162Scf00314g00225	61.81	82.62	65.81	136.61	83.12	125.4	298.55	233.64	254.77	223.82	177.85	202.89
Peaxi162Scf00314g00330	1172.9	1134.76	1866.92	2724.75	3372.61	3090.74	167.51	216.41	268.09	1045.16	694.53	1115.22
Peaxi162Scf00314g00334	1577.01	1500.47	1842.55	731.03	1127.24	1054.36	1939.89	1747.44	1390.16	884.29	1430.71	982.2
Peaxi162Scf00314g00426	559.41	493.27	666.58	1638.05	2065.94	1524.15	21.61	9.69	14.2	15.99	18.01	8.06
Peaxi162Scf00314g00530	103.54	104.49	120.64	127.99	217.95	180.39	93.21	91.52	109.19	220.82	199.24	193.48
Peaxi162Scf00314g00540	149.9	150.65	151.11	55.38	88.19	104.18	113.48	120.59	78.12	62.95	58.53	49.71
Peaxi162Scf00314g00629	771.12	795.79	794.54	1502.67	1423.25	1344.72	790.28	769.82	765.21	2937.63	3183.35	2895.55
Peaxi162Scf00314g00638	27.82	30.37	28.03	4.92	4.05	9.65	10.81	17.23	39.06	51.96	67.54	71.21
Peaxi162Scf00314g00710	62.59	71.68	65.81	22.15	13.18	23.15	16.21	11.84	23.97	6	9.01	8.06
Peaxi162Scf00314g00825	57.18	38.88	39	20.92	20.27	23.15	28.37	35.53	25.74	17.99	22.51	30.9
Peaxi162Scf00314g00827	40.95	23.08	40.21	140.3	87.18	109.97	124.28	156.12	88.77	317.74	338.82	280.82
Peaxi162Scf00314g00835	3701.06	3050.74	2819.88	1619.59	1983.83	1840.55	2106.05	2356.83	2347.11	2075.33	2084.71	1977.84
Peaxi162Scf00314g00943	2187.41	1929.34	2149.64	742.11	723.79	769.79	3254.32	4509.1	3569.49	209.83	258.9	228.42
Peaxi162Scf00314g01029	224.85	377.85	670.24	665.8	612.28	762.07	126.98	158.27	141.15	1008.19	1141.41	1092.38
Peaxi162Scf00314g10019	12.36	10.93	12.19	157.53	169.29	172.67	8.11	6.46	10.65	1644.67	1490.37	1370.52
Peaxi162Scf00315g00813	108.95	131.21	102.36	79.99	38.52	43.41	190.48	262.71	238.79	61.95	68.66	99.43
Peaxi162Scf00316g00045	25.5	35.23	26.81	4.92	10.14	11.58	1.35	2.15	4.44	0	0	1.34
Peaxi162Scf00316g00055	496.05	171.31	605.65	1566.67	3911.9	1076.55	1.35	2.15	1.78	12.99	12.38	12.09
Peaxi162Scf00316g00517	814.39	924.58	881.06	1256.54	1275.25	1618.68	657.89	526.49	624.95	7715.78	7456.33	6610.72
Peaxi162Scf00317g00019	2177.37	2118.88	2230.07	1351.3	1618.89	1092.95	444.45	549.1	561.92	47.96	70.92	76.59
Peaxi162Scf00317g00114	660.63	837.1	619.06	418.44	367.98	397.44	774.07	809.66	820.25	137.89	159.84	120.93
Peaxi162Scf00319g00009	472.1	563.74	502.07	283.06	235.18	236.34	413.38	439.28	426.99	70.94	110.31	65.84
Peaxi162Scf00319g00058	43.27	34.02	63.37	119.38	59.81	96.47	110.77	107.67	82.56	63.95	77.67	75.24
Peaxi162Scf00320g00071	611.18	515.14	492.32	299.06	363.92	242.13	1469.78	1454.58	869.96	223.82	293.8	341.29
Peaxi162Scf00320g00212	1315.85	1173.64	952.96	327.36	376.09	371.39	3610.95	3895.39	2828.25	536.57	511.05	565.67
Peaxi162Scf00320g00715	233.34	211.4	240.07	588.27	668.03	486.18	0	0	0	4	6.75	9.41
Peaxi162Scf00321g00037	27.04	31.59	20.72	66.46	43.59	49.2	20.26	12.92	13.32	15.99	14.63	5.37
Peaxi162Scf00321g00216	1214.63	1228.32	1202.78	530.43	703.51	648.25	978.05	1120.81	1135.39	420.66	433.38	417.87
Peaxi162Scf00321g00513	1232.4	1015.7	996.83	2031.87	2064.92	2722.24	570.08	485.58	500.67	1974.41	1778.53	2168.64
Peaxi162Scf00321g00514	34.77	60.75	60.93	105.84	80.08	134.09	47.28	62.45	55.04	989.2	787.96	1011.76
Peaxi162Scf00322g00027	200.89	241.78	319.28	514.43	654.86	486.18	172.92	185.19	172.22	291.76	305.05	306.35
Peaxi162Scf00322g00914	433.46	353.55	393.61	255.98	265.59	256.6	306.65	345.61	384.38	162.87	204.87	220.36
Peaxi162Scf00322g00918	18.54	14.58	26.81	36.92	57.78	49.2	8.11	15.07	13.32	25.98	20.26	13.44
Peaxi162Scf00323g00052	644.4	405.79	486.23	244.91	263.56	207.4	1988.52	2076.9	1932.55	601.52	516.68	760.5
Peaxi162Scf00323g00620	0	6.07	1.22	54.15	67.92	168.81	0	0	0	0	0	0
Peaxi162Scf00323g00935	88.08	82.62	113.33	156.3	166.25	174.6	104.02	78.6	94.99	250.8	266.78	244.54
Peaxi162Scf00324g00333	44.04	53.46	39	25.84	25.34	13.51	12.16	7.54	12.43	1	2.25	1.34
Peaxi162Scf00325g00004	165.35	133.64	127.95	60.3	35.48	77.17	233.71	180.88	212.16	222.82	362.46	235.14
Peaxi162Scf00325g00025	95.81	61.96	73.12	17.23	9.12	21.22	32.42	40.91	39.95	1	0	0
Peaxi162Scf00325g00034	18221	17603.4	12961.2	3013.96	2627.53	2882.38	1269.85	1332.92	1422.12	2425.04	2103.85	2294.94
Peaxi162Scf00327g00052	371.65	375.42	326.59	594.42	782.58	624.13	236.41	262.71	274.3	786.37	535.81	749.75
Peaxi162Scf00327g00121	292.84	295.23	301	868.87	912.34	818.02	2.7	6.46	7.99	270.78	281.41	192.14
Peaxi162Scf00328g00108	40.95	30.37	48.74	168.6	110.49	179.43	167.51	144.27	123.39	1561.74	1780.78	1439.04
Peaxi162Scf00328g00118	14734.7	12984.2	14591.7	8278.86	6486.72	8159.02	15308.4	17231	16569.2	10525.5	9064.89	9287.26
Peaxi162Scf00328g00523	1450.29	1516.26	1860.83	3562.85	3735.52	4129.67	1159.07	1439.51	1386.61	13939.8	12717.6	13616.5
Peaxi162Scf00328g00619	64.9	66.82	70.68	148.91	155.1	87.78	1.35	0	0	0	0	0
Peaxi162Scf00328g00829	177.71	210.19	229.1	97.22	107.45	109.97	72.95	91.52	66.58	220.82	236.39	189.45
Peaxi162Scf00328g01214	5818.15	6534.01	5125.51	9974.75	8412.77	8457.09	5856.15	5472.72	5269.46	1098.11	787.96	894.87
Peaxi162Scf00329g00097	300.57	218.69	188.89	62.77	41.56	31.83	620.06	572.79	434.98	43.96	54.03	38.97
Peaxi162Scf00329g00422	1930.89	1826.07	1948.57	3373.32	2575.83	2924.82	1529.22	1422.28	1680.44	2074.33	1931.62	1960.37
Peaxi162Scf00329g00514	88.86	59.53	82.87	124.3	121.65	110.93	36.47	35.53	28.41	53.96	52.91	64.49
Peaxi162Scf00329g00938	367.02	318.32	294.91	183.37	212.88	198.72	324.22	377.91	328.45	224.82	205.99	255.29
Peaxi162Scf00330g00418	101.22	80.19	91.4	41.84	52.71	68.49	145.9	190.57	137.6	44.96	65.29	47.03
Peaxi162Scf00330g00715	854.57	901.49	927.37	491.05	579.84	454.35	724.08	877.49	758.11	464.63	444.63	519.99
Peaxi162Scf00331g00119	156.08	182.24	181.57	361.82	400.41	404.19	12.16	0	10.65	52.96	39.4	37.62
Peaxi162Scf00331g01115	94.26	91.12	110.89	164.91	116.58	214.15	225.6	179.8	203.29	197.84	165.47	162.58
Peaxi162Scf00332g00025	47.13	57.1	62.15	147.68	118.6	182.32	29.72	41.99	39.95	234.81	253.27	223.04
Peaxi162Scf00332g00071	95.81	85.05	115.77	157.53	115.56	173.64	133.74	149.66	166.89	110.91	99.06	118.24
Peaxi162Scf00332g00112	6668.08	5511.02	6223.48	3581.31	3886.56	4741.26	5056.42	5373.66	5221.53	2958.61	3364.58	3298.64
Peaxi162Scf00332g00127	889.34	937.94	768.95	583.35	486.58	568.18	1635.94	1491.19	1115.86	2991.59	2582.25	2864.65
Peaxi162Scf00332g00222	35.54	25.51	46.31	71.38	122.66	89.71	143.2	187.34	176.65	341.72	273.53	288.88
Peaxi162Scf00332g00224	112.81	151.87	153.55	268.29	199.7	220.91	36.47	67.83	87	65.95	65.29	92.71
Peaxi162Scf00332g00227	265.02	142.15	140.14	75.07	74	51.13	306.65	333.77	210.39	48.96	40.52	48.37
Peaxi162Scf00332g00332	47.91	43.74	26.81	72.61	57.78	65.6	97.26	79.67	78.12	64.95	66.41	79.27
Peaxi162Scf00332g00429	136.76	136.07	123.08	249.83	222	163.03	33.77	27.99	29.29	20.98	24.76	25.53
Peaxi162Scf00332g00433	62.59	48.6	51.18	102.15	133.81	79.1	106.72	141.04	86.11	27.98	20.26	18.81
Peaxi162Scf00332g00444	764.16	848.04	569.09	461.51	464.28	466.89	316.11	402.67	345.32	196.84	212.75	206.92
Peaxi162Scf00332g00516	37.09	25.51	21.94	13.54	11.15	7.72	133.74	194.88	173.1	27.98	65.29	80.62
Peaxi162Scf00332g00617	508.41	509.06	452.11	222.76	281.81	245.99	466.06	428.51	403.91	74.94	73.17	79.27
Peaxi162Scf00332g00619	302.11	189.53	320.5	104.61	86.17	97.43	39.18	63.52	101.2	3	9.01	6.72
Peaxi162Scf00332g00622	3.09	3.64	13.4	60.3	40.55	49.2	0	0	0	10.99	14.63	14.78
Peaxi162Scf00332g00710	239.53	258.78	305.87	1027.63	842.39	711.91	87.81	133.51	143.81	465.62	315.18	482.37
Peaxi162Scf00332g00731	1441.02	1247.76	1347.79	3822.53	3352.33	2117.41	375.55	490.96	555.71	162.87	160.97	229.76
Peaxi162Scf00332g00749	785.03	818.88	416.77	396.28	225.04	235.37	114.83	255.17	225.48	38.97	16.88	25.53
Peaxi162Scf00332g00773	48.68	37.66	53.62	148.91	125.7	138.91	21.61	33.38	36.4	29.98	22.51	28.22
Peaxi162Scf00334g00006	152.21	138.5	205.95	269.52	329.46	370.43	178.32	208.87	206.84	1189.04	1184.19	1241.53
Peaxi162Scf00334g00121	44.04	68.04	65.81	148.91	120.63	116.72	70.25	53.83	60.36	82.93	78.8	95.4
Peaxi162Scf00334g00323	176.17	133.64	109.68	22.15	22.3	49.2	1716.99	1457.81	1248.12	398.68	487.41	283.51
Peaxi162Scf00334g00325	19.32	12.15	8.53	35.69	19.26	42.44	5.4	3.23	4.44	362.71	332.07	329.19
Peaxi162Scf00335g00096	35.54	32.8	30.47	8.61	10.14	7.72	22.97	22.61	21.31	0	0	1.34
Peaxi162Scf00337g00039	2555.2	2401.96	2209.35	1182.69	703.51	1108.38	3813.59	3884.63	3262.35	2616.89	3288.04	2577.11
Peaxi162Scf00337g00112	244.93	206.54	272.97	546.43	760.28	517.05	212.09	176.57	225.48	498.6	521.18	525.36
Peaxi162Scf00337g00926	299.02	369.35	414.33	529.2	524.09	596.15	353.94	423.13	448.3	923.26	1018.72	904.27
Peaxi162Scf00338g00001	173.08	255.14	191.32	107.07	84.14	122.51	6.75	18.3	22.19	4	4.5	6.72
Peaxi162Scf00338g00422	510.73	475.05	531.32	302.75	267.62	324.12	1254.99	1237.09	981.81	621.5	768.82	730.94
Peaxi162Scf00340g00025	53.31	92.34	68.24	108.3	142.93	110.93	9.46	10.77	11.54	40.97	31.52	29.56
Peaxi162Scf00340g00061	23.95	27.94	30.47	66.46	27.37	54.99	20.26	24.76	18.64	37.97	48.4	51.06
Peaxi162Scf00341g00823	26247.4	36030.6	21263.7	15747.9	10808.2	15042.8	15550.2	17317.2	16681.9	1143.08	1187.57	1041.32
Peaxi162Scf00344g00048	68.77	64.39	77.99	124.3	102.38	105.15	195.88	198.11	206.84	190.85	195.86	221.7
Peaxi162Scf00344g00056	2799.36	3404.29	3921.51	19846.1	18938.1	24469.3	2284.37	2548.48	2975.61	61366.5	48487.6	50405.4
Peaxi162Scf00344g00107	125.94	93.55	146.23	225.22	165.23	300.01	16.21	18.3	15.98	34.97	22.51	29.56
Peaxi162Scf00344g00149	50.22	60.75	57.28	28.31	12.16	30.87	201.28	204.57	214.83	116.91	128.32	95.4
Peaxi162Scf00344g01114	819.8	659.72	773.82	342.13	325.4	410.94	1376.57	1268.32	1094.55	380.69	382.72	392.34
Peaxi162Scf00344g01116	166.12	144.58	212.04	289.21	340.61	218.98	17.56	25.84	10.65	34.97	39.4	29.56
Peaxi162Scf00344g02015	920.24	1274.48	1810.87	2644.76	2549.48	2971.12	409.32	570.64	740.35	1545.75	1870.84	1903.94
Peaxi162Scf00345g00124	50.22	42.52	73.12	111.99	162.19	87.78	71.6	63.52	45.27	50.96	37.15	73.9
Peaxi162Scf00345g00516	139.08	188.32	176.7	237.52	386.22	349.2	85.11	61.37	73.68	290.77	262.28	292.91
Peaxi162Scf00346g00056	119.76	134.86	134.05	41.84	95.29	109.01	94.56	116.28	119.84	136.89	121.57	124.96
Peaxi162Scf00346g00214	130.58	133.64	106.02	84.92	74	71.38	276.93	304.7	393.26	445.64	417.62	425.93
Peaxi162Scf00346g00312	448.92	400.93	491.1	294.14	289.92	299.04	268.83	333.77	321.35	315.75	292.67	300.98
Peaxi162Scf00347g00004	4857.73	3039.81	5363.14	1457.14	1560.1	1290.7	0	0	1.78	1	0	0
Peaxi162Scf00347g00089	339.2	309.81	355.84	587.04	649.79	594.22	226.95	232.56	276.97	782.37	652.88	760.5
Peaxi162Scf00347g00104	15573.8	13840.7	11400.2	6381.13	6174.5	6350.3	29995.4	37124.7	33454.3	5961.19	4318.01	5817.97
Peaxi162Scf00347g00126	53.31	59.53	82.87	505.81	564.64	535.38	22.97	12.92	30.18	2105.3	2070.08	1922.75
Peaxi162Scf00347g00624	441.19	567.38	541.07	919.33	766.36	663.68	649.78	577.1	478.48	1573.73	1661.47	1370.52
Peaxi162Scf00347g01016	623.54	800.65	567.88	184.6	192.6	196.79	3015.21	3419.5	3210.86	1948.43	2255.81	2113.55
Peaxi162Scf00347g01020	19.32	10.93	20.72	46.77	35.48	48.23	29.72	30.15	33.73	151.88	129.45	123.62
Peaxi162Scf00349g00711	16.23	58.32	140.14	166.14	184.49	211.26	1.35	1.08	3.55	8.99	15.76	13.44
Peaxi162Scf00351g00074	91.95	64.39	93.83	46.77	27.37	66.56	429.59	543.72	465.16	123.9	176.73	123.62
Peaxi162Scf00351g00108	840.66	806.73	923.71	433.2	692.36	424.45	316.11	301.47	203.29	191.85	290.42	145.11
Peaxi162Scf00351g00625	478.28	659.72	470.39	1310.69	958.97	1138.29	1032.09	861.34	919.67	2895.67	2563.11	2792.09
Peaxi162Scf00351g00818	24.73	18.22	18.28	35.69	37.51	33.76	25.67	25.84	28.41	8.99	9.01	10.75
Peaxi162Scf00351g00910	98.13	88.69	93.83	215.37	166.25	233.45	182.37	169.04	176.65	1154.07	1303.51	1154.19
Peaxi162Scf00351g00911	4088.16	4144.2	4668.53	2131.56	3040.11	2016.12	2260.06	2638.92	2980.94	1060.15	751.94	1211.97
Peaxi162Scf00351g01011	97.36	83.83	104.8	119.38	194.63	136.02	51.33	46.3	46.16	78.94	109.19	102.12
Peaxi162Scf00352g00107	2171.96	2570.84	2075.31	1561.75	1313.77	1265.62	1969.61	2154.42	2001.79	906.27	1025.47	1005.04
Peaxi162Scf00352g00711	1120.36	1224.67	1328.29	1759.89	1993.96	2267.89	937.52	1084.21	1150.48	3977.79	4194.19	4253.97
Peaxi162Scf00352g01036	342.29	280.65	205.95	62.77	77.04	57.88	534.96	414.52	473.15	29.98	64.16	38.97
Peaxi162Scf00353g00731	306.75	396.07	301	105.84	81.1	81.03	697.06	765.51	664.01	300.76	317.43	337.25
Peaxi162Scf00353g00735	662.95	862.62	688.52	1163	1331	1087.16	483.62	507.11	508.66	1962.42	2025.05	1921.41
Peaxi162Scf00357g00017	76.49	36.45	51.18	22.15	19.26	27.01	367.44	293.93	258.32	234.81	224.01	248.57
Peaxi162Scf00357g00318	2051.42	2097.01	2980.74	20180.9	14970.5	25543	8097.29	8811.47	10151	105589	96538.4	98882.7
Peaxi162Scf00357g00528	28.59	17.01	29.25	67.69	91.23	109.97	5.4	4.31	6.21	47.96	61.91	79.27
Peaxi162Scf00357g00622	3412.85	2742.15	3994.63	7485.06	8637.81	8054.83	1073.97	1130.5	1061.7	2987.59	2641.91	2904.96
Peaxi162Scf00357g00733	61.81	71.68	35.34	115.68	98.33	116.72	174.27	120.59	166	147.88	144.08	151.83
Peaxi162Scf00358g00058	231.8	287.94	341.21	12.31	12.16	6.75	594.4	626.62	658.68	49.96	131.7	69.87
Peaxi162Scf00359g00107	172.3	128.78	157.2	71.38	86.17	90.68	140.49	167.96	197.96	67.95	67.54	81.96
Peaxi162Scf00359g00115	1385.39	1327.94	1274.67	621.5	753.19	767.86	289.09	314.39	474.93	72.94	96.81	92.71
Peaxi162Scf00359g00118	492.19	546.73	567.88	1020.24	953.9	1180.73	794.33	1161.73	1173.56	4088.7	4216.7	4643.63
Peaxi162Scf00359g00213	132.9	125.14	152.33	667.03	777.51	711.91	48.63	40.91	42.61	143.88	139.58	188.11
Peaxi162Scf00360g00011	121.31	127.57	136.49	508.28	355.81	551.78	44.58	39.84	64.8	405.67	374.84	369.5
Peaxi162Scf00360g00024	7168.77	7697.93	6468.42	2100.79	2929.62	1829.94	2962.52	2988.84	3216.18	114.91	140.71	124.96
Peaxi162Scf00360g00089	88.08	70.47	85.3	131.68	121.65	134.09	95.91	82.9	79.01	264.79	218.38	240.51
Peaxi162Scf00360g00418	898.61	758.13	1034.61	3053.34	4244.4	3848.96	463.36	460.81	553.93	7761.74	7174.92	7363.16
Peaxi162Scf00360g00917	54.09	71.68	65.81	135.38	116.58	131.19	66.19	76.44	78.12	51.96	48.4	49.71
Peaxi162Scf00362g00038	463.6	427.66	527.66	780.26	1162.72	736.03	14.86	9.69	9.76	4	6.75	4.03
Peaxi162Scf00362g00069	131.35	136.07	113.33	41.84	41.56	33.76	364.74	218.56	108.3	8.99	13.51	5.37
Peaxi162Scf00362g00249	126.72	133.64	171.83	310.13	534.22	273	55.39	71.06	55.04	42.97	43.9	29.56
Peaxi162Scf00362g00342	10.04	10.93	13.4	18.46	16.22	56.91	210.74	194.88	260.99	534.57	527.93	415.19
Peaxi162Scf00362g00447	8.5	14.58	13.4	49.23	56.77	51.13	1.35	0	0	4	2.25	5.37
Peaxi162Scf00362g00535	11.59	9.72	9.75	27.08	31.42	23.15	4.05	9.69	13.32	7.99	6.75	9.41
Peaxi162Scf00362g00541	2777.72	2592.71	2308.06	1609.74	1457.71	1442.15	3219.19	3787.73	3700.88	3124.48	2976.23	2851.21
Peaxi162Scf00362g00634	331.47	315.89	193.76	56.61	79.07	56.91	13.51	19.38	14.2	2	1.13	2.69
Peaxi162Scf00362g00638	437.33	393.64	545.94	781.49	1113.05	675.26	453.9	456.51	423.44	1239	1056.99	1064.17
Peaxi162Scf00362g00643	21.63	24.3	23.15	81.23	34.47	34.73	63.49	78.6	63.03	52.96	42.77	68.53
Peaxi162Scf00362g00838	51.77	71.68	56.06	182.14	86.17	99.36	25.67	19.38	23.08	97.92	93.43	96.74
Peaxi162Scf00362g00841	34	53.46	60.93	248.6	281.81	220.91	0	1.08	0	1	2.25	2.69
Peaxi162Scf00362g00846	67.22	64.39	67.02	109.53	152.06	108.04	128.34	95.82	120.73	132.89	135.08	108.84
Peaxi162Scf00362g00848	1059.32	586.82	1240.55	484.89	219.97	364.64	99.97	115.2	189.97	161.87	209.37	220.36
Peaxi162Scf00362g00852	78.81	65.61	79.21	54.15	48.66	43.41	77	67.83	55.04	47.96	48.4	53.75
Peaxi162Scf00362g01041	208.62	182.24	142.58	75.07	66.9	39.55	1583.25	2031.68	1878.4	135.89	164.35	130.33
Peaxi162Scf00362g10019	217.89	168.88	204.73	435.66	429.81	410.94	183.72	183.03	165.11	189.85	196.99	186.77
Peaxi162Scf00363g00027	721.67	479.91	439.92	376.59	366.96	349.2	291.79	296.08	257.44	206.83	209.37	206.92
Peaxi162Scf00363g00520	1195.31	1361.96	1185.72	2943.81	2367.01	2514.84	2912.54	2494.65	3036.87	9311.49	9661.49	10777.4
Peaxi162Scf00363g00617	12.36	13.36	25.59	36.92	35.48	33.76	39.18	27.99	30.18	30.98	29.27	20.15
Peaxi162Scf00363g00728	41.72	38.88	36.56	77.53	32.44	81.03	58.09	52.76	48.82	50.96	48.4	60.46
Peaxi162Scf00364g00057	58.72	49.81	37.78	13.54	21.29	38.59	36.47	35.53	31.96	21.98	30.39	10.75
Peaxi162Scf00364g00125	22.41	27.94	37.78	66.46	59.81	52.09	24.32	10.77	16.87	20.98	15.76	13.44
Peaxi162Scf00365g00043	135.22	98.41	54.84	36.92	71.97	46.3	58.09	37.68	40.83	32.97	52.91	48.37
Peaxi162Scf00365g00936	74.95	77.76	90.18	140.3	107.45	136.02	186.42	172.27	178.43	279.77	255.52	248.57
Peaxi162Scf00366g00066	37.09	43.74	48.74	59.07	111.51	54.02	36.47	35.53	41.72	25.98	24.76	16.12
Peaxi162Scf00366g00125	58.72	108.13	65.81	153.84	123.67	139.87	433.64	334.84	375.5	146.88	149.71	192.14
Peaxi162Scf00366g00712	1184.49	925.79	1083.35	726.11	752.17	646.32	737.59	1077.75	848.65	978.21	749.69	916.36
Peaxi162Scf00367g00092	1503.6	1278.13	1185.72	639.96	730.88	854.68	522.8	562.02	603.64	9.99	5.63	4.03
Peaxi162Scf00367g00410	357.74	466.54	498.41	2258.32	1894.62	2119.34	176.97	218.56	213.94	4455.41	4069.24	4420.59
Peaxi162Scf00367g00736	5353.01	5174.48	5229.09	3057.04	2983.34	3370.49	10555.9	11378.2	11259.8	5538.53	5702.56	5788.41
Peaxi162Scf00367g00737	526.18	479.91	503.29	1054.7	1346.21	959.83	55.39	45.22	48.82	195.84	171.1	194.83
Peaxi162Scf00368g00011	804.34	425.23	591.03	1427.6	1093.79	3112.93	10454.6	12730.5	10946.4	15887.2	13878.2	15713.9
Peaxi162Scf00368g00121	135.99	127.57	179.14	247.37	312.22	304.83	131.04	215.33	313.36	2766.77	2459.55	2613.39
Peaxi162Scf00370g00058	47.13	71.68	164.51	617.81	807.93	1000.34	4.05	5.38	15.98	129.9	316.31	137.05
Peaxi162Scf00370g00071	85.77	111.78	80.43	227.68	181.45	248.88	22.97	21.53	25.74	92.93	73.17	68.53
Peaxi162Scf00371g00017	298.25	249.07	272.97	135.38	164.22	135.05	352.58	306.85	321.35	140.89	114.82	118.24
Peaxi162Scf00371g00107	802.02	240.56	510.6	200.6	206.8	329.91	108.07	128.12	189.97	220.82	287.04	271.42
Peaxi162Scf00371g01022	40.18	43.74	30.47	7.38	4.05	12.54	5.4	5.38	11.54	1	0	1.34
Peaxi162Scf00372g00716	23.95	17.01	34.12	98.46	63.86	88.75	13.51	7.54	9.76	22.98	21.39	18.81
Peaxi162Scf00373g01416	34	31.59	29.25	7.38	16.22	21.22	48.63	35.53	44.39	24.98	31.52	30.9
Peaxi162Scf00374g00033	142.17	178.6	142.58	626.42	544.36	638.6	240.46	315.46	379.94	1322.93	1159.42	1217.34
Peaxi162Scf00374g00043	14.68	9.72	25.59	52.92	70.96	63.67	0	0	0	1	3.38	0
Peaxi162Scf00374g00114	70.31	92.34	76.77	16	31.42	70.42	27.02	36.61	25.74	25.98	20.26	14.78
Peaxi162Scf00374g00418	139.08	98.41	95.05	28.31	19.26	27.01	139.14	162.58	152.69	6.99	18.01	16.12
Peaxi162Scf00374g00729	670.67	479.91	403.36	289.21	307.15	333.77	495.78	507.11	548.61	441.64	562.83	532.08
Peaxi162Scf00375g00214	20561.3	21196	18664.3	10433.8	10711.9	11800.6	31544.9	37503.7	29307.8	18005.5	16310.7	17331.7
Peaxi162Scf00375g00619	1116.5	1270.84	1119.91	572.27	502.8	524.77	2256	2918.85	2836.24	556.55	511.05	519.99
Peaxi162Scf00375g00710	617.36	645.14	689.74	1224.54	888.01	1281.06	1094.23	1173.57	1168.23	3787.95	3486.15	3486.75
Peaxi162Scf00376g00128	282.79	379.06	331.46	201.83	200.71	210.29	567.38	569.56	598.32	328.73	312.93	271.42
Peaxi162Scf00376g00325	54.09	42.52	73.12	81.23	92.25	94.54	18.91	18.3	16.87	23.98	20.26	18.81
Peaxi162Scf00376g00327	28076.3	20797.5	22656.5	12561.7	12744.4	13848.5	15520.5	17274.1	15029	6863.47	7724.24	7885.84
Peaxi162Scf00376g00329	138.31	70.47	59.71	12.31	7.1	28.94	656.54	613.7	592.1	176.86	176.73	170.64
Peaxi162Scf00376g00836	181.58	156.73	169.39	105.84	111.51	99.36	136.44	153.96	133.16	100.92	103.56	103.46
Peaxi162Scf00377g00722	32.45	52.24	35.34	57.84	77.04	54.99	60.79	66.75	61.25	55.95	40.52	56.43
Peaxi162Scf00377g00828	429.6	400.93	398.49	212.91	243.29	232.48	684.91	654.62	537.95	158.87	167.72	158.55
Peaxi162Scf00378g00113	371.65	285.51	370.46	776.57	1370.53	719.63	28.37	49.53	32.85	0	6.75	4.03
Peaxi162Scf00378g00635	396.38	394.86	463.07	575.96	765.35	657.89	339.08	281.01	362.19	266.78	245.39	262.01
Peaxi162Scf00380g00041	419.56	726.54	466.73	104.61	119.62	257.56	87.81	164.73	164.23	196.84	292.67	200.2
Peaxi162Scf00380g00098	42.5	46.17	47.53	86.15	113.54	97.43	21.61	19.38	21.31	49.96	103.56	83.31
Peaxi162Scf00380g00711	17.77	26.73	21.94	73.84	125.7	67.53	4.05	4.31	2.66	6.99	9.01	4.03
Peaxi162Scf00382g00013	638.22	961.03	697.05	397.51	317.29	359.81	149.95	191.65	161.56	64.95	54.03	53.75
Peaxi162Scf00382g00023	156.85	121.5	109.68	75.07	70.96	92.61	448.5	499.58	511.32	413.67	357.96	321.13
Peaxi162Scf00382g00043	51	88.69	71.9	104.61	119.62	109.01	120.23	110.9	176.65	229.81	247.64	243.2
Peaxi162Scf00382g00068	201.67	221.12	194.98	358.13	349.73	281.68	237.76	195.95	217.49	438.65	434.5	435.34
Peaxi162Scf00382g00825	108.95	112.99	101.15	210.45	133.81	216.08	54.04	69.98	57.7	63.95	60.79	73.9
Peaxi162Scf00385g00068	534.68	660.93	767.73	1177.77	1050.2	1485.56	718.68	964.7	1244.57	3299.34	2978.48	3337.61
Peaxi162Scf00385g00095	354.65	342.62	421.64	247.37	266.61	219.94	429.59	438.2	367.51	249.8	309.55	267.38
Peaxi162Scf00385g00415	65.68	70.47	52.4	19.69	15.21	20.26	90.51	74.29	75.46	26.98	27.02	36.28
Peaxi162Scf00385g00622	1218.49	1349.81	1389.22	2785.05	2476.49	2550.54	1082.07	1060.52	1057.27	2172.25	2483.19	2316.44
Peaxi162Scf00385g01219	149.12	151.87	197.42	244.91	363.92	259.49	108.07	95.82	93.21	210.83	217.25	224.39
Peaxi162Scf00385g01231	1474.24	1686.35	1442.84	1032.55	871.79	973.33	1340.09	1505.19	1405.25	523.58	495.29	424.59
Peaxi162Scf00386g00096	23.18	29.16	23.15	44.3	51.7	72.35	140.49	114.13	99.42	362.71	387.23	353.38
Peaxi162Scf00386g00220	255.75	200.47	293.69	654.73	605.18	810.31	124.28	216.41	371.95	3641.06	3246.39	3837.44
Peaxi162Scf00386g00222	2219.86	1994.95	1624.42	680.57	584.91	632.81	2080.39	2775.66	2454.53	293.76	290.42	423.25
Peaxi162Scf00386g00511	572.54	421.59	686.08	808.56	1208.34	866.26	128.34	137.81	121.62	167.86	130.58	169.3
Peaxi162Scf00386g00526	284.34	256.35	282.72	406.13	479.48	474.61	259.37	267.01	253	819.34	823.98	873.37
Peaxi162Scf00386g00532	149.12	137.29	232.76	857.79	1047.16	861.43	10.81	8.61	21.31	678.45	659.63	665.1
Peaxi162Scf00387g00046	98.9	94.77	82.87	206.76	116.58	143.73	166.16	190.57	213.94	380.69	396.23	384.28
Peaxi162Scf00387g00068	2491.07	2341.21	2638.31	3861.91	3520.61	4124.85	2515.38	2787.5	2405.7	3278.36	3029.14	3098.44
Peaxi162Scf00389g00617	564.04	596.54	588.59	1019.01	977.22	856.61	93.21	96.9	106.53	801.35	759.82	737.66
Peaxi162Scf00389g00621	193.17	273.36	184.01	134.15	127.73	101.29	532.25	536.18	486.47	204.83	190.24	167.96
Peaxi162Scf00389g00623	191.62	167.66	151.11	248.6	367.98	211.26	32.42	25.84	28.41	125.9	99.06	110.18
Peaxi162Scf00389g00939	1092.55	776.35	1087.01	366.75	556.53	405.15	308.01	380.06	369.29	201.84	190.24	219.01
Peaxi162Scf00389g00942	253.43	311.03	203.51	412.28	386.22	422.52	93.21	113.05	112.74	45.96	47.28	34.93
Peaxi162Scf00390g00015	20.86	35.23	20.72	54.15	41.56	44.37	68.9	73.21	62.14	57.95	50.65	59.12
Peaxi162Scf00390g00134	37.86	32.8	45.09	110.76	42.58	77.17	77	69.98	50.6	118.9	141.83	147.8
Peaxi162Scf00390g00225	883.93	934.3	1216.18	2989.35	2951.92	3227.72	933.47	1080.98	1338.67	7051.32	6926.15	7504.25
Peaxi162Scf00390g00325	265.8	275.79	197.42	163.68	170.3	122.51	267.48	260.55	281.41	281.77	281.41	260.67
Peaxi162Scf00390g00326	74.95	31.59	26.81	16	9.12	13.51	122.93	119.51	111.85	165.87	123.82	193.48
Peaxi162Scf00390g00538	197.03	191.96	192.54	345.82	283.84	253.7	298.55	222.87	245.9	178.86	166.6	209.61
Peaxi162Scf00391g00019	884.7	831.03	918.84	557.5	425.76	468.82	516.04	543.72	581.45	285.77	354.58	290.23
Peaxi162Scf00391g00048	77.27	65.61	96.27	92.3	150.03	158.2	186.42	205.64	142.03	833.33	894.9	792.75
Peaxi162Scf00391g00217	54.09	52.24	67.02	104.61	93.26	97.43	32.42	35.53	35.51	209.83	120.44	204.23
Peaxi162Scf00391g00526	214.03	245.42	232.76	393.82	315.26	354.03	332.32	268.09	308.92	302.76	288.17	295.6
Peaxi162Scf00391g00621	334.56	353.55	505.73	759.34	976.2	619.31	628.17	727.83	585	898.28	821.73	786.03
Peaxi162Scf00392g00124	146.03	155.51	152.33	301.52	215.92	222.83	240.46	212.1	248.56	218.82	229.63	235.14
Peaxi162Scf00392g00317	4557.94	4422.42	5562.99	1823.88	1817.58	2297.8	987.51	1231.71	1823.36	724.42	918.53	882.77
Peaxi162Scf00392g00518	1865.21	1820	1892.51	889.79	1172.86	927.99	1730.5	1576.25	1566.81	2748.78	2605.89	2706.1
Peaxi162Scf00393g00092	219.44	184.67	215.7	65.23	137.86	85.85	9.46	6.46	1.78	0	0	0
Peaxi162Scf00393g00107	238.75	354.77	152.33	1053.47	807.93	909.67	2.7	5.38	5.33	12.99	11.26	9.41
Peaxi162Scf00393g00918	149.9	128.78	119.42	267.06	244.3	230.55	82.4	96.9	73.68	410.67	500.92	395.03
Peaxi162Scf00394g00714	3.09	4.86	3.66	56.61	63.86	39.55	4.05	3.23	4.44	7.99	2.25	1.34
Peaxi162Scf00394g00915	48.68	46.17	68.24	162.45	228.08	212.22	58.09	44.14	38.17	251.8	209.37	219.01
Peaxi162Scf00396g00071	153.76	174.95	188.89	371.67	373.04	445.67	56.74	48.45	45.27	83.93	73.17	91.37
Peaxi162Scf00396g00134	57.95	100.84	121.86	178.45	204.77	343.42	18.91	31.22	32.85	766.38	890.39	536.11
Peaxi162Scf00397g00427	154.53	139.72	145.02	275.67	207.81	197.75	216.14	239.02	190.86	234.81	230.76	213.64
Peaxi162Scf00399g00518	7786.9	5702.98	4807.45	4221.27	2590.03	4980.49	8899.73	11816.5	12062.2	17624.8	14801.2	16056.5
Peaxi162Scf00399g00924	846.84	777.57	817.69	1396.83	1095.82	1468.2	121.58	113.05	97.65	399.68	413.12	278.13
Peaxi162Scf00400g00005	351.56	426.45	438.7	287.98	272.69	184.25	502.53	539.41	475.81	105.91	85.55	91.37
Peaxi162Scf00401g00018	248.8	97.2	24.37	8.61	4.05	1.93	1.35	3.23	9.76	6.99	4.5	0
Peaxi162Scf00401g00026	59.5	47.38	58.49	105.84	96.3	109.97	44.58	38.76	36.4	442.64	457.02	396.37
Peaxi162Scf00401g00032	23.18	30.37	20.72	35.69	44.6	47.27	43.23	31.22	27.52	37.97	25.89	17.47
Peaxi162Scf00401g00218	19.32	18.22	17.06	45.54	27.37	31.83	28.37	22.61	31.07	46.96	42.77	52.4
Peaxi162Scf00401g00329	47.13	61.96	68.24	91.07	135.84	72.35	18.91	15.07	16.87	17.99	11.26	14.78
Peaxi162Scf00401g00417	56.4	86.26	81.65	137.84	129.75	82.96	43.23	50.6	59.48	48.96	66.41	63.15
Peaxi162Scf00401g00423	849.93	767.85	896.9	1592.51	1343.16	1497.14	164.81	141.04	125.17	226.82	293.8	206.92
Peaxi162Scf00402g00076	309.07	196.82	264.44	412.28	448.06	436.99	303.95	292.85	247.67	466.62	548.19	438.03
Peaxi162Scf00402g00816	5.41	4.86	6.09	41.84	33.45	23.15	17.56	8.61	11.54	7.99	9.01	6.72
Peaxi162Scf00402g00937	140.62	108.13	136.49	35.69	19.26	55.95	659.24	850.57	614.3	90.93	113.69	100.77
Peaxi162Scf00403g00616	1643.45	1562.43	1261.27	945.17	788.67	1109.35	208.04	255.17	221.04	231.81	203.74	231.11
Peaxi162Scf00403g00716	98.13	134.86	99.93	77.53	66.9	76.21	363.39	328.38	309.81	35.97	54.03	47.03
Peaxi162Scf00403g00830	155.31	122.71	142.58	87.38	77.04	89.71	113.48	94.75	101.2	94.92	109.19	100.77
Peaxi162Scf00403g00835	517.68	309.81	453.33	59.07	176.39	101.29	122.93	105.51	60.36	7.99	5.63	4.03
Peaxi162Scf00403g00838	3168.69	1998.6	2622.47	1321.76	1056.28	1627.37	2319.49	1793.73	2339.12	66.95	56.28	49.71
Peaxi162Scf00403g00840	2076.15	1956.07	2046.06	1112.54	920.45	1361.12	4570.09	3302.15	3666.25	2108.3	2322.22	2012.78
Peaxi162Scf00404g00025	170.76	199.25	213.26	97.22	127.73	99.36	248.57	306.85	245.9	68.94	70.92	85.99
Peaxi162Scf00404g00066	122.08	125.14	101.15	67.69	60.82	71.38	736.24	813.96	726.15	216.83	248.77	236.48
Peaxi162Scf00404g00217	581.04	614.77	591.03	962.4	931.6	896.16	620.06	573.87	649.81	1773.57	1822.43	1894.54
Peaxi162Scf00406g00042	82.67	127.57	84.08	4.92	3.04	4.82	121.58	184.11	275.19	1	6.75	4.03
Peaxi162Scf00406g00094	316.79	321.96	326.59	587.04	735.95	509.34	17.56	19.38	23.08	20.98	28.14	16.12
Peaxi162Scf00406g00134	63.36	105.7	49.96	48	23.32	32.8	44.58	41.99	54.15	20.98	20.26	21.5
Peaxi162Scf00406g00210	191.62	189.53	191.32	374.13	261.54	296.15	66.19	54.91	60.36	415.66	413.12	373.53
Peaxi162Scf00406g00211	1923.16	2002.24	2154.52	4254.5	3743.63	3640.59	798.38	899.02	858.42	2835.71	2697.07	2753.12
Peaxi162Scf00406g00317	121.31	133.64	80.43	463.97	189.56	245.02	12.16	17.23	28.41	13.99	18.01	5.37
Peaxi162Scf00406g00414	2662.6	2287.75	2568.85	1726.66	1370.53	1735.41	4021.63	3958.92	3229.5	1709.62	2595.76	2083.99
Peaxi162Scf00408g00810	1820.39	1913.55	1815.74	333.52	394.33	377.18	1098.28	1922.93	2248.58	84.93	59.66	80.62
Peaxi162Scf00408g00823	1584.73	1404.48	1564.71	395.05	390.28	409.01	842.96	1399.67	1529.53	60.95	51.78	48.37
Peaxi162Scf00408g00840	19.32	20.65	26.81	49.23	99.34	40.52	1.35	3.23	3.55	177.86	128.32	147.8
Peaxi162Scf00408g00841	1114.95	1008.41	943.21	551.35	508.88	705.16	1975.02	2153.34	1802.95	975.21	1014.21	944.58
Peaxi162Scf00409g00041	349.24	335.33	413.11	638.73	606.2	568.18	120.23	109.82	101.2	154.88	204.87	223.04
Peaxi162Scf00409g00520	3.09	2.43	4.87	30.77	22.3	30.87	2.7	3.23	1.78	80.93	96.81	98.09
Peaxi162Scf00411g00008	703.12	639.06	570.31	322.44	148	302.9	274.23	353.15	290.28	190.85	153.09	204.23
Peaxi162Scf00411g00048	54.86	18.22	45.09	103.38	102.38	122.51	51.33	35.53	42.61	70.94	64.16	61.81
Peaxi162Scf00412g00069	28.59	25.51	30.47	68.92	59.81	83.92	24.32	33.38	24.86	207.83	193.61	193.48
Peaxi162Scf00412g00712	21.63	18.22	25.59	77.53	70.96	72.35	40.53	41.99	33.73	359.71	297.17	294.26
Peaxi162Scf00413g00012	14345.3	10249.3	7713.85	455.36	383.18	473.64	26288.5	26139.4	22071.2	234.81	298.3	240.51
Peaxi162Scf00413g00118	646.72	509.06	257.13	16	10.14	14.47	460.66	655.69	329.34	2	2.25	5.37
Peaxi162Scf00416g00004	3038.88	2439.62	2370.21	1283.61	1278.29	1328.32	9017.26	11381.5	10247.8	7923.61	6571.57	7011.13
Peaxi162Scf00418g00024	1029.19	1556.35	1481.84	495.97	487.59	457.24	1356.3	1847.57	2083.46	434.65	944.42	784.69
Peaxi162Scf00418g00036	48.68	52.24	45.09	102.15	83.12	82.96	83.76	90.44	71.9	445.64	374.84	404.44
Peaxi162Scf00418g00083	78.81	112.99	108.46	38.15	21.29	73.31	475.52	486.65	368.4	134.89	105.81	118.24
Peaxi162Scf00418g00085	1434.84	1086.17	871.31	247.37	206.8	220.91	637.62	583.56	596.54	290.77	279.16	280.82
Peaxi162Scf00418g00104	46.36	57.1	48.74	105.84	75.01	95.5	67.54	67.83	86.11	69.94	51.78	64.49
Peaxi162Scf00418g00611	1426.34	1295.14	1515.96	926.71	826.17	621.24	806.49	933.47	507.77	207.83	186.86	228.42
Peaxi162Scf00418g00732	54.09	55.89	45.09	23.38	25.34	21.22	18.91	16.15	7.99	0	3.38	1.34
Peaxi162Scf00418g00736	28.59	46.17	47.53	114.45	157.12	129.26	22.97	16.15	16.87	173.86	144.08	189.45
Peaxi162Scf00419g00035	44.04	43.74	51.18	130.45	75.01	85.85	21.61	15.07	16.87	69.94	67.54	91.37
Peaxi162Scf00420g00155	6.18	3.64	7.31	65.23	39.53	53.06	2.7	1.08	3.55	6	12.38	12.09
Peaxi162Scf00420g00245	631.27	366.92	933.46	398.74	397.37	452.42	294.5	396.21	394.14	439.65	396.23	456.84
Peaxi162Scf00420g00552	771.89	782.43	610.53	428.28	437.92	407.08	571.43	721.37	679.99	420.66	535.81	498.49
Peaxi162Scf00420g00742	63.36	68.04	59.71	111.99	76.03	100.32	66.19	54.91	51.49	41.97	48.4	49.71
Peaxi162Scf00420g00933	167.67	142.15	194.98	92.3	134.82	105.15	149.95	151.81	130.49	33.97	34.9	40.31
Peaxi162Scf00421g00062	10.82	4.86	4.87	38.15	10.14	27.01	20.26	23.69	28.41	21.98	22.51	24.19
Peaxi162Scf00421g00121	67.99	77.76	70.68	129.22	162.19	111.9	14.86	23.69	11.54	15.99	7.88	10.75
Peaxi162Scf00421g00610	3712.65	2925.6	2789.42	1912.49	1456.7	1764.35	3592.04	3815.72	3257.91	1962.42	1928.25	1874.38
Peaxi162Scf00421g00711	34.77	19.44	40.21	20.92	14.19	13.51	72.95	77.52	59.48	45.96	61.91	45.68
Peaxi162Scf00421g00826	33.22	19.44	9.75	113.22	15.21	821.88	667.34	896.87	1470.94	6703.6	9870.86	9538.52
Peaxi162Scf00421g00830	57.18	95.98	63.37	142.76	109.48	131.19	171.56	144.27	136.71	219.82	210.5	233.79
Peaxi162Scf00422g00012	1828.89	2116.45	1852.3	856.56	961	1310	1814.26	1897.09	1957.41	1181.05	1084	1124.63
Peaxi162Scf00423g00049	166.12	184.67	126.74	703.96	424.74	486.18	386.36	376.83	392.37	1014.18	1041.23	1163.59
Peaxi162Scf00423g00057	1129.63	1252.61	1539.11	4469.87	3807.49	4912.97	956.44	1282.31	2119.86	11600.6	14625.6	13486.1
Peaxi162Scf00423g00076	921.79	908.78	757.98	527.97	631.54	346.31	322.87	246.56	197.07	53.96	29.27	40.31
Peaxi162Scf00423g00315	166.12	200.47	187.67	88.61	114.55	143.73	194.53	234.71	251.22	388.69	352.33	339.94
Peaxi162Scf00423g00512	15119.5	14461.6	18445	55822.9	54025.6	64186.9	4412.04	5859.24	6041.78	133102	134990	126391
Peaxi162Scf00423g00729	24.73	20.65	37.78	9.85	9.12	17.36	67.54	69.98	60.36	37.97	63.04	76.59
Peaxi162Scf00424g00034	81.9	59.53	57.28	34.46	26.36	29.9	89.16	72.14	84.33	3	9.01	13.44
Peaxi162Scf00424g00516	35.54	54.67	46.31	64	63.86	74.28	58.09	57.06	55.04	66.95	68.66	69.87
Peaxi162Scf00424g00814	11.59	8.5	30.47	137.84	69.95	199.68	1.35	14	24.86	2244.19	2602.51	2364.81
Peaxi162Scf00427g00022	59.5	46.17	43.87	190.76	260.52	119.62	6.75	3.23	3.55	6	9.01	2.69
Peaxi162Scf00427g00618	52.54	36.45	40.21	16	26.36	17.36	24.32	39.84	27.52	4	1.13	1.34
Peaxi162Scf00428g00317	172.3	128.78	65.81	17.23	18.25	17.36	89.16	96.9	79.89	7.99	5.63	10.75
Peaxi162Scf00428g00318	35.54	27.94	29.25	12.31	16.22	18.33	33.77	23.69	23.08	47.96	61.91	37.62
Peaxi162Scf00428g00618	217.89	199.25	210.82	139.07	120.63	144.7	228.3	233.64	186.42	141.89	142.96	149.14
Peaxi162Scf00428g01020	437.33	143.36	319.28	114.45	99.34	214.15	94.56	115.2	130.49	226.82	310.68	240.51
Peaxi162Scf00429g00017	36.32	41.31	43.87	4.92	10.14	18.33	363.39	705.22	1336.9	588.53	919.66	1001.01
Peaxi162Scf00433g00411	45.59	64.39	76.77	121.84	119.62	203.54	85.11	93.67	91.43	1671.65	1600.68	1668.8
Peaxi162Scf00434g00329	17	15.79	14.62	71.38	39.53	75.24	28.37	35.53	33.73	23.98	49.53	44.34
Peaxi162Scf00434g00335	23.18	35.23	25.59	87.38	37.51	51.13	91.86	62.45	63.92	28.98	31.52	29.56
Peaxi162Scf00434g00337	40.95	40.09	102.36	32	13.18	24.12	0	0	0	3	1.13	0
Peaxi162Scf00434g00510	68.77	60.75	86.52	254.75	315.26	319.3	201.28	193.8	209.5	689.44	639.37	683.91
Peaxi162Scf00434g00616	448.14	434.95	408.24	285.52	216.93	273.96	463.36	402.67	442.97	195.84	227.38	201.55
Peaxi162Scf00435g01012	214.03	286.73	238.85	451.66	363.92	358.85	633.57	504.96	592.99	449.64	488.53	528.05
Peaxi162Scf00436g00013	526.18	456.82	583.72	1234.38	1018.78	860.47	22.97	16.15	32.85	40.97	36.02	26.87
Peaxi162Scf00436g00024	144.49	102.06	120.64	179.68	232.14	173.64	124.28	135.66	139.37	178.86	199.24	202.89
Peaxi162Scf00436g00119	170.76	171.31	181.57	241.22	293.98	309.65	168.86	184.11	240.57	497.6	443.51	438.03
Peaxi162Scf00436g00515	5580.17	8997.93	4700.21	3401.63	3572.31	3071.45	4547.13	4516.63	3178.9	8872.85	7044.34	8158.6
Peaxi162Scf00437g00053	127.49	127.57	119.42	16	27.37	19.29	0	2.15	3.55	0	0	0
Peaxi162Scf00437g00321	499.91	443.46	583.72	345.82	349.73	299.04	1323.88	1476.11	1144.26	612.51	912.91	627.48
Peaxi162Scf00438g00510	1022.23	962.24	1077.26	1603.59	2087.23	1691.03	51.33	65.68	66.58	377.7	393.98	298.29
Peaxi162Scf00438g00626	52.54	86.26	62.15	195.68	122.66	153.38	133.74	115.2	112.74	153.88	129.45	173.33
Peaxi162Scf00439g00012	59.5	57.1	64.59	107.07	98.33	102.25	102.67	75.37	75.46	153.88	140.71	171.99
Peaxi162Scf00439g00064	53.31	42.52	18.28	0	0	0.96	2246.55	2279.31	1590.78	36.97	38.27	24.19
Peaxi162Scf00439g00071	36.32	29.16	9.75	0	0	0	1654.85	1691.45	1096.33	25.98	16.88	10.75
Peaxi162Scf00439g00528	1425.56	1306.07	1156.47	767.95	790.69	736.99	1309.02	1485.81	1408.8	778.37	619.11	780.66
Peaxi162Scf00440g00059	356.2	353.55	369.24	57.84	69.95	62.7	60.79	52.76	33.73	0	1.13	0
Peaxi162Scf00441g00013	164.58	161.59	147.45	377.82	265.59	336.66	676.8	539.41	561.03	355.71	374.84	421.9
Peaxi162Scf00441g00056	21.63	40.09	20.72	52.92	52.71	65.6	89.16	75.37	69.24	86.93	97.93	110.18
Peaxi162Scf00442g00043	84.22	99.63	88.96	61.53	60.82	48.23	135.09	107.67	90.55	33.97	20.26	36.28
Peaxi162Scf00442g00413	459.73	460.47	337.56	280.6	164.22	270.1	487.67	337	482.92	51.96	50.65	53.75
Peaxi162Scf00442g00620	50.22	35.23	54.84	1.23	7.1	8.68	32.42	50.6	65.69	79.94	70.92	95.4
Peaxi162Scf00442g00710	154.53	137.29	230.32	856.56	1023.85	796.8	401.22	389.75	392.37	1169.06	861.13	984.89
Peaxi162Scf00444g00014	60.27	44.95	58.49	34.46	29.4	37.62	148.6	144.27	139.37	42.97	59.66	44.34
Peaxi162Scf00444g00238	33.22	52.24	48.74	1.23	3.04	0	5.4	11.84	45.27	3	6.75	1.34
Peaxi162Scf00445g00073	1119.59	1377.75	1476.97	343.36	451.1	1232.82	1199.6	1700.06	3171.8	5215.8	4263.98	4654.38
Peaxi162Scf00446g00029	713.17	511.49	921.28	3020.12	2474.46	2366.29	102.67	130.28	147.36	516.58	477.28	420.56
Peaxi162Scf00446g00212	132.13	147.01	118.21	269.52	174.36	237.3	163.46	165.81	160.68	246.8	309.55	282.17
Peaxi162Scf00447g00215	40.95	32.8	47.53	93.53	49.67	67.53	114.83	137.81	139.37	83.93	85.55	77.93
Peaxi162Scf00447g10119	112.04	148.22	131.61	262.14	239.24	337.63	472.81	654.62	547.72	1841.52	1968.77	1969.78
Peaxi162Scf00449g00215	27.04	15.79	32.9	64	82.11	44.37	2.7	0	0	10.99	12.38	9.41
Peaxi162Scf00449g00818	1237.03	715.61	913.96	332.29	379.13	409.98	783.52	848.42	783.85	1424.85	1624.32	1295.27
Peaxi162Scf00450g00032	79.58	89.91	120.64	6320.83	4863.77	9601.17	959.14	1496.57	1891.72	80564.1	74529.6	68883.2
Peaxi162Scf00450g00084	55.63	54.67	45.09	27.08	40.55	22.19	85.11	71.06	58.59	35.97	49.53	47.03
Peaxi162Scf00450g00125	135.99	128.78	123.08	72.61	80.08	80.07	225.6	179.8	135.82	20.98	16.88	10.75
Peaxi162Scf00450g00422	111.26	83.83	99.93	107.07	84.14	356.92	994.26	984.08	1195.75	3380.27	3298.17	3566.03
Peaxi162Scf00450g00616	61.04	89.91	76.77	151.38	84.14	114.79	289.09	268.09	248.56	169.86	154.21	185.42
Peaxi162Scf00450g00740	187.76	137.29	210.82	296.6	293.98	241.16	293.15	314.39	276.08	582.53	543.69	575.08
Peaxi162Scf00450g00842	159.17	216.26	216.91	300.29	273.7	329.91	376.9	357.45	359.52	579.53	551.57	581.8
Peaxi162Scf00450g00859	1430.2	2052.05	1601.26	5011.37	4076.12	3339.62	179.67	163.65	144.7	69.94	60.79	52.4
Peaxi162Scf00450g10025	736.35	795.79	924.93	1302.07	1312.75	1327.36	325.57	278.86	325.79	186.85	297.17	252.6
Peaxi162Scf00451g00019	34	40.09	25.59	38.15	48.66	67.53	20.26	7.54	24.86	106.91	92.3	130.33
Peaxi162Scf00451g00511	437.33	391.21	424.08	1231.92	1065.41	928.96	164.81	214.26	199.74	1791.56	1628.82	1906.63
Peaxi162Scf00451g00810	476.73	302.52	622.71	247.37	228.08	370.43	375.55	457.58	446.52	164.87	158.72	185.42
Peaxi162Scf00451g00815	51.77	85.05	26.81	1.23	5.07	34.73	70.25	101.21	40.83	27.98	37.15	29.56
Peaxi162Scf00451g00821	94.26	143.36	104.8	254.75	255.45	279.75	133.74	149.66	150.91	129.9	115.94	145.11
Peaxi162Scf00451g00939	357.74	365.7	376.55	673.19	1159.68	519.95	1.35	1.08	2.66	3	0	1.34
Peaxi162Scf00452g00086	9.27	9.72	7.31	45.54	32.44	34.73	9.46	12.92	10.65	20.98	22.51	20.15
Peaxi162Scf00452g00832	97.36	76.54	82.87	173.53	112.52	132.16	168.86	159.35	136.71	261.79	346.7	296.95
Peaxi162Scf00452g00844	142.94	187.1	114.55	223.99	219.97	259.49	579.54	426.36	517.54	375.7	369.21	448.78
Peaxi162Scf00455g00057	10218.5	10743.8	7284.9	2547.53	2288.95	2503.27	12622.8	13819.1	11949.5	1153.07	1365.42	1216
Peaxi162Scf00455g01310	64.9	48.6	92.61	147.68	229.1	102.25	5.4	2.15	2.66	1	3.38	4.03
Peaxi162Scf00459g00119	657.54	602.62	587.37	331.06	389.26	251.77	602.5	610.47	575.24	379.69	327.57	352.03
Peaxi162Scf00459g00839	1170.58	860.19	1005.36	567.35	520.03	563.36	2422.16	2880.09	1718.61	2615.89	2787.12	2551.58
Peaxi162Scf00459g00841	44.81	54.67	49.96	92.3	70.96	136.98	36.47	21.53	59.48	586.53	626.99	557.61
Peaxi162Scf00459g00843	321.43	1570.93	399.71	204.29	368.99	245.99	114.83	65.68	81.67	39.97	46.15	34.93
Peaxi162Scf00460g00011	2035.2	2049.62	1674.38	580.89	658.91	716.74	1023.98	930.24	862.86	1373.89	1123.4	1350.36
Peaxi162Scf00461g00008	76.49	59.53	65.81	18.46	20.27	13.51	6.75	23.69	23.97	36.97	59.66	40.31
Peaxi162Scf00461g00010	1999.65	1722.8	1808.43	766.72	953.9	903.88	1475.18	1584.86	1162.02	74.94	146.34	174.67
Peaxi162Scf00461g01116	169.99	134.86	140.14	209.22	296	229.59	8.11	8.61	6.21	8.99	18.01	18.81
Peaxi162Scf00462g00711	26.27	30.37	23.15	6.15	8.11	6.75	35.12	46.3	33.73	43.96	3.38	24.19
Peaxi162Scf00463g00001	7.73	20.65	17.06	44.3	30.41	70.42	13.51	20.46	38.17	112.91	106.94	96.74
Peaxi162Scf00463g00024	164.58	110.56	88.96	534.12	82.11	347.27	360.69	461.89	141.15	325.74	299.42	368.16
Peaxi162Scf00463g00052	1350.62	1409.34	1876.67	2613.99	3766.94	2621.92	283.69	388.68	390.59	6578.7	6743.79	7039.34
Peaxi162Scf00463g00214	363.15	464.11	543.5	259.68	212.88	253.7	494.43	699.84	721.71	129.9	167.72	176.02
Peaxi162Scf00463g00320	94.26	119.07	46.31	19.69	28.38	40.52	1750.77	1617.16	1847.33	185.85	185.73	213.64
Peaxi162Scf00463g10017	23.95	32.8	28.03	54.15	40.55	47.27	12.16	22.61	14.2	44.96	29.27	45.68
Peaxi162Scf00464g00005	2658.73	2960.84	2962.46	1732.81	1643.22	2122.23	3531.25	3011.45	2866.43	560.55	509.92	392.34
Peaxi162Scf00464g00317	41.72	36.45	42.65	78.76	103.4	68.49	75.65	83.98	129.61	195.84	160.97	243.2
Peaxi162Scf00464g00323	37.86	20.65	25.59	6.15	6.08	2.89	67.54	68.91	40.83	4	22.51	6.72
Peaxi162Scf00465g00819	54.86	41.31	40.21	93.53	95.29	58.84	8.11	1.08	7.99	6	2.25	6.72
Peaxi162Scf00467g00610	145.26	783.64	186.45	109.53	240.25	82.96	62.14	62.45	65.69	13.99	25.89	17.47
Peaxi162Scf00467g00812	782.71	1053.36	792.1	388.9	332.5	386.82	1871	1589.17	1644.93	755.39	777.83	863.96
Peaxi162Scf00467g00914	115.13	93.55	125.52	206.76	222	125.4	75.65	76.44	69.24	30.98	29.27	45.68
Peaxi162Scf00467g00920	28.59	42.52	69.46	185.83	365.95	276.85	1.35	1.08	1.78	97.92	113.69	77.93
Peaxi162Scf00468g00721	70.31	57.1	81.65	125.53	104.41	93.57	47.28	34.45	51.49	44.96	48.4	48.37
Peaxi162Scf00469g00034	131.35	159.16	152.33	107.07	72.99	101.29	105.37	170.11	126.06	141.89	140.71	155.86
Peaxi162Scf00469g00068	14.68	25.51	19.5	44.3	42.58	46.3	33.77	29.07	34.62	49.96	41.65	38.97
Peaxi162Scf00469g00217	66.45	64.39	79.21	223.99	230.11	241.16	77	36.61	47.05	1301.95	1282.12	1159.56
Peaxi162Scf00469g00315	1608.69	1230.75	1597.61	852.87	968.09	830.56	1144.21	1155.27	1227.71	281.77	300.55	288.88
Peaxi162Scf00469g00623	1095.64	897.85	812.82	67.69	171.32	100.32	1253.63	1372.75	1292.51	1363.9	1473.48	1276.46
Peaxi162Scf00469g00729	34	42.52	39	77.53	95.29	87.78	45.93	30.15	34.62	30.98	55.16	37.62
Peaxi162Scf00472g00610	740.21	603.83	608.09	38.15	64.88	42.44	2680.18	3247.24	2530.87	174.86	184.61	182.74
Peaxi162Scf00472g00824	63.36	83.83	52.4	1.23	2.03	3.86	468.76	486.65	499.78	7.99	9.01	6.72
Peaxi162Scf00473g00015	109.72	111.78	138.92	72.61	68.93	91.64	286.39	237.94	212.16	377.7	451.39	396.37
Peaxi162Scf00473g00021	58.72	55.89	53.62	25.84	43.59	36.66	154	123.82	129.61	173.86	230.76	166.61
Peaxi162Scf00474g00008	157.62	188.32	213.26	241.22	300.06	312.55	225.6	247.63	221.93	638.49	544.82	589.86
Peaxi162Scf00474g00212	971.24	953.74	1397.75	1763.58	1638.15	2285.26	59.44	63.52	50.6	45.96	43.9	51.06
Peaxi162Scf00474g00217	1757.81	1499.25	1383.13	6512.82	2157.17	13127.9	8505.26	11459	10951.7	59413.1	55365.3	58521
Peaxi162Scf00475g00418	198.57	219.91	198.63	319.98	329.46	291.32	113.48	143.2	142.03	431.65	347.83	364.13
Peaxi162Scf00475g00517	288.2	262.43	352.18	393.82	572.75	463.03	233.71	180.88	205.95	258.79	263.4	247.23
Peaxi162Scf00475g00519	52.54	59.53	48.74	131.68	234.17	143.73	0	4.31	0	6	3.38	0
Peaxi162Scf00477g00110	140.62	154.3	134.05	59.07	30.41	44.37	17.56	12.92	15.09	53.96	66.41	60.46
Peaxi162Scf00477g00214	3195.74	3534.29	4001.94	9907.06	10498	13665.2	6227.65	7629.29	6935.7	61025.8	54660.6	54734.6
Peaxi162Scf00477g00817	147.58	121.5	123.08	34.46	41.56	23.15	25.67	22.61	31.96	1	3.38	4.03
Peaxi162Scf00478g00048	7180.36	9092.7	7104.54	14788	10343.9	11988.7	3381.3	3362.44	4175.8	19603.2	20573.6	18754.6
Peaxi162Scf00480g00018	88.08	94.77	115.77	45.54	52.71	38.59	89.16	105.51	139.37	77.94	65.29	73.9
Peaxi162Scf00480g00036	54.86	48.6	68.24	84.92	79.07	94.54	36.47	37.68	34.62	49.96	21.39	38.97
Peaxi162Scf00481g00018	2715.14	2979.06	3443.81	11093.5	9902.92	11592.2	2651.82	3477.65	3444.33	41143.8	38005.5	38941.5
Peaxi162Scf00481g00027	5232.48	4119.9	4628.31	1615.9	2000.05	2113.55	453.9	478.04	457.17	2481	3845.23	2433.34
Peaxi162Scf00481g00028	666.04	659.72	621.5	1431.29	1148.53	1360.16	1538.67	1394.29	1643.16	3175.44	2577.75	2930.49
Peaxi162Scf00481g00327	1.55	0	3.66	147.68	151.04	129.26	0	0	0.89	474.62	480.65	442.06
Peaxi162Scf00481g00624	393.29	320.75	444.8	441.82	733.93	663.68	545.76	643.85	511.32	490.6	391.73	499.84
Peaxi162Scf00481g00631	323.75	388.78	410.67	888.56	733.93	809.34	247.21	275.63	250.34	840.32	979.32	794.09
Peaxi162Scf00481g00732	702.35	745.98	662.93	113.22	137.86	136.02	202.63	279.93	478.48	62.95	79.92	95.4
Peaxi162Scf00483g00027	108.95	126.35	136.49	169.84	231.13	205.47	85.11	66.75	45.27	203.84	150.84	188.11
Peaxi162Scf00483g00029	276.61	311.03	291.25	409.82	475.43	439.88	47.28	48.45	55.04	85.93	72.04	61.81
Peaxi162Scf00484g00003	40.18	44.95	41.43	72.61	54.74	86.82	85.11	68.91	81.67	126.9	135.08	131.68
Peaxi162Scf00485g00104	603.45	533.36	620.28	1362.38	1460.75	1610	387.71	337	387.04	4544.34	4526.26	4065.86
Peaxi162Scf00485g00109	71.09	59.53	77.99	263.37	124.69	317.37	742.99	721.37	708.4	3464.21	4345.02	3669.49
Peaxi162Scf00486g00002	431.92	505.42	552.03	1025.17	936.67	1315.78	212.09	371.45	593.88	1330.93	1102.02	1412.17
Peaxi162Scf00486g00026	17.77	9.72	3.66	28.31	37.51	75.24	24.32	36.61	48.82	284.77	189.11	296.95
Peaxi162Scf00486g00075	148.35	132.43	180.36	243.68	415.62	204.51	12.16	8.61	12.43	5	5.63	6.72
Peaxi162Scf00486g01019	35.54	35.23	48.74	99.69	88.19	84.89	16.21	14	5.33	14.99	15.76	12.09
Peaxi162Scf00486g01028	48.68	60.75	75.55	188.3	183.48	145.66	6.75	1.08	4.44	6.99	3.38	5.37
Peaxi162Scf00487g00064	608.09	574.67	675.11	1622.05	1699.99	1269.48	25.67	18.3	20.42	5	7.88	4.03
Peaxi162Scf00487g00312	146.03	161.59	230.32	344.59	512.94	445.67	20.26	21.53	37.28	138.89	104.69	100.77
[truncated: 785 more rows]

## Sheet: DEGs in buds, 1DPA, both
Morning vs.evening DEGs, expressed in 1DPA an/or in buds
[truncated: 4,658 more rows]

[truncated: 2 more sheets: higher expressed not DEGs, KEGG enrichment]
