# Supplementary material for: Developmental and temporal changes in petunia petal transcriptome reveal scent-repressing plant-specific RING–kinase–WD40 protein
Source: Front Plant Sci. 2023 Jun 8;14:1180899. doi: 10.3389/fpls.2023.1180899 (PMC10286513; doi:10.3389/fpls.2023.1180899)
Supplement: Supplementary file 5 [file Table_5.xlsx]

## Sheet: Sheet2
	Gene	description	Blast Hit	bud1_10 (Buds morning)	bud2_10 (Buds morning)	bud3_10 (Buds morning)	bud1_19 (Buds evening)	bud2_19 (Buds evening)	bud3_19 (Buds evening)	1dpa1_10 (1dpa morning)	1dpa2_10 (1dpa morning)	1dpa3_10 (1dpa morning)	1dpa1_19 (1dpa evening)	1dpa2_19 (1dpa evening)	1dpa3_19 (1dpa evening)	FC m/ev	Comparison 1DPA vs. bud	FC, 1DPA vs. bud comparison	Direction	pvalue
higher expr. in the morn.	Peaxi162Scf00041g00054	Transducin/WD40 repeat-like superfamily protein	AT1G78070.1	201.67	228.41	231.54	143.99	199.7	198.72	455.25	535.11	515.76	55.95	64.16	68.53	7.9841	1dpa morning_vs_bud morning	2.3	up	4.48e-07
	Peaxi162Scf00407g00417	Transducin/WD40 repeat-like superfamily protein	AT2G37670.1	8.5	12.15	10.97	16	17.23	8.68	22.97	72.14	39.06	12.99	14.63	25.53	2.52437	1dpa morning_vs_bud morning	4.3	up	0.00306
	Peaxi162Scf00694g00221	transducin family protein / WD-40 repeat family protein	AT4G04940.1	45.59	86.26	51.18	111.99	90.22	95.5	220.2	144.27	159.79	109.91	105.81	76.59	1.79351	1dpa morning_vs_bud morning	2.9	up	6e-10
	Peaxi162Scf00431g00415	WD repeat-containing protein 55 homolog	sp|Q54SA5|WDR55_DICDI	81.13	94.77	81.65	135.38	80.08	111.9	228.3	142.12	202.4	105.91	124.95	118.24	1.64085	1dpa morning_vs_bud morning	2.2	up	2e-10
	Peaxi162Scf00450g00616	Transducin/WD40 repeat-like superfamily protein	AT3G10530.1	61.04	89.91	76.77	151.38	84.14	114.79	289.09	268.09	248.56	169.86	154.21	185.42	1.58146	1dpa evening_vs_bud evening	1.5	up	0.00272
	Peaxi162Scf00047g00219	Transducin/WD40 repeat-like superfamily protein	AT4G18905.1	315.25	317.1	285.16	299.06	315.26	329.91	593.04	535.11	583.23	362.71	386.1	382.94	1.51215	1dpa morning_vs_bud morning	1.9	up	0
	Peaxi162Scf01003g00015	F-box/WD-40 repeat-containing protein	ref|XP_007019185.1|	132.35	120.37	112.89	139.07	158.14	146.63	226.95	192.72	197.07	138.88	141.83	128.99	1.50535	1dpa morning_vs_bud morning	1.68688	up	0.00607662
no m/ev difference	Peaxi162Scf00516g00672	Transducin family protein / WD-40 repeat family protein	AT5G16750.1	146.03	162.8	146.23	233.83	185.51	226.69	378.25	325.15	379.94	219.82	242.02	296.95	1.42772	1dpa morning_vs_bud morning	2.4	up	0
	Peaxi162Scf00670g00332	Transducin/WD40 repeat-like superfamily protein	AT4G05410.1	68.77	59.53	65.81	125.53	116.58	121.55	243.16	214.26	226.37	171.86	193.61	161.24	1.29823	1dpa evening_vs_bud evening	1.5	up	0.00116
	Peaxi162Scf00939g00121	WD repeat-containing protein 5	sp|Q2KIG2|WDR5_BOVIN	55.63	66.82	49.96	66.46	64.88	79.1	87.81	94.75	92.32	83.93	60.79	67.18	1.29722	1dpa morning_vs_bud morning	1.6	up	0.000228
	Peaxi162Scf00458g00325	WD repeat-containing protein 18	sp|Q68EI0|WDR18_DANRE	109.72	123.93	99.93	119.38	102.38	141.8	318.81	286.39	292.95	215.83	200.37	278.13	1.29355	1dpa evening_vs_bud evening	1.9	up	0
	Peaxi162Scf00452g00844	Transducin/WD40 repeat-like superfamily protein	AT2G18900.1	142.94	187.1	114.55	223.99	219.97	259.49	579.54	426.36	517.54	375.7	369.21	448.78	1.27624	1dpa evening_vs_bud evening	1.7	up	4.37e-07
	Peaxi162Scf00618g00326	Transducin/WD40 repeat-like superfamily protein	AT5G24320.1	487.55	521.21	475.26	167.37	354.8	239.23	549.82	436.05	452.73	410.67	363.59	377.56	1.24898	1dpa evening_vs_bud evening	1.5	up	0.000356
	Peaxi162Scf00065g01016	transducin family protein / WD-40 repeat family protein	AT5G11240.1	190.08	221.12	164.51	228.91	232.14	196.79	447.15	382.22	363.07	291.76	323.06	343.97	1.24369	1dpa evening_vs_bud evening	1.5	up	7.28e-07
	Peaxi162Scf00081g02729	Transducin family protein / WD-40 repeat family protein	AT4G07410.1	220.21	247.85	248.6	311.36	339.59	255.63	398.52	330.54	374.61	295.76	302.8	290.23	1.24177	1dpa morning_vs_bud morning	1.5	up	7.2e-09
	Peaxi162Scf00170g00123	transducin family protein / WD-40 repeat family protein	AT5G05570.2	408.74	436.17	394.83	307.67	355.81	345.34	853.77	708.45	746.57	607.51	685.52	631.51	1.19966	1dpa evening_vs_bud evening	1.9	up	0
	Peaxi162Scf00435g01012	transducin family protein / WD-40 repeat family protein	AT3G21540.1	214.03	286.73	238.85	451.66	363.92	358.85	633.57	504.96	592.99	449.64	488.53	528.05	1.18094	1dpa morning_vs_bud morning	2.3	up	0
	Peaxi162Scf00378g00630	Transducin/WD40 repeat-like superfamily protein	AT5G56190.1	1383.84	1365.61	1351.45	913.17	987.35	1049.54	2557.25	2717.52	2368.42	2377.08	2046.44	2148.48	1.16299	1dpa evening_vs_bud evening	2.2	up	0
	Peaxi162Scf00526g00516	Transducin/WD40 repeat-like superfamily protein	AT3G49400.1	34.77	30.37	25.59	12.31	26.36	27.01	39.18	45.22	45.27	38.97	38.27	34.93	1.15601	1dpa evening_vs_bud evening	1.7	up	0.00603
	Peaxi162Scf00166g00526	Ribosome biogenesis protein WDR12 homolog	sp|A8IR43|WDR12_CHLRE	98.13	120.28	108.46	178.45	150.03	139.87	293.15	251.94	296.5	229.81	270.16	247.23	1.12632	1dpa evening_vs_bud evening	1.6	up	9.14e-06
	Peaxi162Scf00125g01117	Transducin family protein / WD-40 repeat family protein	AT1G04140.2	2090.83	1889.25	1873.02	969.78	1305.66	1215.46	4703.83	4846.09	4517.57	4349.49	4185.18	4419.24	1.08596	1dpa evening_vs_bud evening	3.7	up	0
	Peaxi162Scf00089g01530	WD-40 repeat family protein / notchless protein, putative	AT5G52820.1	125.17	140.93	113.33	203.06	200.71	208.36	357.99	293.93	308.04	281.77	301.68	303.66	1.08212	1dpa morning_vs_bud morning	2.5	up	0
	Peaxi162Scf00827g00032	Transducin/WD40 repeat-like superfamily protein	AT1G12910.1	317.56	290.37	333.9	353.21	273.7	314.48	479.57	483.42	419	426.66	411.99	475.65	1.0515	1dpa morning_vs_bud morning	1.5	up	2.36e-08
	Peaxi162Scf00113g00410	WD repeat-containing protein 76	sp|Q4KLQ5|WDR76_XENLA	1.55	0	0	0	2.03	6.75	32.42	17.23	16.87	20.98	36.02	14.78	-1.07907	1dpa evening_vs_bud evening	7.7	up	9.76e-07
	Peaxi162Scf00207g01537	WD repeat-containing protein 49 isoform 2 [Theobroma cacao] gb|EOY25704.1| WD repeat-containing protein 49 isoform 2 [Theobroma cacao]	ref|XP_007023082.1|	313.7	257.57	320.5	265.83	252.41	268.17	583.59	524.34	493.57	595.52	553.82	600.61	-1.09269	1dpa evening_vs_bud evening	2.2	up	0
	Peaxi162Scf00074g00354	Transducin/WD40 repeat-like superfamily protein	AT5G24320.1	664.49	773.92	659.27	638.73	668.03	698.41	1257.69	1501.96	1217.05	1584.72	1288.87	1506.22	-1.10137	1dpa evening_vs_bud evening	2.2	up	0
	Peaxi162Scf00545g00213	LisH dimerization motif,WD40/YVTN repeat-like-containing domain isoform 2 [Theobroma cacao] gb|EOY31397.1| LisH dimerization motif,WD40/YVTN repeat-like-containing domain isoform 2 [Theobroma cacao]	ref|XP_007013778.1|	3162.51	3117.57	3315.86	2471.23	2942.8	3136.08	3483.97	3823.26	3611.22	4197.62	4292.12	3939.56	-1.13838	1dpa evening_vs_bud evening	1.5	up	0
	Peaxi162Scf00071g00939	WD repeat-containing protein 48	sp|Q8TAF3|WDR48_HUMAN	834.48	903.92	918.84	735.95	721.76	788.12	1107.74	1078.82	1170.89	1310.94	1335.03	1226.75	-1.15347	1dpa evening_vs_bud evening	1.7	up	0
	Peaxi162Scf00037g00925	WD repeat domain phosphoinositide-interacting protein 3	sp|Q68F45|WIPI3_XENLA	362.38	337.76	324.15	305.21	328.44	267.21	372.85	429.59	349.76	489.61	439.01	475.65	-1.21877	1dpa evening_vs_bud evening	1.6	up	1.18e-08
	Peaxi162Scf00304g00087	WD repeat domain phosphoinositide-interacting protein 3	sp|Q640T2|WIPI3_XENTR	271.2	215.05	229.1	188.3	214.91	183.28	316.11	363.91	290.28	522.58	402.98	471.62	-1.43995	1dpa evening_vs_bud evening	2.4	up	0
	Peaxi162Scf00329g00433	Katanin p80 WD40 repeat-containing subunit B1 homolog	sp|Q8H0T9|KTNB1_ARATH	431.15	448.32	385.08	334.75	346.69	362.71	390.41	386.52	404.8	575.54	562.83	595.23	-1.467	1dpa evening_vs_bud evening	1.7	up	0
higher expr. in the eve	Peaxi162Scf00648g00016	DRE-binding transcription factor swDREB1 [Ipomoea batatas]	gb|ABR23056.1|	20.09	30.37	30.47	17.23	24.33	16.4	66.19	57.06	43.5	76.94	87.8	84.65	-1.49559	1dpa morning_vs_bud morning	2.1	up	2.82e-05
	Peaxi162Scf00006g00099	Transducin/WD40 repeat-like superfamily protein	AT3G13340.1	827.52	889.34	842.07	678.11	708.58	690.69	799.73	858.11	902.8	1299.95	1206.7	1366.48	-1.51256	1dpa evening_vs_bud evening	1.9	up	0
	Peaxi162Scf00017g03258	WD repeat and HMG-box DNA-binding protein 1	sp|P59328|WDHD1_MOUSE	4.64	1.21	2.44	2.46	5.07	0.96	31.07	20.46	9.76	39.97	43.9	24.19	-1.76309	1dpa evening_vs_bud evening	13	up	7e-10
	Peaxi162Scf00006g00717	Transducin/WD40 repeat-like superfamily protein, putative isoform 2 [Theobroma cacao] gb|EOY11895.1| Transducin/WD40 repeat-like superfamily protein, putative isoform 2 [Theobroma cacao]	ref|XP_007020370.1|	421.1	376.63	358.27	359.36	504.83	421.55	362.04	383.29	318.69	654.47	610.1	697.35	-1.84388	1dpa evening_vs_bud evening	1.5	up	2.4e-07
	Peaxi162Scf00691g00123	WD40/YVTN repeat-like-containing domain	AT2G47410.2	960.42	985.33	1097.97	728.57	1050.2	1118.03	1021.28	1139.12	1113.19	2031.36	2059.95	1992.62	-1.85849	1dpa evening_vs_bud evening	2.1	up	0
	Peaxi162Scf01838g00003	transducin family protein / WD-40 repeat family protein	AT1G71840.1	84.99	100.84	92.61	169.84	108.47	130.23	235.06	212.1	276.08	399.68	444.63	510.58	-1.87336	1dpa evening_vs_bud evening	3.3	up	0
	Peaxi162Scf00232g00615	Transducin/WD40 repeat-like superfamily protein	AT3G13340.1	620.45	568.6	611.75	495.97	519.02	554.67	722.73	792.43	751.01	1560.74	1404.82	1534.44	-1.98573	1dpa evening_vs_bud evening	2.9	up	0
	Peaxi162Scf00164g00217	Transducin family protein / WD-40 repeat family protein	AT5G43930.1	441.19	462.9	514.26	347.05	468.33	451.46	295.85	342.38	349.76	703.43	686.65	596.58	-2.01081	1dpa evening_vs_bud evening	1.6	up	8e-10
	Peaxi162Scf00449g00016	Transducin family protein / WD-40 repeat family protein [Theobroma cacao] gb|EOX98408.1| Transducin family protein / WD-40 repeat family protein [Theobroma cacao]	ref|XP_007042577.1|	10.82	13.36	12.19	25.84	15.21	19.29	8.11	9.69	7.99	66.95	76.54	84.65	-8.84606	1dpa evening_vs_bud evening	3.8	up	8.5e-09
	Peaxi162Scf00231g00433	Transducin/WD40 repeat-like superfamily protein [Theobroma cacao] gb|EOY30732.1| Transducin/WD40 repeat-like superfamily protein [Theobroma cacao]	ref|XP_007013113.1|	2.32	6.07	1.22	4.92	3.04	5.79	6.75	1.08	4.44	72.94	86.68	77.93	-19.3602	1dpa evening_vs_bud evening	17	up	0
	Peaxi162Scf00763g00043	Transducin/WD40 repeat-like superfamily protein	AT5G50230.1	16.23	4.86	18.28	48	38.52	51.13	8.11	14	7.1	650.48	364.71	575.08	-54.4427	1dpa evening_vs_bud evening	12	up	0
	Peaxi162Scf01141g00126	Transducin/WD40 repeat-like superfamily protein	AT1G24130.1	4.64	2.43	7.31	12.31	5.07	14.47	5.4	4.31	3.55	371.7	352.33	443.4	-88.0415	1dpa evening_vs_bud evening	37	up	0
